# Supplementary material for: Hibernation induces widespread transcriptional remodeling in metabolic tissues of the grizzly bear
Source: Commun Biol. 2019 Sep 13;2:336. doi: 10.1038/s42003-019-0574-4 (PMC6744400; doi:10.1038/s42003-019-0574-4)
Supplement: Supplementary file 3 — Supplementary Data 1 [file 42003_2019_574_MOESM3_ESM.xlsx]

## Sheet: SuppTable1
Supplementary Table 1. Data summary
Sample	Tissue	Season	Year	Total Reads	Mapped Reads	Percent Mapped
CAA	Adipose	Active	1	42624368	41121135	96.4733
CAHi	Adipose	Hibernation	1	42364948	40857267	96.4412
CAHy	Adipose	Hyperphagia	1	44948060	43536542	96.8597
CLA	Liver	Active	1	36462966	35446376	97.212
CLHi	Liver	Hibernation	1	40799908	39893080	97.7774
CLHy	Liver	Hyperphagia	1	44186524	41982664	95.0124
CMA	Muscle	Active	1	31633128	30905003	97.6982
CMHi	Muscle	Hibernation	1	34963108	34442940	98.5122
CMHy	Muscle	Hyperphagia	1	37856708	37076956	97.9403
FAA	Adipose	Active	1	35312666	34455192	97.5718
FAHi	Adipose	Hibernation	1	37932070	36535403	96.318
FAHy	Adipose	Hyperphagia	1	41544474	40187758	96.7343
FLHi	Liver	Hibernation	1	42030826	40935441	97.3939
FLHy	Liver	Hyperphagia	1	39545974	38277833	96.7932
FMA	Muscle	Active	1	38634002	37985710	98.322
FMHi	Muscle	Hibernation	1	39224822	38615241	98.4459
FMHy	Muscle	Hyperphagia	1	29125266	28615460	98.2496
JAA	Adipose	Active	1	37426054	36067822	96.3709
JAHi	Adipose	Hibernation	1	35373598	34291871	96.942
JAHy	Adipose	Hyperphagia	1	44626610	42957514	96.2599
JLA	Liver	Active	1	42002694	39901284	94.997
JLHi	Liver	Hibernation	1	42662238	41026175	96.1651
JLHy	Liver	Hyperphagia	1	46855720	44885057	95.7942
JMA	Muscle	Active	1	36774608	36121964	98.2253
JMHi	Muscle	Hibernation	1	39297190	38056616	96.8431
JMHy	Muscle	Hyperphagia	1	24099236	23721812	98.4339
OAA	Adipose	Active	1	46925404	45733078	97.4591
OAHi	Adipose	Hibernation	1	30204886	29285388	96.9558
OAHy	Adipose	Hyperphagia	1	52489840	50914105	96.998
OLA	Liver	Active	1	41861328	40783095	97.4243
OLHi	Liver	Hibernation	1	38421506	36946164	96.1601
OLHy	Liver	Hyperphagia	1	42856248	40939834	95.5283
OMA	Muscle	Active	1	39342174	38632601	98.1964
OMHi	Muscle	Hibernation	1	33070332	32308817	97.6973
OMHy	Muscle	Hyperphagia	1	40772600	39979755	98.0554
PAA	Adipose	Active	1	58904096	56154050	95.3313
PAHi	Adipose	Hibernation	1	44203136	42949505	97.1639
PAHy	Adipose	Hyperphagia	1	37380422	36301744	97.1143
PLA	Liver	Active	1	43866438	42616457	97.1505
PLHi	Liver	Hibernation	1	30385920	29612521	97.4547
PLHy	Liver	Hyperphagia	1	42947468	41241954	96.0288
PMA	Muscle	Active	1	36404302	35491887	97.4937
PMHi	Muscle	Hibernation	1	37787986	37048962	98.0443
PMHy	Muscle	Hyperphagia	1	43376688	42506599	97.9941
RAA	Adipose	Active	1	30948380	29728955	96.0598
RAHi	Adipose	Hibernation	1	59891306	57902204	96.6788
RAHy	Adipose	Hyperphagia	1	53273282	51366370	96.4205
RLA	Liver	Active	1	40331786	39439529	97.7877
RLHi	Liver	Hibernation	1	46540184	45363614	97.4719
RLHy	Liver	Hyperphagia	1	42335944	41344231	97.6575
RMA	Muscle	Active	1	40849420	40026790	97.9862
RMHi	Muscle	Hibernation	1	25960676	25504987	98.2447
RMHy	Muscle	Hyperphagia	1	38300166	37412122	97.6814
PAHi	Adipose	Hibernation	2	11810678	11305641	95.7239
RAHi	Adipose	Hibernation	2	14343244	13759222	95.9282
PMHi	Muscle	Hibernation	2	14046386	13818406	98.3769
RMHi	Muscle	Hibernation	2	13489398	13238068	98.1368
PLHi	Liver	Hibernation	2	11663504	11431058	98.0071
RLHi	Liver	Hibernation	2	12727034	12471722	97.9939
