# Supplementary material for: Hibernation induces widespread transcriptional remodeling in metabolic tissues of the grizzly bear
Source: Commun Biol. 2019 Sep 13;2:336. doi: 10.1038/s42003-019-0574-4 (PMC6744400; doi:10.1038/s42003-019-0574-4)
Supplement: Supplementary file 4 — Supplementary Data 2 [file 42003_2019_574_MOESM4_ESM.xlsx]

## Sheet: SuppTable2
Supplementary Table 2. Summary of all genes
GeneID	Annotation	SeqName	Description	biotype	Adipose logFC	Adipose logCPM	Adipose F	Adipose Pvalue	Adipose FDR	Liver logFC	Liver logCPM	Liver F	Liver PValue	Liver FDR	Muscle logFC	Muscle logCPM	Muscle F	Muscle PValue	Muscle FDR	Adipose medianCPM	Liver medianCPM	Muscle medianCPM
gene19644	MARC1	rna35353	MARC1_HUMAN	protein_coding	-1.85827	10.3417	27.0071	0.000225222	0.00197053	0.15429	9.1805	0.811506	0.384199	0.536305	-0.514938	5.08718	28.0286	8.15844e-05	0.00230861	909.609	563.319	34.4004
gene8172	MARH1	rna14787	MARH1_HUMAN	protein_coding	-0.149822	1.70786	0.5476	0.470483	0.602939	-0.898185	0.40461	9.64056	0.00675573	0.0259664	NA	NA	NA	NA	NA	3.02838	1.10837	0.2278
gene24003	MARH2	rna43275	MARH2_HUMAN	protein_coding	0.656945	6.8175	14.5739	0.00189736	0.00972956	-0.427065	2.00668	8.45681	0.0101999	0.0359477	-0.174694	3.10369	2.87228	0.110171	0.269491	110.045	3.875	8.34203
gene13474	MARH3	rna24147	MARH3_HUMAN	protein_coding	0.0279216	2.15268	0.0107444	0.918787	0.949532	0.777336	0.693891	6.51192	0.0212248	0.0630109	0.0973473	0.448234	0.0692542	0.795903	0.887682	4.42994	1.23552	1.22413
gene3169	MARH4	rna5748	MARH4_HUMAN	protein_coding	NA	NA	NA	NA	NA	NA	NA	NA	NA	NA	NA	NA	NA	NA	NA	NA	NA	NA
gene24259	MARH5	rna43720	MARH5_HUMAN	protein_coding	-0.284753	6.27375	7.97051	0.0126356	0.0397218	-0.221743	4.8306	4.91997	0.0412373	0.103734	0.00074962	4.44587	7.42947e-05	0.993233	0.997164	74.3173	27.5825	21.6019
gene12548	MARH6	rna22685	MARH6_HUMAN	protein_coding	-0.21488	7.56562	5.8967	0.0279129	0.0727232	-0.254269	7.96898	10.8989	0.00446491	0.0188109	-0.0345492	7.09641	0.100322	0.755682	0.861855	191.877	255.131	132.386
gene3647	MARH7	rna6634	MARH7_HUMAN	protein_coding	-0.0985659	7.0653	1.20777	0.288736	0.423877	0.391657	5.81317	22.565	0.000212557	0.00179937	-0.105319	6.25337	1.0968	0.311076	0.515354	135.166	53.6549	75.8984
gene24199	MARH8	rna43615	MARH8_HUMAN	protein_coding	0.151514	5.67359	1.93272	0.18432	0.303799	0.387022	4.43983	18.6345	0.000522348	0.00356982	0.277345	3.0863	7.51616	0.0148323	0.0725752	50.03	20.7909	8.34747
gene8628	MARH9	rna15483	MARH9_HUMAN	protein_coding	0.196596	2.30376	1.56684	0.229432	0.357864	-0.0400783	1.06212	0.0365407	0.850788	0.907086	0.363132	2.09591	9.05256	0.00858472	0.0502809	4.7071	2.09397	4.17106
gene16637	MARH10	rna29685	MARHA_HUMAN	protein_coding	NA	NA	NA	NA	NA	NA	NA	NA	NA	NA	NA	NA	NA	NA	NA	0	0	0
gene12577	MARH11	rna22721	MARHB_HUMAN	protein_coding	NA	NA	NA	NA	NA	NA	NA	NA	NA	NA	NA	NA	NA	NA	NA	0	0	0
gene18691	SEPT1	rna33592	SEPT1_HUMAN	protein_coding	0.805099	-1.11215	2.42017	0.140184	0.247045	0.293608	-0.968487	0.590309	0.453399	0.599533	NA	NA	NA	NA	NA	0.32177	0.395964	0.103607
gene2895	SEPT2	rna5148	SEPT2_HUMAN	protein_coding	-0.11182	8.7857	1.8118	0.197863	0.320413	0.247365	6.9063	14.7278	0.00143307	0.00776987	0.158971	5.97381	2.02242	0.174865	0.36042	451.52	119.864	62.6769
gene22916	SEPT3	rna41389	SEPT3_HUMAN	protein_coding	NA	NA	NA	NA	NA	NA	NA	NA	NA	NA	NA	NA	NA	NA	NA	0	0	0
gene19738	SEPT4	rna35516	SEPT4_HUMAN	protein_coding	-0.0378555	4.78268	0.0800587	0.781003	0.852913	0.0257127	3.83291	0.0601325	0.809378	0.880354	0.0868819	3.5133	0.107186	0.748477	0.857454	25.5744	14.7332	12.0713
gene22546	SEPT6	rna40680	SEPT6_HUMAN	protein_coding	0.432212	4.77727	16.3273	0.00102517	0.00604797	-1.04448	4.37983	13.3839	0.00403922	0.0173852	-0.401509	2.00802	0.52932	0.480819	0.670075	25.7588	16.2595	3.10809
gene1559	SEPT7	rna2687	SEPT7_HUMAN	protein_coding	0.187523	7.67606	2.69978	0.120713	0.220204	0.123991	5.17851	2.83567	0.111436	0.219987	0.0228829	5.37258	0.0506811	0.824833	0.905897	216.252	35.9301	40.443
gene13519	SEPT8	rna24242	SEPT8_HUMAN	protein_coding	-0.159917	6.18943	2.03749	0.173518	0.290417	0.538757	2.98137	24.0852	0.000154038	0.00142109	-0.0240792	4.5544	0.0390697	0.845888	0.917719	75.1872	7.55486	23.0826
gene25568	SEPT9	rna46183	SEPT9_HUMAN	protein_coding	0.603922	7.16241	30.8569	5.09024e-05	0.000680053	-0.0580795	5.10635	0.383266	0.544503	0.6795	0.0854055	4.23836	0.227137	0.640689	0.790209	128.441	34.9495	17.6663
gene2877	SEPT10	rna5119	SEP10_HUMAN	protein_coding	-0.216386	6.62023	4.2288	0.0571833	0.125033	0.444327	5.56435	30.3845	4.59097e-05	0.000574984	0.0596105	3.99111	0.214066	0.650048	0.796147	96.2328	45.0595	15.8066
gene14784	SEPT11	rna26471	SEP11_HUMAN	protein_coding	0.49488	6.91675	18.4547	0.000608237	0.00408717	0.0245334	3.51958	0.066353	0.799979	0.873765	1.06218	4.51139	22.8012	0.000336119	0.00571362	124.416	11.0813	21.265
gene21532	SEPT12	rna38814	SEP12_HUMAN	protein_coding	1.56471	0.796843	29.7778	6.1323e-05	0.000774074	NA	NA	NA	NA	NA	NA	NA	NA	NA	NA	1.05025	0.224439	0.12733
gene18751	SEPT14	rna33700	SEP14_HUMAN	protein_coding	0.227742	1.12263	0.909363	0.355081	0.492816	NA	NA	NA	NA	NA	NA	NA	NA	NA	NA	1.98144	0.164737	0.23237
rna54509	12S rRNA	rna54509	NA	rRNA	NA	NA	NA	NA	NA	NA	NA	NA	NA	NA	NA	NA	NA	NA	NA	NA	NA	NA
rna54511	16S ribosomal RNA	rna54511	NA	rRNA	NA	NA	NA	NA	NA	NA	NA	NA	NA	NA	NA	NA	NA	NA	NA	NA	NA	NA
gene28606	A1BG	rna51886	A1BG_HUMAN	protein_coding	-0.780688	-1.23367	0.354473	0.561394	0.682311	0.0598297	9.15325	0.464281	0.505293	0.646449	NA	NA	NA	NA	NA	0.210299	582.362	0
gene10872	A1CF	rna19750	A1CF_HUMAN	protein_coding	NA	NA	NA	NA	NA	-0.175705	8.57417	2.84259	0.111034	0.21944	NA	NA	NA	NA	NA	0	397.468	0
gene9984	A2ML1	rna18063	A2ML1_HUMAN	protein_coding	1.49926	-0.67288	16.062	0.00109706	0.00636449	-0.240845	2.99359	0.851338	0.372756	0.525157	NA	NA	NA	NA	NA	0.437868	2.24354	0
gene19285	A3GALT2	rna34627	A3LT2_HUMAN	protein_coding	-0.344423	-0.946208	0.322891	0.578105	0.696284	NA	NA	NA	NA	NA	NA	NA	NA	NA	NA	0.350084	0.203282	0
gene22894	A4GALT	rna41342	A4GAT_HUMAN	protein_coding	-0.504356	5.63084	9.8805	0.00687086	0.0251209	NA	NA	NA	NA	NA	0.765204	3.87408	37.8779	1.61686e-05	0.000839934	46.4487	0.197982	12.7103
gene6444	A4GNT	rna11768	A4GCT_HUMAN	protein_coding	NA	NA	NA	NA	NA	NA	NA	NA	NA	NA	NA	NA	NA	NA	NA	0.109459	0	0
gene9503	AAAS	rna17184	AAAS_HUMAN	protein_coding	0.251302	3.15199	2.70758	0.120219	0.219569	0.11187	3.2178	1.25834	0.278383	0.428674	0.273614	2.19624	5.44731	0.0334728	0.125485	8.43432	9.27765	4.34684
gene18017	AACS	rna32221	AACS_HUMAN	protein_coding	-2.55559	7.97123	160.03	4.42977e-09	2.70049e-06	-1.99508	2.05973	137.44	2.61998e-09	6.63355e-07	-0.452422	2.94154	6.83164	0.0192057	0.0861107	137.633	3.77663	7.71488
gene6567	AADAC	rna11977	AAAD_HUMAN	protein_coding	1.85467	-0.272403	11.5328	0.00388642	0.0165764	NA	NA	NA	NA	NA	NA	NA	NA	NA	NA	0.460801	0	0
gene6566	AADACL2	rna11976	ADCL2_HUMAN	protein_coding	-0.113814	6.71348	0.448221	0.51401	0.642326	NA	NA	NA	NA	NA	NA	NA	NA	NA	NA	98.4459	0	0.0418281
gene21216	AADACL3	rna38162	ADCL3_HUMAN	protein_coding	NA	NA	NA	NA	NA	NA	NA	NA	NA	NA	NA	NA	NA	NA	NA	0	0	0
gene21217	AADACL4	rna38163	ADCL4_HUMAN	protein_coding	NA	NA	NA	NA	NA	NA	NA	NA	NA	NA	NA	NA	NA	NA	NA	0	0.112177	0
gene22204	AAGAB	rna40075	AAGAB_HUMAN	protein_coding	-0.0940056	6.07306	1.44899	0.246951	0.378103	-0.110489	3.93545	1.53979	0.232389	0.377097	-0.0566545	4.69688	0.339916	0.56829	0.740827	65.3288	14.5789	25.1928
gene2533	AAK1	rna4450	AAK1_HUMAN	protein_coding	-0.0243334	5.94086	0.0628224	0.805418	0.870113	0.414639	5.05757	10.1367	0.00611421	0.0239832	0.235783	3.31949	2.52281	0.13246	0.300654	61.6592	32.0608	9.36204
gene20276	AAMDC	rna36410	AAMDC_HUMAN	protein_coding	-0.760773	4.30554	37.4195	1.79244e-05	0.000335754	0.207257	3.55554	3.46312	0.0810745	0.173436	-0.228902	4.91694	3.89109	0.0667122	0.196698	19.7912	11.5586	29.8794
gene3151	AAMP	rna5708	AAMP_HUMAN	protein_coding	-0.0343029	5.79981	0.161218	0.69358	0.789095	-0.251546	5.3618	9.02218	0.0083538	0.0307824	0.166763	5.137	3.61129	0.0762129	0.214238	55.3786	40.9822	34.0033
gene25585	AANAT	rna46219	SNAT_HUMAN	protein_coding	NA	NA	NA	NA	NA	NA	NA	NA	NA	NA	NA	NA	NA	NA	NA	0	0	0
gene10482	AAR2	rna18976	AAR2_HUMAN	protein_coding	-0.334341	4.60475	13.9162	0.00194401	0.00990137	-0.124506	3.71219	1.45763	0.244709	0.391886	-0.0952535	2.80128	0.766281	0.394775	0.592456	24.4627	13.4371	6.9834
gene5128	AARS	rna9419	SYAC_HUMAN	protein_coding	0.078069	6.79876	0.826235	0.377434	0.515259	-0.104773	5.8217	1.8675	0.190505	0.32608	0.101679	6.5161	1.66935	0.215337	0.41148	106.03	55.0615	87.3282
gene13022	AARS2	rna23484	SYAM_HUMAN	protein_coding	-0.193525	2.38821	1.39321	0.255856	0.387666	0.172164	2.39547	1.47296	0.242347	0.389135	-0.292251	2.7149	3.32835	0.0874925	0.232941	5.13129	5.02446	6.50835
gene16743	AARSD1	rna29919	AASD1_HUMAN	protein_coding	-0.480522	5.14372	24.3325	0.000169523	0.00160267	-0.00243975	3.90499	0.000821775	0.977482	0.984991	-0.115551	4.01751	1.51572	0.236679	0.437357	35.018	14.8425	15.7854
gene14120	AASDH	rna25349	ACSF4_HUMAN	protein_coding	-0.294651	5.66267	9.38852	0.00771614	0.0273826	0.10669	5.64471	1.32971	0.265654	0.414861	-0.281735	3.33193	5.29773	0.0356495	0.130385	50.8029	49.2596	10.1452
gene12031	AASDHPPT	rna21777	ADPPT_HUMAN	protein_coding	-0.0915185	4.62455	0.82822	0.376876	0.514688	-0.115714	4.26735	1.2494	0.280034	0.430288	0.256913	3.30602	5.44646	0.0334847	0.125497	24.1657	19.2284	9.70076
gene1649	AASS	rna2820	AASS_HUMAN	protein_coding	-0.298869	4.71253	4.27239	0.0560582	0.123479	-3.09643	7.35983	221.684	3.71101e-09	7.78873e-07	-2.31467	4.30847	94.6946	1.44247e-07	5.59897e-05	26.0348	203.158	15.347
gene19795	AATF	rna35623	AATF_HUMAN	protein_coding	0.163342	5.5317	2.94946	0.106037	0.199658	-0.189467	3.78552	2.54126	0.130305	0.246648	0.177739	3.08263	2.11678	0.165707	0.348685	47.6416	13.1838	8.08736
gene25513	AATK	rna46051	LMTK1_HUMAN	protein_coding	-0.121514	2.17769	0.483613	0.497198	0.626996	-0.220733	1.69384	1.05661	0.319155	0.471068	-0.211921	0.453675	0.81652	0.380072	0.579902	4.42589	2.92944	1.2954
gene21515	ABAT	rna38775	GABT_HUMAN	protein_coding	-0.714945	3.61572	16.526	0.000974843	0.00583292	-0.916711	7.97669	100.838	2.39482e-08	2.63447e-06	-0.540014	2.12016	16.04	0.00108743	0.0123085	12.4497	288.84	4.07546
gene12136	ABCA1	rna21957	ABCA1_HUMAN	protein_coding	-0.567647	8.56943	8.62112	0.0107553	0.0351434	0.22929	8.93304	7.74389	0.0132273	0.0437735	0.134695	5.06981	1.14595	0.300836	0.505531	346.66	479.386	32.5414
gene3179	ABCA12	rna5770	ABCAC_HUMAN	protein_coding	-0.701587	0.19244	3.5096	0.0802094	0.161401	0.606973	-0.905976	1.81684	0.196312	0.333728	NA	NA	NA	NA	NA	0.946721	0.336531	0.0405811
gene983	ABCA13	rna1727	ABCAD_HUMAN	protein_coding	0.102045	1.43979	0.0270039	0.872088	0.917357	2.28861	0.252611	25.2236	0.000162658	0.00147502	0.800364	-1.12229	4.20619	0.057635	0.178433	1.60038	0.514647	0.322496
gene26288	ABCA3	rna47722	ABCA3_HUMAN	protein_coding	-0.255084	4.74068	3.26901	0.0902598	0.176956	0.00117856	2.67257	8.11915e-05	0.992921	0.994816	-0.311775	1.79263	3.45435	0.0822405	0.224748	25.1227	6.14784	3.41179
gene6751	ABCA4	rna12298	ABCA4_HUMAN	protein_coding	0.23028	2.55125	0.536978	0.475592	0.607119	0.370411	3.83247	13.0159	0.00233298	0.0113688	-0.542146	-1.24982	1.18785	0.292469	0.497162	5.25402	12.2584	0.345358
gene16558	ABCA5	rna29490	ABCA5_HUMAN	protein_coding	0.70801	5.96014	26.2159	0.000118178	0.00123306	0.0943992	4.59273	0.481232	0.498479	0.639784	-0.09378	4.79444	0.994748	0.333949	0.535139	58.164	23.3239	28.3509
gene16560	ABCA6	rna29492	ABCA6_HUMAN	protein_coding	-0.641357	7.35977	10.7002	0.00575774	0.0220549	-0.545078	7.85967	22.1803	0.000231094	0.0019259	-0.134726	2.89839	0.479948	0.498794	0.685689	152.425	241.439	7.47403
gene23798	ABCA7	rna42858	ABCA7_HUMAN	protein_coding	-1.28619	3.29325	32.8831	3.63096e-05	0.000539304	-0.0493006	1.39285	0.044698	0.835208	0.898038	-0.726132	-0.642716	3.32872	0.0874766	0.232941	9.42139	2.46883	0.584423
gene16561	ABCA9	rna29497	ABCA9_HUMAN	protein_coding	-0.0608716	8.4309	0.256252	0.61991	0.729239	-0.770292	3.20857	22.8136	0.000201474	0.00172966	0.0482911	4.83036	0.13843	0.7149	0.837647	363.727	8.4414	31.5235
gene1197	ABCB1	rna2076	MDR1_HUMAN	protein_coding	0.369066	5.14879	8.04319	0.0123094	0.0389267	-0.573617	5.81687	37.2453	1.47123e-05	0.000241934	0.471411	1.59396	4.81663	0.0438507	0.149334	31.3093	57.9335	2.86689
gene10960	ABCB10	rna19886	ABCBA_HUMAN	protein_coding	-0.366285	5.10374	16.7392	0.000923941	0.00561761	-0.203312	5.07198	5.0365	0.0391878	0.10019	-0.156582	5.36994	1.75748	0.204207	0.397847	33.6405	33.8632	40.3412
gene3590	ABCB11	rna6525	ABCBB_HUMAN	protein_coding	0.881789	-1.07471	1.42796	0.25026	0.381504	-0.439559	8.61272	5.34342	0.0391589	0.100148	NA	NA	NA	NA	NA	0.249619	390.991	0
gene1195	ABCB4	rna2073	MDR3_HUMAN	protein_coding	0.0893417	2.27946	0.160658	0.694083	0.78932	-0.296199	8.39644	1.3029	0.278977	0.42923	-0.581259	-0.630786	1.4299	0.24981	0.452251	4.89263	348.587	0.440037
gene1386	ABCB5	rna2407	ABCB5_HUMAN	protein_coding	NA	NA	NA	NA	NA	NA	NA	NA	NA	NA	NA	NA	NA	NA	NA	0	0	0
gene3116	ABCB6	rna5649	ABCB6_HUMAN	protein_coding	-0.0541678	5.44133	0.316412	0.581906	0.69965	-0.260203	3.97336	5.90902	0.0270843	0.0756473	-0.46833	5.39418	12.2147	0.00313333	0.0255756	42.3937	16.0962	39.4011
gene27370	ABCB7	rna49522	ABCB7_HUMAN	protein_coding	-0.410982	4.86695	17.2082	0.000822197	0.00513546	-0.334341	4.61105	14.7501	0.00142429	0.00773025	-0.205485	4.59481	4.37654	0.053334	0.169696	28.8186	24.1054	23.7801
gene22719	ABCB8	rna40979	ABCB8_HUMAN	protein_coding	-0.851456	2.10293	12.8423	0.00263464	0.0123763	0.579748	0.330523	3.27324	0.0890881	0.186147	-0.657667	0.698951	6.47522	0.0220606	0.0942127	3.49473	1.13222	1.39321
gene18056	ABCB9	rna32321	ABCB9_HUMAN	protein_coding	1.65819	-1.74489	4.45773	0.0515548	0.115777	NA	NA	NA	NA	NA	NA	NA	NA	NA	NA	0.150036	0.187032	0.0940553
gene21450	ABCC1	rna38637	MRP1_HUMAN	protein_coding	0.0581699	4.42739	0.160736	0.694013	0.78932	-0.118596	1.27894	0.351587	0.561436	0.693038	-0.317413	4.29379	2.12321	0.167639	0.351073	20.2552	2.25699	18.8583
gene13048	ABCC10	rna23534	MRP7_HUMAN	protein_coding	0.138039	2.36567	0.51301	0.484609	0.615154	-0.0952094	1.78313	0.379729	0.546345	0.681052	0.125864	-0.415288	0.17843	0.678545	0.814347	5.21779	3.32792	0.674844
gene4834	ABCC11	rna8847	ABCCB_HUMAN	protein_coding	NA	NA	NA	NA	NA	0.284609	3.23087	3.6691	0.0733259	0.160658	NA	NA	NA	NA	NA	0	10.1239	0
gene4833	ABCC12	rna8846	MRP9_HUMAN	protein_coding	NA	NA	NA	NA	NA	0.771526	2.48439	18.4458	0.000546867	0.00369779	NA	NA	NA	NA	NA	0	5.78529	0
gene4382	ABCC2	rna7866	MRP2_HUMAN	protein_coding	0.543131	2.34574	8.92511	0.00903114	0.0308071	-0.597933	8.76467	46.5151	3.93613e-06	9.0993e-05	-0.093259	2.67601	0.687311	0.419704	0.615193	4.66896	449.591	6.54337
gene17008	ABCC3	rna30417	MRP3_HUMAN	protein_coding	0.819481	4.07087	16.9956	0.000926955	0.00562776	-0.143551	2.18664	0.719497	0.408717	0.559465	0.599596	-0.0367397	3.59747	0.0767219	0.215072	15.8347	4.20398	0.878626
gene4214	ABCC4	rna7545	MRP4_HUMAN	protein_coding	0.413689	2.56089	7.1934	0.0168206	0.0496827	-1.01149	2.39873	43.8695	5.61207e-06	0.000117942	-0.140225	4.20367	1.63634	0.219706	0.416703	5.85217	4.601	17.9188
gene809	ABCC5	rna1450	MRP5_HUMAN	protein_coding	-0.308689	5.37908	3.80887	0.0697875	0.145198	-0.692696	3.37614	53.1881	1.71512e-06	5.07567e-05	0.556644	4.04467	16.2702	0.00102503	0.0118593	39.7118	10.529	16.4748
gene21447	ABCC6	rna38624	MRP6_HUMAN	protein_coding	-1.71062	4.86554	66.7664	1.06392e-06	5.19936e-05	-0.382273	7.80714	21.5783	0.000263872	0.002129	-0.551117	-1.34267	1.80743	0.198224	0.390517	23.7908	217.534	0.328358
gene27389	ABCC8	rna49549	ABCC8_HUMAN	protein_coding	NA	NA	NA	NA	NA	NA	NA	NA	NA	NA	-0.74759	0.0662783	0.834908	0.377864	0.57773	0	0	0.685691
gene9817	ABCC9	rna17809	ABCC9_HUMAN	protein_coding	-0.260256	6.43442	4.64141	0.0475039	0.108873	-0.436937	7.07171	23.6699	0.000167984	0.00150874	-0.13792	7.09584	2.62271	0.125571	0.292005	86.6766	134.296	139.438
gene28492	ABCD1	rna51680	ABCD1_HUMAN	protein_coding	-0.45714	3.2372	7.61301	0.0143914	0.0441213	-0.305656	3.87111	7.21377	0.0161492	0.0510404	-0.700949	3.38852	25.2945	0.000136898	0.00316777	9.07393	14.991	10.9319
gene9730	ABCD2	rna17601	ABCD2_HUMAN	protein_coding	-1.56933	5.54251	4.46388	0.0613873	0.131723	NA	NA	NA	NA	NA	-2.90465	0.670385	28.6141	9.34452e-05	0.00255695	51.8862	0	1.83785
gene6747	ABCD3	rna12293	ABCD3_HUMAN	protein_coding	-0.526311	6.48645	33.8398	3.1114e-05	0.000484425	0.302619	6.87909	7.93866	0.012309	0.0414035	-0.573007	4.3697	18.3464	0.000613639	0.00840369	88.4737	114.473	19.8042
gene21078	ABCD4	rna37856	ABCD4_HUMAN	protein_coding	-1.0137	3.93223	38.6763	1.49043e-05	0.000295731	0.0302706	3.8518	0.122712	0.730642	0.822476	0.196345	1.62621	1.18679	0.292678	0.497398	15.4316	14.2709	2.91034
gene8051	ABCE1	rna14559	ABCE1_HUMAN	protein_coding	-0.368389	7.14278	18.6327	0.000583186	0.00396187	0.1311	5.47565	1.44269	0.24704	0.394251	-0.171917	5.9515	3.29353	0.0890135	0.235122	143.087	42.1269	61.7769
gene15865	ABCF1	rna28317	ABCF1_HUMAN	protein_coding	0.0875546	6.03983	0.728917	0.406379	0.543657	0.184961	4.87289	5.81501	0.0281564	0.0778981	-0.119795	5.47155	2.59852	0.127199	0.294574	63.8668	28.0876	45.7218
gene22730	ABCF2	rna41000	ABCF2_HUMAN	protein_coding	-0.345703	4.91404	11.7971	0.00358709	0.0156581	-0.25041	3.49636	6.55686	0.0208498	0.0621404	-0.365557	5.2561	18.3964	0.000606363	0.00835276	28.6569	11.1504	39.406
gene805	ABCF3	rna1444	ABCF3_HUMAN	protein_coding	0.258898	6.58552	8.59052	0.0101406	0.0336271	0.0255869	5.33938	0.14073	0.712442	0.808837	-0.187312	5.71551	4.16894	0.0586288	0.180278	92.1007	40.9324	52.6643
gene86	ABCG1	rna187	ABCG1_HUMAN	protein_coding	0.661101	2.08563	6.42173	0.0226303	0.0619407	-0.899076	1.8598	22.844	0.000200161	0.00172533	-0.123252	2.75676	0.311986	0.584757	0.752849	4.151	3.97994	6.26568
gene14677	ABCG2	rna26272	ABCG2_HUMAN	protein_coding	0.0608074	4.6444	0.267006	0.612722	0.723231	-0.544826	7.17883	5.1063	0.0459116	0.112459	-0.44162	1.25845	3.6358	0.0753194	0.212791	22.0776	156.416	2.14119
gene11867	ABCG4	rna21461	ABCG4_HUMAN	protein_coding	2.87204	0.481904	24.8694	0.000198838	0.00180251	NA	NA	NA	NA	NA	NA	NA	NA	NA	NA	0.630897	0	0
gene2743	ABCG5	rna4814	ABCG5_HUMAN	protein_coding	NA	NA	NA	NA	NA	-0.466449	4.82345	19.9288	0.000384053	0.00281656	NA	NA	NA	NA	NA	0.13824	26.866	0
gene2742	ABCG8	rna4813	ABCG8_HUMAN	protein_coding	3.10722	-1.52067	20.375	0.000391031	0.00295991	-1.39321	5.01546	139.226	2.38526e-09	6.34121e-07	NA	NA	NA	NA	NA	0.126179	30.6661	0
gene2130	ABHD1	rna3657	ABHD1_HUMAN	protein_coding	-2.64683	-0.659911	24.3523	0.000168856	0.00159887	NA	NA	NA	NA	NA	NA	NA	NA	NA	NA	0.285279	0	0
gene502	ABHD10	rna822	ABHDA_HUMAN	protein_coding	0.261823	3.6421	4.61373	0.0480899	0.109757	-0.185791	3.27032	2.49958	0.13328	0.250789	-0.475554	2.67644	11.9498	0.00339171	0.0269425	11.8034	9.52067	5.97648
gene18818	ABHD11	rna33826	ABHDB_HUMAN	protein_coding	-0.189753	2.73353	1.35998	0.261365	0.394097	-0.223446	2.53696	3.06874	0.0987931	0.201176	-0.526345	1.96829	10.8727	0.00472429	0.0333311	6.05661	5.30591	3.89807
gene28923	ABHD12	rna52348	ABD12_HUMAN	protein_coding	0.394955	4.70167	11.2412	0.00425035	0.0176944	-0.46686	2.91268	15.3639	0.00120478	0.00680025	-0.383201	2.01142	4.50631	0.0503085	0.163504	23.4998	7.89904	3.71214
gene17483	ABHD12B	rna31111	AB12B_HUMAN	protein_coding	NA	NA	NA	NA	NA	NA	NA	NA	NA	NA	NA	NA	NA	NA	NA	0	0	0
gene4294	ABHD13	rna7689	ABHDD_HUMAN	protein_coding	0.15029	4.39857	1.93711	0.183851	0.303164	0.11201	4.12971	1.09157	0.311526	0.463497	0.329032	3.19305	9.63105	0.00706165	0.0440127	20.2308	17.8068	8.89688
gene9064	ABHD14A	rna16321	ABHEA_HUMAN	protein_coding	0.269185	2.79494	2.68794	0.121467	0.221268	-0.610251	1.39945	6.22932	0.0237683	0.0685097	-0.0347772	1.88602	0.0490931	0.827551	0.907335	6.66718	2.69225	3.53717
gene9062	ABHD14B	rna16317	ABHEB_HUMAN	protein_coding	0.217248	5.43779	3.22589	0.0922163	0.179642	0.284964	6.24434	13.7486	0.00188658	0.00967924	0.541205	1.986	13.1244	0.00240208	0.0215332	44.8178	75.6208	3.84009
gene19943	ABHD15	rna35880	ABH15_HUMAN	protein_coding	-0.576813	5.68673	31.3899	4.6506e-05	0.000640246	-0.578601	4.07334	9.73442	0.00797996	0.0296986	0.344796	-0.90141	1.17183	0.29563	0.500086	52.1779	17.6751	0.370366
gene24739	ABHD16A	rna44572	ABHGA_HUMAN	protein_coding	-0.102472	5.78738	1.71783	0.209272	0.334465	-0.361532	5.09011	31.2466	3.94271e-05	0.000512552	-0.0333975	5.22692	0.107968	0.746881	0.856485	55.575	34.1298	35.7561
gene10796	ABHD16B	rna19587	ABHGB_HUMAN	protein_coding	NA	NA	NA	NA	NA	NA	NA	NA	NA	NA	NA	NA	NA	NA	NA	0.141381	0	0
gene23833	ABHD17A	rna42959	AB17A_HUMAN	protein_coding	-0.294112	5.67691	6.86089	0.0190835	0.0546157	0.0577526	4.58987	0.464129	0.505362	0.646485	0.0559851	5.43867	0.37493	0.549235	0.726481	48.6906	24.9773	43.2602
gene20987	ABHD17B	rna37695	AB17B_HUMAN	protein_coding	-0.0502441	4.50163	0.302498	0.590246	0.706107	-0.179451	2.90178	1.68848	0.212062	0.352869	-0.0593517	2.49789	0.179868	0.677332	0.813445	23.3165	7.06983	5.70075
gene15308	ABHD17C	rna27348	AB17C_HUMAN	protein_coding	0.697627	0.0874056	2.62333	0.12569	0.227198	-0.0856672	-0.372871	0.0564633	0.815167	0.884599	NA	NA	NA	NA	NA	0.783361	0.690427	0.132076
gene7971	ABHD18	rna14430	ABD18_HUMAN	protein_coding	0.367491	4.45066	13.1628	0.00240297	0.0115583	-0.80466	4.62295	45.0774	4.76366e-06	0.000104519	-1.57247	4.60634	34.4685	5.51051e-05	0.00174223	20.0408	26.8989	20.2628
gene15210	ABHD2	rna27166	ABHD2_HUMAN	protein_coding	0.599327	5.9757	51.5499	2.80532e-06	9.73301e-05	3.78099	6.06216	159.814	1.7845e-07	1.02024e-05	0.29121	4.3825	3.47528	0.0818908	0.224313	65.7158	14.1876	20.0271
gene5774	ABHD3	rna10554	ABHD3_HUMAN	protein_coding	-1.38045	3.7501	42.5315	9.04463e-06	0.000209335	-0.838544	-0.301508	6.40673	0.0221333	0.0649105	-0.29256	-0.507364	0.973997	0.338889	0.540933	9.98476	0.779158	0.646606
gene26814	ABHD4	rna48648	ABHD4_HUMAN	protein_coding	0.245236	5.44182	3.93551	0.0654829	0.138522	-0.403294	3.72639	11.9819	0.00318118	0.0143626	-0.67666	5.38847	16.5653	0.00101324	0.0117616	38.583	12.4626	40.5012
gene6151	ABHD5	rna11230	ABHD5_HUMAN	protein_coding	-0.526397	4.69385	8.55014	0.0105837	0.034727	0.151609	3.43524	0.763041	0.396461	0.548002	-0.24406	3.23477	2.9647	0.105054	0.261006	26.4135	9.57244	9.26182
gene9141	ABHD6	rna16480	ABHD6_HUMAN	protein_coding	-0.662571	2.99876	21.0952	0.000333486	0.00262548	-0.64553	1.17759	7.60203	0.0139453	0.0456102	-0.447785	2.40388	9.27082	0.0079698	0.047812	7.11795	2.14873	4.65315
gene8794	ABHD8	rna15784	ABHD8_HUMAN	protein_coding	0.33694	3.02454	3.46825	0.0818383	0.16384	-0.172972	1.72062	0.843902	0.371813	0.524657	-0.549792	3.25854	15.6192	0.00121302	0.013251	7.24867	3.08415	9.81505
gene29200	ABI1	rna52911	ABI1_HUMAN	protein_coding	0.159849	6.15205	3.73224	0.0720724	0.148804	0.163397	5.42788	4.13762	0.0587211	0.135587	0.127685	3.75114	0.804335	0.383562	0.583206	72.2972	42.5034	12.5787
gene3260	ABI2	rna5931	ABI2_HUMAN	protein_coding	0.405971	4.67104	17.0952	0.000845494	0.00524266	0.213232	1.71273	1.5431	0.23191	0.376743	0.612883	5.39519	25.9154	0.000121336	0.00300505	22.9018	3.43196	40.7924
gene16972	ABI3	rna30339	ABI3_HUMAN	protein_coding	0.106339	0.877671	0.144476	0.709086	0.800668	-0.288054	0.316931	1.4575	0.24473	0.391886	-0.351816	-0.886888	0.535162	0.475394	0.665411	1.67747	1.22957	0.455213
gene436	ABI3BP	rna701	TARSH_HUMAN	protein_coding	-0.932031	7.78711	15.3357	0.00175359	0.00918249	-0.616846	0.774574	4.68378	0.0457839	0.112181	0.0211023	4.12398	0.00309224	0.956579	0.978521	217.897	1.42145	16.2496
gene17751	ABL1	rna31672	ABL1_HUMAN	protein_coding	0.72567	7.47559	32.7438	3.71452e-05	0.000548044	0.0815472	4.18172	0.708528	0.412236	0.562688	0.26232	3.83953	2.82958	0.112638	0.273107	165.283	18.6152	13.204
gene14350	ABL2	rna25710	ABL2_HUMAN	protein_coding	0.471485	5.00656	16.6096	0.000954508	0.00574915	0.264421	3.84848	2.52954	0.133595	0.251175	0.471118	2.79948	5.30412	0.0359376	0.131166	30.3498	13.5412	7.43527
gene4543	ABLIM1	rna8221	ABLM1_HUMAN	protein_coding	-0.0476133	8.76577	0.183068	0.6747	0.774391	0.213914	6.58193	3.66998	0.0734152	0.160747	0.205415	6.64214	0.223676	0.645104	0.792987	430.341	87.3058	97.098
gene26541	ABLIM2	rna48110	ABLM2_HUMAN	protein_coding	0.471995	2.41159	3.96352	0.0646318	0.137043	0.0195274	1.06671	0.00851898	0.927597	0.955693	-0.0561426	5.59084	0.319692	0.579911	0.749672	5.05121	2.08433	48.2077
gene15372	ABLIM3	rna27488	ABLM3_HUMAN	protein_coding	0.12042	6.40556	0.913687	0.353971	0.491579	-0.187582	5.94488	1.83402	0.196837	0.334336	-0.893451	4.50133	21.2888	0.000379711	0.00621827	78.9479	61.4025	20.89
gene19968	ABR	rna35921	ABR_HUMAN	protein_coding	0.771054	5.99584	64.3789	7.16333e-07	4.08884e-05	-0.0402559	3.53239	0.166776	0.688362	0.791514	-0.124044	3.92312	1.00737	0.330995	0.532892	52.9112	10.6568	14.1991
gene5396	ABRA	rna9907	ABRA_HUMAN	protein_coding	NA	NA	NA	NA	NA	NA	NA	NA	NA	NA	-0.484499	7.18654	2.02764	0.179746	0.365971	0	0	146.24
gene11401	ABRACL	rna20684	ABRAL_HUMAN	protein_coding	-0.535538	2.1456	6.2527	0.0241938	0.0651076	0.13556	1.55368	0.438224	0.517325	0.656204	0.187028	-0.100049	0.247254	0.626017	0.780541	3.92542	2.63219	0.850704
gene14724	ABRAXAS1	rna26361	ABRX1_HUMAN	protein_coding	0.166338	3.74463	0.974278	0.338941	0.477046	0.670747	2.62814	17.4205	0.000705008	0.00451811	0.152741	1.75922	0.763838	0.395511	0.593183	11.7321	5.55793	3.197
gene4642	ABRAXAS2	rna8422	ABRX2_HUMAN	protein_coding	-0.0275822	4.94068	0.0766095	0.785643	0.855912	-0.0549801	4.43481	0.488485	0.494556	0.636709	0.002083	4.38483	0.000442381	0.983489	0.991297	28.8	20.1757	20.6225
gene15745	ABT1	rna28112	ABT1_HUMAN	protein_coding	-0.453597	3.69698	12.3787	0.00301628	0.0137405	-0.130572	3.07001	1.10608	0.308433	0.460916	-0.424707	3.43148	15.389	0.00128863	0.0137762	13.3014	8.36939	10.8535
gene9410	ABTB1	rna16985	ABTB1_HUMAN	protein_coding	-0.856637	4.5505	54.58	1.98655e-06	7.77249e-05	-0.653275	3.0473	20.6763	0.000323272	0.00246841	-0.0494217	3.63822	0.2038	0.657943	0.801151	22.7857	7.69414	12.0013
gene16401	ABTB2	rna29258	ABTB2_HUMAN	protein_coding	0.512403	1.91519	7.96755	0.0126491	0.0397504	0.00334278	4.59377	0.00072665	0.978827	0.9855	1.03313	2.23755	76.2749	2.28877e-07	7.09199e-05	3.25177	26.0148	4.10733
gene6201	ACAA1	rna11323	THIK_HUMAN	protein_coding	-0.308889	5.56942	6.64212	0.0207634	0.0580767	0.0391816	8.28009	0.205716	0.656187	0.767757	-0.0258953	4.99501	0.0361899	0.851601	0.920316	48.7113	307.407	29.6797
gene5960	ACAA2	rna10863	THIM_HUMAN	protein_coding	0.157711	6.42005	2.5263	0.132372	0.236299	0.618807	9.56757	34.2094	2.38642e-05	0.000347316	0.336993	8.22323	5.33989	0.0350197	0.128851	80.1193	702.046	281.782
gene19796	ACACA	rna35625	ACACA_HUMAN	protein_coding	-2.4042	12.0299	53.2618	5.82892e-06	0.00015678	-1.80217	7.03482	79.3116	1.35647e-06	4.35353e-05	-0.983299	4.23999	7.76346	0.0165346	0.0781768	1842.87	115.713	12.2948
gene18238	ACACB	rna32667	ACACB_HUMAN	protein_coding	0.0874657	3.51064	0.210044	0.653163	0.756493	1.03941	7.06251	15.7397	0.00253069	0.0121013	-0.614927	7.10233	12.7368	0.00278896	0.0237331	10.6623	125.7	121.955
gene18120	ACAD10	rna32465	ACD10_HUMAN	protein_coding	-0.930809	3.65827	48.9928	3.80161e-06	0.000118889	-0.314774	3.27869	4.38855	0.0523103	0.124167	-0.246363	2.06709	1.99073	0.178081	0.364226	10.7127	9.97666	4.04051
gene6394	ACAD11	rna11678	ACD10_HUMAN	protein_coding	-0.00868975	7.08429	0.00772312	0.931109	0.957408	-0.594491	8.84025	51.6367	2.0649e-06	5.85031e-05	-0.339682	4.67889	14.5588	0.00160936	0.0161994	133.399	496.887	24.2791
gene11674	ACAD8	rna21149	ACAD8_HUMAN	protein_coding	-0.474871	4.93483	14.7613	0.00154359	0.00832149	-0.611675	4.53803	45.7694	4.34313e-06	9.72947e-05	-0.898691	3.85473	56.9759	1.45417e-06	0.00019704	31.0922	24.8746	15.3967
gene9377	ACAD9	rna16931	ACAD9_HUMAN	protein_coding	-0.818753	5.79323	53.2692	2.30203e-06	8.63307e-05	-0.366718	6.66301	26.3838	9.69167e-05	0.00100189	-0.915617	5.04561	73.0999	3.01417e-07	8.16841e-05	47.4243	103.691	35.5765
gene3196	ACADL	rna5797	ACADL_HUMAN	protein_coding	-2.03132	8.65859	93.1183	1.40302e-07	1.6257e-05	-0.70571	10.0092	48.5724	3.01865e-06	7.64835e-05	-0.74687	7.42449	30.8217	4.97406e-05	0.0016301	329.076	1159.72	157.222
gene6925	ACADM	rna12588	ACADM_HUMAN	protein_coding	-0.904821	5.62968	50.1739	3.29875e-06	0.00010941	0.301144	4.73006	12.3423	0.00285114	0.0132359	0.0412444	9.13259	0.149253	0.704518	0.831567	43.2551	25.4784	531.984
gene18209	ACADS	rna32612	ACADS_HUMAN	protein_coding	-0.765301	6.0056	21.2498	0.00038607	0.00293038	-0.0840107	6.68908	1.15775	0.29776	0.4496	-0.101999	7.55181	0.6903	0.418717	0.614385	55.7513	101.526	170.902
gene4625	ACADSB	rna8392	ACDSB_HUMAN	protein_coding	-1.36003	6.98828	36.0507	4.34365e-05	0.000607238	-0.520576	4.41687	38.5747	1.201e-05	0.000206658	-0.826576	6.71356	73.6042	2.88329e-07	7.96693e-05	119.854	21.9455	113.172
gene21774	ACADVL	rna39265	ACADV_HUMAN	protein_coding	-0.514639	7.03584	13.5302	0.00216554	0.0107333	0.00956039	5.9997	0.0126372	0.911881	0.94592	0.18455	9.00772	1.04304	0.323104	0.526745	122.775	64.2472	482.484
gene15207	ACAN	rna27159	PGCA_HUMAN	protein_coding	0.322604	-1.65747	0.18848	0.670233	0.770744	NA	NA	NA	NA	NA	1.06818	0.655186	0.526299	0.482671	0.671437	0.182445	0	0.189796
gene21787	ACAP1	rna39285	ACAP1_HUMAN	protein_coding	1.09042	2.79209	39.3705	1.34855e-05	0.000276063	0.134704	1.43965	0.301569	0.59042	0.716673	0.628682	0.255504	5.90356	0.0277253	0.110744	6.63553	2.37781	1.03054
gene688	ACAP2	rna1226	ACAP2_HUMAN	protein_coding	0.151327	6.56788	3.32373	0.0878483	0.173192	0.145565	4.88832	3.39904	0.0836795	0.177764	-0.0601074	3.66832	0.234131	0.635264	0.786737	94.2876	30.1365	12.2714
gene21392	ACAP3	rna38507	ACAP3_HUMAN	protein_coding	-0.783591	4.39415	46.9573	4.88566e-06	0.0001397	-0.774272	2.46144	28.7341	6.19577e-05	0.000715632	-0.381261	2.09777	9.30518	0.00787768	0.0473804	19.185	5.21635	4.26556
gene12014	ACAT1	rna21732	THIL_HUMAN	protein_coding	-0.751406	7.15177	52.8687	2.40944e-06	8.87026e-05	-0.658836	6.96752	90.8257	4.96201e-08	4.25533e-06	-0.907306	7.22149	73.9757	2.79098e-07	7.86609e-05	134.259	138.42	148.436
gene11545	ACAT2	rna20963	THIC_HUMAN	protein_coding	-0.79716	5.17281	36.5986	2.027e-05	0.000362567	-1.03932	5.91508	114.858	9.53751e-09	1.42054e-06	0.000857043	2.20171	4.14381e-05	0.994946	0.997771	31.5979	58.9279	4.44188
gene14535	ACBD3	rna26029	GCP60_HUMAN	protein_coding	0.277447	6.10745	9.58208	0.00723273	0.0261119	0.457063	4.33308	26.2091	0.000100296	0.00102684	0.178871	4.12412	5.18363	0.0374204	0.134814	63.3601	18.5402	16.7441
gene16675	ACBD4	rna29776	ACBD4_HUMAN	protein_coding	-0.0406138	2.81021	0.0607401	0.8086	0.872404	0.407939	3.90813	14.0922	0.00171115	0.00893437	-0.349429	1.26762	4.24569	0.0566028	0.176781	6.64491	15.8052	2.41246
gene29203	ACBD5	rna52923	ACBD5_HUMAN	protein_coding	-0.299695	5.7505	11.5363	0.00388234	0.0165668	-0.750944	7.20489	38.0445	1.50474e-05	0.000245296	-0.173686	4.78893	5.30915	0.0354775	0.129992	55.8014	142.294	27.2942
gene14268	ACBD6	rna25572	ACBD6_HUMAN	protein_coding	0.405004	4.25006	12.5665	0.00285455	0.0131528	-0.615515	2.63867	25.1927	0.0001228	0.00118715	0.250957	1.76027	2.64694	0.123966	0.289755	18.0256	6.2188	3.48519
gene22645	ACBD7	rna40853	ACBD7_HUMAN	protein_coding	-0.0586755	1.7147	0.091388	0.766483	0.842927	-0.266831	0.743555	1.57599	0.227218	0.371652	0.246534	-0.202296	1.05769	0.319574	0.523655	2.90212	1.63845	0.831788
gene16351	ACCS	rna29177	1A1L1_HUMAN	protein_coding	-0.942585	4.64499	41.5717	9.9031e-06	0.000221545	-0.137547	2.38911	0.615535	0.444079	0.591401	-0.491574	1.06232	3.24563	0.0911578	0.238549	23.0055	5.07819	2.22313
gene16352	ACCSL	rna29181	1A1L2_HUMAN	protein_coding	1.30501	0.123014	7.58453	0.014543	0.0444728	NA	NA	NA	NA	NA	NA	NA	NA	NA	NA	0.760928	0.299252	0.199069
gene5013	ACD	rna9218	ACD_HUMAN	protein_coding	0.343066	1.97189	3.53355	0.0792837	0.160023	0.613281	0.657125	9.17139	0.00793211	0.0295591	0.262321	0.713983	1.82102	0.196634	0.388387	3.73254	1.52461	1.5213
gene16630	ACE	rna29658	ACE_HUMAN	protein_coding	1.54395	-1.17042	8.60104	0.0101034	0.0335339	NA	NA	NA	NA	NA	NA	NA	NA	NA	NA	0.255423	0	0
gene22017	ACE2	rna39718	ACE2_HUMAN	protein_coding	-0.19708	-0.653782	0.165206	0.690026	0.78624	-0.466101	3.67799	6.43034	0.0239251	0.0688241	NA	NA	NA	NA	NA	0.460801	12.7801	0
gene23967	ACER1	rna43211	ACER1_HUMAN	protein_coding	0.231793	-0.593102	0.25179	0.622948	0.731765	NA	NA	NA	NA	NA	-0.881053	-0.169632	1.13756	0.305585	0.509924	0.437868	0.103564	0.885055
gene12421	ACER2	rna22448	ACER2_HUMAN	protein_coding	1.07539	4.30643	12.5835	0.00387036	0.016528	0.113206	2.10891	0.664535	0.426834	0.575974	0.452312	1.60454	9.19808	0.00816897	0.0485726	17.34	4.11316	2.97272
gene20262	ACER3	rna36375	ACER3_HUMAN	protein_coding	-0.547115	5.21243	35.4801	2.40463e-05	0.000406995	0.282645	2.88979	5.1352	0.037544	0.096888	0.0118755	2.27383	0.00540707	0.942326	0.970278	35.7088	6.69714	4.38914
gene18886	ACHE	rna33937	ACES_HUMAN	protein_coding	NA	NA	NA	NA	NA	NA	NA	NA	NA	NA	1.00201	-0.852584	1.74188	0.206842	0.40077	0	0.152461	0.234163
gene26834	ACIN1	rna48695	ACINU_HUMAN	protein_coding	0.0175778	6.80963	0.0510615	0.824212	0.883869	0.333985	5.81489	13.2955	0.00214989	0.0106865	0.136689	5.39727	1.98822	0.178339	0.364596	109.504	55.3242	39.9201
gene27486	ACKR1	rna49728	ACKR1_HUMAN	protein_coding	-1.25566	2.9032	38.0325	1.63725e-05	0.000316186	NA	NA	NA	NA	NA	0.217023	-0.052112	0.28027	0.604048	0.765823	6.88589	0.118891	0.847274
gene6263	ACKR2	rna11426	ACKR2_HUMAN	protein_coding	-0.0692283	5.6458	0.027801	0.87072	0.916398	0.259591	2.75551	2.68056	0.120933	0.233903	0.422563	1.20652	1.65553	0.217704	0.414635	46.3209	6.5334	1.95366
gene2957	ACKR3	rna5316	ACKR3_HUMAN	protein_coding	-0.863628	6.65126	34.1896	3.06928e-05	0.000480564	-0.17254	-0.0618203	0.473623	0.501101	0.642819	-0.204822	3.7203	2.67516	0.122129	0.287415	98.5581	0.87112	12.6356
gene6395	ACKR4	rna11679	ACKR4_HUMAN	protein_coding	-0.779963	3.7882	1.64264	0.227326	0.355615	-0.168855	-0.738709	0.232057	0.636472	0.753422	0.535921	1.26387	0.947221	0.348507	0.549655	12.4637	0.530557	1.90074
gene16787	ACLY	rna30013	ACLY_HUMAN	protein_coding	-1.80969	9.4566	15.8394	0.00226055	0.0110796	-0.762989	5.68659	11.8736	0.00542139	0.0218596	-0.0641659	3.84128	0.123081	0.730639	0.848082	236.974	41.5903	12.4945
gene14930	ACMSD	rna26713	ACMSD_HUMAN	protein_coding	NA	NA	NA	NA	NA	-0.733272	6.56866	45.6765	4.39713e-06	9.7959e-05	NA	NA	NA	NA	NA	0	92.2991	0
gene12342	ACO1	rna22333	ACOC_HUMAN	protein_coding	-1.73829	8.28306	72.4352	6.77972e-07	3.95324e-05	-0.465617	6.94986	44.6276	5.06147e-06	0.000109102	-0.302988	4.7411	10.347	0.00558554	0.0373394	194.705	116.869	27.1303
gene22932	ACO2	rna41414	ACON_HUMAN	protein_coding	-1.6955	7.22858	108.123	3.3108e-08	7.21037e-06	-0.121608	5.80648	2.25949	0.152118	0.275918	-0.480508	9.29997	9.72198	0.00685147	0.0431031	138.233	54.8498	624.024
gene4141	ACOD1	rna7470	IRG1_HUMAN	protein_coding	NA	NA	NA	NA	NA	NA	NA	NA	NA	NA	NA	NA	NA	NA	NA	0	0	0
gene7078	ACOT11	rna12879	ACO11_HUMAN	protein_coding	1.42746	-0.1339	13.0506	0.00248134	0.011847	-2.57109	-1.12508	18.0308	0.000605475	0.00399915	-1.60093	3.99411	14.698	0.00242367	0.0216576	0.707895	0.111779	11.5724
gene7517	ACOT12	rna13676	ACO12_HUMAN	protein_coding	-0.437433	-1.5288	0.208558	0.654305	0.757329	-0.749325	7.67695	36.9598	1.73667e-05	0.000274274	NA	NA	NA	NA	NA	0.182445	209.104	0
gene15827	ACOT13	rna28232	ACO13_HUMAN	protein_coding	0.158082	4.44377	1.98675	0.178646	0.29672	-0.0331701	5.6943	0.0892769	0.768912	0.851163	-0.492754	4.22843	12.6906	0.00272329	0.0233292	20.8703	49.8907	18.9224
gene21095	ACOT6	rna37888	ACOT1_HUMAN	protein_coding	-0.878085	5.20477	81.2242	1.61914e-07	1.75255e-05	-0.64869	6.71616	71.4997	2.52032e-07	1.26443e-05	-0.263252	6.01113	5.30392	0.0355562	0.130213	32.5482	106.606	59.5265
gene21321	ACOT7	rna38354	BACH_HUMAN	protein_coding	0.0208923	0.382595	0.00293387	0.957503	0.974555	NA	NA	NA	NA	NA	-0.0607971	-0.222001	0.0226734	0.882258	0.937778	1.23137	0.276171	0.72251
gene10612	ACOT8	rna19231	ACOT8_HUMAN	protein_coding	-0.526782	3.88933	17.8728	0.000699074	0.00454386	-0.0569649	3.52643	0.375327	0.548653	0.682437	-0.378785	2.41004	7.96544	0.0125835	0.0650978	14.3757	11.6909	5.23008
gene23396	ACOT9	rna42129	ACOT9_HUMAN	protein_coding	-0.229119	7.25236	6.74372	0.0199629	0.0564886	0.00882763	3.72073	0.00930614	0.924337	0.953755	0.126941	3.96974	1.18449	0.293129	0.497744	151.737	12.3025	15.4179
gene25602	ACOX1	rna46249	ACOX1_HUMAN	protein_coding	-0.51598	6.70548	29.6568	6.26356e-05	0.000786251	-0.886269	8.79005	78.9895	1.29059e-07	8.37786e-06	-0.353806	4.57108	8.75399	0.00951567	0.0543554	101.417	454.434	23.4142
gene9147	ACOX2	rna16499	ACOX2_HUMAN	protein_coding	-1.37872	1.49381	4.80466	0.0474841	0.108841	-0.749664	9.45753	36.8143	1.57303e-05	0.000253449	NA	NA	NA	NA	NA	0.855836	676.97	0
gene26546	ACOX3	rna48125	ACOX3_HUMAN	protein_coding	0.456021	3.94527	6.77046	0.0197582	0.0560497	-1.05449	5.51501	88.6527	5.86503e-08	4.73939e-06	-0.402645	3.86121	3.92856	0.0668011	0.196855	14.3076	52.4243	13.7819
gene1922	ACP1	rna3270	PPAC_HUMAN	protein_coding	-0.0334584	4.7463	0.0963531	0.760431	0.838809	-0.343798	5.16379	17.5619	0.000680404	0.0043851	-0.0892228	3.94238	0.903642	0.356441	0.556641	25.7406	36.2703	15.521
gene16308	ACP2	rna29076	PPAL_HUMAN	protein_coding	-0.185482	5.97554	3.45586	0.0823341	0.164664	0.031438	6.50998	0.192422	0.666726	0.776443	0.531515	4.8252	34.5791	2.67889e-05	0.0011136	62.8353	92.3294	25.7566
gene28050	ACP4	rna50707	PPAT_HUMAN	protein_coding	NA	NA	NA	NA	NA	NA	NA	NA	NA	NA	NA	NA	NA	NA	NA	0	0	0
gene24159	ACP5	rna43548	PPA5_HUMAN	protein_coding	-0.356323	3.7247	1.65421	0.220001	0.34701	-0.224442	3.85399	6.94489	0.0179091	0.0554095	0.244783	0.272178	0.320879	0.579408	0.749359	11.6724	14.6015	0.895999
gene28428	ACP6	rna51574	PPA6_HUMAN	protein_coding	-0.618262	3.84589	18.674	0.000577531	0.00393645	-0.494211	4.15265	29.4956	5.38789e-05	0.000645212	-0.549461	2.94878	20.2971	0.000390467	0.00631016	13.7692	18.0392	7.91717
gene24664	ACP7	rna44427	ACP7_HUMAN	protein_coding	NA	NA	NA	NA	NA	NA	NA	NA	NA	NA	NA	NA	NA	NA	NA	NA	NA	NA
gene6392	ACPP	rna11674	PPAP_HUMAN	protein_coding	-0.426509	1.21005	1.38133	0.257809	0.390004	-0.349045	3.24901	2.91057	0.110696	0.218963	NA	NA	NA	NA	NA	1.81173	9.05409	0.270372
gene22793	ACR	rna41123	ACRO_HUMAN	protein_coding	NA	NA	NA	NA	NA	NA	NA	NA	NA	NA	NA	NA	NA	NA	NA	0	0	0
gene10047	ACRBP	rna18165	ACRBP_HUMAN	protein_coding	-0.0310111	-0.496358	0.00326984	0.955139	0.973313	NA	NA	NA	NA	NA	NA	NA	NA	NA	NA	0.565524	0.123552	0
gene11745	ACRV1	rna21278	ASPX_HUMAN	protein_coding	NA	NA	NA	NA	NA	NA	NA	NA	NA	NA	NA	NA	NA	NA	NA	0	0	0
gene15332	ACSBG1	rna27420	ACBG1_HUMAN	protein_coding	2.48089	0.0121156	35.8308	2.27826e-05	0.000391462	NA	NA	NA	NA	NA	NA	NA	NA	NA	NA	0.552961	0	0
gene16999	ACSF2	rna30391	ACSF2_HUMAN	protein_coding	-0.847343	8.53405	37.5027	1.77043e-05	0.000333009	-1.73938	7.41947	140.519	8.60284e-09	1.3858e-06	-1.11974	2.47332	18.6986	0.000625257	0.00850494	317.589	182.929	4.97494
gene4752	ACSF3	rna8688	ACSF3_HUMAN	protein_coding	-0.672138	3.56876	21.1148	0.000332062	0.00261882	0.100396	3.95608	0.628681	0.439344	0.587425	-0.868726	3.63798	36.2156	2.07667e-05	0.000956354	10.4127	16.1161	12.4955
gene13911	ACSL1	rna24953	ACSL1_HUMAN	protein_coding	-3.4996	10.3973	112.892	1.05733e-07	1.35548e-05	0.375366	11.193	10.5556	0.00498767	0.0204731	-0.610179	9.04144	11.4009	0.00403997	0.0301863	827.558	2379.45	511.851
gene3081	ACSL3	rna5568	ACSL3_HUMAN	protein_coding	-0.331985	5.06611	9.45047	0.00755752	0.0269932	-0.475115	5.37388	8.72702	0.0110626	0.0381782	-0.0517037	3.77152	0.170651	0.68521	0.818622	31.2761	38.4681	13.7011
gene22472	ACSL4	rna40564	ACSL4_HUMAN	protein_coding	-0.287721	6.93815	4.11974	0.060206	0.12982	0.879653	10.3062	15.0314	0.00254465	0.0121308	-0.22384	5.46341	1.69359	0.21311	0.408702	123.277	1205.87	47.4742
gene4515	ACSL5	rna8146	ACSL5_HUMAN	protein_coding	0.23543	4.39891	1.85772	0.192724	0.313817	0.0822946	8.55215	1.5078	0.237088	0.38285	-0.223383	1.91427	1.03747	0.324095	0.527628	18.6045	379.063	3.82262
gene13502	ACSL6	rna24192	ACSL6_HUMAN	protein_coding	1.24898	-1.64202	3.71361	0.0755597	0.154417	-0.989793	0.537433	18.7519	0.000507721	0.00349834	-0.75298	3.09028	13.3796	0.00232353	0.0210004	0.144939	1.12808	7.78018
gene18548	ACSM3	rna33286	ACSM3_HUMAN	protein_coding	-0.741228	4.07997	8.51289	0.0115531	0.037093	-0.69678	7.61987	56.2333	1.20582e-06	3.9495e-05	NA	NA	NA	NA	NA	14.9304	185.802	0.135873
gene21417	ACSM5	rna38573	ACSM5_HUMAN	protein_coding	-2.76749	5.45835	102.795	2.03993e-07	2.00589e-05	-0.223138	7.61169	5.53278	0.0316805	0.0848734	-1.93865	3.69529	57.0284	2.8589e-06	0.000283716	37.2918	200.036	13.1196
gene28552	ACSS1	rna51784	ACS2L_HUMAN	protein_coding	-0.105668	5.96418	0.509138	0.48649	0.616805	0.895491	7.64949	15.5338	0.00240741	0.0116365	-0.656728	5.05532	36.7063	1.92713e-05	0.000922607	56.7865	189.335	33.3708
gene10448	ACSS2	rna18896	ACSA_HUMAN	protein_coding	-1.35631	7.98114	105.032	2.94271e-08	6.81954e-06	-1.44779	5.74041	85.3377	3.08037e-07	1.49346e-05	-0.643548	6.51441	30.9676	4.85129e-05	0.00162386	212.251	52.6073	89.3836
gene8452	ACSS3	rna15240	ACSS3_HUMAN	protein_coding	-0.834722	5.30171	44.6487	6.56133e-06	0.000168709	0.02002	7.72562	0.0540805	0.819033	0.887439	-0.339202	3.02225	5.91562	0.0275896	0.110358	39.6537	214.916	7.71154
gene10962	ACTA1	rna19888	ACTS_HUMAN	protein_coding	2.19091	2.52966	1.80327	0.209264	0.334465	-2.34009	4.14898	1.69838	0.224161	0.367973	-0.0713521	14.3292	0.235111	0.634562	0.786132	0.218934	0.446028	20095.6
gene10851	ACTA2	rna19708	ACTA_HUMAN	protein_coding	0.227421	6.50384	0.224535	0.645662	0.750401	0.168368	5.89384	0.681146	0.426276	0.5755	0.292923	5.9906	0.726834	0.410729	0.606549	70.4402	53.4735	53.6416
gene19010	ACTB	rna34192	ACTB_HUMAN	protein_coding	0.0960854	10.7908	0.417629	0.52768	0.653984	0.480842	8.50443	15.2491	0.00130698	0.00725136	0.380002	7.63719	3.18809	0.0958789	0.246511	1817.22	334.043	180.291
gene7715	ACTBL2	rna14004	ACTBL_HUMAN	protein_coding	NA	NA	NA	NA	NA	NA	NA	NA	NA	NA	NA	NA	NA	NA	NA	0	0	0
gene23255	ACTC1	rna41988	ACTC_HUMAN	protein_coding	NA	NA	NA	NA	NA	NA	NA	NA	NA	NA	1.23343	7.29983	3.8094	0.0773788	0.215945	0	0	74.3182
gene25504	ACTG1	rna46027	ACTG_HUMAN	protein_coding	-0.770819	9.76377	42.5295	8.69124e-06	0.00020403	0.0422802	9.28477	0.105389	0.749802	0.836487	0.133912	6.96444	0.617109	0.444404	0.638905	851.046	591.947	118.998
gene2470	ACTG2	rna4301	ACTH_HUMAN	protein_coding	0.575657	2.32229	1.91434	0.189751	0.310364	-0.20487	4.62707	2.19848	0.158873	0.285607	0.126501	1.78636	0.0480644	0.830122	0.908377	4.7105	25.1041	1.99368
gene10422	ACTL10	rna18845	ACL10_HUMAN	protein_coding	NA	NA	NA	NA	NA	NA	NA	NA	NA	NA	NA	NA	NA	NA	NA	0	0	0
gene860	ACTL6A	rna1530	ACL6A_HUMAN	protein_coding	0.432015	4.60954	20.0152	0.000423948	0.00314456	0.445292	3.20477	20.3725	0.000346556	0.00259283	0.0658479	2.77312	0.181078	0.676316	0.812779	25.8509	8.81874	6.6876
gene18897	ACTL6B	rna33962	ACL6B_HUMAN	protein_coding	NA	NA	NA	NA	NA	-0.207327	-0.876543	0.282027	0.60261	0.727063	NA	NA	NA	NA	NA	0.139789	0.373923	0
gene12117	ACTL7A	rna21917	ACL7A_HUMAN	protein_coding	NA	NA	NA	NA	NA	NA	NA	NA	NA	NA	NA	NA	NA	NA	NA	0	0	0
gene12118	ACTL7B	rna21918	ACL7B_HUMAN	protein_coding	1.55496	-0.819533	7.33203	0.0159694	0.0477524	NA	NA	NA	NA	NA	1.09686	-1.32905	3.79569	0.0697854	0.202058	0.400096	0.118789	0.227472
gene21156	ACTL8	rna38054	ACTL8_HUMAN	protein_coding	NA	NA	NA	NA	NA	NA	NA	NA	NA	NA	NA	NA	NA	NA	NA	NA	NA	NA
gene23995	ACTL9	rna43252	ACTL9_HUMAN	protein_coding	NA	NA	NA	NA	NA	NA	NA	NA	NA	NA	NA	NA	NA	NA	NA	NA	NA	NA
gene21139	ACTN1	rna38016	ACTN1_HUMAN	protein_coding	0.99819	6.71418	49.7916	3.75716e-06	0.000118112	0.00121991	5.72894	0.000188812	0.989205	0.992316	0.134328	3.24371	0.14774	0.707199	0.833544	91.5322	53.471	8.06689
gene10819	ACTN2	rna19645	ACTN2_HUMAN	protein_coding	NA	NA	NA	NA	NA	-2.15891	1.53335	2.65668	0.13506	0.252976	-0.200587	11.9399	2.15939	0.161768	0.343681	0.109459	0.299139	3650.19
gene25058	ACTN3	rna45197	ACTN3_HUMAN	protein_coding	NA	NA	NA	NA	NA	NA	NA	NA	NA	NA	-0.0414631	9.65651	0.00230915	0.96257	0.981792	0.0947538	0.171549	885.086
gene24679	ACTN4	rna44458	ACTN4_HUMAN	protein_coding	0.541815	7.87186	31.1809	4.81768e-05	0.00065724	0.146315	6.75772	2.91015	0.107196	0.213735	0.145742	4.85343	0.518996	0.483284	0.671881	232.545	104.848	29.1318
gene23477	ACTR10	rna42253	ARP10_HUMAN	protein_coding	-0.114016	6.00712	1.5759	0.228153	0.356571	-0.158419	4.86394	4.93161	0.0410269	0.103449	-0.166932	5.10509	4.4904	0.0506685	0.164268	64.5827	29.0648	34.6729
gene4441	ACTR1A	rna8008	ACTZ_HUMAN	protein_coding	-0.367001	6.82735	20.4853	0.00038153	0.00291239	-0.153244	4.84176	3.72268	0.0714555	0.157727	-0.264342	6.02204	13.0692	0.00244044	0.021725	110.432	27.1683	66.2035
gene2771	ACTR1B	rna4887	ACTY_HUMAN	protein_coding	-0.862736	6.81341	76.4348	2.40156e-07	2.19246e-05	-0.0705817	4.55716	0.72339	0.407479	0.558298	-0.252235	6.29455	4.41687	0.0523716	0.167765	93.6352	24.3586	73.643
gene2568	ACTR2	rna4518	ARP2_HUMAN	protein_coding	0.14625	7.0616	1.68514	0.213436	0.338963	0.218754	6.26524	9.72402	0.00656791	0.0253791	0.372632	5.03407	11.0238	0.00450551	0.0322784	134.717	75.4175	32.3699
gene14942	ACTR3	rna26737	ARP3_HUMAN	protein_coding	-0.247872	7.38052	8.82114	0.00936031	0.0317145	-0.129457	5.67023	3.27232	0.0891292	0.186184	-0.123738	4.63622	0.566542	0.463376	0.655218	168.604	49.9562	21.828
gene22755	ACTR3B	rna41043	ARP3B_HUMAN	protein_coding	-0.0484228	4.01163	0.242318	0.629513	0.737178	-0.90162	3.72452	94.499	3.7691e-08	3.57863e-06	-0.17192	3.84096	2.60483	0.126772	0.293827	16.0539	14.5474	13.7548
gene10529	ACTR5	rna19070	ARP5_HUMAN	protein_coding	0.37637	4.15924	14.7148	0.00156299	0.00840022	0.00459683	3.06542	0.00193941	0.965414	0.977932	0.14832	2.48285	2.01109	0.176006	0.361714	17.3286	8.19227	5.53262
gene8317	ACTR6	rna15023	ARP6_HUMAN	protein_coding	-0.230014	3.74935	2.1197	0.165591	0.2805	-0.097145	2.73745	0.389991	0.541035	0.676283	-0.483064	2.40079	8.58319	0.0100999	0.056524	12.8432	6.82221	5.3493
gene9109	ACTR8	rna16408	ARP8_HUMAN	protein_coding	-0.147434	4.97195	2.17504	0.160508	0.273531	0.0897429	4.19111	0.939751	0.34665	0.499451	0.0127796	4.84117	0.0150107	0.904068	0.949334	31.3402	18.0714	27.0595
gene21347	ACTRT2	rna38417	ACTT2_HUMAN	protein_coding	NA	NA	NA	NA	NA	NA	NA	NA	NA	NA	NA	NA	NA	NA	NA	NA	NA	NA
gene928	ACTRT3	rna1644	ACTT3_HUMAN	protein_coding	-1.07109	-0.91148	3.21445	0.092744	0.180495	-0.521548	-0.354595	1.88152	0.188936	0.32423	NA	NA	NA	NA	NA	0.410458	0.561097	0.0824093
gene3667	ACVR1	rna6682	ACVR1_HUMAN	protein_coding	-0.0235304	4.62735	0.0262969	0.873296	0.918147	0.680742	5.27129	13.8098	0.00290152	0.0134112	0.187444	2.75462	1.0043	0.331708	0.533611	23.2621	34.4092	6.57563
gene9551	ACVR1B	rna17258	ACV1B_HUMAN	protein_coding	-0.63884	4.94619	30.7318	5.20013e-05	0.000688123	-0.230764	5.0237	2.93702	0.107344	0.213976	0.528416	2.50128	8.42976	0.0106599	0.0584281	28.8428	34.5575	5.45072
gene3668	ACVR1C	rna6689	ACV1C_HUMAN	protein_coding	-1.05971	5.59304	8.95034	0.0122851	0.0388702	0.220773	2.59355	2.56917	0.128359	0.24418	0.507543	-0.901588	2.89506	0.108883	0.26722	44.5103	5.23493	0.444705
gene3727	ACVR2A	rna6780	AVR2A_HUMAN	protein_coding	-0.536543	5.01967	21.651	0.000295608	0.00241455	0.0512693	3.9212	0.262678	0.615231	0.736642	0.200012	3.46014	3.63621	0.0753044	0.212791	31.3345	14.926	10.7539
gene6210	ACVR2B	rna11335	AVR2B_HUMAN	protein_coding	0.318575	1.90562	1.50734	0.238066	0.367802	-0.164237	1.40242	0.704747	0.413459	0.563876	0.409328	2.92511	5.20082	0.0371472	0.13415	3.459	2.29659	7.30269
gene9552	ACVRL1	rna17263	ACVL1_HUMAN	protein_coding	0.121485	6.28285	0.714437	0.411252	0.548074	-0.759263	3.36774	36.7123	1.59827e-05	0.000255842	-0.110774	3.48499	0.310402	0.585787	0.753529	77.0527	10.4645	11.6876
gene21060	ACYP1	rna37814	ACYP1_HUMAN	protein_coding	0.0710972	3.69207	0.34609	0.564903	0.685315	0.24584	2.53663	4.36384	0.0529042	0.125167	0.317865	2.81023	6.77926	0.0195972	0.0870632	12.4405	5.55892	6.94182
gene2674	ACYP2	rna4703	ACYP2_HUMAN	protein_coding	-0.89002	4.82769	41.0508	1.06419e-05	0.000234018	-0.524406	2.84563	22.599	0.000211004	0.00178923	-0.758961	5.95589	63.2428	7.58876e-07	0.000133246	27.8436	6.78396	61.309
gene10571	ADA	rna19165	ADA_HUMAN	protein_coding	-0.782109	4.30112	18.011	0.000697599	0.00453753	-0.174328	3.14341	2.09071	0.167343	0.296653	-1.07334	1.46266	10.1132	0.00627577	0.0406233	16.4039	8.37588	2.35677
gene10144	ADA2	rna18343	ADA2_HUMAN	protein_coding	-0.452594	3.63615	9.42572	0.00762043	0.0271369	-0.962173	3.0611	38.3	1.25192e-05	0.000213804	0.10676	0.288363	0.116058	0.737938	0.85186	11.8191	9.54159	1.10578
gene7942	ADAD1	rna14393	ADAD1_HUMAN	protein_coding	NA	NA	NA	NA	NA	NA	NA	NA	NA	NA	NA	NA	NA	NA	NA	0	0	0
gene5216	ADAD2	rna9606	ADAD2_HUMAN	protein_coding	NA	NA	NA	NA	NA	NA	NA	NA	NA	NA	NA	NA	NA	NA	NA	0	0	0
gene23137	ADAL	rna41765	ADAL_HUMAN	protein_coding	-0.640363	4.1285	38.9536	1.43183e-05	0.000287255	-0.430617	3.00274	6.182	0.0244089	0.0699006	-0.370719	3.10434	7.94868	0.01266	0.0653977	16.4874	8.28373	8.66809
gene20504	ADAM10	rna36791	ADA10_HUMAN	protein_coding	-0.640808	6.03228	28.216	8.09718e-05	0.000945811	0.0636162	5.13815	0.700976	0.414686	0.56492	-0.0285345	4.30702	0.102198	0.753489	0.860677	66.2641	35.1427	19.3424
gene16690	ADAM11	rna29812	ADA11_HUMAN	protein_coding	-0.0907811	1.18586	0.0746388	0.788345	0.85758	0.555541	-1.08531	1.32663	0.266188	0.415416	0.75146	-0.436663	8.4768	0.0104845	0.0578494	1.86627	0.343098	0.533916
gene4655	ADAM12	rna8454	ADA12_HUMAN	protein_coding	0.452875	3.74288	6.66906	0.0205476	0.057629	NA	NA	NA	NA	NA	-0.618192	-0.449987	1.25595	0.279582	0.484668	12.303	0	0.487564
gene26086	ADAM15	rna47274	ADA15_HUMAN	protein_coding	-0.0194861	6.23451	0.0275967	0.870232	0.915991	0.564604	2.28651	14.3729	0.00158143	0.00838609	0.0038646	4.18811	0.00152303	0.969369	0.984814	71.8687	4.24446	18.0381
gene1984	ADAM17	rna3384	ADA17_HUMAN	protein_coding	0.057855	6.22109	0.274506	0.607818	0.719228	0.195644	4.05893	5.28173	0.0352481	0.0922645	-0.706512	3.54926	24.3817	0.000164051	0.00352615	69.8648	16.0877	11.5466
gene26410	ADAM18	rna47890	ADA18_HUMAN	protein_coding	-0.0162057	2.52378	0.00754679	0.931898	0.957736	0.500106	-1.15752	1.10147	0.30941	0.461725	NA	NA	NA	NA	NA	5.13072	0.379735	0.174485
gene15467	ADAM19	rna27673	ADA19_HUMAN	protein_coding	-0.294193	5.20265	4.46661	0.0513499	0.115462	0.0285998	1.97225	0.0438734	0.836711	0.898988	0.581167	2.50828	17.0996	0.000831542	0.0103425	32.8986	3.62706	5.70821
gene26409	ADAM2	rna47889	ADAM2_HUMAN	protein_coding	NA	NA	NA	NA	NA	NA	NA	NA	NA	NA	NA	NA	NA	NA	NA	NA	NA	NA
gene1201	ADAM22	rna2087	ADA22_HUMAN	protein_coding	-0.637216	5.10696	9.23251	0.00909707	0.0310086	-0.0262412	3.87899	0.0450544	0.834562	0.897657	-0.489443	3.32072	9.24746	0.00803315	0.0479884	35.6086	14.816	9.91789
gene3230	ADAM23	rna5876	ADA23_HUMAN	protein_coding	-2.40539	-0.116565	6.22822	0.0262526	0.0694543	NA	NA	NA	NA	NA	0.349824	1.59575	0.218007	0.649236	0.795813	0.427918	0	3.31249
gene20778	ADAM28	rna37259	ADA28_HUMAN	protein_coding	NA	NA	NA	NA	NA	NA	NA	NA	NA	NA	NA	NA	NA	NA	NA	0.141381	0.118789	0
gene20688	ADAM29	rna37134	ADA29_HUMAN	protein_coding	NA	NA	NA	NA	NA	NA	NA	NA	NA	NA	NA	NA	NA	NA	NA	NA	NA	NA
gene25343	ADAM30	rna45737	ADA30_HUMAN	protein_coding	NA	NA	NA	NA	NA	NA	NA	NA	NA	NA	NA	NA	NA	NA	NA	0	0	0
gene13669	ADAM32	rna24514	ADA32_HUMAN	protein_coding	0.260093	0.834493	0.703963	0.414349	0.551083	-0.108545	1.56697	0.275403	0.606866	0.730025	-0.768724	-0.936044	1.62472	0.221272	0.418432	1.55037	2.84227	0.157753
gene10276	ADAM33	rna18592	ADA33_HUMAN	protein_coding	0.317996	6.46399	1.03548	0.330467	0.468511	-0.481543	2.24501	2.91732	0.110822	0.219129	0.294775	0.989142	1.2171	0.286818	0.491531	89.8241	4.67581	2.04311
gene20776	ADAM7	rna37257	ADAM7_HUMAN	protein_coding	NA	NA	NA	NA	NA	NA	NA	NA	NA	NA	NA	NA	NA	NA	NA	NA	NA	NA
gene4697	ADAM8	rna8586	ADAM8_HUMAN	protein_coding	-0.819777	2.37351	3.8515	0.0710194	0.147185	-0.669343	-0.603041	2.06694	0.169635	0.299386	0.492382	0.0505816	2.04484	0.172633	0.357704	4.02956	0.594453	0.914799
gene13671	ADAM9	rna24515	ADAM9_HUMAN	protein_coding	-0.676267	7.32049	65.8158	6.23524e-07	3.74446e-05	-0.111182	4.58671	2.59308	0.126719	0.242013	-0.653593	5.04733	38.5034	1.47459e-05	0.000793367	157.56	23.7531	33.9785
gene20777	ADAMDEC1	rna37258	ADEC1_HUMAN	protein_coding	0.241155	0.976011	0.0493919	0.828994	0.88689	NA	NA	NA	NA	NA	NA	NA	NA	NA	NA	0.804713	0.110442	0.0405811
gene246	ADAMTS1	rna474	ATS1_HUMAN	protein_coding	-0.498685	5.25641	5.65986	0.0327582	0.0820816	0.618212	5.82672	8.42315	0.014383	0.0466497	0.204891	3.03444	2.07228	0.169949	0.35404	38.6518	52.5362	8.29475
gene23997	ADAMTS10	rna43254	ATS10_HUMAN	protein_coding	1.04116	4.07206	23.4446	0.000254066	0.00215426	1.51311	2.67682	95.385	3.53211e-08	3.42841e-06	0.443525	0.328577	3.48756	0.0809193	0.222587	15.0185	4.60176	1.08212
gene12623	ADAMTS12	rna22777	ATS12_HUMAN	protein_coding	-0.43738	7.3402	6.51526	0.022842	0.0623367	0.164824	1.34217	0.700316	0.414901	0.565117	-0.325474	0.708877	0.912112	0.354259	0.554938	165.484	2.20244	1.29681
gene17799	ADAMTS13	rna31767	ATS13_HUMAN	protein_coding	-0.561911	1.46333	3.93178	0.0655973	0.13871	-0.237645	5.0126	6.20807	0.0239732	0.0689377	-0.426937	-1.26845	1.35029	0.262863	0.466329	2.67449	33.4127	0.304552
gene11084	ADAMTS14	rna20113	ATS14_HUMAN	protein_coding	1.13097	-0.362981	3.20372	0.0933601	0.181323	NA	NA	NA	NA	NA	0.489268	0.0659143	1.55951	0.230326	0.43013	0.450108	0.123025	0.859006
gene11691	ADAMTS15	rna21179	ATS15_HUMAN	protein_coding	0.921232	5.0055	17.4735	0.00103866	0.00610089	NA	NA	NA	NA	NA	0.189569	1.01136	0.269767	0.611168	0.771334	33.1958	0.171549	2.03138
gene12520	ADAMTS16	rna22638	ATS16_HUMAN	protein_coding	-1.11721	3.18991	10.4012	0.00652367	0.0241891	NA	NA	NA	NA	NA	-1.07249	-0.36601	4.22477	0.0571818	0.177705	8.85184	0.198151	0.563866
gene15159	ADAMTS17	rna27041	ATS17_HUMAN	protein_coding	0.0879463	2.10972	0.289734	0.598121	0.71162	NA	NA	NA	NA	NA	0.245014	-0.272371	0.920116	0.352215	0.553025	3.98581	0.187032	0.700155
gene5168	ADAMTS18	rna9508	ATS18_HUMAN	protein_coding	0.785396	3.97153	3.58849	0.0843266	0.167744	NA	NA	NA	NA	NA	NA	NA	NA	NA	NA	10.6266	0	0
gene13487	ADAMTS19	rna24168	ATS19_HUMAN	protein_coding	-1.22848	0.527222	5.09007	0.0395479	0.0945218	-0.690086	-0.140441	2.53628	0.130657	0.247254	0.841766	2.46661	12.6459	0.00290954	0.0243815	0.965311	0.819227	3.90232
gene13354	ADAMTS2	rna23948	ATS2_HUMAN	protein_coding	-2.16582	7.42139	62.4735	3.34272e-06	0.00011006	-0.289606	0.395391	1.73886	0.205696	0.345047	-0.944245	2.60131	5.66761	0.0335828	0.125663	113.846	1.21969	3.36838
gene9706	ADAMTS20	rna17563	ATS20_HUMAN	protein_coding	-0.167129	1.37567	0.298449	0.59272	0.707709	-0.0364322	1.8997	0.0546753	0.81806	0.886664	0.0150214	3.95524	0.00348941	0.953778	0.976791	2.07987	3.64598	15.8246
gene14838	ADAMTS3	rna26567	ATS3_HUMAN	protein_coding	1.28424	3.34455	69.4854	4.42328e-07	3.02861e-05	-0.452688	2.33107	9.56191	0.00693831	0.0265148	1.38507	0.0534694	16.9822	0.000856227	0.010547	6.97778	5.1621	0.756984
gene27422	ADAMTS4	rna49618	ATS4_HUMAN	protein_coding	1.93193	2.37147	12.9148	0.00359948	0.0156872	NA	NA	NA	NA	NA	NA	NA	NA	NA	NA	2.55835	0.186298	0.171225
gene245	ADAMTS5	rna473	ATS5_HUMAN	protein_coding	-0.179873	7.36361	0.303973	0.59215	0.707351	-0.142976	-0.0801961	0.154529	0.69939	0.799794	-0.307207	2.06517	0.8199	0.380705	0.580491	152.753	0.791927	3.31877
gene7670	ADAMTS6	rna13930	ATS6_HUMAN	protein_coding	-0.203705	2.72072	0.440124	0.517661	0.645416	-0.523684	0.252177	4.23016	0.0562556	0.131247	-0.60203	-0.298029	2.60787	0.126567	0.293496	6.23962	1.08479	0.676453
gene11693	ADAMTS8	rna21180	ATS8_HUMAN	protein_coding	-0.365158	-1.05245	0.197726	0.662831	0.764262	NA	NA	NA	NA	NA	-2.46219	5.90906	11.8845	0.00563907	0.0376615	0.36489	0.113691	30.7602
gene9179	ADAMTS9	rna16577	ATS9_HUMAN	protein_coding	-0.297528	5.29971	3.69419	0.0736759	0.151423	0.618375	1.62836	10.0839	0.00582313	0.0231517	-0.930746	2.48774	15.5795	0.00127056	0.0136468	36.2314	3.00644	4.12618
gene12431	ADAMTSL1	rna22468	ATL1_HUMAN	protein_coding	1.16261	5.31138	61.6638	1.01299e-06	5.04432e-05	-0.192555	3.0304	2.25064	0.152873	0.276911	0.196384	2.40346	0.742221	0.402392	0.599799	26.8519	7.82264	5.38545
gene17804	ADAMTSL2	rna31773	ATL2_HUMAN	protein_coding	-1.01447	1.03688	3.58191	0.0792789	0.160023	-1.47811	3.3584	75.2945	2.24324e-07	1.18483e-05	-1.52786	1.41067	22.3798	0.00025761	0.00480826	1.33632	8.39361	1.87527
gene15289	ADAMTSL3	rna27318	ATL3_HUMAN	protein_coding	-0.355597	5.36549	5.14629	0.0383841	0.0924712	1.68086	2.42031	62.2728	1.02609e-06	3.5183e-05	-0.335048	2.95603	1.73164	0.209188	0.403435	39.8067	4.56186	6.73025
gene26999	ADAMTSL4	rna48987	ATL4_HUMAN	protein_coding	0.0324307	4.51096	0.017096	0.89794	0.935783	-0.561884	1.88472	7.71185	0.0133856	0.0441602	-0.801417	3.53341	10.6005	0.00581995	0.0384504	21.3419	3.60825	11.0655
gene23822	ADAMTSL5	rna42924	ATL5_HUMAN	protein_coding	0.592785	1.03553	3.25744	0.0907801	0.177668	-0.669784	-0.140193	3.96652	0.0636203	0.144026	-0.366171	4.50979	4.92964	0.0422939	0.145474	1.65676	0.738149	23.0748
gene28394	ADAP1	rna51512	ADAP1_HUMAN	protein_coding	0.393848	1.33992	2.25336	0.153641	0.264548	NA	NA	NA	NA	NA	-0.0536703	-0.96497	0.00862167	0.927214	0.963023	2.12072	0.308362	0.45622
gene19862	ADAP2	rna35750	ADAP2_HUMAN	protein_coding	0.0968593	3.71322	0.591599	0.453491	0.587838	-0.481957	3.31012	15.4129	0.00118899	0.00673016	0.414657	1.26458	3.1223	0.096969	0.247866	12.8441	10.1435	2.04455
gene26104	ADAR	rna47319	DSRAD_HUMAN	protein_coding	0.677303	5.742	23.69	0.000195102	0.00178111	-0.107328	4.88095	1.81447	0.196588	0.334127	0.174723	2.871	2.07611	0.169579	0.353815	45.5383	29.2145	7.34457
gene25	ADARB1	rna62	RED1_HUMAN	protein_coding	-0.23358	5.51328	2.56958	0.129389	0.232207	-0.380454	2.16574	9.54557	0.00697693	0.0266306	-0.214748	2.48913	1.50515	0.238247	0.43893	46.1419	4.39166	5.12319
gene22342	ADARB2	rna40363	RED2_HUMAN	protein_coding	NA	NA	NA	NA	NA	0.762473	0.155355	4.18434	0.0598784	0.137447	NA	NA	NA	NA	NA	0	1.15505	0
gene5157	ADAT1	rna9486	ADAT1_HUMAN	protein_coding	-0.135869	3.27584	0.815073	0.380593	0.518459	0.0507035	2.67072	0.131031	0.722062	0.816394	-0.0510072	1.10971	0.0642279	0.803275	0.892162	9.75787	6.29688	2.04868
gene11419	ADAT2	rna20723	ADAT2_HUMAN	protein_coding	-0.259361	4.58003	4.89748	0.0424598	0.0999785	0.117314	2.3829	0.685401	0.419811	0.570034	-0.0027895	2.87381	0.0005903	0.980927	0.98988	24.6559	5.00301	7.0035
gene23835	ADAT3	rna42964	ADAT3_HUMAN	protein_coding	-0.137517	1.0416	0.261068	0.616667	0.726275	0.112969	-0.397164	0.107842	0.746838	0.83444	-0.0372635	-1.25331	0.00573556	0.940603	0.969624	2.00048	0.747847	0.340444
gene21015	ADCK1	rna37727	ADCK1_HUMAN	protein_coding	0.0453477	2.05332	0.029079	0.866827	0.913311	0.119534	1.51664	0.523685	0.479635	0.623678	0.354829	0.0198192	2.01241	0.175873	0.361584	3.50268	2.80416	0.985633
gene1837	ADCK2	rna3152	ADCK2_HUMAN	protein_coding	0.0599716	3.7357	0.244483	0.627998	0.735858	-0.0289714	2.91705	0.0624507	0.805818	0.877602	-0.454105	1.88462	10.6425	0.00508129	0.0349125	13.3857	7.6025	3.6869
gene28303	ADCK5	rna51305	ADCK1_HUMAN	protein_coding	-0.311307	3.48012	3.91381	0.0661514	0.139577	-0.172124	3.67743	2.89016	0.108315	0.215401	-0.771773	1.90302	38.2249	1.5361e-05	0.00081074	10.9612	12.5231	4.01494
gene994	ADCY1	rna1748	ADCY1_HUMAN	protein_coding	NA	NA	NA	NA	NA	0.635037	2.92851	10.368	0.0059702	0.0235486	-0.945925	2.34731	2.28085	0.157688	0.338071	0.109459	6.43392	3.21441
gene14484	ADCY10	rna25941	ADCYA_HUMAN	protein_coding	-0.619577	-0.628018	2.40547	0.14131	0.248475	1.79541	-0.684454	12.3173	0.00287272	0.013309	NA	NA	NA	NA	NA	0.583784	0.336531	0.156385
gene12533	ADCY2	rna22658	ADCY2_HUMAN	protein_coding	0.627632	1.03339	1.66431	0.217808	0.344212	NA	NA	NA	NA	NA	-0.479406	7.05887	14.5934	0.00159431	0.0161047	1.45853	0	128.925
gene2088	ADCY3	rna3578	ADCY3_HUMAN	protein_coding	0.40747	3.6627	7.07345	0.0175994	0.0513253	-0.091666	0.400553	0.148523	0.704984	0.803797	0.169208	1.22824	0.268174	0.612133	0.771848	12.2959	1.23552	2.13409
gene26889	ADCY4	rna48805	ADCY4_HUMAN	protein_coding	1.06971	4.19527	45.4035	5.95074e-06	0.000158651	0.0674578	0.369296	0.0630486	0.804911	0.87711	-0.290805	1.05367	1.68716	0.213026	0.408597	14.0848	1.15636	1.89314
gene616	ADCY5	rna1053	ADCY5_HUMAN	protein_coding	0.66304	5.49773	25.8576	0.000125731	0.0012862	0.0416714	3.27698	0.0725257	0.79113	0.867486	0.0495669	1.12843	0.0365953	0.850783	0.919984	40.083	9.10716	2.14101
gene9627	ADCY6	rna17436	ADCY6_HUMAN	protein_coding	-0.209593	6.93841	2.0525	0.172336	0.288894	0.636667	4.85372	53.7698	1.60156e-06	4.8753e-05	0.0378258	2.65676	0.0967223	0.759955	0.864768	116.682	26.5522	6.05928
gene4852	ADCY7	rna8872	ADCY7_HUMAN	protein_coding	0.383668	5.42342	3.67528	0.0765871	0.155952	-0.340444	2.60464	6.43612	0.021875	0.0643898	0.178922	2.3751	0.42591	0.524329	0.706481	41.0948	6.15125	4.22519
gene5251	ADCY8	rna9655	ADCY8_HUMAN	protein_coding	NA	NA	NA	NA	NA	NA	NA	NA	NA	NA	NA	NA	NA	NA	NA	0	0	0
gene21554	ADCY9	rna38872	ADCY9_HUMAN	protein_coding	0.221415	5.54273	5.4831	0.0330932	0.0826787	0.322231	5.4274	7.68742	0.013652	0.044861	-0.0441078	6.53082	0.13829	0.715038	0.837738	49.0351	39.5015	89.7687
gene5755	ADCYAP1	rna10525	PACA_HUMAN	protein_coding	0.374563	1.3649	2.68609	0.121586	0.221351	-0.838945	0.428753	7.97769	0.0121339	0.0409329	NA	NA	NA	NA	NA	2.13959	1.08479	0.178932
gene1522	ADCYAP1R1	rna2639	PACR_HUMAN	protein_coding	-1.38353	3.34854	102.264	3.52225e-08	7.43921e-06	NA	NA	NA	NA	NA	NA	NA	NA	NA	NA	8.85948	0	0.142211
gene26563	ADD1	rna48174	ADDA_HUMAN	protein_coding	-0.0520614	7.58972	0.443997	0.515104	0.642982	0.0643263	5.16824	0.80332	0.383281	0.535398	-0.279342	5.81964	11.4943	0.0038948	0.0295242	184.895	35.5362	56.089
gene2515	ADD2	rna4380	ADDB_HUMAN	protein_coding	1.12096	0.306364	5.27667	0.036183	0.0884202	-0.311266	2.09194	3.31141	0.0874042	0.183735	-0.776513	-1.21183	1.01453	0.329745	0.531972	0.994057	3.95157	0.305306
gene4491	ADD3	rna8099	ADDG_HUMAN	protein_coding	0.221906	8.12789	1.99034	0.178574	0.296655	-0.214287	3.40218	3.56521	0.0771193	0.166865	0.532295	4.10505	2.28359	0.156804	0.336637	276.154	10.1374	13.7123
gene11446	ADGB	rna20777	ADGB_HUMAN	protein_coding	1.75358	-0.728726	6.84503	0.0191999	0.0548014	0.214887	3.15525	0.661448	0.432188	0.58068	NA	NA	NA	NA	NA	0.379015	9.30064	0
gene4691	ADGRA1	rna8562	AGRA1_HUMAN	protein_coding	1.7231	0.393288	38.2033	1.59678e-05	0.000309693	NA	NA	NA	NA	NA	NA	NA	NA	NA	NA	0.706905	0	0
gene13695	ADGRA2	rna24573	AGRA2_HUMAN	protein_coding	0.326088	8.27025	4.37661	0.053737	0.119551	-0.0564941	3.2956	0.209742	0.653078	0.765523	0.331335	3.35646	1.43273	0.252311	0.454788	288.417	8.74112	9.98917
gene17926	ADGRA3	rna32020	AGRA3_HUMAN	protein_coding	-0.197472	6.40187	6.14518	0.0252531	0.0673367	-0.0418003	6.39307	0.45459	0.509709	0.649753	0.156507	6.29097	2.55079	0.130485	0.298798	81.219	83.4971	77.571
gene28572	ADGRB1	rna51820	AGRB1_HUMAN	protein_coding	-0.16664	1.23245	0.273361	0.608561	0.719824	-0.000605699	0.757072	5.47366e-06	0.998162	0.998748	NA	NA	NA	NA	NA	2.04339	1.68329	0.161643
gene19332	ADGRB2	rna34718	AGRB2_HUMAN	protein_coding	0.26275	-0.379697	0.327889	0.575209	0.69372	NA	NA	NA	NA	NA	NA	NA	NA	NA	NA	0.483128	0	0.105192
gene12876	ADGRB3	rna23237	AGRB3_HUMAN	protein_coding	0.803237	1.69157	9.1049	0.00849269	0.0294428	NA	NA	NA	NA	NA	NA	NA	NA	NA	NA	2.45059	0	0.0909299
gene17998	ADGRD1	rna32191	AGRD1_HUMAN	protein_coding	0.208194	7.41768	3.03303	0.101612	0.193178	0.00260723	1.76936	0.000228819	0.988117	0.991731	0.237722	2.9939	0.729017	0.407992	0.604052	172.344	3.27634	7.0813
gene23989	ADGRE1	rna43244	AGRE1_HUMAN	protein_coding	0.13627	1.85195	0.361896	0.556249	0.677747	-1.05286	4.55737	51.6043	3.36598e-06	8.1473e-05	0.336679	-1.08457	0.297076	0.593517	0.759039	3.24397	26.6873	0.309986
gene27937	ADGRE2	rna50538	AGRE2_HUMAN	protein_coding	0.939946	3.42539	47.413	4.61548e-06	0.000134781	0.278603	0.885873	1.27614	0.275133	0.425274	0.904341	-0.0909363	6.7477	0.0198377	0.0877188	8.94652	1.83292	0.876944
gene27932	ADGRE3	rna50520	AGRE3_HUMAN	protein_coding	0.0952988	1.17917	0.0683881	0.79718	0.864364	-0.436192	0.688411	4.27036	0.0552225	0.129347	1.17447	-1.12894	4.51486	0.0501164	0.163179	1.71486	1.55832	0.400786
gene27922	ADGRE5	rna50500	CD97_HUMAN	protein_coding	-0.453819	6.25427	23.1197	0.000216894	0.00192279	-0.269322	3.32356	6.99067	0.0175945	0.0546599	0.125268	3.04819	0.30904	0.586713	0.753985	72.334	9.65088	7.46427
gene13000	ADGRF1	rna23437	AGRF1_HUMAN	protein_coding	-1.74401	-0.124216	8.74252	0.00961832	0.0323161	NA	NA	NA	NA	NA	NA	NA	NA	NA	NA	0.629052	0	0.0885314
gene12995	ADGRF2	rna23433	AGRF2_HUMAN	protein_coding	NA	NA	NA	NA	NA	NA	NA	NA	NA	NA	NA	NA	NA	NA	NA	0	0	0
gene2108	ADGRF3	rna3615	AGRF3_HUMAN	protein_coding	-0.110644	2.2172	0.547452	0.470542	0.602967	-0.0876785	2.16155	0.325523	0.576167	0.705148	NA	NA	NA	NA	NA	4.41242	4.2116	0.126708
gene12994	ADGRF4	rna23429	AGRF4_HUMAN	protein_coding	0.0922842	0.3487	0.0178633	0.895652	0.933992	NA	NA	NA	NA	NA	NA	NA	NA	NA	NA	0.905865	0	0
gene13001	ADGRF5	rna23444	AGRF5_HUMAN	protein_coding	-0.179471	8.42659	1.88786	0.189204	0.309871	-0.665522	5.7813	35.45	1.95148e-05	0.000299036	-0.310767	6.39358	3.06418	0.100823	0.254668	307.097	54.8573	86.644
gene4925	ADGRG1	rna9036	AGRG1_HUMAN	protein_coding	0.246469	4.55115	0.988242	0.338217	0.476445	0.0633997	-0.501326	0.0483161	0.828777	0.893472	-0.655229	3.52148	8.90094	0.00963927	0.0548391	18.035	0.633414	11.1042
gene23429	ADGRG2	rna42176	AGRG2_HUMAN	protein_coding	0.0321904	5.7842	0.0261196	0.874016	0.918797	NA	NA	NA	NA	NA	0.18623	0.309616	0.111678	0.743184	0.854442	51.2271	0.152461	0.795133
gene4926	ADGRG3	rna9037	AGRG3_HUMAN	protein_coding	0.379035	2.70193	1.18374	0.295599	0.431182	NA	NA	NA	NA	NA	0.843761	-0.844555	3.33796	0.0870783	0.232275	6.16621	0.171549	0.433047
gene23039	ADGRG4	rna41613	AGRG4_HUMAN	protein_coding	-0.645489	3.48539	7.81923	0.0135359	0.0419683	NA	NA	NA	NA	NA	NA	NA	NA	NA	NA	8.9862	0	0
gene4923	ADGRG5	rna9030	AGRG5_HUMAN	protein_coding	0.692078	-1.49125	1.38634	0.256983	0.389047	0.132385	-0.587587	0.111437	0.742813	0.83189	NA	NA	NA	NA	NA	0.23668	0.385452	0
gene11415	ADGRG6	rna20698	AGRG6_HUMAN	protein_coding	-0.741296	4.50114	9.75959	0.00776827	0.0275332	0.373113	5.90754	12.9156	0.00240292	0.0116224	-0.315499	0.977719	1.39702	0.255094	0.457582	23.3626	57.7796	1.63172
gene434	ADGRG7	rna688	AGRG7_HUMAN	protein_coding	-0.775463	2.84213	5.32527	0.0371466	0.0901897	-1.02696	3.63867	73.8139	2.03722e-07	1.11287e-05	NA	NA	NA	NA	NA	6.50353	14.4389	0
gene27919	ADGRL1	rna50495	AGRL1_HUMAN	protein_coding	0.589429	4.02879	9.83692	0.00674631	0.024801	-0.151979	5.87918	3.60742	0.0755507	0.164296	-0.231223	0.944803	0.60558	0.44821	0.642626	14.2634	59.7901	1.80556
gene6879	ADGRL2	rna12507	AGRL2_HUMAN	protein_coding	-0.273388	6.47188	10.6852	0.00505697	0.0200284	0.29177	6.34649	5.22884	0.0373793	0.0965683	-0.383853	4.19861	11.2484	0.00420139	0.0309331	90.0899	81.2855	18.379
gene14151	ADGRL3	rna25384	AGRL3_HUMAN	protein_coding	-0.434304	3.94438	8.95004	0.0089542	0.0306156	0.59144	4.53565	34.4537	2.29279e-05	0.000336142	-0.306683	0.901495	2.12508	0.16493	0.347934	13.4897	22.3353	1.73617
gene6885	ADGRL4	rna12522	AGRL4_HUMAN	protein_coding	-0.402126	6.05071	11.07	0.00448196	0.0183455	-0.374043	3.23	9.34551	0.0074703	0.0281463	-0.43128	3.78224	4.31443	0.056176	0.175879	65.0775	8.36197	11.2283
gene7463	ADGRV1	rna13573	GPR98_HUMAN	protein_coding	-0.211979	5.02705	1.60443	0.224518	0.352453	0.893021	5.62402	50.4187	3.64316e-06	8.6072e-05	0.536975	-1.25603	0.769685	0.393752	0.591551	31.7152	49.2603	0.274698
gene14619	ADH4	rna26179	ADH4_HUMAN	protein_coding	0.587088	3.50212	7.91226	0.0129418	0.0404735	-0.438458	9.59768	16.1005	0.00099015	0.00588885	NA	NA	NA	NA	NA	7.79044	811.854	0
gene14620	ADH5	rna26180	ADHX_HUMAN	protein_coding	-0.339083	6.62213	14.2105	0.00179251	0.00934297	-0.274729	6.74402	14.6233	0.00147507	0.00794358	-0.381482	5.89796	17.8979	0.000683548	0.0090277	100.534	110.332	59.2812
gene14618	ADH6	rna26178	ADH1A_HUMAN	protein_coding	-2.80192	0.0737532	11.1057	0.00494803	0.0197006	-0.725893	9.1677	67.343	3.74839e-07	1.74159e-05	NA	NA	NA	NA	NA	0.950228	546.015	0.0241657
gene19044	ADHFE1	rna34259	HOT_HUMAN	protein_coding	-0.458524	3.6822	6.06343	0.0260945	0.0691518	-0.300947	4.30272	7.28234	0.0157325	0.0500797	-0.627225	2.18292	16.5159	0.000962836	0.0113637	12.1748	19.2999	4.39735
gene1938	ADI1	rna3298	MTND_HUMAN	protein_coding	-0.825841	6.46544	94.2868	6.06363e-08	1.0443e-05	-0.0673372	7.07697	0.719205	0.40881	0.559544	-0.179918	5.43272	3.53607	0.0790341	0.219285	88.2938	131.462	44.1764
gene10526	ADIG	rna19066	ADIG_HUMAN	protein_coding	-0.269535	0.691143	1.27784	0.27568	0.410038	1.02655	-1.0032	6.4007	0.0221866	0.0650072	NA	NA	NA	NA	NA	1.52186	0.395964	0.081204
gene751	ADIPOQ	rna1341	ADIPO_HUMAN	protein_coding	-1.42499	13.1516	40.361	1.1854e-05	0.000251906	-0.755908	0.153725	0.32703	0.579748	0.707974	0.44841	3.84457	0.405049	0.537829	0.717512	9758.74	0.220884	11.683
gene23665	ADIPOR1	rna42627	PAQR1_HUMAN	protein_coding	-0.270241	6.76719	9.72141	0.00690612	0.0252294	-0.396453	5.83837	36.8857	1.55563e-05	0.00025096	0.0186353	6.30779	0.021187	0.886153	0.939417	109.016	61.3079	74.7258
gene10131	ADIPOR2	rna18324	PAQR2_HUMAN	protein_coding	-1.18337	11.3562	41.5242	9.96801e-06	0.000222722	0.288059	6.41773	2.30996	0.155238	0.280272	-0.504933	7.08628	7.29894	0.0166083	0.0783804	2656.89	82.2283	129.674
gene11223	ADIRF	rna20382	ADIRF_HUMAN	protein_coding	-0.557219	9.58001	18.8218	0.000557833	0.00384605	-0.0514223	0.367601	0.0254196	0.875305	0.922253	0.607815	2.91218	5.62131	0.0327129	0.123689	766.651	0.950313	6.95487
gene11144	ADK	rna20228	ADK_HUMAN	protein_coding	-1.01232	6.62738	81.505	1.58312e-07	1.72905e-05	-0.83731	6.76372	78.7888	1.31301e-07	8.37786e-06	-0.829085	4.84967	35.3023	2.39127e-05	0.00103742	97.3211	114.162	29.1978
gene26719	ADM	rna48460	ADML_HUMAN	protein_coding	1.29643	4.74224	82.8141	1.42674e-07	1.62585e-05	-0.243107	0.985386	1.62553	0.220376	0.363368	0.0747909	0.613902	0.133045	0.720239	0.841454	18.1152	1.85329	1.45552
gene22807	ADM2	rna41150	ADM2_HUMAN	protein_coding	0.109996	-1.06839	0.0195922	0.890524	0.930237	0.57982	-0.632949	3.48209	0.0803218	0.17216	NA	NA	NA	NA	NA	0.410458	0.51782	0
gene24303	ADM5	rna43798	ADM5_HUMAN	protein_coding	-0.76459	0.0610383	7.06607	0.0176486	0.0514045	0.262644	-0.935108	0.517069	0.48238	0.626023	NA	NA	NA	NA	NA	0.942541	0.424255	0.155574
gene10677	ADNP	rna19368	ADNP_HUMAN	protein_coding	-0.102988	6.82387	0.263333	0.616211	0.726028	0.228128	6.21692	9.86714	0.00625948	0.0244598	0.259617	4.13603	6.00988	0.0265552	0.107435	112.105	72.8547	16.1896
gene6141	ADNP2	rna11203	ADNP2_HUMAN	protein_coding	0.410527	5.26176	11.5463	0.00387049	0.016528	0.101781	3.84965	0.678247	0.422198	0.572076	0.266887	2.69801	3.58496	0.0771866	0.215645	38.9594	13.8305	6.3581
gene11015	ADO	rna19988	AEDO_HUMAN	protein_coding	-0.0515132	4.85643	0.244241	0.628167	0.735935	0.291352	3.1199	7.014	0.0174366	0.0542908	0.174508	3.9999	3.84456	0.0681908	0.199077	29.1547	8.4232	15.9375
gene23658	ADORA1	rna42615	AA1R_HUMAN	protein_coding	-1.22673	6.00931	13.3046	0.00384461	0.016476	NA	NA	NA	NA	NA	-0.482425	-1.39919	0.787283	0.388526	0.586785	48.5339	0	0.30516
gene27813	ADORA2A	rna50298	AA2AR_HUMAN	protein_coding	0.0215636	0.947379	0.0072267	0.933354	0.958433	1.27619	2.15297	36.5333	1.86915e-05	0.000289463	-0.0445532	-0.306156	0.020449	0.888138	0.940627	1.56903	3.64598	0.762845
gene21953	ADORA2B	rna39593	AA2BR_HUMAN	protein_coding	0.208407	-0.0019908	0.219458	0.646045	0.750798	NA	NA	NA	NA	NA	NA	NA	NA	NA	NA	0.724693	0	0.207747
gene22266	ADPGK	rna40187	ADPGK_HUMAN	protein_coding	-0.0950254	5.66517	1.14952	0.30024	0.436581	0.489579	4.64945	26.2294	9.98961e-05	0.0010242	-0.0237793	2.76862	0.0330101	0.858191	0.924518	49.617	24.0169	6.60157
gene562	ADPRH	rna955	ADPRH_HUMAN	protein_coding	-0.502589	4.55768	27.3186	9.54442e-05	0.001063	-0.110071	4.08172	1.8722	0.189977	0.325339	-0.233577	3.67347	5.20173	0.0371327	0.134139	23.7442	17.0287	12.8967
gene28261	ADPRHL1	rna51162	ARHL1_HUMAN	protein_coding	0.629456	3.30298	16.4692	0.000988927	0.00589184	-0.208368	1.36161	1.09632	0.310508	0.4625	0.754041	6.77537	28.2735	7.80188e-05	0.00223464	7.64914	2.1058	99.9002
gene19238	ADPRHL2	rna34552	ARHL2_HUMAN	protein_coding	0.157839	4.29673	1.90651	0.187154	0.307209	0.0189975	3.16182	0.030988	0.862458	0.914091	-0.0716042	3.51249	0.606875	0.447735	0.642186	18.8007	8.7339	11.5095
gene21902	ADPRM	rna39497	ADPRM_HUMAN	protein_coding	0.177148	2.42538	1.02705	0.326582	0.464023	-0.122216	0.641134	0.245932	0.626642	0.746104	-0.579823	0.134812	2.25704	0.153169	0.331662	5.31191	1.48442	1.0022
gene20756	ADRA1A	rna37231	ADA1A_HUMAN	protein_coding	-0.663983	4.07452	15.0725	0.0014204	0.00779923	0.0964549	7.43017	0.805671	0.382602	0.534637	-0.0609075	-0.237868	0.0582715	0.812423	0.89864	15.0659	174.69	0.691893
gene15488	ADRA1B	rna27704	ADA1B_HUMAN	protein_coding	0.0595492	1.59384	0.0505599	0.825062	0.884329	0.188362	-1.0673	0.167307	0.687894	0.791445	0.142265	-1.45481	0.136341	0.716957	0.839219	2.48153	0.448708	0.266483
gene10262	ADRA1D	rna18562	ADA1D_HUMAN	protein_coding	0.356985	-1.20645	0.266384	0.613133	0.72348	NA	NA	NA	NA	NA	NA	NA	NA	NA	NA	0.255423	0.205042	0.234149
gene4507	ADRA2A	rna8134	ADA2A_HUMAN	protein_coding	1.31702	5.90012	8.38308	0.0154368	0.0465783	NA	NA	NA	NA	NA	1.00473	-0.537841	2.66676	0.123639	0.289229	60.5003	0	0.576449
gene2290	ADRA2B	rna3976	ADA2B_HUMAN	protein_coding	-0.856606	0.710782	6.76758	0.0197801	0.0560811	0.201407	3.46775	1.59135	0.226138	0.370341	-0.411327	1.01032	2.12615	0.164831	0.347863	1.45035	10.3372	2.06842
gene26551	ADRA2C	rna48136	ADA2C_HUMAN	protein_coding	-0.622024	2.84614	6.20061	0.0247398	0.066212	NA	NA	NA	NA	NA	-0.528441	2.32981	6.01984	0.0264485	0.107194	5.83824	0.274479	4.9337
gene4538	ADRB1	rna8209	ADRB1_HUMAN	protein_coding	-1.92857	1.36919	23.7918	0.000189022	0.00174104	-0.557429	1.45123	3.74888	0.0716222	0.157993	NA	NA	NA	NA	NA	1.80043	2.07128	0
gene15368	ADRB2	rna27480	ADRB2_HUMAN	protein_coding	-0.569876	3.77109	6.00701	0.0277217	0.0723606	-0.159324	5.72092	0.542986	0.476485	0.620645	0.0900215	3.00524	0.720242	0.409021	0.604951	11.8832	51.7559	7.70679
gene13690	ADRB3	rna24567	ADRB3_HUMAN	protein_coding	NA	NA	NA	NA	NA	NA	NA	NA	NA	NA	NA	NA	NA	NA	NA	0	0	0
gene10757	ADRM1	rna19512	OSBL2_HUMAN	protein_coding	-0.175277	7.49098	3.10533	0.0979609	0.188117	-0.171342	5.79154	6.74526	0.019358	0.0588041	-0.0329113	6.9265	0.0962445	0.760529	0.865092	180.214	56.4856	119.848
gene22956	ADSL	rna41455	PUR8_HUMAN	protein_coding	-0.538743	5.03463	29.0481	6.97386e-05	0.000848885	-0.462833	3.49045	23.298	0.000181692	0.0016012	-0.141883	6.14092	1.48228	0.241685	0.442891	32.4	11.5964	72.346
gene14575	ADSS	rna26100	PURA2_HUMAN	protein_coding	0.152572	4.9831	3.57908	0.0775585	0.157398	-0.822198	4.79531	17.9182	0.00112366	0.00644962	0.54949	2.64792	16.628	0.000935896	0.0111203	32.2178	27.4633	5.99009
gene18283	ADSSL1	rna32757	PURA1_HUMAN	protein_coding	-0.595874	4.61347	5.76454	0.031894	0.0804066	0.19054	5.76649	6.00091	0.0260815	0.0734769	-0.284391	7.70528	3.88157	0.0670119	0.197126	22.0791	52.1603	205.001
gene15977	ADTRP	rna28505	ADTRP_HUMAN	protein_coding	NA	NA	NA	NA	NA	0.852469	-0.0145484	5.81286	0.0281816	0.077913	NA	NA	NA	NA	NA	0	0.819227	0
gene1020	AEBP1	rna1798	AEBP1_HUMAN	protein_coding	-0.270266	6.9076	0.799725	0.38952	0.527097	-0.211723	3.52863	2.24194	0.153619	0.277947	0.350145	4.31373	0.217402	0.650491	0.796317	117.641	10.9916	14.6429
gene9854	AEBP2	rna17856	AEBP2_HUMAN	protein_coding	0.493472	5.30411	31.0261	4.94573e-05	0.000667621	0.0920151	3.87685	0.752924	0.398274	0.549889	0.371167	3.98784	16.0669	0.00107994	0.0122545	38.4959	13.9919	15.708
gene15205	AEN	rna27155	AEN_HUMAN	protein_coding	0.983469	4.35376	37.1345	1.87021e-05	0.000345853	0.247852	2.16374	1.91789	0.184941	0.318953	0.0205043	2.64395	0.0212298	0.886039	0.939417	16.2539	4.4123	5.91936
gene23879	AES	rna43043	AES_HUMAN	protein_coding	-0.0460595	6.59971	0.333641	0.571911	0.690803	-0.138082	6.26924	3.26522	0.0894467	0.186627	-0.140654	7.08409	2.081	0.169107	0.35301	95.0228	76.8496	133.067
gene26540	AFAP1	rna48096	AFAP1_HUMAN	protein_coding	0.659389	5.95523	46.7013	5.0452e-06	0.000142495	0.15219	1.49202	0.570045	0.461121	0.606426	0.121598	3.0674	0.468962	0.503609	0.690222	57.1366	2.94759	7.324
gene15373	AFAP1L1	rna27491	AF1L1_HUMAN	protein_coding	0.339657	4.13113	2.48996	0.13677	0.242165	-0.354693	2.27177	6.13447	0.024699	0.0704076	-0.225967	3.60949	0.86878	0.367444	0.568138	14.7342	4.921	10.3775
gene4542	AFAP1L2	rna8214	AF1L2_HUMAN	protein_coding	-0.0680576	3.9334	0.17256	0.683603	0.781384	0.0291203	2.6688	0.0285068	0.868021	0.917366	0.39844	0.956414	3.18766	0.093836	0.243386	14.9036	6.04763	1.65714
gene27859	AFDN	rna50384	AFAD_HUMAN	protein_coding	0.365296	7.84139	8.79604	0.00944183	0.0318772	-0.0752542	7.92452	0.791534	0.38671	0.538854	-0.00799171	5.08346	0.0069366	0.934693	0.967014	207.037	239.822	32.9413
gene14697	AFF1	rna26306	AFF1_HUMAN	protein_coding	-0.0554254	6.60856	0.21344	0.650574	0.754412	-0.302983	6.81361	5.95725	0.027322	0.0761451	0.0153642	5.4631	0.0157079	0.901878	0.948303	96.8553	118.167	43.3444
gene23101	AFF2	rna41682	AFF2_HUMAN	protein_coding	-0.0926481	3.94784	0.16557	0.690171	0.786266	NA	NA	NA	NA	NA	0.254759	-0.270995	0.499117	0.490405	0.678442	13.8295	0.118789	0.679206
gene2801	AFF3	rna4948	AFF2_HUMAN	protein_coding	0.304242	4.22026	1.38014	0.260575	0.393397	-0.160064	0.315282	0.25458	0.620689	0.741175	0.249397	1.03918	0.167073	0.689508	0.821695	19.4346	1.00112	1.36376
gene13526	AFF4	rna24258	AFF4_HUMAN	protein_coding	0.250332	7.36012	6.45528	0.022334	0.0613632	0.100915	5.9336	1.56276	0.22909	0.373833	0.243845	5.85027	2.92566	0.10718	0.264515	169.989	60.8373	54.2225
gene16126	AFG1L	rna28752	AFG1L_HUMAN	protein_coding	-0.498217	3.84805	21.4428	0.000309194	0.00248513	-0.25586	3.02137	4.6315	0.0468674	0.114309	-0.0843671	2.57076	0.425256	0.523909	0.706365	14.0292	8.47995	5.86103
gene26799	AFG3L2	rna48619	AFG32_HUMAN	protein_coding	-0.305585	6.86393	8.0734	0.0121767	0.0386155	-0.378861	6.37786	28.649	6.29432e-05	0.000724391	0.13615	7.23794	1.34524	0.263722	0.46735	119.876	88.3842	151.741
gene14831	AFM	rna26549	AFAM_HUMAN	protein_coding	NA	NA	NA	NA	NA	0.224877	9.87984	4.54047	0.0488259	0.11786	NA	NA	NA	NA	NA	0.0362347	963.039	0
gene25559	AFMID	rna46147	KFA_HUMAN	protein_coding	-0.122302	0.0540459	0.162075	0.692811	0.788469	-0.198184	4.60839	3.27945	0.0888113	0.185714	NA	NA	NA	NA	NA	0.875521	22.4626	0.106657
gene14832	AFP	rna26550	FETA_HUMAN	protein_coding	NA	NA	NA	NA	NA	1.26503	-0.792948	5.94477	0.0266891	0.0747601	NA	NA	NA	NA	NA	0	0.448777	0
gene2581	AFTPH	rna4535	AFTIN_HUMAN	protein_coding	0.22685	6.09547	5.61429	0.0313381	0.0793371	0.0130568	5.18363	0.0293979	0.865996	0.916075	0.127576	4.94946	1.50991	0.237539	0.43843	65.3288	36.8688	30.5585
gene13871	AGA	rna24883	ASPG_HUMAN	protein_coding	-0.341933	4.85425	8.33398	0.0110974	0.0359623	0.19274	4.28725	6.6106	0.0204112	0.0611992	-0.274679	1.54555	2.28769	0.150586	0.327989	28.0214	19.4386	2.76396
gene2961	AGAP1	rna5327	AGAP1_HUMAN	protein_coding	0.399126	6.20725	8.51738	0.0104245	0.0343479	-0.196595	2.95165	3.24756	0.0902425	0.187992	0.381302	3.56807	6.96162	0.018272	0.0836547	68.9232	7.94854	11.2115
gene8632	AGAP2	rna15488	AGAP2_HUMAN	protein_coding	-0.925159	2.28468	13.385	0.00225591	0.0110657	-0.10795	-0.290802	0.0957082	0.761002	0.845257	-0.201921	2.47623	2.11748	0.165642	0.348652	3.79674	0.713343	5.149
gene22725	AGAP3	rna40995	AGAP3_HUMAN	protein_coding	0.405519	5.27241	9.12747	0.00842772	0.0292679	-0.91677	3.12292	32.5558	3.14593e-05	0.000429629	0.0516484	4.09565	0.222243	0.643924	0.792366	36.6644	8.60698	17.8986
gene15199	AGBL1	rna27145	CBPC4_HUMAN	protein_coding	1.22705	-1.41944	3.71264	0.0755937	0.15446	NA	NA	NA	NA	NA	-0.807873	3.7401	20.4687	0.000392561	0.00631899	0.150882	0	14.1964
gene16289	AGBL2	rna29005	CBPC2_HUMAN	protein_coding	-0.168489	3.08903	1.19999	0.290237	0.425561	-0.00927442	0.99988	0.00230766	0.962275	0.975862	-0.287791	0.873208	2.19791	0.158306	0.338911	8.10195	1.78116	1.73085
gene1771	AGBL3	rna3027	CBPC3_HUMAN	protein_coding	0.00247018	4.63564	0.000542526	0.981718	0.989026	0.235384	0.55349	0.813153	0.380454	0.532709	-0.587947	0.597037	6.09085	0.0257023	0.10478	25.0689	1.41587	1.45286
gene7152	AGBL4	rna13005	CBPC6_HUMAN	protein_coding	-0.485172	2.37127	6.96428	0.0183443	0.0529218	-0.133777	0.667023	0.267114	0.612286	0.734164	-0.159346	0.177771	0.226629	0.640696	0.790209	5.39137	1.46472	0.981414
gene2124	AGBL5	rna3645	CBPC5_HUMAN	protein_coding	0.569863	3.61218	13.8507	0.00197968	0.0100406	0.352284	1.61685	6.27188	0.0233638	0.0675871	0.232163	2.41662	2.21862	0.156483	0.336208	10.6183	2.95399	5.54875
gene24775	AGER	rna44640	RAGE_HUMAN	protein_coding	0.306215	1.26647	1.27251	0.276644	0.4111	-0.130123	-0.0254784	0.193313	0.666006	0.775774	NA	NA	NA	NA	NA	1.84611	0.950313	0.14052
gene3052	AGFG1	rna5513	AGFG1_HUMAN	protein_coding	0.127401	5.8024	2.13209	0.164436	0.278962	0.391086	4.65502	8.82731	0.0093764	0.0336474	0.10449	4.61589	1.44112	0.24804	0.450145	54.6665	24.0515	24.3514
gene18908	AGFG2	rna33978	AGFG2_HUMAN	protein_coding	-0.238387	4.28011	2.53111	0.132031	0.235894	-0.7647	5.09387	25.51	0.000182439	0.00160512	-0.64678	3.21645	11.6692	0.0037595	0.0288556	19.0108	33.8122	7.83515
gene7559	AGGF1	rna13757	AGGF1_HUMAN	protein_coding	0.409592	5.77742	19.4208	0.000485438	0.00347438	0.00494474	4.36106	0.0034161	0.95411	0.971034	0.0059453	4.20171	0.00491419	0.945012	0.971627	49.844	20.8354	18.2634
gene1845	AGK	rna3163	AGK_HUMAN	protein_coding	0.114611	4.41556	0.893498	0.359194	0.497113	0.23586	2.26723	3.27286	0.0891051	0.186158	-0.131566	2.44061	0.802099	0.384207	0.583507	20.9334	4.93766	5.16223
gene6715	AGL	rna12239	GDE_HUMAN	protein_coding	-0.882914	7.65171	58.7215	1.26944e-06	5.79453e-05	0.688444	7.85318	41.9219	7.36283e-06	0.000142876	-0.555134	9.51681	14.2897	0.0017321	0.0169965	189.962	206.259	711.608
gene21196	AGMAT	rna38133	SPEB_HUMAN	protein_coding	-0.366382	-1.3677	0.273861	0.608236	0.719534	-0.0860618	6.84844	1.16844	0.295615	0.447504	NA	NA	NA	NA	NA	0.23668	118.058	0
gene1345	AGMO	rna2350	ALKMO_HUMAN	protein_coding	-0.318638	2.68293	1.31929	0.268817	0.402646	-0.748242	7.39237	54.5084	1.46936e-06	4.59564e-05	-0.212593	0.297055	0.358078	0.558247	0.733571	5.44365	170.108	1.04883
gene19241	AGO1	rna34561	AGO1_HUMAN	protein_coding	0.498066	5.7813	26.4854	0.00011155	0.00118401	0.361458	4.69216	20.1015	0.000368944	0.00273214	0.253472	5.15121	8.05728	0.0121734	0.0636305	47.2614	25.0696	36.1478
gene29012	AGO2	rna52523	AGO2_HUMAN	protein_coding	0.0873339	5.52013	0.556056	0.467136	0.60001	0.0875332	3.48582	0.633697	0.437559	0.585823	0.245073	4.59674	5.52127	0.0324538	0.123073	44.7136	11.5281	24.7958
gene19240	AGO3	rna34554	AGO3_HUMAN	protein_coding	0.114222	5.23584	2.06774	0.170546	0.286652	0.226998	4.19324	7.65187	0.0136881	0.0449256	0.0148246	2.60981	0.0169649	0.89805	0.946404	37.1388	17.9109	5.97355
gene24773	AGPAT1	rna44635	PLCA_HUMAN	protein_coding	-0.748486	4.87713	44.9377	6.31949e-06	0.000165793	-0.230011	2.56239	4.52391	0.0491923	0.11853	-0.761846	3.8963	25.7925	0.00012425	0.00303602	29.6429	6.16723	15.5545
gene29149	AGPAT2	rna52821	PLCB_HUMAN	protein_coding	-2.1467	7.69576	59.7145	4.41228e-06	0.000131791	-0.493572	4.6706	17.5719	0.000678693	0.00437761	-0.644196	2.48019	10.1732	0.00590855	0.0388076	189.896	23.9751	5.15019
gene58	AGPAT3	rna131	PLCC_HUMAN	protein_coding	-0.529809	6.13116	14.1413	0.0018381	0.00952293	0.415349	4.89382	14.3873	0.00157508	0.00836355	-1.0993	3.83334	63.407	7.4659e-07	0.000133246	65.3824	26.9957	14.6199
gene11558	AGPAT4	rna20983	PLCD_HUMAN	protein_coding	-0.639946	2.90082	9.09671	0.0085164	0.0295022	-0.80445	0.128567	8.35092	0.0105951	0.0368952	-0.850177	0.104782	4.73496	0.0454515	0.152981	7.17088	0.988419	0.834169
gene13806	AGPAT5	rna24769	PLCE_HUMAN	protein_coding	0.166618	4.8588	4.15676	0.0591013	0.128095	-0.173854	6.10552	3.04824	0.0998341	0.20286	0.0426275	6.23069	0.142777	0.710676	0.835274	28.6069	65.0136	74.4217
gene3485	AGPS	rna6345	ADAS_HUMAN	protein_coding	0.038777	6.56616	0.177424	0.679443	0.777908	0.214613	7.95885	5.08042	0.0384464	0.0986897	-0.0680693	5.24238	0.49866	0.490601	0.678442	94.2846	242.141	38.6985
gene1362	AGR2	rna2376	AGR2_HUMAN	protein_coding	NA	NA	NA	NA	NA	NA	NA	NA	NA	NA	NA	NA	NA	NA	NA	0	0.102929	0.235449
gene21404	AGRN	rna38535	EGFLA_HUMAN	protein_coding	-0.0293167	4.45649	0.03104	0.862458	0.910459	0.194519	4.20574	4.737	0.0447106	0.110362	-0.600486	2.82037	13.8035	0.00198183	0.0187185	21.4943	18.5469	6.88366
gene5006	AGRP	rna9198	AGRP_HUMAN	protein_coding	NA	NA	NA	NA	NA	NA	NA	NA	NA	NA	NA	NA	NA	NA	NA	NA	NA	NA
gene10949	AGT	rna19865	ANGT_HUMAN	protein_coding	-0.061168	6.62671	0.0717116	0.793209	0.861434	-0.478739	9.16037	19.6986	0.000405294	0.00294258	0.192974	2.22617	0.164443	0.692062	0.823571	94.2704	576.695	3.50667
gene20597	AGTPBP1	rna36982	CBPC1_HUMAN	protein_coding	-0.0137408	5.6064	0.019859	0.889767	0.929785	-0.170726	3.34746	1.67689	0.213563	0.354922	0.283637	4.0634	3.04415	0.101353	0.255277	47.9982	10.3816	17.17
gene6523	AGTR1	rna11913	AGTR1_HUMAN	protein_coding	-0.70465	6.32311	9.82779	0.00800126	0.0281328	-0.0190327	5.76427	0.0251158	0.876135	0.922701	-0.529707	2.21576	7.60099	0.0143745	0.0711007	75.4768	53.109	4.53598
gene22514	AGTR2	rna40627	AGTR2_HUMAN	protein_coding	NA	NA	NA	NA	NA	NA	NA	NA	NA	NA	NA	NA	NA	NA	NA	0.0724693	0	0
gene21239	AGTRAP	rna38205	ATRAP_HUMAN	protein_coding	-0.12179	4.13677	1.06971	0.317053	0.454053	0.744541	3.26351	39.1668	1.09899e-05	0.000192849	0.180922	2.69948	2.88774	0.109295	0.267858	16.6767	8.50405	6.59666
gene2907	AGXT	rna5180	SPYA_HUMAN	protein_coding	NA	NA	NA	NA	NA	-1.83241	9.49635	88.7626	4.45313e-07	1.95317e-05	NA	NA	NA	NA	NA	0	770.596	0
gene12639	AGXT2	rna22803	AGT2_HUMAN	protein_coding	NA	NA	NA	NA	NA	-0.472832	6.92669	25.2937	0.000120327	0.00116851	NA	NA	NA	NA	NA	0	125.486	0
gene14553	AHCTF1	rna26063	ELYS_HUMAN	protein_coding	0.365738	7.75565	19.6023	0.000465645	0.0033749	0.0269249	6.30081	0.166026	0.689023	0.791911	-0.104461	5.33434	0.731659	0.405415	0.601837	211.178	76.9748	40.4991
gene10436	AHCY	rna18874	SAHH_HUMAN	protein_coding	-0.377938	9.73136	5.3145	0.0355187	0.0870913	-0.61352	9.4952	38.686	1.18104e-05	0.000204325	0.151906	7.58488	1.86511	0.191589	0.382364	743.602	760.688	189.71
gene25838	AHCYL1	rna46780	SAHH2_HUMAN	protein_coding	0.128205	6.76393	2.89805	0.108874	0.203482	0.103046	5.64907	2.11239	0.165285	0.294112	-0.219838	5.09411	0.71804	0.41241	0.608108	118.178	50.525	31.2567
gene1718	AHCYL2	rna2926	SAHH3_HUMAN	protein_coding	-0.405227	4.83716	9.18626	0.00826116	0.0288391	-0.954454	2.82321	67.5937	3.65766e-07	1.70594e-05	0.625609	5.84057	14.2937	0.00184908	0.0177502	25.7612	7.96566	53.096
gene19406	AHDC1	rna34854	AHDC1_HUMAN	protein_coding	0.709439	3.73623	5.54175	0.0348894	0.0860449	-0.0410758	1.44779	0.0349016	0.854131	0.908949	1.02649	2.71012	26.5787	0.00010932	0.00281634	12.5009	2.57376	5.56378
gene11369	AHI1	rna20628	AHI1_HUMAN	protein_coding	0.422223	5.80869	27.6138	9.03826e-05	0.00102238	-0.0105034	4.25372	0.0104676	0.91977	0.950642	0.0258225	4.85341	0.0619468	0.806723	0.894652	57.0471	17.8187	27.6724
gene27706	AHNAK	rna50073	AHNK_HUMAN	protein_coding	-0.209558	12.325	3.25965	0.0906805	0.177511	0.603992	8.6705	30.233	4.7169e-05	0.000587807	0.257941	9.03102	3.42228	0.0835409	0.22692	5240.76	395.399	504.699
gene1364	AHR	rna2378	AHR_HUMAN	protein_coding	0.476474	6.99549	12.1561	0.00322152	0.0144318	-1.10451	8.89182	21.1291	0.000760403	0.00479604	0.00541108	3.80681	0.00102344	0.974895	0.986799	121.974	470.852	15.0328
gene12492	AHRR	rna22591	AHRR_HUMAN	protein_coding	2.74643	3.22476	115.868	2.63681e-08	6.49424e-06	-0.0605604	-1.64281	0.00711654	0.933808	0.959131	NA	NA	NA	NA	NA	3.8156	0.203282	0.0933442
gene21027	AHSA1	rna37747	AHSA1_HUMAN	protein_coding	0.0723009	5.34532	0.299373	0.592153	0.707351	-0.149222	4.4836	1.73751	0.205863	0.345255	-0.453788	4.882	20.4839	0.000374437	0.00614984	40.9451	22.9062	29.6635
gene764	AHSG	rna1367	FETUB_HUMAN	protein_coding	1.94942	-0.196501	1.8961	0.193376	0.314707	-0.365851	12.054	15.0027	0.0013289	0.00733976	NA	NA	NA	NA	NA	0.144939	4030.87	0
gene18750	AHSP	rna33699	AHSP_HUMAN	protein_coding	-3.201	1.28839	22.4749	0.000365015	0.00282048	NA	NA	NA	NA	NA	NA	NA	NA	NA	NA	0.783361	0	0
gene9990	AICDA	rna18076	AICDA_HUMAN	protein_coding	NA	NA	NA	NA	NA	NA	NA	NA	NA	NA	NA	NA	NA	NA	NA	0	0	0
gene19627	AIDA	rna35327	AIDA_HUMAN	protein_coding	-0.057517	7.05957	0.337198	0.569891	0.689145	0.171953	5.11859	4.30483	0.0543541	0.127849	-0.0571486	4.27834	0.280439	0.60394	0.765823	135.686	34.3392	17.8734
gene24729	AIF1	rna44544	AIF1_HUMAN	protein_coding	-0.0445549	3.48558	0.0253401	0.875857	0.920304	-0.524179	2.28324	7.75904	0.0131531	0.0435578	-0.674813	-0.199015	3.72079	0.0723159	0.20734	10.2334	4.71143	0.788064
gene17755	AIF1L	rna31678	AIF1L_HUMAN	protein_coding	0.0378332	4.68607	0.0485669	0.82854	0.886636	-0.244325	-0.81121	0.414296	0.528841	0.666104	1.06899	1.77123	4.01304	0.0675657	0.197949	22.7674	0.410083	2.71235
gene21648	AIFM1	rna39023	AIFM1_HUMAN	protein_coding	-0.927153	5.48895	47.3586	4.64683e-06	0.000135259	-0.740429	5.9536	76.0939	1.66079e-07	9.57084e-06	-0.971523	6.39806	52.4082	2.42456e-06	0.000260817	40.0809	67.3212	91.6791
gene11073	AIFM2	rna20079	AIFM2_HUMAN	protein_coding	-0.855058	7.74472	22.8896	0.00028145	0.00233693	0.0305051	2.70926	0.0375971	0.848675	0.905984	-0.524195	4.41668	23.6932	0.000188589	0.00387969	225.556	6.35996	21.3053
gene27765	AIFM3	rna50196	AIFM3_HUMAN	protein_coding	0.83734	0.0251087	3.65418	0.0748088	0.153298	1.25786	0.419501	36.9766	1.53379e-05	0.000248633	NA	NA	NA	NA	NA	0.852049	1.19655	0.0824093
gene11418	AIG1	rna20708	AIG1_HUMAN	protein_coding	-0.663766	4.783	43.6456	7.48549e-06	0.000184779	-0.58461	4.97695	47.3725	3.52022e-06	8.39327e-05	-0.268054	3.67233	4.33215	0.0544175	0.171901	27.2955	34.5123	12.3436
gene7831	AIMP1	rna14196	AIMP1_HUMAN	protein_coding	-0.16091	5.3281	3.02713	0.101917	0.193655	-0.0696122	4.74995	0.923326	0.350783	0.503767	-0.388364	5.08692	15.8623	0.00113859	0.0126538	38.4769	26.1582	33.5841
gene18981	AIMP2	rna34137	AIMP2_HUMAN	protein_coding	-0.259148	3.45946	5.5021	0.0328321	0.0822212	0.238469	2.82822	3.8903	0.0659559	0.148115	-0.343533	5.00242	11.9266	0.00341543	0.0271156	10.6598	7.08775	31.8095
gene25023	AIP	rna45124	AIP_HUMAN	protein_coding	-0.122993	4.30207	0.632611	0.438543	0.573679	-0.489207	2.57758	9.2859	0.00762486	0.0285906	-0.501172	3.98711	20.3103	0.000389309	0.00629867	19.8854	5.74324	16.5022
gene21716	AIPL1	rna39155	AIPL1_HUMAN	protein_coding	NA	NA	NA	NA	NA	NA	NA	NA	NA	NA	NA	NA	NA	NA	NA	0	0	0
gene51	AIRE	rna118	AIRE_HUMAN	protein_coding	NA	NA	NA	NA	NA	NA	NA	NA	NA	NA	NA	NA	NA	NA	NA	NA	NA	NA
gene21332	AJAP1	rna38382	AJAP1_HUMAN	protein_coding	1.34928	-0.850719	5.40633	0.0352275	0.086565	NA	NA	NA	NA	NA	NA	NA	NA	NA	NA	0.371833	0	0.228948
gene26829	AJUBA	rna48680	AJUBA_HUMAN	protein_coding	1.07549	5.21474	28.9759	0.000108644	0.00116619	0.375292	3.1237	8.37166	0.0105164	0.036666	-0.116494	1.72364	0.427222	0.522964	0.705631	31.8813	7.77553	3.08557
gene17673	AK1	rna31471	KAD1_HUMAN	protein_coding	-0.684682	5.15401	15.3525	0.0014547	0.00792913	0.356549	3.02441	5.20349	0.0364532	0.0946548	-0.349938	8.1172	1.30223	0.275004	0.479624	30.2129	7.15385	273.072
gene19291	AK2	rna34644	KAD2_HUMAN	protein_coding	-1.97722	7.65934	99.1443	1.01627e-07	1.32541e-05	-0.0221852	6.85127	0.104489	0.750659	0.837151	-0.255976	4.43068	5.46997	0.0331567	0.124765	138.683	118.29	20.6644
gene20923	AK3	rna37557	KAD3_HUMAN	protein_coding	-0.580865	5.89647	47.6598	4.47624e-06	0.000132426	-0.0407836	6.62089	0.281422	0.602996	0.727399	-0.231315	2.23472	1.32724	0.266812	0.47048	61.0635	101.143	4.53045
gene6998	AK4	rna12732	KAD4_HUMAN	protein_coding	-0.525474	6.42449	17.6048	0.000746019	0.00477366	0.442747	8.51883	3.29664	0.0977081	0.199455	-0.0941939	3.77854	0.0994276	0.75765	0.863051	80.2391	373.012	14.525
gene6906	AK5	rna12568	KAD5_HUMAN	protein_coding	NA	NA	NA	NA	NA	NA	NA	NA	NA	NA	NA	NA	NA	NA	NA	0.25006	0.115636	0.138414
gene7639	AK6	rna13877	KAD6_HUMAN	protein_coding	-0.640512	3.75488	16.9028	0.000886912	0.00543636	-0.0481859	2.91142	0.231583	0.636814	0.753548	-0.18448	3.43228	2.8112	0.113719	0.27432	13.6668	7.52645	10.6392
gene18431	AK7	rna33044	KAD7_HUMAN	protein_coding	2.39566	1.74474	109.169	2.26646e-08	6.30285e-06	-2.0068	4.60916	28.5043	0.000338743	0.00255233	NA	NA	NA	NA	NA	1.46868	17.1245	0.091321
gene17776	AK8	rna31727	KAD8_HUMAN	protein_coding	-0.0359698	1.48508	0.0272062	0.871144	0.916685	-0.341	-0.19197	1.14017	0.301334	0.453365	NA	NA	NA	NA	NA	2.5861	0.711486	0.175939
gene16107	AK9	rna28712	KAD9_HUMAN	protein_coding	NA	NA	NA	NA	NA	NA	NA	NA	NA	NA	NA	NA	NA	NA	NA	0.201177	0.112219	0
gene5731	AKAIN1	rna10489	AKAI1_HUMAN	protein_coding	NA	NA	NA	NA	NA	NA	NA	NA	NA	NA	NA	NA	NA	NA	NA	0	0	0
gene19711	AKAP1	rna35463	AKAP1_HUMAN	protein_coding	0.173377	5.53306	4.02101	0.0629253	0.134162	0.00594434	5.99309	0.00487448	0.945197	0.965103	-0.305324	7.36489	4.451	0.051573	0.16627	48.7508	64.3441	154.279
gene21958	AKAP10	rna39603	AKA10_HUMAN	protein_coding	-0.118575	6.13528	2.25363	0.153618	0.264533	-0.0384855	4.94951	0.284512	0.60103	0.72585	0.283905	4.52248	9.35561	0.00774463	0.0469004	68.344	31.565	22.0989
gene4026	AKAP11	rna7329	AKA11_HUMAN	protein_coding	0.093779	8.10222	0.706803	0.41343	0.550213	0.0544813	6.27617	0.490479	0.49369	0.636043	0.388794	3.67349	6.82567	0.0192498	0.0861442	277.005	75.9812	11.6295
gene11478	AKAP12	rna20838	AKA12_HUMAN	protein_coding	0.263297	9.77982	3.78579	0.0702634	0.145996	-0.0616745	5.17128	0.473308	0.501241	0.642916	0.804915	4.59036	5.83654	0.0327017	0.12368	983.306	36.2325	21.5735
gene15196	AKAP13	rna27135	AKP13_HUMAN	protein_coding	0.238726	8.89518	4.20325	0.0578552	0.126197	-0.413814	8.51852	9.58019	0.0073804	0.0279101	0.0594828	6.37488	0.199075	0.661658	0.803731	456.66	360.912	79.4677
gene22555	AKAP14	rna40694	AKA28_HUMAN	protein_coding	NA	NA	NA	NA	NA	NA	NA	NA	NA	NA	NA	NA	NA	NA	NA	NA	NA	NA
gene22115	AKAP17A	rna39888	AK17A_HUMAN	protein_coding	0.269404	4.50224	4.71531	0.0459796	0.106201	0.207312	3.63195	4.68587	0.0457411	0.112128	0.0921946	2.41289	0.424987	0.524039	0.706409	20.968	11.7375	5.24793
gene12106	AKAP2	rna21893	AKAP2_HUMAN	protein_coding	0.0126096	7.34809	0.00561951	0.941292	0.964224	0.290715	6.0263	7.34339	0.0153719	0.0491083	-0.257725	5.27893	0.896894	0.361297	0.561965	165.795	61.5518	39.127
gene10078	AKAP3	rna18212	AKAP3_HUMAN	protein_coding	NA	NA	NA	NA	NA	NA	NA	NA	NA	NA	NA	NA	NA	NA	NA	0	0	0
gene17298	AKAP4	rna30845	AKAP4_HUMAN	protein_coding	NA	NA	NA	NA	NA	NA	NA	NA	NA	NA	NA	NA	NA	NA	NA	0	0	0
gene17349	AKAP6	rna30911	AKAP6_HUMAN	protein_coding	-0.67407	1.35497	3.56613	0.0780447	0.158066	-0.127048	1.08427	0.216335	0.648062	0.762238	-0.146803	6.87874	1.2654	0.277804	0.482774	1.99695	2.01202	117.432
gene11317	AKAP7	rna20551	AKA7G_HUMAN	protein_coding	-0.190655	3.55914	2.68657	0.121555	0.221339	0.00902635	3.3633	0.00630161	0.937704	0.96104	0.381782	2.24725	7.92342	0.0127764	0.0657413	11.1975	9.91921	4.54634
gene29228	AKAP8	rna52957	AKAP8_HUMAN	protein_coding	0.232489	4.9865	5.40982	0.0341229	0.0846563	0.378905	3.83997	11.8071	0.0033567	0.0149603	0.209497	4.33959	5.14286	0.0380778	0.136157	29.8824	13.5895	20.1325
gene29229	AKAP8L	rna52958	AKAP8_HUMAN	protein_coding	0.548576	5.11341	13.1258	0.00245904	0.0117747	0.182551	3.91857	3.27598	0.0889656	0.185964	-0.0979461	3.14702	0.590596	0.453776	0.647817	30.2859	14.7851	9.12102
gene1232	AKAP9	rna2136	AKAP9_HUMAN	protein_coding	0.186262	8.09226	3.41511	0.0839896	0.167184	-0.0741961	7.25909	1.18352	0.292625	0.444243	-0.138564	7.0373	2.42619	0.139566	0.311148	276.53	151.135	129.237
gene26694	AKIP1	rna48418	AKIP1_HUMAN	protein_coding	0.187103	5.61942	2.03241	0.174023	0.291047	-0.0422941	3.2953	0.157381	0.696777	0.797925	0.156563	3.76057	2.82903	0.11267	0.273107	51.6624	9.66927	13.4207
gene19197	AKIRIN1	rna34478	AKIR1_HUMAN	protein_coding	-0.147126	4.79613	1.99946	0.177344	0.295105	-0.13918	3.58043	1.28234	0.274012	0.423853	0.253509	3.87381	4.11022	0.0602367	0.183652	27.2547	11.5967	13.1114
gene16251	AKIRIN2	rna28953	AKIR2_HUMAN	protein_coding	0.131334	4.01876	1.4515	0.24656	0.377601	-0.0178851	2.95045	0.0185725	0.893285	0.934653	-0.260725	3.62254	2.7202	0.119264	0.282607	16.6977	7.40068	12.0002
gene17530	AKNA	rna31211	AKNA_HUMAN	protein_coding	0.610269	3.12095	13.7443	0.00203925	0.0102678	-0.240517	2.15922	2.09992	0.166464	0.295687	0.297609	0.328955	0.796402	0.385859	0.584932	7.90724	3.54183	0.886269
gene25871	AKNAD1	rna46843	AKND1_HUMAN	protein_coding	0.268029	1.58515	0.570144	0.461752	0.595223	NA	NA	NA	NA	NA	0.410149	0.312933	3.83925	0.0683621	0.199412	2.67449	0	1.0439
gene7199	AKR1A1	rna13091	AK1A1_HUMAN	protein_coding	-0.280823	5.17577	9.92038	0.00646848	0.0240684	-0.259756	6.01578	12.8592	0.00244324	0.0117563	-0.388183	3.76953	17.5562	0.000742895	0.00963098	36.1581	65.7861	13.706
gene1763	AKR1B1	rna3011	ALDR_HUMAN	protein_coding	-1.21704	9.84548	55.6143	1.77193e-06	7.14943e-05	-0.14059	2.40574	0.742892	0.401365	0.552656	-0.671384	6.99441	26.3438	0.000111767	0.00284813	971.666	3.52118	115.149
gene1801	AKR1D1	rna3076	AK1D1_HUMAN	protein_coding	NA	NA	NA	NA	NA	-0.508849	9.44759	17.4028	0.000708152	0.0045328	NA	NA	NA	NA	NA	0.10698	702.801	0
gene22361	AKR1E2	rna40383	AKCL2_HUMAN	protein_coding	-0.563037	5.50402	12.3824	0.0031487	0.0141652	-0.219023	4.74595	9.02965	0.00833209	0.0307434	-0.140094	3.78638	2.73694	0.11822	0.28111	39.3612	26.9209	13.602
gene18281	AKT1	rna32755	AKT1_HUMAN	protein_coding	0.186353	7.43887	4.68984	0.0464984	0.107084	-0.156082	4.98055	3.93082	0.0647021	0.145937	-0.0180045	6.99676	0.0281699	0.868887	0.930823	162.692	31.7805	126.452
gene24294	AKT1S1	rna43786	AKTS1_HUMAN	protein_coding	-0.38367	4.3346	5.21082	0.0371126	0.0901395	-0.472972	3.5453	15.833	0.00106268	0.00617966	-0.427035	4.71844	7.21359	0.0169051	0.0792502	19.7603	10.8053	24.1348
gene24629	AKT2	rna44367	AKT2_HUMAN	protein_coding	-1.12711	7.79889	74.9014	2.73671e-07	2.35566e-05	0.0646425	5.05257	0.292734	0.595966	0.721209	0.124786	5.61638	2.11644	0.165739	0.3487	198.329	32.8305	47.8503
gene14579	AKT3	rna26108	AKT3_HUMAN	protein_coding	0.242904	6.61065	5.73189	0.0298558	0.076441	-0.153706	2.7448	1.80361	0.197865	0.335438	-0.0874903	3.66127	0.308058	0.58682	0.754022	100.102	6.50709	11.1642
gene4871	AKTIP	rna8919	AKTIP_HUMAN	protein_coding	-0.20198	5.66084	2.53079	0.132054	0.235894	-0.0864616	4.66301	0.509078	0.485732	0.628796	-0.236425	5.72342	4.53952	0.0495669	0.161801	50.7122	24.4525	52.1494
gene17518	ALAD	rna31167	HEM2_HUMAN	protein_coding	-1.23607	4.57076	41.0664	1.32711e-05	0.000272541	0.130021	7.49126	2.75322	0.116368	0.227278	-0.0858414	2.81334	0.232416	0.636496	0.787282	16.1848	173.756	6.79926
gene9068	ALAS1	rna16326	HEM1_HUMAN	protein_coding	-0.071919	6.13614	0.24904	0.624948	0.733448	1.17654	5.00814	12.7958	0.00516031	0.0210141	-1.01179	6.88474	34.2283	3.15064e-05	0.00122649	65.4978	28.3546	129.307
gene29184	ALAS2	rna52879	HEM0_HUMAN	protein_coding	-0.96305	0.917023	1.34231	0.26891	0.402685	NA	NA	NA	NA	NA	1.48429	-1.80945	3.84313	0.0682369	0.199129	1.03679	0.110442	0.156899
gene14833	ALB	rna26551	ALBU_HUMAN	protein_coding	0.71793	6.30474	2.02025	0.185284	0.304943	0.328372	17.7308	21.2432	0.000284376	0.00225116	-0.38112	3.39691	17.3267	0.000786045	0.0100335	43.8565	214689	10.4198
gene460	ALCAM	rna741	CD166_HUMAN	protein_coding	-0.563255	5.91289	17.2007	0.000823716	0.0051414	-0.113785	7.02492	0.931335	0.349159	0.501886	0.199323	1.3457	0.805518	0.383221	0.582956	56.2356	129.322	2.60045
gene24321	ALDH16A1	rna43834	A16A1_HUMAN	protein_coding	-1.23422	4.10822	59.0652	1.22453e-06	5.64658e-05	-0.0989681	3.9406	1.05902	0.318619	0.470539	0.0677403	0.60437	0.081822	0.778643	0.876446	14.6868	15.1203	1.39561
gene4317	ALDH18A1	rna7733	P5CS_HUMAN	protein_coding	-0.601356	5.23784	31.5054	4.56103e-05	0.000630315	0.661403	3.29784	16.0723	0.00108766	0.00628139	-0.302877	3.51566	3.39193	0.0847941	0.228996	34.7375	9.25172	11.5127
gene20667	ALDH1A1	rna37091	AL1A1_HUMAN	protein_coding	-0.21926	7.87331	2.03695	0.1738	0.290729	-1.2231	10.1748	141.66	2.10239e-09	5.98842e-07	-0.339663	7.36995	8.43521	0.0106394	0.0583571	222.981	1247.08	161.5
gene20499	ALDH1A2	rna36784	AL1A2_HUMAN	protein_coding	-0.841784	2.03476	2.65822	0.127806	0.230003	NA	NA	NA	NA	NA	-0.999306	2.74651	20.885	0.000358346	0.00596905	3.41077	0.192726	5.35236
gene15152	ALDH1A3	rna27031	AL1A3_HUMAN	protein_coding	-0.177383	2.3061	0.248014	0.626261	0.734273	0.165004	4.71536	2.15748	0.161104	0.288738	-0.242275	3.81325	1.60192	0.225287	0.423073	3.50268	26.6873	13.5971
gene12221	ALDH1B1	rna22085	AL1B1_HUMAN	protein_coding	0.606473	-0.916576	0.968432	0.340351	0.478413	0.354826	1.38068	1.72212	0.20837	0.348298	NA	NA	NA	NA	NA	0.336478	2.05859	0.108281
gene9430	ALDH1L1	rna17018	AL1L1_HUMAN	protein_coding	-2.389	5.48546	86.0952	gene14188	3.23659e-05	-4.37142	9.45962	112.199	9.89003e-07	3.45956e-05	-2.82867	6.14741	205.096	4.43787e-10	5.48635e-06	19.5047	811.762	72.595
gene8270	ALDH1L2	rna14941	AL1L2_HUMAN	protein_coding	2.10208	4.99109	104.825	9.24523e-08	1.28498e-05	NA	NA	NA	NA	NA	0.319029	-0.471997	1.00859	0.33071	0.532827	18.3664	0.308362	0.5798
gene18121	ALDH2	rna32466	ALDH2_HUMAN	protein_coding	-0.876255	9.32865	41.8033	9.59349e-06	0.000216494	-1.03312	9.69864	139.828	2.31152e-09	6.24934e-07	0.626883	6.72534	54.2452	1.96591e-06	0.000228628	620.458	975.188	97.2453
gene21960	ALDH3A1	rna39608	AL3A1_HUMAN	protein_coding	NA	NA	NA	NA	NA	NA	NA	NA	NA	NA	NA	NA	NA	NA	NA	0.0841196	0	0.0405811
gene21962	ALDH3A2	rna39614	AL3A2_HUMAN	protein_coding	-0.353604	6.74159	14.0881	0.00185381	0.00958499	-0.0524377	9.64146	0.305269	0.588171	0.714869	-0.129562	4.87757	1.44703	0.247114	0.449043	102.094	802.945	29.7345
gene21151	ALDH4A1	rna38048	AL4A1_HUMAN	protein_coding	-1.59416	4.77758	54.1255	3.65547e-06	0.000116101	-0.967688	8.57103	131.193	3.6707e-09	7.78873e-07	-1.18366	5.01908	45.2771	7.22289e-06	0.000501403	18.2935	369.792	25.8957
gene15830	ALDH5A1	rna28235	SSDH_HUMAN	protein_coding	-0.208556	3.85099	2.76873	0.116427	0.214136	0.111135	6.68462	1.93871	0.182703	0.316118	-0.510054	3.87711	13.4172	0.00220956	0.0203113	14.4153	102.65	13.2438
gene21081	ALDH6A1	rna37864	MMSA_HUMAN	protein_coding	-1.41863	8.33189	84.9533	1.20734e-07	1.45492e-05	-0.506324	8.70067	48.603	3.00692e-06	7.64835e-05	-0.805459	6.93006	52.7468	2.33161e-06	0.000255334	239.404	432	117.804
gene13467	ALDH7A1	rna24139	AL7A1_HUMAN	protein_coding	-0.171102	5.41673	3.35728	0.0864075	0.171036	-0.441158	7.29739	17.8462	0.000633805	0.00414167	-0.547413	4.53885	22.7054	0.000231397	0.00450872	41.3298	152.377	20.7323
gene11366	ALDH8A1	rna20620	AL8A1_HUMAN	protein_coding	2.49539	-1.47679	10.346	0.00563437	0.0216926	-0.620215	8.74024	54.9379	1.39815e-06	4.45148e-05	NA	NA	NA	NA	NA	0.144939	445.479	0
gene19618	ALDH9A1	rna35308	AL9A1_HUMAN	protein_coding	-0.775456	7.0154	52.4576	2.52563e-06	9.0582e-05	-0.373504	8.08618	16.1019	0.000989806	0.00588885	-0.272855	4.81299	12.2978	0.00305691	0.0251918	134.15	275.498	27.3502
gene18664	ALDOA	rna33526	ALDOA_HUMAN	protein_coding	-1.18439	10.041	49.491	3.57963e-06	0.000114523	-0.899315	4.80374	5.09065	0.048461	0.117299	-0.0318948	13.1475	0.017638	0.896169	0.945554	828.099	20.8604	9493.87
gene12170	ALDOB	rna21995	ALDOB_HUMAN	protein_coding	2.44162	0.7953	7.37011	0.0183775	0.052998	-0.487766	12.9011	36.5068	1.65052e-05	0.000263011	NA	NA	NA	NA	NA	0.25006	7132.47	0.0854011
gene19904	ALDOC	rna35821	ALDOC_HUMAN	protein_coding	1.93481	-0.451369	19.741	0.000451138	0.00329486	-1.99984	-0.227536	17.2811	0.000730251	0.00464443	-0.134777	0.754272	0.046909	0.831864	0.909436	0.443911	0.586863	0.990071
gene21522	ALG1	rna38791	ALG1_HUMAN	protein_coding	-0.106437	3.65407	0.517133	0.482887	0.613485	-0.416717	2.96375	16.938	0.000796839	0.00497569	0.0180432	0.470386	0.00539455	0.942392	0.970278	12.1116	7.47954	1.44057
gene3927	ALG11	rna7146	ALG11_HUMAN	protein_coding	0.00710211	4.63766	0.00404349	0.95012	0.970053	0.0415506	3.9064	0.139406	0.713733	0.809842	0.255848	2.2639	5.23161	0.0366635	0.133042	23.6068	15.5245	4.85466
gene22831	ALG12	rna41211	ALG12_HUMAN	protein_coding	-0.179124	4.44652	3.26961	0.0902332	0.176923	0.560993	5.88649	29.5939	5.29248e-05	0.000638098	-0.0704781	2.46255	0.218384	0.646797	0.794262	21.4428	56.2519	5.53649
gene22487	ALG13	rna40601	ALG13_HUMAN	protein_coding	-0.31223	4.35106	7.59881	0.0144668	0.0442997	-0.0495577	3.66318	0.387807	0.542157	0.677473	0.47362	0.708974	4.48284	0.0508406	0.164624	19.7865	12.7801	1.60563
gene6735	ALG14	rna12276	ALG14_HUMAN	protein_coding	-1.2266	3.04672	46.4926	5.17967e-06	0.000144377	0.0459854	2.47189	0.100748	0.755005	0.840352	-0.575374	0.340508	6.44361	0.0223365	0.0948719	7.22419	5.22672	1.11062
gene12192	ALG2	rna22031	ALG2_HUMAN	protein_coding	-0.599984	3.05512	17.354	0.000793218	0.0050026	-0.145265	4.18279	2.15981	0.160891	0.288534	-0.203795	1.67189	1.29096	0.273187	0.477459	8.42582	18.6103	3.05905
gene803	ALG3	rna1440	ALG3_HUMAN	protein_coding	0.228543	2.8888	2.50086	0.134195	0.238845	-0.045806	2.20151	0.101608	0.753998	0.839758	0.288423	1.27087	2.26225	0.152726	0.330907	7.14241	4.62823	2.40706
gene3892	ALG5	rna7077	ALG5_HUMAN	protein_coding	0.0737163	4.34067	0.492011	0.493544	0.623417	-0.0481957	4.10851	0.312548	0.583798	0.711229	-0.0256489	1.86476	0.0448132	0.835115	0.91207	18.7613	17.0088	3.45379
gene7019	ALG6	rna12766	ALG6_HUMAN	protein_coding	0.329043	4.21502	11.9483	0.00342769	0.0151193	0.224888	4.14047	3.40903	0.0832669	0.17712	0.0883699	2.17223	0.373526	0.549975	0.726631	18.4296	16.6616	4.19439
gene20281	ALG8	rna36416	ALG8_HUMAN	protein_coding	0.260113	2.21343	2.29405	0.150218	0.260089	0.500991	1.63533	12.0672	0.00309934	0.0140848	0.511248	-0.700312	3.15166	0.0955468	0.246021	4.37422	2.73067	0.547792
gene11977	ALG9	rna21674	ALG9_HUMAN	protein_coding	-1.02629	4.23067	38.6421	1.49784e-05	0.000296864	0.652634	2.64134	18.1157	0.000592932	0.00393712	0.0352666	0.677916	0.0270368	0.871525	0.932077	17.7689	6.63196	1.40342
gene2177	ALK	rna3748	ALK_HUMAN	protein_coding	0.798917	-0.886894	1.91504	0.186225	0.306237	NA	NA	NA	NA	NA	NA	NA	NA	NA	NA	0.437838	0.240949	0
gene19135	ALKAL1	rna34370	ALKL1_HUMAN	protein_coding	NA	NA	NA	NA	NA	NA	NA	NA	NA	NA	NA	NA	NA	NA	NA	0	0	0
gene1924	ALKAL2	rna3274	ALKL2_HUMAN	protein_coding	1.07533	0.26226	8.92884	0.00901961	0.030791	NA	NA	NA	NA	NA	NA	NA	NA	NA	NA	0.942101	0.186298	0
gene21019	ALKBH1	rna37732	ALKB1_HUMAN	protein_coding	-0.158195	3.14339	1.11098	0.3082	0.444171	0.103555	2.70939	0.961812	0.341209	0.494068	-0.0900893	1.49876	0.339328	0.568621	0.741053	8.48047	6.59357	2.89579
gene18236	ALKBH2	rna32665	ALKB2_HUMAN	protein_coding	-0.142005	2.10418	0.627254	0.44045	0.575757	1.34162	0.677126	32.5584	3.14455e-05	0.000429629	0.326506	0.301116	2.59719	0.127289	0.294686	4.28856	1.00112	1.14252
gene16354	ALKBH3	rna29184	ALKB3_HUMAN	protein_coding	0.523972	5.00939	33.2227	3.43608e-05	0.000519319	0.0819015	3.27895	0.675467	0.423131	0.573049	-0.0928926	5.03659	0.516887	0.482905	0.671559	26.9635	9.54272	31.0608
gene18858	ALKBH4	rna33892	ALKB4_HUMAN	protein_coding	-0.578957	3.77674	21.5272	0.000303601	0.00245543	-0.496442	2.63629	16.5676	0.000876528	0.0053569	0.0630062	2.42016	0.257066	0.619302	0.776301	13.8641	6.15242	5.24651
gene21983	ALKBH5	rna39656	ALKB5_HUMAN	protein_coding	0.34003	6.71938	15.6182	0.00123045	0.00696792	-0.0499767	5.80474	0.625988	0.440307	0.588318	-0.203366	7.61618	3.80129	0.0696008	0.201616	99.3231	54.0898	192.688
gene25774	ALKBH6	rna46610	ALKB6_HUMAN	protein_coding	0.293833	2.48974	3.0071	0.10296	0.195044	0.0546096	1.39674	0.0648107	0.802264	0.875063	0.361092	0.771299	3.94129	0.0651593	0.193539	5.50984	2.52475	1.53396
gene23969	ALKBH7	rna43214	ALKB7_HUMAN	protein_coding	-0.758609	3.04548	19.5724	0.000468847	0.0033913	-1.03147	3.41399	114.204	9.93372e-09	1.42054e-06	-0.669624	2.40611	12.0618	0.00327962	0.0263123	8.42896	11.8486	4.94895
gene12023	ALKBH8	rna21766	ALKB8_HUMAN	protein_coding	-0.140325	2.11146	0.667217	0.426537	0.562369	0.38619	1.19713	2.62111	0.124829	0.239551	-0.0751073	2.15601	0.293484	0.595723	0.760617	3.984	2.19583	4.41664
gene1944	ALLC	rna3311	ALLC_HUMAN	protein_coding	NA	NA	NA	NA	NA	-0.00782945	0.487761	0.000997338	0.975194	0.983931	NA	NA	NA	NA	NA	0.212476	1.27729	0
gene2479	ALMS1	rna4323	ALMS1_HUMAN	protein_coding	0.153337	7.06979	2.71572	0.119705	0.218896	-0.13171	6.0531	1.42144	0.250407	0.397989	0.36288	4.65843	9.8703	0.00652376	0.0416551	125.522	66.1874	24.458
gene21763	ALOX12	rna39242	LOX12_HUMAN	protein_coding	2.67642	-1.66317	10.8616	0.00516629	0.0203677	NA	NA	NA	NA	NA	NA	NA	NA	NA	NA	0.102441	0	0
gene21837	ALOX12B	rna39368	LX12B_HUMAN	protein_coding	NA	NA	NA	NA	NA	NA	NA	NA	NA	NA	NA	NA	NA	NA	NA	0.106238	0	0
gene21761	ALOX15	rna39239	LOX15_HUMAN	protein_coding	-2.04221	-0.426229	3.64676	0.077677	0.157586	NA	NA	NA	NA	NA	0.239558	0.811811	0.0458626	0.834155	0.911304	0.513072	0	0.795039
gene21836	ALOX15B	rna39367	LX15B_HUMAN	protein_coding	NA	NA	NA	NA	NA	NA	NA	NA	NA	NA	NA	NA	NA	NA	NA	0	0	0
gene24201	ALOX5	rna43621	LOX5_HUMAN	protein_coding	-0.45889	2.23792	2.25498	0.153803	0.264751	-0.265036	-1.41005	0.256602	0.619316	0.739923	0.168196	-0.804907	0.172308	0.683776	0.817499	4.48784	0.269817	0.411115
gene3851	ALOX5AP	rna6996	AL5AP_HUMAN	protein_coding	-0.167502	2.92986	0.481665	0.498053	0.627894	NA	NA	NA	NA	NA	0.440404	-0.654405	1.22589	0.285148	0.489799	6.86373	0.112177	0.635475
gene21838	ALOXE3	rna39369	LOXE3_HUMAN	protein_coding	NA	NA	NA	NA	NA	NA	NA	NA	NA	NA	NA	NA	NA	NA	NA	0.0841196	0	0
gene3001	ALPI	rna5408	PPBI_HUMAN	protein_coding	NA	NA	NA	NA	NA	NA	NA	NA	NA	NA	-0.417851	-0.125556	0.69988	0.415666	0.611182	0.126179	0	0.834286
gene7880	ALPK1	rna14281	ALPK1_HUMAN	protein_coding	-0.479664	4.05085	15.2617	0.00135099	0.00752791	-0.198173	3.44963	4.54512	0.0487236	0.117694	0.0542636	-0.866045	0.0136887	0.908368	0.95208	15.4713	10.6018	0.462519
gene6020	ALPK2	rna10991	ALPK2_HUMAN	protein_coding	-0.376118	-0.79741	0.29603	0.594209	0.708831	-0.198326	-0.0153061	0.200754	0.660111	0.771161	-0.0953874	5.69641	0.280683	0.60422	0.765914	0.409764	0.655269	48.5831
gene15263	ALPK3	rna27260	ALPK3_HUMAN	protein_coding	2.20895	1.41423	21.6822	0.000384769	0.00292272	-0.307516	0.55825	1.03476	0.324056	0.476671	-0.479379	8.40768	7.3494	0.015938	0.076303	1.152	1.15505	303.9
gene19527	ALPL	rna35118	PPBT_HUMAN	protein_coding	-1.72018	0.308149	7.28365	0.0171865	0.0504486	-2.21415	2.89578	47.3666	1.76064e-05	0.000277785	-3.6651	0.494428	59.9883	1.0565e-06	0.000167283	0.925315	4.5971	1.24846
gene3293	ALS2	rna5975	ALS2_HUMAN	protein_coding	0.128992	6.26748	2.37325	0.143817	0.251879	0.142455	5.2633	2.59702	0.126452	0.241735	0.00731401	5.97178	0.00677506	0.935456	0.967519	74.0046	37.9735	63.6739
gene8916	ALS2CL	rna16010	AL2CL_HUMAN	protein_coding	-0.166168	4.06932	0.784987	0.389469	0.527089	0.561762	0.352932	4.7392	0.044667	0.110332	-0.416407	0.886107	1.83541	0.194968	0.386509	17.0303	1.11197	1.68983
gene3301	ALS2CR12	rna5991	AL2SB_HUMAN	protein_coding	-0.643714	1.29383	3.51347	0.0800589	0.16117	NA	NA	NA	NA	NA	NA	NA	NA	NA	NA	2.54971	0	0.142902
gene8431	ALX1	rna15211	ALX1_HUMAN	protein_coding	NA	NA	NA	NA	NA	NA	NA	NA	NA	NA	NA	NA	NA	NA	NA	0	0	0
gene25836	ALX3	rna46778	ALX3_HUMAN	protein_coding	0.21524	-0.281909	0.302099	0.590489	0.706304	NA	NA	NA	NA	NA	NA	NA	NA	NA	NA	0.706905	0.0343098	0
gene16349	ALX4	rna29174	ALX4_HUMAN	protein_coding	NA	NA	NA	NA	NA	NA	NA	NA	NA	NA	NA	NA	NA	NA	NA	0	0	0
gene25487	ALYREF	rna46000	THOC4_HUMAN	protein_coding	-0.0975454	4.06431	0.598326	0.450982	0.585755	0.592734	3.18568	23.1542	0.000187325	0.00163907	-0.117572	3.21271	1.18073	0.293868	0.498278	15.6903	9.17376	9.03114
gene12628	AMACR	rna22783	AMACR_HUMAN	protein_coding	-0.349494	5.6319	10.7097	0.00501793	0.0199131	-0.890463	7.66545	59.0204	8.84898e-07	3.1648e-05	-0.563044	7.01049	19.0883	0.000515051	0.00756841	49.5526	224.865	130.374
gene14857	AMBN	rna26597	AMBN_HUMAN	protein_coding	-0.582961	-1.12205	0.206472	0.656507	0.759197	NA	NA	NA	NA	NA	-0.570932	-1.03918	1.71162	0.209904	0.404149	0.141381	0	0.354698
gene17524	AMBP	rna31198	AMBP_HUMAN	protein_coding	2.94013	-0.155424	10.7856	0.00555094	0.0214631	0.408447	12.3836	24.3614	0.000145484	0.0013555	NA	NA	NA	NA	NA	0.145956	4987.18	0
gene16323	AMBRA1	rna29108	AMRA1_HUMAN	protein_coding	-0.232786	5.16083	6.91217	0.0187127	0.0537534	0.100739	4.32375	1.24236	0.281345	0.431678	0.0523232	3.93672	0.275925	0.606841	0.768062	35.7519	21.1613	15.3188
gene16094	AMD1	rna28695	DCAM_HUMAN	protein_coding	-0.238615	6.44558	4.84193	0.0434988	0.101745	0.982802	5.49418	50.0077	5.69844e-06	0.000119443	0.33378	5.07787	7.75911	0.0135638	0.0684358	79.5284	38.8536	32.4974
gene8354	AMDHD1	rna15071	HUTI_HUMAN	protein_coding	0.256863	0.592354	0.647712	0.433238	0.568728	-0.985795	8.51644	106.737	1.60485e-08	1.96915e-06	NA	NA	NA	NA	NA	1.3286	394.094	0.135873
gene26296	AMDHD2	rna47737	NAGA_HUMAN	protein_coding	-0.0288929	3.55314	0.0356823	0.852651	0.903961	-0.287958	2.26058	3.60756	0.0755457	0.164296	-0.0865635	1.51893	0.266882	0.612746	0.772138	11.455	5.02238	2.79807
gene22062	AMELX	rna39791	AMELX_HUMAN	protein_coding	NA	NA	NA	NA	NA	NA	NA	NA	NA	NA	NA	NA	NA	NA	NA	0	0	0
gene29195	AMER1	rna52898	AMER1_HUMAN	protein_coding	0.318531	3.49687	6.2733	0.0239968	0.0647508	-0.387465	1.61171	4.95197	0.0406623	0.10266	0.740195	1.32461	19.0687	0.000517412	0.00757939	11.3231	3.03461	2.23857
gene3793	AMER2	rna6902	AMER2_HUMAN	protein_coding	0.623104	0.452367	1.42318	0.251824	0.383292	NA	NA	NA	NA	NA	NA	NA	NA	NA	NA	1.02665	0	0
gene3734	AMER3	rna6792	AMER3_HUMAN	protein_coding	NA	NA	NA	NA	NA	NA	NA	NA	NA	NA	NA	NA	NA	NA	NA	NA	NA	NA
gene4890	AMFR	rna8960	AMFR_HUMAN	protein_coding	0.561084	8.62114	49.4394	3.60192e-06	0.00011483	0.568836	7.63947	78.61	1.33336e-07	8.37786e-06	0.325188	7.13432	14.3404	0.0017082	0.0168846	378.37	183.085	135.119
gene23847	AMH	rna42985	MIS_HUMAN	protein_coding	NA	NA	NA	NA	NA	NA	NA	NA	NA	NA	NA	NA	NA	NA	NA	0	0	0
gene9500	AMHR2	rna17178	AMHR2_HUMAN	protein_coding	1.32594	-0.912855	5.6989	0.0302633	0.0771923	NA	NA	NA	NA	NA	NA	NA	NA	NA	NA	0.362347	0.164033	0
gene25850	AMIGO1	rna46797	AMGO1_HUMAN	protein_coding	0.113575	2.58144	0.508765	0.486393	0.616768	-0.75084	1.06155	6.44587	0.0218952	0.0644156	0.205055	5.83591	1.43315	0.250164	0.452718	5.45178	1.58521	54.4346
gene9681	AMIGO2	rna17511	AMGO2_HUMAN	protein_coding	0.0213758	0.722765	0.00122179	0.972631	0.983328	NA	NA	NA	NA	NA	0.101126	-0.170382	0.0538027	0.819618	0.902639	1.34591	0.268591	0.608319
gene9001	AMIGO3	rna16201	AMGO3_HUMAN	protein_coding	0.172837	1.65771	0.926316	0.35076	0.488464	0.717615	1.64296	14.8796	0.00137445	0.00753397	-0.0615659	-0.341258	0.0408625	0.842441	0.915248	2.79524	2.73215	0.692575
gene22475	AMMECR1	rna40585	AMMR1_HUMAN	protein_coding	-0.714814	2.18196	13.5254	0.0021683	0.010744	-0.0573188	0.0018943	0.0209653	0.886667	0.929802	NA	NA	NA	NA	NA	4.21291	0.951124	0.31294
gene15034	AMMECR1L	rna26883	AMERL_HUMAN	protein_coding	-0.224023	4.47279	5.9171	0.0276827	0.0722692	0.125711	3.42172	1.01384	0.328847	0.481587	-0.137666	2.74381	0.931756	0.349273	0.550421	21.375	10.5656	6.49916
gene18320	AMN	rna32871	AMNLS_HUMAN	protein_coding	NA	NA	NA	NA	NA	0.589446	4.58738	42.6072	6.68486e-06	0.000134445	NA	NA	NA	NA	NA	0.193062	24.15	0
gene9751	AMN1	rna17654	AMN1_HUMAN	protein_coding	-0.0884434	2.20051	0.230451	0.637968	0.744282	-0.413685	0.959261	2.91562	0.106892	0.213209	0.191273	3.19322	3.02132	0.102059	0.256354	4.49314	1.86103	9.55573
gene22493	AMOT	rna40607	AMOT_HUMAN	protein_coding	-0.0921155	5.10405	0.254478	0.621646	0.730711	-1.02185	3.20786	43.2582	6.10528e-06	0.000125174	1.17209	5.62314	28.7239	0.000117066	0.00294588	33.2444	9.07531	38.2024
gene11622	AMOTL1	rna21080	AMOL1_HUMAN	protein_coding	-0.369649	6.9936	11.4343	0.00400527	0.0169578	0.00742721	2.12031	0.00235174	0.961917	0.975724	0.137713	7.40572	1.5661	0.229391	0.428951	131.731	4.03837	171.696
gene6412	AMOTL2	rna11717	AMOL2_HUMAN	protein_coding	-0.136657	8.30105	0.814936	0.380644	0.518463	0.644288	4.87393	15.5989	0.00162748	0.00857045	0.476969	3.96066	5.09418	0.0405808	0.141902	303.377	30.2433	14.9579
gene25388	AMPD1	rna45805	AMPD1_HUMAN	protein_coding	2.79145	-1.12128	14.4621	0.00167353	0.00887376	NA	NA	NA	NA	NA	0.228527	8.26061	2.47783	0.135712	0.305718	0.25006	0	302.758
gene25846	AMPD2	rna46792	AMPD2_HUMAN	protein_coding	0.648843	5.45349	23.7155	0.000191971	0.00175877	-0.00835928	5.10206	0.0070477	0.934129	0.959328	0.2353	1.78507	1.29596	0.272297	0.476236	38.0739	34.3796	3.00069
gene26722	AMPD3	rna48467	AMPD3_HUMAN	protein_coding	0.828944	2.97833	24.0223	0.000180416	0.00168016	NA	NA	NA	NA	NA	-1.28725	3.28662	4.69685	0.0526511	0.168436	6.77377	0.277411	6.12124
gene1059	AMPH	rna1856	AMPH_HUMAN	protein_coding	NA	NA	NA	NA	NA	NA	NA	NA	NA	NA	0.468898	-0.876507	0.252535	0.623284	0.778524	0.193062	0.112177	0.275529
gene8994	AMT	rna16184	GCST_HUMAN	protein_coding	-0.0294304	4.73104	0.0545329	0.818445	0.879614	-0.179565	6.94121	4.05945	0.0609025	0.139217	0.328148	1.74512	5.43469	0.0336504	0.125783	28.9499	125.679	3.20246
gene14858	AMTN	rna26599	AMTN_HUMAN	protein_coding	NA	NA	NA	NA	NA	NA	NA	NA	NA	NA	NA	NA	NA	NA	NA	0	0	0
gene16570	AMZ2	rna29530	AMZ2_HUMAN	protein_coding	-0.151215	6.27904	1.45844	0.245483	0.376302	-0.441357	5.18744	25.6242	0.000112618	0.0011144	0.037586	4.6223	0.21509	0.649273	0.795813	75.3117	37.7676	24.7393
gene2320	ANAPC1	rna4052	APC1_HUMAN	protein_coding	0.661349	5.98555	50.8274	3.05313e-06	0.000104129	0.196953	4.62193	6.90074	0.0182185	0.0561443	0.325079	3.68654	12.3052	0.0030502	0.0251806	54.4361	23.3584	12.2771
gene8050	ANAPC10	rna14558	APC10_HUMAN	protein_coding	0.331792	2.22395	2.59237	0.127776	0.229988	1.66318	0.281163	26.2208	0.000100066	0.00102514	0.512289	-0.425403	2.56858	0.129249	0.297234	4.49693	1.06018	0.747981
gene25486	ANAPC11	rna45998	APC11_HUMAN	protein_coding	-0.236586	3.9779	2.97058	0.104897	0.19809	0.231338	3.04192	5.57519	0.0311199	0.0838929	-0.674672	4.33947	30.9258	4.88608e-05	0.00162546	16.128	7.96457	20.6233
gene6414	ANAPC13	rna11718	APC13_HUMAN	protein_coding	-0.651707	5.48665	27.4534	9.30929e-05	0.00104691	0.0710391	3.75162	0.492234	0.492929	0.635268	0.110881	5.5026	1.06121	0.318797	0.523014	44.533	13.1117	43.5565
gene20172	ANAPC15	rna36215	APC15_HUMAN	protein_coding	-0.428725	4.27972	10.0416	0.00621746	0.0233604	0.0396941	2.64232	0.121312	0.732119	0.823557	-0.121178	4.35028	1.22728	0.284884	0.489657	20.0498	6.28502	20
gene11102	ANAPC16	rna20144	APC16_HUMAN	protein_coding	-0.711365	6.32883	38.6832	1.48894e-05	0.000295731	0.185626	5.10016	6.3855	0.0223219	0.0653077	0.424786	4.27984	13.3263	0.00226734	0.0206138	77.5033	34.5071	18.8738
gene17942	ANAPC4	rna32049	APC4_HUMAN	protein_coding	0.349608	5.13811	15.8046	0.00117228	0.00670785	0.124989	3.88879	2.53419	0.130804	0.247445	0.29064	3.76197	10.9286	0.00464197	0.0329048	34.8105	14.4015	13.1044
gene18091	ANAPC5	rna32401	APC5_HUMAN	protein_coding	0.113239	4.68155	1.47077	0.243585	0.373994	0.0890079	3.34259	0.960873	0.341438	0.494307	-0.411227	4.34434	9.25968	0.00799996	0.047891	24.3764	10.0457	17.9045
gene18101	ANAPC7	rna32430	APC7_HUMAN	protein_coding	-0.197593	5.54291	5.16424	0.0378557	0.091518	0.390369	4.18324	12.2873	0.00289891	0.0134031	-0.0706603	3.78289	0.367738	0.553046	0.728992	46.1586	18.6832	13.5807
gene21043	ANGEL1	rna37771	ANGE1_HUMAN	protein_coding	0.506641	3.87158	17.539	0.000758087	0.00483273	0.0297328	2.87315	0.0338647	0.856288	0.910334	-0.0260393	2.7538	0.0486578	0.828304	0.907576	13.1585	7.2509	6.42262
gene14244	ANGEL2	rna25538	ANGE2_HUMAN	protein_coding	-0.500712	5.07534	18.651	0.000580674	0.00395362	0.0679106	3.52279	0.459532	0.507448	0.648219	-0.075383	3.28387	0.3861	0.543416	0.721823	32.8366	11.4413	9.94853
gene5391	ANGPT1	rna9901	ANGP1_HUMAN	protein_coding	-0.087466	6.09849	0.257366	0.619788	0.729237	0.126344	1.22168	0.465661	0.50467	0.645911	-0.372061	1.19739	2.06895	0.170273	0.354451	66.6096	2.33747	2.21959
gene13811	ANGPT2	rna24776	ANGP2_HUMAN	protein_coding	-0.229353	3.85782	1.71434	0.20971	0.334899	-0.0207804	-0.212819	0.00258741	0.960056	0.97466	0.245645	1.08793	0.720001	0.409097	0.604995	12.6821	0.805772	2.31587
gene10337	ANGPT4	rna18700	ANGP4_HUMAN	protein_coding	0.0741751	5.12426	0.12519	0.728963	0.815594	0.513683	1.66481	8.07693	0.0117013	0.0398819	0.661745	2.19833	9.16706	0.00826478	0.0490595	34.3509	2.8432	4.21586
gene14355	ANGPTL1	rna25724	ANGL1_HUMAN	protein_coding	-2.19215	4.30308	61.9076	2.20896e-06	8.38186e-05	-0.426639	-1.29287	0.653688	0.430558	0.579173	-0.800054	1.53226	3.82526	0.0709765	0.204624	18.4267	0.316771	2.24444
gene17655	ANGPTL2	rna31430	ANGL2_HUMAN	protein_coding	-0.0428851	6.90746	0.0850286	0.774563	0.84834	-0.110981	3.09591	1.12154	0.305185	0.457433	-0.332927	2.9226	1.16589	0.29941	0.503998	125.426	7.89657	5.83167
gene7026	ANGPTL3	rna12779	ANGL3_HUMAN	protein_coding	NA	NA	NA	NA	NA	-0.00842196	8.26813	0.00545286	0.942043	0.963115	NA	NA	NA	NA	NA	0	308.819	0
gene24005	ANGPTL4	rna43278	ANGL4_HUMAN	protein_coding	2.70758	5.82914	43.9354	4.7376e-05	0.000648958	1.64168	0.205809	7.69069	0.0160098	0.0507495	4.13778	2.2451	46.2455	2.14439e-05	0.000975055	38.1917	0.70013	0.789547
gene12074	ANGPTL5	rna21853	ANGL5_HUMAN	protein_coding	-1.62908	-0.259792	2.74879	0.119811	0.219001	NA	NA	NA	NA	NA	1.36639	-0.541266	1.32971	0.27056	0.473984	0.47127	0	0.276989
gene24099	ANGPTL6	rna43414	ANGL6_HUMAN	protein_coding	0.936431	1.67258	25.0232	0.000147849	0.00145403	-0.293361	5.0757	6.1977	0.0241248	0.0692487	0.30485	-0.96413	0.498759	0.490559	0.678442	2.49773	34.816	0.41198
gene21250	ANGPTL7	rna38222	ANGL7_HUMAN	protein_coding	NA	NA	NA	NA	NA	-1.00513	-1.47418	0.732181	0.407318	0.558125	-0.593585	0.525816	0.270315	0.612918	0.772216	0	0.111779	0.613544
gene24142	ANGPTL8	rna43508	BETAT_HUMAN	protein_coding	1.48643	-1.38813	4.36897	0.0536565	0.119401	-1.34612	1.43129	23.8649	0.000164453	0.00148707	NA	NA	NA	NA	NA	0.23668	2.3898	0
gene17962	ANHX	rna32084	ANHX_HUMAN	protein_coding	-0.0157444	3.01389	0.00775495	0.930967	0.957343	0.00705173	-0.862314	0.000294455	0.98652	0.990743	0.0375094	0.0102579	0.0259708	0.87406	0.93355	7.45291	0.462543	0.940244
gene7886	ANK2	rna14299	ANK2_HUMAN	protein_coding	0.0149511	7.70575	0.0130604	0.910498	0.943963	0.099111	1.27231	0.213125	0.650492	0.763671	0.009042	6.77041	0.00793599	0.930159	0.964448	216.292	2.07216	107.272
gene10993	ANK3	rna19942	ANK3_HUMAN	protein_coding	-0.921629	3.85964	5.93657	0.0311243	0.0789174	0.161173	4.12095	2.75726	0.11612	0.226905	-0.239238	5.90146	3.66099	0.0744141	0.210986	10.9284	17.5365	55.208
gene3402	ANKAR	rna6201	ANKAR_HUMAN	protein_coding	-0.0134638	1.996	0.00585606	0.939991	0.963225	0.816119	1.25854	14.1666	0.00167562	0.00876324	0.313135	-1.05686	0.538014	0.47424	0.664566	3.6954	2.00854	0.341051
gene22156	ANKDD1A	rna39995	AKD1A_HUMAN	protein_coding	1.43723	-1.3882	3.43073	0.0833501	0.166204	NA	NA	NA	NA	NA	NA	NA	NA	NA	NA	0.251471	0.152461	0
gene7572	ANKDD1B	rna13779	AKD1B_HUMAN	protein_coding	-0.243724	-0.303017	0.281717	0.603184	0.71543	NA	NA	NA	NA	NA	NA	NA	NA	NA	NA	0.552961	0.118789	0
gene10219	ANKEF1	rna18498	ANKE1_HUMAN	protein_coding	-0.0470875	0.757781	0.0103499	0.920286	0.950285	NA	NA	NA	NA	NA	NA	NA	NA	NA	NA	0.718301	0	0
gene19703	ANKFN1	rna35449	ANKF1_HUMAN	protein_coding	1.39575	-1.26019	4.27692	0.0559428	0.12332	1.32321	-1.12756	6.6595	0.0200214	0.0603366	NA	NA	NA	NA	NA	0.291892	0.26998	0.120813
gene21698	ANKFY1	rna39119	ANFY1_HUMAN	protein_coding	-0.100953	6.80658	1.17859	0.294422	0.430136	0.0825432	5.87092	1.30503	0.269967	0.419384	0.117747	4.66722	2.68556	0.12146	0.286319	116.632	58.563	25.2845
gene12575	ANKH	rna22719	ANKH_HUMAN	protein_coding	0.218464	6.00894	3.80733	0.0695508	0.145011	0.201157	4.46391	2.83506	0.111472	0.219987	-0.150063	5.95457	2.03939	0.173172	0.358399	65.7563	21.4441	63.63
gene1237	ANKIB1	rna2150	AKIB1_HUMAN	protein_coding	-0.00339342	6.60287	0.00188937	0.965891	0.979314	0.332893	5.3685	14.3667	0.00158417	0.00839417	-0.232169	4.46703	8.10168	0.0119807	0.06295	96.5232	41.4213	22.7992
gene11955	ANKK1	rna21624	ANKK1_HUMAN	protein_coding	NA	NA	NA	NA	NA	NA	NA	NA	NA	NA	NA	NA	NA	NA	NA	0	0	0
gene8793	ANKLE1	rna15783	ANKL1_HUMAN	protein_coding	0.407361	-0.336286	1.43474	0.249186	0.380396	0.955767	-1.53517	2.27771	0.150579	0.273989	NA	NA	NA	NA	NA	0.760928	0.186298	0.120751
gene17974	ANKLE2	rna32136	ANKL2_HUMAN	protein_coding	0.245269	5.9004	11.0988	0.00444198	0.0182485	0.116761	4.48573	2.58849	0.127032	0.242321	-0.0115944	4.92171	0.0216779	0.884851	0.939026	60.8257	21.8554	29.5699
gene2916	ANKMY1	rna5202	ANKY1_HUMAN	protein_coding	NA	NA	NA	NA	NA	NA	NA	NA	NA	NA	NA	NA	NA	NA	NA	0	0.118789	0
gene1359	ANKMY2	rna2373	ANKY2_HUMAN	protein_coding	-0.0581284	5.45052	0.200544	0.660546	0.7626	0.193428	4.45071	4.92904	0.0410733	0.103534	0.01781	4.80778	0.0369847	0.850001	0.919762	42.2863	22.3357	27.6564
gene7598	ANKRA2	rna13814	ANRA2_HUMAN	protein_coding	0.269916	4.38793	6.46771	0.0222253	0.0611112	-0.223616	3.4234	3.85108	0.067197	0.150328	0.192117	3.3313	3.17338	0.0945102	0.244292	19.185	10.7306	10.3132
gene24241	ANKRD1	rna43700	ANKR1_HUMAN	protein_coding	NA	NA	NA	NA	NA	NA	NA	NA	NA	NA	1.17987	7.06304	2.1136	0.175043	0.360681	0.108704	0.113691	84.0006
gene4749	ANKRD11	rna8682	ANR11_HUMAN	protein_coding	0.891988	6.39501	40.3853	1.25284e-05	0.000261504	0.0411291	4.91175	0.078164	0.783886	0.862645	0.38562	4.4828	7.55034	0.0146458	0.0719739	68.3439	29.5245	22.1022
gene5704	ANKRD12	rna10432	ANR12_HUMAN	protein_coding	0.546696	7.56609	30.9449	5.01455e-05	0.000672563	0.393282	5.65553	20.0352	0.000374663	0.0027655	0.368512	4.59607	8.36701	0.0108991	0.0592712	185.054	47.7079	21.7341
gene18252	ANKRD13A	rna32707	AN13A_HUMAN	protein_coding	0.527904	6.08572	35.2243	2.50179e-05	0.000418726	0.017483	4.00984	0.0380314	0.847815	0.905598	0.466671	3.13937	16.14	0.00105981	0.0121225	60.4623	16.1215	8.3055
gene19946	ANKRD13B	rna35887	AN13B_HUMAN	protein_coding	0.683515	1.30574	5.51285	0.0326853	0.0819558	NA	NA	NA	NA	NA	-0.481523	0.540054	2.06304	0.170847	0.355035	2.12072	0.261746	1.26489
gene6955	ANKRD13C	rna12634	AN13C_HUMAN	protein_coding	-0.0896913	5.73448	1.10812	0.308804	0.444882	-0.182602	4.15013	0.692917	0.421816	0.571753	-0.306893	3.64274	7.46838	0.0150975	0.0735496	51.9932	16.5263	12.758
gene25038	ANKRD13D	rna45152	AN13D_HUMAN	protein_coding	0.364452	3.02241	4.41153	0.0526366	0.117566	0.0822478	1.47076	0.183625	0.673942	0.781143	-0.140188	1.50524	0.749269	0.399949	0.597296	7.95461	2.55458	2.81816
gene22377	ANKRD16	rna40406	ANR16_HUMAN	protein_coding	0.384392	3.61086	5.32173	0.0354105	0.086932	-0.140897	2.85401	1.60737	0.222852	0.366353	0.0687778	2.08031	0.19534	0.664633	0.806024	12.3235	7.36281	3.92029
gene14834	ANKRD17	rna26553	ANR17_HUMAN	protein_coding	0.0889435	7.39472	1.00005	0.332825	0.471116	0.1849	6.70816	9.17113	0.00793282	0.0295591	0.0917056	5.62159	0.988865	0.335339	0.536756	171.183	105.965	48.3387
gene4353	ANKRD2	rna7798	ANKR2_HUMAN	protein_coding	1.78438	0.688584	29.9823	5.91754e-05	0.000753278	0.537671	-0.329963	2.0629	0.170029	0.299658	0.351425	7.67308	0.429046	0.525721	0.707488	1.05811	0.655905	201.845
gene10853	ANKRD22	rna19714	ANR22_HUMAN	protein_coding	NA	NA	NA	NA	NA	NA	NA	NA	NA	NA	NA	NA	NA	NA	NA	0	0	0
gene23915	ANKRD24	rna43103	ANR24_HUMAN	protein_coding	NA	NA	NA	NA	NA	NA	NA	NA	NA	NA	2.37595	-0.694749	11.7993	0.0038257	0.0291888	0	0	0.349524
gene25682	ANKRD27	rna46417	ANR27_HUMAN	protein_coding	0.606411	5.90469	25.9139	0.000124379	0.00127685	0.236785	4.34495	9.6883	0.00664756	0.0256372	0.211931	2.5759	1.60505	0.223953	0.421411	51.6711	19.4888	5.66243
gene6366	ANKRD28	rna11611	ANR28_HUMAN	protein_coding	-0.114749	6.25937	1.36314	0.260835	0.393613	-0.187032	5.50619	5.18917	0.0366788	0.0951169	-0.29184	5.84068	3.0928	0.0991446	0.251693	74.5713	45.4301	57.4607
gene5800	ANKRD29	rna10592	ANR29_HUMAN	protein_coding	-0.497526	2.34597	3.49289	0.0808631	0.162409	-0.123708	0.366919	0.270738	0.609903	0.732573	-0.266621	-0.264796	1.07005	0.316855	0.521161	4.34815	1.11779	0.727716
gene7579	ANKRD31	rna13787	ANR31_HUMAN	protein_coding	0.637726	3.87074	15.3771	0.00131058	0.00734348	NA	NA	NA	NA	NA	0.295578	-1.01559	0.38711	0.542896	0.721431	13.9218	0.18407	0.419679
gene9553	ANKRD33	rna17267	PANKY_HUMAN	protein_coding	0.395467	-0.882424	0.934786	0.348631	0.486366	-0.797451	-1.36679	1.8057	0.197618	0.335128	NA	NA	NA	NA	NA	0.460801	0.274479	0.0938821
gene12553	ANKRD33B	rna22691	AN33B_HUMAN	protein_coding	0.684251	2.75563	3.87832	0.0697799	0.145198	1.92059	0.437344	20.8013	0.000407881	0.00295195	-0.530017	3.98539	7.33099	0.0165564	0.0781768	4.57132	0.753357	14.3362
gene28409	ANKRD34A	rna51528	AN34A_HUMAN	protein_coding	1.07556	0.586767	4.5729	0.0499662	0.113182	NA	NA	NA	NA	NA	3.53232	1.27009	38.4538	3.87685e-05	0.00143017	1.24416	0.158521	0.756608
gene7527	ANKRD34B	rna13695	AN34B_HUMAN	protein_coding	NA	NA	NA	NA	NA	0.312671	3.86973	4.55912	0.0492325	0.118591	NA	NA	NA	NA	NA	0	12.6543	0
gene15322	ANKRD34C	rna27401	AN34C_HUMAN	protein_coding	NA	NA	NA	NA	NA	NA	NA	NA	NA	NA	NA	NA	NA	NA	NA	0	0	0
gene28418	ANKRD35	rna51546	ANR35_HUMAN	protein_coding	-0.800679	1.92425	7.8025	0.0134282	0.0417059	-0.808447	-0.672504	6.43373	0.0218959	0.0644156	0.288005	2.28648	2.91218	0.107926	0.265612	3.42484	0.447116	4.82744
gene13926	ANKRD37	rna24976	ANR37_HUMAN	protein_coding	1.16137	4.57142	14.2022	0.00262662	0.0123643	-0.289179	1.012	1.32988	0.265626	0.414861	0.553673	3.30599	13.5381	0.00213521	0.0197308	14.3535	1.90063	9.25608
gene2767	ANKRD39	rna4877	ANR23_HUMAN	protein_coding	0.706461	4.44319	38.3949	1.5527e-05	0.000304081	-0.159528	2.75603	0.513133	0.485567	0.628778	0.399165	10.4659	7.79513	0.0133866	0.0679062	18.2432	5.93596	1304.23
gene17009	ANKRD40	rna30420	ANR40_HUMAN	protein_coding	-0.350884	6.33732	10.3504	0.00562641	0.0216805	0.284755	4.61504	8.45795	0.0101958	0.035941	0.184577	5.36376	3.8463	0.068135	0.198997	77.9056	24.5148	40.2398
gene17012	ANKRD40CL	rna30428	ANR40_HUMAN	protein_coding	NA	NA	NA	NA	NA	NA	NA	NA	NA	NA	NA	NA	NA	NA	NA	0	0	0
gene20307	ANKRD42	rna36452	ANR42_HUMAN	protein_coding	-0.0292725	3.61643	0.0358672	0.852275	0.903614	-0.603631	2.00215	18.0002	0.000610068	0.0040195	0.57684	0.410096	4.21861	0.0573082	0.177892	13.5155	3.62325	1.31657
gene3346	ANKRD44	rna6095	ANR44_HUMAN	protein_coding	0.439607	5.29693	16.7415	0.000923403	0.00561761	-0.591094	4.63872	19.454	0.000474908	0.00332979	0.244194	1.34224	0.667403	0.426468	0.621297	37.1932	23.4796	2.44325
gene14408	ANKRD45	rna25807	BIP_HUMAN	protein_coding	-0.745719	0.539436	4.49796	0.0506341	0.114251	NA	NA	NA	NA	NA	NA	NA	NA	NA	NA	1.09459	0.147256	0.147678
gene5448	ANKRD46	rna10005	ANR46_HUMAN	protein_coding	-0.485214	6.26848	26.1152	0.000119678	0.00124114	0.0910029	4.85446	0.715521	0.409987	0.560434	-0.030247	4.19431	0.0851048	0.774375	0.873732	75.2401	29.6114	18.2108
gene11627	ANKRD49	rna21085	ANR49_HUMAN	protein_coding	-0.00477115	3.58028	0.00194245	0.965415	0.979033	0.482029	1.02644	4.82947	0.0429145	0.107041	-0.267666	1.59088	3.93765	0.0652707	0.193722	12.1651	2.08433	2.9163
gene7961	ANKRD50	rna14419	ANR50_HUMAN	protein_coding	0.107515	5.14019	1.04764	0.321935	0.458971	-0.629603	4.79382	16.3504	0.00123355	0.0069294	0.275082	2.55573	3.25518	0.0907255	0.237994	36.7444	27.2028	5.80653
gene8687	ANKRD52	rna15617	ANR52_HUMAN	protein_coding	0.73532	4.70334	24.8557	0.000152802	0.00148737	0.529022	2.64385	13.5965	0.00197067	0.0100172	0.0630344	2.73279	0.178571	0.678426	0.814347	28.0167	5.8341	6.61813
gene2507	ANKRD53	rna4371	ANR53_HUMAN	protein_coding	1.16186	-1.11835	4.42507	0.0523168	0.117016	NA	NA	NA	NA	NA	NA	NA	NA	NA	NA	0.255423	0	0
gene23011	ANKRD54	rna41566	ANR54_HUMAN	protein_coding	-0.0919004	4.24515	0.664831	0.427348	0.562981	0.223774	2.48158	3.30289	0.087777	0.184203	0.0750972	2.84696	0.427326	0.522914	0.705631	19.8144	5.28533	7.35737
gene7730	ANKRD55	rna14018	ANR55_HUMAN	protein_coding	-1.25781	0.435965	8.31367	0.0111775	0.0361827	NA	NA	NA	NA	NA	NA	NA	NA	NA	NA	1.15028	0	0
gene16230	ANKRD6	rna28934	ANKR6_HUMAN	protein_coding	0.587218	3.75139	5.44271	0.0352623	0.0866388	-0.103015	2.07395	0.432971	0.519813	0.658268	0.376003	-0.0684629	1.01566	0.329074	0.531491	10.6828	4.13076	0.793263
gene10723	ANKRD60	rna19448	ANR60_HUMAN	protein_coding	NA	NA	NA	NA	NA	NA	NA	NA	NA	NA	NA	NA	NA	NA	NA	0	0	0
gene18983	ANKRD61	rna34140	ANR61_HUMAN	protein_coding	NA	NA	NA	NA	NA	NA	NA	NA	NA	NA	NA	NA	NA	NA	NA	0	0	0
gene23215	ANKRD63	rna41924	ANR63_HUMAN	protein_coding	NA	NA	NA	NA	NA	NA	NA	NA	NA	NA	NA	NA	NA	NA	NA	0	0.123025	0.08812
gene21381	ANKRD65	rna38482	ANR65_HUMAN	protein_coding	NA	NA	NA	NA	NA	NA	NA	NA	NA	NA	NA	NA	NA	NA	NA	0.126179	0	0
gene13003	ANKRD66	rna23449	ANR66_HUMAN	protein_coding	NA	NA	NA	NA	NA	NA	NA	NA	NA	NA	NA	NA	NA	NA	NA	0	0	0
gene1632	ANKRD7	rna2800	ANKR7_HUMAN	protein_coding	NA	NA	NA	NA	NA	NA	NA	NA	NA	NA	NA	NA	NA	NA	NA	0	0	0
gene18323	ANKRD9	rna32877	ANKR9_HUMAN	protein_coding	-0.52975	2.7987	14.154	0.00182051	0.00945891	-0.595433	3.68943	34.2015	2.3895e-05	0.000347393	-0.928761	6.30135	30.0374	6.32254e-05	0.00192435	5.84631	12.7671	84.6356
gene24860	ANKS1A	rna44755	ANS1A_HUMAN	protein_coding	0.0686261	5.95959	0.392341	0.540288	0.663783	-0.0634227	4.38905	0.417319	0.52736	0.664868	0.0627717	3.27608	0.183686	0.674139	0.81127	63.5175	20.3414	9.05911
gene8321	ANKS1B	rna15028	ANS1B_HUMAN	protein_coding	0.515156	-1.11004	0.465544	0.505225	0.634418	NA	NA	NA	NA	NA	0.822236	-1.43943	3.53058	0.0792446	0.219782	0.255405	0.152461	0.223794
gene21536	ANKS3	rna38823	ANKS3_HUMAN	protein_coding	0.640585	3.76584	24.6611	0.000158793	0.00153085	0.281913	2.31646	5.82451	0.0280459	0.0776937	0.358073	1.57954	4.77634	0.0446322	0.151228	12.0414	4.80649	2.76829
gene18558	ANKS4B	rna33316	ANS4B_HUMAN	protein_coding	-0.112384	2.28864	0.410196	0.531328	0.656569	-0.801135	3.68507	8.57917	0.0135083	0.0445003	-0.219125	1.26893	1.22296	0.285703	0.490406	5.04717	11.1319	2.18363
gene12197	ANKS6	rna22040	ANKS6_HUMAN	protein_coding	0.677763	4.02481	30.6653	5.25964e-05	0.000694472	-0.200051	0.34889	0.367921	0.552579	0.685716	0.198152	1.38263	0.660266	0.428809	0.623416	14.8702	1.08438	2.55758
gene6543	ANKUB1	rna11945	ANKUB_HUMAN	protein_coding	NA	NA	NA	NA	NA	NA	NA	NA	NA	NA	NA	NA	NA	NA	NA	0	0	0
gene3114	ANKZF1	rna5636	ANKZ1_HUMAN	protein_coding	0.136661	4.42421	2.39473	0.14214	0.249552	0.178919	4.2874	6.23243	0.0237385	0.0684727	-0.405161	2.47805	9.73027	0.00683267	0.0430617	21.6873	19.2311	5.62962
gene1566	ANLN	rna2698	ANLN_HUMAN	protein_coding	-0.990187	0.832971	9.74493	0.00685267	0.0250696	NA	NA	NA	NA	NA	-0.395538	-1.45754	0.38247	0.545294	0.723091	1.53768	0.205042	0.204165
gene24983	ANO1	rna45035	ANO2_HUMAN	protein_coding	0.180922	2.83767	0.467677	0.504608	0.633863	0.209135	7.19008	2.33097	0.148711	0.271516	-0.175582	1.96592	0.849103	0.370971	0.571273	6.16181	149.097	4.07251
gene6152	ANO10	rna11232	ANO10_HUMAN	protein_coding	-0.154821	6.72693	4.06569	0.0616353	0.132161	-0.0988184	4.03031	1.09647	0.310476	0.462495	0.245909	3.91168	7.57881	0.0144926	0.071459	106.965	16.1949	14.4845
gene10068	ANO2	rna18200	ANO2_HUMAN	protein_coding	NA	NA	NA	NA	NA	-0.671723	0.380317	4.03036	0.0617385	0.140805	0.0104723	3.95024	0.00245929	0.961149	0.981361	0.181173	1.1949	14.8863
gene16461	ANO3	rna29347	ANO3_HUMAN	protein_coding	-1.00333	2.07923	7.25712	0.0172799	0.0506653	-0.762523	2.09329	22.1773	0.000231246	0.00192616	NA	NA	NA	NA	NA	3.42335	3.81829	0
gene8311	ANO4	rna15013	ANO4_HUMAN	protein_coding	NA	NA	NA	NA	NA	0.21108	0.471842	0.551768	0.468274	0.613456	NA	NA	NA	NA	NA	0	1.27182	0.128635
gene16483	ANO5	rna29360	ANO5_HUMAN	protein_coding	NA	NA	NA	NA	NA	NA	NA	NA	NA	NA	-0.0950083	6.90973	0.521454	0.481009	0.670132	0	0	113.971
gene9695	ANO6	rna17537	ANO6_HUMAN	protein_coding	-0.0335982	8.04311	0.127097	0.726321	0.813544	-0.205953	3.34091	4.2209	0.0564969	0.131617	0.0790435	6.33919	0.735579	0.404189	0.601191	266.424	10.0264	79.9534
gene2897	ANO7	rna5155	ANO7_HUMAN	protein_coding	0.649881	-0.211559	1.65999	0.216713	0.342901	NA	NA	NA	NA	NA	NA	NA	NA	NA	NA	0.772249	0	0.103238
gene8797	ANO8	rna15787	ANO8_HUMAN	protein_coding	-0.470124	2.95024	11.1705	0.00434418	0.017961	-0.223532	1.35162	1.2917	0.272333	0.42191	-0.811185	2.31175	14.7757	0.00151759	0.0155675	7.00574	2.38856	4.51037
gene29290	ANO9	rna53034	ANO9_HUMAN	protein_coding	-0.531584	-1.48794	0.594869	0.452269	0.58692	NA	NA	NA	NA	NA	NA	NA	NA	NA	NA	0.189344	0.161154	0
gene22080	ANOS1	rna39822	KALM_HUMAN	protein_coding	1.02486	2.14003	32.0959	4.13283e-05	0.000587996	1.23848	3.31126	10.2137	0.00940247	0.0337259	-0.804976	1.51094	8.79032	0.00939642	0.0539147	3.06326	6.74658	2.51267
gene22221	ANP32A	rna40103	AN32A_HUMAN	protein_coding	0.377267	4.3179	5.7762	0.0293184	0.0753426	0.772062	3.46227	43.584	5.83662e-06	0.000121382	0.165224	4.2842	1.81948	0.196813	0.388553	23.3193	10.5732	18.5952
gene12206	ANP32B	rna22050	AN32B_HUMAN	protein_coding	-0.446897	4.90167	6.98634	0.0184584	0.053172	0.298057	4.1295	4.38046	0.0535154	0.126388	0.373889	3.01066	10.0096	0.00623226	0.0404724	28.408	17.9956	7.59307
gene27013	ANP32E	rna49021	AN32E_HUMAN	protein_coding	-0.0797832	7.23133	0.342332	0.567	0.687029	0.834717	4.05097	68.0354	3.50377e-07	1.64863e-05	0.390056	5.27182	19.3917	0.000479999	0.00722665	148.562	15.5431	37.3111
gene15228	ANPEP	rna27198	AMPN_HUMAN	protein_coding	1.08249	5.71736	13.3415	0.00354249	0.0155266	-0.444555	7.17311	9.66247	0.0076731	0.0287364	1.17408	-0.0771187	3.50387	0.0819094	0.224313	41.6603	135.988	0.283153
gene2539	ANTXR1	rna4475	ANTR1_HUMAN	protein_coding	-0.165174	7.50043	1.55406	0.231252	0.359889	-0.191514	3.85692	2.42453	0.138845	0.258363	0.029325	4.22406	0.00447707	0.947802	0.973507	168.458	14.6888	14.7522
gene14765	ANTXR2	rna26443	ANTR2_HUMAN	protein_coding	-0.0754066	7.76874	0.547943	0.470346	0.602806	-0.0264228	6.53877	0.0828196	0.777176	0.857371	-0.112814	4.37532	0.270143	0.611568	0.771592	211.571	96.7537	18.1891
gene20663	ANXA1	rna37086	ANXA1_HUMAN	protein_coding	0.0299076	10.2738	0.0440684	0.836491	0.891849	0.863179	5.22096	15.3476	0.00239221	0.0115806	0.166714	5.14989	0.235955	0.635983	0.787131	1280.41	30.3308	30.0525
gene11176	ANXA11	rna20296	ANX11_HUMAN	protein_coding	0.267623	6.76759	10.4662	0.00542154	0.0210834	0.0300698	4.64623	0.083964	0.775686	0.856443	-0.0725548	6.78249	0.612277	0.445759	0.640069	104.229	23.8751	104.978
gene5297	ANXA13	rna9743	ANX13_HUMAN	protein_coding	NA	NA	NA	NA	NA	-1.4308	-0.782551	4.40728	0.0521651	0.123933	NA	NA	NA	NA	NA	0	0.335337	0
gene20525	ANXA2	rna36824	ANXA2_HUMAN	protein_coding	-0.105038	9.73315	0.488058	0.495258	0.624985	0.948108	6.58713	120.168	6.9049e-09	1.18788e-06	0.14828	5.53378	0.248284	0.627053	0.781225	852.756	88.996	43.0855
gene14773	ANXA3	rna26452	ANXA3_HUMAN	protein_coding	0.181207	5.33959	1.5152	0.236957	0.366527	-0.311297	3.84163	5.47461	0.0324686	0.0866066	-0.804621	4.28674	9.07447	0.0100185	0.0562026	36.7645	15.2187	18.0117
gene2531	ANXA4	rna4446	ANXA4_HUMAN	protein_coding	-0.282947	7.59205	5.78983	0.0291555	0.0750519	-0.217213	6.51123	6.36149	0.0225376	0.0657201	0.251226	4.76467	2.88346	0.109811	0.268843	192.889	81.8526	26.4619
gene7932	ANXA5	rna14375	ANXA5_HUMAN	protein_coding	-0.753637	8.91789	11.8872	0.00406415	0.017147	0.0788175	6.21543	1.46204	0.244027	0.39101	-0.0849104	5.63565	0.311649	0.584777	0.752849	521.802	74.6236	47.5368
gene15411	ANXA6	rna27584	ANXA6_HUMAN	protein_coding	-1.16823	9.02382	76.2009	2.44955e-07	2.2139e-05	-0.979428	6.43672	115.207	9.33361e-09	1.40453e-06	-0.560003	7.10936	41.7448	9.30582e-06	0.000601548	506.614	86.5131	143.813
gene11125	ANXA7	rna20189	ANXA7_HUMAN	protein_coding	0.0622445	7.89805	0.539225	0.473838	0.606036	-0.245717	6.13802	12.0258	0.00313873	0.0142314	0.0733745	6.54243	0.630674	0.439136	0.633528	238.561	70.1041	93.9381
gene26984	ANXA9	rna48956	ANXA9_HUMAN	protein_coding	NA	NA	NA	NA	NA	-0.425289	1.13472	3.40571	0.0834038	0.177312	0.203951	-0.361546	0.450996	0.511779	0.696436	0.153922	2.04414	0.70266
gene1568	AOAH	rna2700	AOAH_HUMAN	protein_coding	-0.0701419	3.54319	0.153652	0.700466	0.793782	-0.666601	2.766	12.8084	0.0025403	0.0121173	0.305253	0.0152714	0.597589	0.451164	0.645608	11.4932	6.68435	0.856016
gene22715	AOC1	rna40974	AOC1_HUMAN	protein_coding	NA	NA	NA	NA	NA	NA	NA	NA	NA	NA	NA	NA	NA	NA	NA	NA	NA	NA
gene16745	AOC2	rna29921	AOC3_HUMAN	protein_coding	-0.181334	3.47261	1.22462	0.285521	0.420695	0.0476423	6.81883	0.30675	0.587276	0.714051	NA	NA	NA	NA	NA	10.2719	114.314	0.220462
gene7878	AP1AR	rna14278	AP1AR_HUMAN	protein_coding	0.185233	4.02345	2.1288	0.164741	0.279402	-0.482095	2.66141	12.0699	0.00309677	0.0140779	-0.0269272	1.52684	0.0175775	0.896237	0.945554	17.9726	5.96991	2.68869
gene25935	AP1B1	rna46938	AP1B1_HUMAN	protein_coding	-0.417989	6.17221	22.5387	0.000244782	0.00210099	-0.211316	5.20082	5.22005	0.0361942	0.0941013	-0.026584	5.32633	0.0698811	0.795004	0.887241	70.0778	36.6539	40.5402
gene5094	AP1G1	rna9367	AP1G1_HUMAN	protein_coding	-0.240593	6.06942	9.11103	0.00847499	0.0294085	0.250723	6.01297	12.1797	0.00299498	0.0137015	-0.0619021	4.31123	0.625643	0.440931	0.635143	65.4749	62.5999	19.0816
gene26855	AP1G2	rna48746	AP1G2_HUMAN	protein_coding	0.123796	2.45513	0.219983	0.645655	0.750401	0.229051	2.33576	2.07548	0.168807	0.29852	0.364814	-0.582125	1.03369	0.324951	0.528262	5.54633	5.04796	0.594585
gene8770	AP1M1	rna15727	AP1M1_HUMAN	protein_coding	0.155484	5.5708	2.93333	0.106918	0.200898	0.176829	3.94679	4.75653	0.0443242	0.109649	0.0585257	3.65583	0.441605	0.516145	0.699847	45.2563	15.1558	11.9361
gene24124	AP1M2	rna43457	AP1M2_HUMAN	protein_coding	NA	NA	NA	NA	NA	NA	NA	NA	NA	NA	NA	NA	NA	NA	NA	0	0.172607	0
gene18878	AP1S1	rna33926	AP1S1_HUMAN	protein_coding	-0.591031	5.72361	25.0098	0.000148236	0.00145625	-0.415824	4.5662	27.4033	7.95732e-05	0.000865806	-0.14691	0.992134	0.25493	0.62075	0.776943	51.1536	23.7344	1.99832
gene23463	AP1S2	rna42232	AP1S2_HUMAN	protein_coding	-0.705663	6.85843	41.6511	9.79578e-06	0.000219481	-0.718204	2.14956	17.3698	0.000714076	0.00456807	0.00530971	4.84179	0.00132145	0.971469	0.985504	111.644	4.60385	29.1508
gene3077	AP1S3	rna5564	AP1S3_HUMAN	protein_coding	0.226764	0.56484	0.684313	0.420798	0.556972	0.284414	1.74109	2.65364	0.122679	0.23646	0.036053	-0.940561	0.00470749	0.946179	0.972542	1.38899	3.08549	0.466271
gene24299	AP2A1	rna43794	AP2A1_HUMAN	protein_coding	-0.231627	6.19745	5.68151	0.0304807	0.0776669	-0.392783	4.95601	21.71	0.000256281	0.00208462	-0.00319438	5.92399	0.000702529	0.979194	0.988878	71.4014	30.5998	60.6511
gene24939	AP2A2	rna44937	AP2A2_HUMAN	protein_coding	-0.147205	6.9191	2.46804	0.136592	0.241921	-0.466942	6.16816	48.6856	2.9756e-06	7.60638e-05	-0.141367	5.32718	3.40915	0.0840803	0.227858	121.114	74.0902	40.2735
gene19823	AP2B1	rna35691	AP2B1_HUMAN	protein_coding	-0.127704	6.98344	2.53079	0.132054	0.235894	-0.13981	6.15122	4.73842	0.0446824	0.110332	0.436319	5.45556	27.1717	9.55934e-05	0.00259058	128.995	69.3332	42.3317
gene806	AP2M1	rna1446	AP2M1_HUMAN	protein_coding	-0.0196957	7.09109	0.044951	0.834888	0.890928	-0.240517	5.61644	10.7754	0.0046455	0.0194234	0.0233434	5.02177	0.0737846	0.7895	0.883688	133.125	49.4835	31.9374
gene24421	AP2S1	rna44005	AP2S1_HUMAN	protein_coding	-0.328082	4.17992	8.08007	0.0121476	0.0385498	-0.294294	3.9056	12.0079	0.00315594	0.014281	-0.224567	3.3187	5.45078	0.0334242	0.125429	18.226	14.6979	9.96192
gene7548	AP3B1	rna13731	AP3B1_HUMAN	protein_coding	-0.498517	6.987	31.9329	4.2463e-05	0.000598722	0.258884	5.8703	12.2522	0.00292984	0.0135069	-0.591934	4.51376	50.7574	2.942e-06	0.000286313	129.624	56.2375	23.8989
gene15272	AP3B2	rna27284	AP3B2_HUMAN	protein_coding	1.93877	1.27334	60.6587	1.03851e-06	5.12901e-05	NA	NA	NA	NA	NA	NA	NA	NA	NA	NA	1.60552	0.154274	0.125129
gene23843	AP3D1	rna42975	AP3D1_HUMAN	protein_coding	-0.0639393	6.7703	0.276944	0.606243	0.71788	-0.133139	5.50477	3.3935	0.0839093	0.17815	-0.329021	5.29008	14.4791	0.00164465	0.0164139	106.302	47.2392	39.3254
gene11143	AP3M1	rna20225	AP3M1_HUMAN	protein_coding	-0.362762	6.69447	16.5273	0.000974534	0.00583292	-0.0441702	5.69684	0.345416	0.564855	0.695915	0.166183	3.78568	1.47019	0.24353	0.445093	105.805	51.2275	13.1495
gene26430	AP3M2	rna47922	AP3M2_HUMAN	protein_coding	1.18006	3.98638	47.0324	4.83988e-06	0.000138646	-0.564992	0.535407	4.41527	0.0516771	0.122957	0.366579	-0.78243	0.637299	0.436789	0.631306	12.5878	1.12219	0.48615
gene13401	AP3S1	rna24032	AP3S1_HUMAN	protein_coding	-0.379085	5.07318	11.3107	0.00416023	0.0174519	0.090886	3.04401	0.456066	0.509032	0.649305	0.175919	0.910088	0.728348	0.406456	0.60286	32.9735	8.03935	1.52801
gene25402	AP4B1	rna45826	AP4B1_HUMAN	protein_coding	-0.0266528	3.89503	0.0655643	0.801313	0.867285	0.114429	3.50338	0.882975	0.361244	0.514345	-0.246516	3.77052	8.09844	0.0119946	0.0629538	14.8658	10.7491	13.795
gene20432	AP4E1	rna36670	AP4E1_HUMAN	protein_coding	0.3068	5.67203	8.58911	0.0101456	0.0336349	0.0047988	4.45301	0.00284996	0.958081	0.973274	-0.0294463	4.11714	0.0697794	0.795149	0.887247	48.129	22.0998	17.6318
gene18931	AP4M1	rna34011	AP4M1_HUMAN	protein_coding	-0.668336	3.11482	11.0693	0.00448284	0.0183455	-0.474984	1.79819	8.30708	0.0107638	0.0373247	0.259834	2.0849	2.08303	0.168912	0.3528	8.6479	3.51621	4.11903
gene17332	AP4S1	rna30875	AP4S1_HUMAN	protein_coding	-1.22062	2.99834	69.6796	4.34547e-07	2.99804e-05	0.480927	2.28234	13.277	0.00216145	0.0107303	-0.00886799	3.13512	0.0055713	0.941458	0.969939	7.18849	4.67348	8.40696
gene25101	AP5B1	rna45280	AP5B1_HUMAN	protein_coding	-0.323514	2.89873	3.29315	0.0891862	0.175226	-0.291529	2.30466	4.78729	0.0437232	0.108397	-0.306226	1.98505	2.52515	0.132294	0.300546	7.33894	4.93868	3.75744
gene23485	AP5M1	rna42276	AP5M1_HUMAN	protein_coding	0.0726616	4.69607	0.657881	0.429724	0.565334	0.188636	3.19938	3.32213	0.0869383	0.183015	-0.102557	2.26763	0.520307	0.481484	0.670233	24.3991	8.95642	4.87256
gene10268	AP5S1	rna18575	AP5S1_HUMAN	protein_coding	-0.626809	3.15429	13.4473	0.00221653	0.0109321	-0.0925936	2.05094	0.322143	0.578135	0.706708	-0.256115	2.74106	2.46768	0.136459	0.30655	8.11754	3.88376	6.42348
gene19019	AP5Z1	rna34208	AP5Z1_HUMAN	protein_coding	0.147378	3.69804	0.79203	0.387242	0.525154	-0.236211	2.58641	2.348	0.144815	0.266461	0.171852	1.96121	1.32319	0.267513	0.471225	11.9104	6.01288	3.65247
gene8326	APAF1	rna15031	APAF_HUMAN	protein_coding	0.358802	5.38489	12.8357	0.00263968	0.0123935	0.504952	4.17264	24.6842	0.000136159	0.00129124	0.792053	2.30964	17.475	0.000757856	0.00976207	39.919	17.8958	4.04216
gene20968	APBA1	rna37660	APBA1_HUMAN	protein_coding	-0.0410346	3.44286	0.0550479	0.817607	0.878973	-0.479976	-0.0142436	2.79992	0.113543	0.223265	0.310329	-0.279274	1.23579	0.283282	0.487962	9.97093	0.871629	0.652629
gene15130	APBA2	rna27002	APBA2_HUMAN	protein_coding	0.52124	-1.13455	0.923066	0.351583	0.489201	NA	NA	NA	NA	NA	0.0283974	2.50316	0.013077	0.910486	0.953195	0.257416	0	3.1559
gene23901	APBA3	rna43084	APBA3_HUMAN	protein_coding	0.443789	3.51327	11.8016	0.00358218	0.0156418	-0.0115611	2.98912	0.00961059	0.923113	0.952893	-0.439347	2.38394	8.78291	0.00942063	0.0539648	9.70389	8.17159	4.85803
gene26635	APBB1	rna48329	APBB1_HUMAN	protein_coding	0.062815	5.17393	0.53354	0.476139	0.607646	0.20195	1.94804	2.34155	0.145333	0.267074	-0.209918	4.82608	5.55175	0.0320443	0.121927	36.954	3.6887	28.3933
gene29196	APBB1IP	rna52899	AB1IP_HUMAN	protein_coding	0.19593	3.60606	2.33702	0.146703	0.255687	0.140005	1.33602	0.480468	0.498068	0.639445	0.551474	-0.436279	2.53128	0.131859	0.300297	11.5194	2.53909	0.572836
gene14018	APBB2	rna25151	APBB2_HUMAN	protein_coding	-0.135996	6.84588	2.30687	0.149158	0.258801	0.0339306	4.09227	0.169178	0.686255	0.790161	-0.238578	4.85578	3.63264	0.0754337	0.212952	114.1	16.5654	27.1128
gene13637	APBB3	rna24476	APBB3_HUMAN	protein_coding	0.0401231	3.16922	0.0467713	0.831632	0.888578	0.485551	2.03686	13.4431	0.00205981	0.0103261	0.35347	1.36572	1.61749	0.222252	0.419498	8.7567	4.17308	2.53808
gene7315	APC	rna13300	APC_HUMAN	protein_coding	-0.114248	7.89665	1.29128	0.273266	0.407164	0.114585	6.80063	1.19843	0.289708	0.441119	0.0973378	6.37198	0.292104	0.597001	0.761279	248.657	120.514	79.9343
gene23818	APC2	rna42907	APC2_HUMAN	protein_coding	0.52188	-1.05681	0.706736	0.413451	0.550213	NA	NA	NA	NA	NA	NA	NA	NA	NA	NA	0.392258	0.317041	0.0418281
gene5696	APCDD1	rna10419	APCD1_HUMAN	protein_coding	0.448818	6.0442	6.99954	0.0191811	0.0547785	1.09472	4.05319	94.1876	3.85661e-08	3.64004e-06	0.180143	0.121591	0.360965	0.556682	0.731993	79.0247	13.8076	0.815156
gene10727	APCDD1L	rna19453	APCDL_HUMAN	protein_coding	NA	NA	NA	NA	NA	NA	NA	NA	NA	NA	NA	NA	NA	NA	NA	0	0	0
gene27480	APCS	rna49722	SAMP_HUMAN	protein_coding	NA	NA	NA	NA	NA	1.0836	9.54433	114.583	9.70193e-09	1.42054e-06	NA	NA	NA	NA	NA	0	626.034	0
gene8998	APEH	rna16193	ACPH_HUMAN	protein_coding	-0.406795	5.28491	14.4483	0.0016798	0.00889921	-0.816332	6.43878	74.0056	2.00213e-07	1.10124e-05	-0.109842	5.44724	1.28913	0.273514	0.477852	38.0224	84.7284	44.5645
gene8175	APELA	rna14788	ELA_HUMAN	protein_coding	NA	NA	NA	NA	NA	0.158597	5.03507	3.26732	0.0893524	0.186504	NA	NA	NA	NA	NA	0.159357	31.5491	0
gene29441	APEX1	rna53239	APEX1_HUMAN	protein_coding	-0.43876	5.40677	15.9545	0.00112777	0.00650671	-0.0416972	4.34387	0.223071	0.643034	0.758545	-0.269445	4.22544	10.838	0.00477626	0.0335361	40.7098	19.8628	19.3575
gene29185	APEX2	rna52881	APEX2_HUMAN	protein_coding	0.162657	4.57398	0.905262	0.35629	0.494153	0.254321	2.42443	5.27739	0.0353137	0.092403	-0.179818	2.4348	1.4439	0.247605	0.449645	24.7427	5.14794	5.45937
gene27009	APH1A	rna49016	APH1A_HUMAN	protein_coding	-0.0067694	4.40814	0.00312465	0.956145	0.973835	-0.11223	4.73961	2.19504	0.157721	0.283983	-0.106687	3.17569	0.677621	0.422931	0.617639	20.3149	27.9154	8.54359
gene22133	APH1B	rna39913	APH1B_HUMAN	protein_coding	0.408392	5.16834	14.6959	0.00157097	0.00842887	-0.578807	4.26138	15.4359	0.00132163	0.00730724	0.278538	4.51474	9.17483	0.00823383	0.048917	32.4365	19.0915	22.1912
gene16360	API5	rna29194	API5_HUMAN	protein_coding	0.300014	6.17943	11.643	0.00375834	0.0162331	0.0658478	5.84143	0.67781	0.422344	0.572205	0.354361	5.21036	15.4756	0.00125959	0.0135601	79.4001	57.6737	36.5735
gene16395	APIP	rna29249	MTNB_HUMAN	protein_coding	-0.628083	5.29876	22.5126	0.000246127	0.00210953	-0.188069	4.07503	4.61741	0.0471644	0.114858	-0.125082	3.97559	2.00491	0.176633	0.362527	40.4301	16.6768	16.2202
gene2548	APLF	rna4486	APLF_HUMAN	protein_coding	-0.809152	5.16645	27.0533	0.00010041	0.0011047	0.268794	5.01848	10.2029	0.00559834	0.0224426	0.23666	3.94294	3.62424	0.075739	0.213591	36.3111	31.2562	14.3691
gene21637	APLN	rna39005	APEL_HUMAN	protein_coding	1.12433	2.25386	20.2331	0.000403658	0.00302384	NA	NA	NA	NA	NA	0.483238	0.791193	3.39919	0.0844924	0.228491	2.92155	0.158521	1.40941
gene27287	APLNR	rna49405	APJ_HUMAN	protein_coding	-0.693317	3.47211	10.3724	0.00564206	0.021713	-0.363362	3.64694	11.9776	0.00318535	0.0143774	-0.694949	2.80658	5.29662	0.0377493	0.13536	10.0392	12.863	5.96628
gene25766	APLP1	rna46593	APLP1_HUMAN	protein_coding	0.422323	0.487595	1.89585	0.188321	0.308812	NA	NA	NA	NA	NA	0.0512474	-0.850562	0.0224739	0.882773	0.93795	1.27918	0.240949	0.417769
gene11696	APLP2	rna21188	APLP2_HUMAN	protein_coding	-0.0358477	9.55362	0.0909106	0.767075	0.843275	-0.412321	6.31641	21.8522	0.000248351	0.00203778	0.0713896	6.4649	0.720231	0.409024	0.604951	741.347	74.5047	85.0616
gene28554	APMAP	rna51785	APMAP_HUMAN	protein_coding	-0.926502	6.15484	66.5502	5.81397e-07	3.61145e-05	-0.0806768	8.21155	0.911184	0.353884	0.506852	-0.0772837	3.34847	0.508742	0.486318	0.674698	65.2378	289.599	10.2539
gene11925	APOA1	rna21587	APOA1_HUMAN	protein_coding	0.168279	4.07946	1.36277	0.260897	0.393654	0.17704	12.5319	4.24213	0.0559457	0.130657	-0.897143	3.25534	31.6204	4.34243e-05	0.00153753	15.237	5728.18	8.51175
gene27419	APOA2	rna49614	APOA2_HUMAN	protein_coding	NA	NA	NA	NA	NA	-0.0519116	9.51303	0.369099	0.551951	0.685145	NA	NA	NA	NA	NA	0	725.5	0
gene11927	APOA4	rna21589	APOA4_HUMAN	protein_coding	NA	NA	NA	NA	NA	NA	NA	NA	NA	NA	NA	NA	NA	NA	NA	0	0.112177	0
gene11928	APOA5	rna21590	APOA5_HUMAN	protein_coding	NA	NA	NA	NA	NA	-0.210322	9.06024	6.79255	0.019003	0.0580129	NA	NA	NA	NA	NA	0	531.321	0
gene2062	APOB	rna3522	APOB_HUMAN	protein_coding	2.79281	1.55733	7.21272	0.0215804	0.0597909	0.177922	14.0799	4.7382	0.0446868	0.110332	NA	NA	NA	NA	NA	0.62027	17237.4	0.0881715
gene9992	APOBEC1	rna18078	ABEC1_HUMAN	protein_coding	NA	NA	NA	NA	NA	NA	NA	NA	NA	NA	NA	NA	NA	NA	NA	0	0.115706	0
gene13109	APOBEC2	rna23667	ABEC2_HUMAN	protein_coding	NA	NA	NA	NA	NA	NA	NA	NA	NA	NA	0.261443	8.20689	7.00777	0.0179531	0.0827052	0.145956	0	293.063
gene4169	APOBEC3H	rna7509	ABC3A_HUMAN	protein_coding	NA	NA	NA	NA	NA	NA	NA	NA	NA	NA	NA	NA	NA	NA	NA	NA	NA	NA
gene14312	APOBEC4	rna25637	ABEC4_HUMAN	protein_coding	NA	NA	NA	NA	NA	NA	NA	NA	NA	NA	NA	NA	NA	NA	NA	0	0	0
gene18649	APOBR	rna33502	APOBR_HUMAN	protein_coding	0.136998	1.09208	0.211456	0.652084	0.755681	0.309579	-0.0730787	0.627009	0.439942	0.588076	0.397272	-1.15842	0.507347	0.486907	0.67514	1.84797	0.897756	0.402863
gene24493	APOC1	rna44126	APOC1_HUMAN	protein_coding	-1.20266	3.27213	11.6054	0.00463842	0.0187613	0.162664	10.8687	2.22931	0.15471	0.279477	NA	NA	NA	NA	NA	4.94834	1935.63	0.193198
gene24491	APOC2	rna44124	APOC2_HUMAN	protein_coding	NA	NA	NA	NA	NA	-0.314651	8.4496	15.6017	0.00113023	0.00648265	NA	NA	NA	NA	NA	0	341.513	0
gene11926	APOC3	rna21588	APOC3_HUMAN	protein_coding	-1.33362	1.05575	6.24153	0.025539	0.0679287	-0.416418	10.1615	10.25	0.00563176	0.0225369	NA	NA	NA	NA	NA	1.08967	1009.78	0
gene24492	APOC4	rna44125	APOC4_HUMAN	protein_coding	NA	NA	NA	NA	NA	-0.115306	7.42647	2.70856	0.119148	0.231519	NA	NA	NA	NA	NA	0	172.715	0
gene685	APOD	rna1223	APOD_HUMAN	protein_coding	2.76425	2.94293	24.7539	0.000421037	0.0031281	NA	NA	NA	NA	NA	-0.220046	3.39618	0.0493577	0.82842	0.907576	5.02195	0.112177	9.32279
gene24494	APOE	rna44127	APOE_HUMAN	protein_coding	-1.04267	8.1282	19.3788	0.000703016	0.00456456	0.0104962	10.2313	0.00329463	0.955129	0.971653	-0.0725337	1.56545	0.0301804	0.864641	0.928911	228.722	1142.16	2.32989
gene8679	APOF	rna15597	APOF_HUMAN	protein_coding	NA	NA	NA	NA	NA	-0.384688	6.4084	38.1114	1.28826e-05	0.000218143	NA	NA	NA	NA	NA	0	84.7499	0
gene16580	APOH	rna29552	APOH_HUMAN	protein_coding	1.47207	-0.020882	4.00947	0.0648099	0.137366	-0.196059	11.6755	5.02375	0.0394062	0.100516	NA	NA	NA	NA	NA	0.375617	3242.8	0
gene8215	APOL5	rna14850	APOL5_HUMAN	protein_coding	NA	NA	NA	NA	NA	NA	NA	NA	NA	NA	NA	NA	NA	NA	NA	0	0.115636	0
gene8217	APOL6	rna14852	APOL6_HUMAN	protein_coding	-1.01429	7.92581	77.4926	2.19743e-07	2.0864e-05	0.244676	2.55924	3.58146	0.0765112	0.165991	-0.258137	2.37199	1.19088	0.292329	0.497054	222.577	5.63255	5.01049
gene9903	APOLD1	rna17934	APLD1_HUMAN	protein_coding	-0.732131	5.65198	4.80332	0.0505638	0.114177	0.207732	1.64784	1.29775	0.271256	0.42065	0.688171	2.81015	8.85849	0.00961807	0.0547849	47.3992	2.89264	5.86999
gene24733	APOM	rna44564	APOM_HUMAN	protein_coding	-1.98214	1.14408	32.0529	4.16247e-05	0.00058935	-0.0196153	5.90823	0.0385816	0.846733	0.905168	-0.770672	0.0501755	8.66247	0.00982376	0.0555233	1.90046	58.0491	1.03035
gene23394	APOO	rna42127	MIC26_HUMAN	protein_coding	-0.815204	3.28614	32.3889	3.93743e-05	0.000569839	-0.433573	2.14259	10.7405	0.00469804	0.0195407	-0.728988	5.1298	37.835	1.62718e-05	0.000839934	8.10195	4.51399	36.8606
gene23335	APOOL	rna42075	MIC27_HUMAN	protein_coding	-0.795552	3.94527	28.4021	7.82913e-05	0.000923756	-0.257344	3.13414	6.67378	0.0199092	0.0600966	-0.79894	4.40365	47.8286	4.19852e-06	0.000350092	15.6883	8.50405	20.5547
gene18302	APOPT1	rna32817	APOP1_HUMAN	protein_coding	-0.603984	3.51727	29.6017	6.32438e-05	0.000790044	-0.392615	3.35249	13.5215	0.0020137	0.0101615	-0.350854	4.09132	7.74575	0.0136303	0.0686443	10.7617	9.9398	16.9077
gene250	APP	rna476	A4_HUMAN	protein_coding	-0.175094	8.38649	2.79242	0.114997	0.212154	0.281062	7.3093	12.4224	0.00278321	0.0129958	0.00071925	4.75917	9.85604e-06	0.997542	0.999244	330.604	157.608	25.5176
gene19777	APPBP2	rna35586	APBP2_HUMAN	protein_coding	-0.468243	6.94343	29.4626	6.48086e-05	0.000805695	0.148384	5.36467	3.09131	0.0976623	0.199387	-0.0953376	4.249	0.821934	0.378537	0.578312	116.501	40.3616	18.8968
gene9125	APPL1	rna16449	DP13A_HUMAN	protein_coding	0.442571	7.05433	24.1214	0.000176852	0.00165566	0.310157	5.03752	8.34171	0.0106303	0.0369904	0.0371405	6.44872	0.224279	0.642421	0.791415	130.431	31.5852	88.0728
gene8268	APPL2	rna14937	DP13B_HUMAN	protein_coding	-0.010886	6.23226	0.0187022	0.893004	0.931875	-0.396426	3.49992	16.2204	0.000959489	0.00575227	-0.142945	5.49859	2.11407	0.165962	0.348908	82.5456	11.1463	43.4308
gene4757	APRT	rna8706	APT_HUMAN	protein_coding	-0.458867	4.80515	19.4422	0.000483053	0.00346357	-0.166409	4.01911	2.87528	0.109157	0.21667	-0.545493	3.21329	17.6642	0.000723535	0.00944955	26.5553	16.1553	8.78342
gene12334	APTX	rna22321	APTX_HUMAN	protein_coding	0.306199	3.45684	5.84624	0.0284918	0.0737108	-0.0141761	2.93645	0.019332	0.891139	0.932898	-0.151935	1.15091	0.729861	0.40598	0.60237	9.88852	7.41084	2.08644
gene1519	AQP1	rna2633	AQP1_HUMAN	protein_coding	-1.27938	9.96417	69.9583	4.23651e-07	2.96993e-05	0.122799	3.1236	0.474321	0.501451	0.643081	-0.406261	6.22761	4.74216	0.0464364	0.155103	975.479	8.2726	63.0882
gene26114	AQP10	rna47342	AQP10_HUMAN	protein_coding	NA	NA	NA	NA	NA	NA	NA	NA	NA	NA	NA	NA	NA	NA	NA	0.159357	0	0
gene20272	AQP11	rna36402	AQP11_HUMAN	protein_coding	-0.736098	0.839989	5.88938	0.027996	0.072853	-0.607176	3.08274	14.4163	0.00156239	0.00831834	NA	NA	NA	NA	NA	1.44938	8.43322	0.125535
gene2909	AQP12B	rna5186	AQ12B_HUMAN	protein_coding	NA	NA	NA	NA	NA	NA	NA	NA	NA	NA	NA	NA	NA	NA	NA	0	0	0
gene9591	AQP2	rna17357	AQP2_HUMAN	protein_coding	NA	NA	NA	NA	NA	NA	NA	NA	NA	NA	NA	NA	NA	NA	NA	0	0	0
gene12322	AQP3	rna22285	AQP3_HUMAN	protein_coding	0.657724	8.24037	12.3002	0.00350499	0.0153964	0.80721	-0.951367	5.10557	0.038029	0.0978546	-0.0376214	1.35036	0.00239694	0.961766	0.981548	269.115	0.385519	1.43455
gene5822	AQP4	rna10635	AQP4_HUMAN	protein_coding	-0.892757	1.21333	0.671333	0.429867	0.565387	NA	NA	NA	NA	NA	-0.826382	5.54888	1.69416	0.220295	0.417314	1.7603	0.164033	34.5251
gene9590	AQP5	rna17356	AQP5_HUMAN	protein_coding	NA	NA	NA	NA	NA	NA	NA	NA	NA	NA	NA	NA	NA	NA	NA	0	0	0
gene9589	AQP6	rna17355	AQP6_HUMAN	protein_coding	NA	NA	NA	NA	NA	NA	NA	NA	NA	NA	NA	NA	NA	NA	NA	NA	NA	NA
gene12324	AQP7	rna22288	AQP7_HUMAN	protein_coding	-1.18968	5.45417	82.7841	1.43013e-07	1.62585e-05	-1.3032	-1.30136	3.20602	0.0921477	0.190741	0.0808468	5.97289	0.0972416	0.760185	0.86489	44.5607	0.18407	42.8472
gene18611	AQP8	rna33416	AQP8_HUMAN	protein_coding	1.26507	-0.411498	9.90026	0.00651126	0.0241738	NA	NA	NA	NA	NA	NA	NA	NA	NA	NA	0.550132	0.115706	0
gene20500	AQP9	rna36787	AQP9_HUMAN	protein_coding	0.788062	1.1228	3.32071	0.0888654	0.17481	-1.46878	9.63645	80.506	3.88429e-07	1.78041e-05	0.602343	-0.939223	1.04702	0.322009	0.525751	1.53768	951.681	0.438375
gene23254	AQR	rna41987	AQR_HUMAN	protein_coding	0.241643	6.27383	7.88463	0.0130338	0.0407189	0.155314	5.24613	4.30083	0.054454	0.127958	-0.136236	4.0854	2.09453	0.167811	0.351277	69.8242	36.9649	16.906
gene26461	AR	rna47976	ANDR_HUMAN	protein_coding	-0.0703008	6.30987	0.304827	0.588832	0.705023	0.647535	7.69096	38.9017	1.1434e-05	0.000198676	-0.327657	4.43001	5.99964	0.0266654	0.107797	80.306	182.495	22.3077
gene17236	ARAF	rna30733	ARAF_HUMAN	protein_coding	-0.472811	4.93221	14.9165	0.00148069	0.00803269	-0.355477	4.60725	16.347	0.000928243	0.00561913	-0.567254	6.48595	16.1121	0.00106743	0.01218	28.4242	23.2964	86.0434
gene20182	ARAP1	rna36241	ARAP1_HUMAN	protein_coding	-0.0860862	5.93914	0.388807	0.542096	0.665334	0.00829896	4.29225	0.00664944	0.936012	0.960512	-0.0305081	3.10826	0.0390196	0.845985	0.917754	57.0177	18.6944	8.46787
gene13974	ARAP2	rna25050	ARAP2_HUMAN	protein_coding	-0.80189	3.76481	8.98707	0.00971236	0.0325173	-0.348703	2.30195	6.27238	0.0233591	0.0675858	-0.276581	0.934802	2.00128	0.177002	0.362915	11.6608	3.9368	1.5591
gene7803	ARAP3	rna14142	ARAP3_HUMAN	protein_coding	0.292549	4.33458	1.79208	0.202239	0.325701	-0.323078	3.34757	8.61177	0.00965144	0.0344639	-0.741873	2.44312	11.555	0.00382307	0.0291888	19.185	10.5292	4.93528
gene28573	ARC	rna51821	ARC_HUMAN	protein_coding	NA	NA	NA	NA	NA	NA	NA	NA	NA	NA	NA	NA	NA	NA	NA	0.0682941	0	0
gene11888	ARCN1	rna21511	COPD_HUMAN	protein_coding	-0.300485	8.42648	8.91342	0.00906751	0.0309253	0.504339	6.95661	45.1868	4.69422e-06	0.000103708	0.145876	5.95794	2.74978	0.117427	0.28009	352.713	121.969	61.3232
gene14816	AREG	rna26525	AREG_HUMAN	protein_coding	NA	NA	NA	NA	NA	3.10406	0.756543	49.294	7.62424e-06	0.000146171	-0.238113	0.697096	0.128437	0.725831	0.844835	0	0.462543	0.836643
gene21070	AREL1	rna37836	AREL1_HUMAN	protein_coding	0.256591	5.70634	7.94704	0.012743	0.0399623	-0.687483	7.1976	19.3917	0.000672088	0.00434732	0.199124	4.59397	2.15279	0.16237	0.344634	50.3184	141.123	24.3591
gene28181	ARF1	rna50979	ARF1_HUMAN	protein_coding	-0.0351048	7.93584	0.158284	0.696227	0.790813	0.235304	6.49893	11.4471	0.00375372	0.016355	-0.0823826	6.90671	1.02585	0.326735	0.529784	247.313	89.2741	119.838
gene9620	ARF3	rna17423	ARF3_HUMAN	protein_coding	0.062949	5.43941	0.667958	0.426286	0.562234	0.0127293	4.9285	0.0312224	0.861944	0.913789	-0.0678364	2.91557	0.236499	0.633572	0.78525	42.0844	31.668	7.27049
gene9131	ARF4	rna16454	ARF4_HUMAN	protein_coding	0.0343426	7.43766	0.0875044	0.771344	0.845993	0.315599	6.08357	10.6199	0.00488469	0.0201242	-0.0315121	4.96827	0.116329	0.737645	0.851691	154.092	66.5031	30.4169
gene1688	ARF5	rna2870	ARF5_HUMAN	protein_coding	-0.192496	4.4604	3.63472	0.0755099	0.15435	-0.315067	2.78865	6.52213	0.021139	0.0628144	-0.313978	3.73124	12.0523	0.00328894	0.026334	21.623	6.82664	13.2455
gene17465	ARF6	rna31068	ARF6_HUMAN	protein_coding	0.306399	5.53275	7.56932	0.0146246	0.0446545	0.247913	4.27093	8.15295	0.0113817	0.0389508	0.235578	3.19798	3.09632	0.0982492	0.25005	48.0616	18.1237	8.75593
gene10776	ARFGAP1	rna19548	ARFG1_HUMAN	protein_coding	0.321985	5.60308	9.34396	0.00783259	0.0277177	-0.140377	4.44685	2.84107	0.111122	0.219533	0.10484	3.79827	0.73528	0.404282	0.601218	44.0605	22.5099	13.8703
gene16311	ARFGAP2	rna29082	ARFG2_HUMAN	protein_coding	-0.400172	6.17734	16.849	0.000898882	0.00549111	-0.0937388	6.16028	1.71291	0.208944	0.348963	-0.109801	6.30647	1.31785	0.268442	0.472183	71.1118	71.9254	76.6454
gene22892	ARFGAP3	rna41340	ARFG3_HUMAN	protein_coding	-0.321171	7.12476	9.26049	0.00805617	0.0282608	-0.0928002	6.52217	1.31428	0.26834	0.417875	0.149721	3.07503	0.886778	0.360843	0.561506	136.659	91.5711	7.41479
gene5688	ARFGEF1	rna10412	BIG1_HUMAN	protein_coding	-0.130533	7.08555	2.50174	0.134132	0.238779	-0.151064	6.19034	4.45285	0.0508014	0.121471	-0.273469	5.06938	5.43362	0.0336655	0.125806	140.371	71.8905	34.4518
gene10644	ARFGEF2	rna19306	BIG2_HUMAN	protein_coding	0.270231	7.59195	10.7505	0.00495376	0.0197191	-0.198723	6.51914	9.75565	0.00649829	0.0251955	0.199913	4.39203	5.91297	0.0276193	0.110446	193.866	94.6671	19.5005
gene11392	ARFGEF3	rna20666	BIG3_HUMAN	protein_coding	1.29164	2.94169	31.7437	4.38252e-05	0.000610311	-0.0906692	3.06053	0.382704	0.544795	0.679599	0.313056	0.569939	1.7525	0.204815	0.398652	5.05376	8.15685	1.20431
gene8101	ARFIP1	rna14654	ARFP1_HUMAN	protein_coding	-0.0597775	5.78406	0.329997	0.573995	0.692765	0.168081	4.06458	2.27387	0.150902	0.274368	0.0793475	3.17676	0.238065	0.632458	0.784642	51.1864	16.415	8.50867
gene26638	ARFIP2	rna48334	ARFP2_HUMAN	protein_coding	-0.0974988	4.11337	0.773299	0.392776	0.530431	0.40499	1.92689	5.12101	0.0377754	0.0973592	-0.0180491	1.80702	0.0160402	0.900851	0.947858	17.0883	3.71822	3.47318
gene10791	ARFRP1	rna19580	ARFRP_HUMAN	protein_coding	0.207114	6.31672	5.02668	0.0401532	0.0957657	0.34996	4.95725	16.0064	0.00101501	0.00599866	-0.027383	5.02075	0.132202	0.721087	0.841938	74.1457	29.1936	32.2451
gene11320	ARG1	rna20552	ARGI1_HUMAN	protein_coding	NA	NA	NA	NA	NA	-1.48862	9.33203	60.2312	3.80531e-06	8.84818e-05	NA	NA	NA	NA	NA	0.150882	708.461	0
gene4288	ARGLU1	rna7683	ARGL1_HUMAN	protein_coding	0.107772	6.62446	1.86677	0.191555	0.31242	0.217957	5.96691	8.0932	0.011632	0.0397137	0.000988878	3.75741	8.96072e-05	0.992568	0.996849	97.3211	62.0665	13.8718
gene16320	ARHGAP1	rna29093	RHG01_HUMAN	protein_coding	0.214019	6.67106	5.62789	0.0311624	0.0789918	0.0940281	4.67127	0.85104	0.369848	0.522769	0.161018	3.07293	0.725263	0.407628	0.603963	91.2535	26.1955	7.6634
gene8072	ARHGAP10	rna14593	RHG10_HUMAN	protein_coding	-0.19732	6.9165	4.30971	0.0551156	0.121927	-0.413504	3.55628	9.98521	0.00601738	0.0236995	0.0102675	4.68451	0.0103061	0.920444	0.959413	112.748	11.9976	26.6658
gene23259	ARHGAP11A	rna41993	RHGBA_HUMAN	protein_coding	0.770079	1.52006	7.67638	0.0140607	0.0432689	0.407279	-0.104202	2.29892	0.148811	0.27165	1.17574	0.545909	25.6615	0.000127445	0.00305954	2.3668	0.782452	1.03596
gene25232	ARHGAP12	rna45574	RHG12_HUMAN	protein_coding	0.139608	6.56145	1.9567	0.181774	0.300563	-0.13086	5.84115	4.19204	0.0572564	0.133056	0.308895	4.20864	7.20436	0.0166645	0.0785875	95.2297	56.0448	18.3197
gene14883	ARHGAP15	rna26638	RHG15_HUMAN	protein_coding	-0.100059	1.87009	0.0998408	0.756322	0.835815	0.131319	0.773778	0.350215	0.562193	0.693484	0.757311	-0.797845	3.33428	0.0872367	0.232565	3.75837	1.34633	0.485139
gene18606	ARHGAP17	rna33400	RHG17_HUMAN	protein_coding	0.683518	5.29335	23.487	0.000201125	0.00181777	0.218353	3.36742	4.6883	0.0456917	0.112024	0.149239	2.68249	1.03357	0.324977	0.528262	31.1667	9.92537	6.12113
gene11306	ARHGAP18	rna20529	RHG18_HUMAN	protein_coding	0.142944	5.34475	1.34808	0.263377	0.396404	-0.12331	2.89763	1.30223	0.270461	0.419906	-0.249647	4.001	2.74241	0.117881	0.280699	40.7582	7.02976	14.8465
gene4342	ARHGAP19	rna7781	RHG19_HUMAN	protein_coding	0.366856	3.79367	9.54968	0.00731117	0.0263313	0.724649	2.2089	35.2296	2.02175e-05	0.000305388	0.859516	1.38454	29.0707	6.75761e-05	0.00200903	13.3841	4.00098	2.34447
gene11990	ARHGAP20	rna21695	RHG20_HUMAN	protein_coding	0.540613	4.8378	12.3051	0.00308239	0.0139573	0.209534	-0.282593	0.304364	0.58872	0.715425	0.378293	3.32012	3.41627	0.0848093	0.228996	25.4823	0.711504	9.0745
gene22570	ARHGAP21	rna40713	RHG21_HUMAN	protein_coding	0.346397	7.89055	7.61616	0.0143748	0.0440852	0.443063	5.85567	39.6013	1.03033e-05	0.000183566	-0.106703	5.21348	1.30053	0.271486	0.475311	231.632	53.0863	36.4479
gene24175	ARHGAP22	rna43568	RHG22_HUMAN	protein_coding	-0.533456	4.94273	12.9102	0.00258356	0.0122156	-0.229967	-1.11645	0.191613	0.667381	0.776803	-0.308141	1.05743	1.91829	0.185718	0.374466	30.5581	0.261845	2.01974
gene16916	ARHGAP23	rna30246	RHG23_HUMAN	protein_coding	1.07429	3.91662	30.53	5.70106e-05	0.000733469	0.872467	1.58291	26.2505	9.94832e-05	0.00102312	0.114986	0.181798	0.0998071	0.756289	0.862265	11.9319	2.46883	0.954648
gene14707	ARHGAP24	rna26338	RHG24_HUMAN	protein_coding	-0.727342	4.09808	13.1654	0.0024765	0.0118301	0.827678	4.1058	27.1682	0.000123454	0.00119057	-0.551219	4.87359	7.89979	0.0138396	0.0693801	17.2006	15.1306	24.5018
gene2545	ARHGAP25	rna4481	RHG25_HUMAN	protein_coding	0.491558	4.17971	13.3543	0.00227559	0.0111207	-0.210452	2.82703	2.39641	0.141003	0.261224	0.183416	1.67972	0.802071	0.384215	0.583507	16.0539	7.0938	2.97072
gene7785	ARHGAP26	rna14109	RHG26_HUMAN	protein_coding	0.103488	5.37482	1.19068	0.292049	0.427594	0.460441	4.80297	30.8324	4.24031e-05	0.000542399	0.367237	2.12864	5.671	0.0304985	0.118073	41.3521	26.4142	4.20614
gene16666	ARHGAP27	rna29746	RHG27_HUMAN	protein_coding	0.979209	2.69949	32.1883	4.07009e-05	0.00058251	-0.164359	0.759938	0.467448	0.503865	0.645295	-0.422876	0.204878	2.62791	0.125225	0.291632	5.66785	1.46561	1.00792
gene5718	ARHGAP28	rna10450	RHG28_HUMAN	protein_coding	-0.281542	4.84064	2.49449	0.135545	0.240609	-0.036251	1.10837	0.033054	0.857998	0.911241	0.259555	0.177376	0.514565	0.483874	0.672394	27.3934	1.90063	0.919391
gene6750	ARHGAP29	rna12295	RHG29_HUMAN	protein_coding	0.299228	7.75361	5.75828	0.0295345	0.0758116	0.16724	6.28511	1.78505	0.201343	0.339853	-0.0250893	4.72867	0.0307479	0.863081	0.927909	218.853	77.1206	26.455
gene27432	ARHGAP30	rna49642	RHG30_HUMAN	protein_coding	0.38823	3.55913	8.02351	0.0123967	0.0391206	-0.421934	1.62825	4.79501	0.0435739	0.108158	0.376568	0.315622	1.54551	0.232334	0.432325	11.6035	3.05557	1.22156
gene555	ARHGAP31	rna941	RHG31_HUMAN	protein_coding	0.838097	6.64965	85.4388	1.16303e-07	1.45205e-05	-0.181045	2.94051	2.9953	0.102582	0.206942	-0.201462	3.86518	2.04029	0.173083	0.358268	91.6533	7.62754	15.0252
gene11706	ARHGAP32	rna21200	RHG32_HUMAN	protein_coding	-0.13613	5.13291	0.679553	0.422788	0.55886	-0.035828	4.86345	0.198446	0.661897	0.772569	0.682821	1.97876	10.819	0.00480507	0.0336379	32.6112	27.9051	3.85208
gene25760	ARHGAP33	rna46573	RHG33_HUMAN	protein_coding	0.445667	1.75295	3.1403	0.0962514	0.185484	-1.48267	0.0175814	20.4038	0.000344074	0.00258031	0.623955	-0.921058	2.22237	0.156155	0.335833	2.98624	0.724948	0.512407
gene24420	ARHGAP35	rna44004	RHG35_HUMAN	protein_coding	0.472476	7.68974	19.905	0.000434643	0.00320155	-0.0531632	7.5867	0.397083	0.537423	0.673034	0.357482	5.81829	12.7282	0.00269359	0.0231719	195.241	191.85	55.0024
gene21657	ARHGAP36	rna39043	RHG36_HUMAN	protein_coding	NA	NA	NA	NA	NA	NA	NA	NA	NA	NA	1.46718	0.0689984	5.23991	0.038636	0.137316	0.153922	0	0.912776
gene28285	ARHGAP39	rna51263	RHG39_HUMAN	protein_coding	0.245633	2.27105	1.37705	0.258516	0.390746	0.247979	1.65699	1.39821	0.254156	0.402227	0.281912	1.04689	1.7196	0.208898	0.403131	4.24737	3.25355	2.0255
gene28484	ARHGAP4	rna51663	RHG04_HUMAN	protein_coding	0.0757427	2.73003	0.153104	0.700971	0.794206	0.180252	1.26822	0.468732	0.503288	0.644711	0.0835833	0.198825	0.0673322	0.798687	0.889058	5.96434	2.20244	0.915571
gene11590	ARHGAP42	rna21034	RHG42_HUMAN	protein_coding	-0.214522	5.51221	2.35848	0.144985	0.253458	0.51915	4.09287	10.8932	0.00512067	0.020874	0.328797	1.35405	0.744756	0.402529	0.59994	45.2933	16.6796	2.13918
gene21915	ARHGAP44	rna39517	RHG44_HUMAN	protein_coding	0.95755	-0.299557	4.9588	0.0413463	0.0980294	-0.0222606	-0.493327	0.00531181	0.942796	0.963329	-0.914794	1.81065	4.24453	0.0599809	0.183074	0.552961	0.617098	2.21123
gene23799	ARHGAP45	rna42860	HMHA1_HUMAN	protein_coding	0.626005	3.84376	13.2409	0.00235008	0.0113829	-0.313843	2.5902	5.40175	0.0334877	0.088746	0.0880414	0.592992	0.148679	0.705058	0.832049	12.6023	5.55051	1.25195
gene17345	ARHGAP5	rna30906	RHG05_HUMAN	protein_coding	-0.0285944	8.13861	0.0898434	0.768403	0.844047	0.0771168	6.43561	1.10049	0.309619	0.461805	0.236606	6.44361	6.13113	0.0252898	0.103781	288.524	86.1145	84.1398
gene22061	ARHGAP6	rna39786	RHG06_HUMAN	protein_coding	-0.299121	4.17833	5.58357	0.0317392	0.0800835	-0.00437154	0.891662	0.000302078	0.986346	0.99071	-0.0777622	2.76204	0.0868634	0.772524	0.872657	17.8066	1.75783	7.11642
gene22870	ARHGAP8	rna41298	RHG08_HUMAN	protein_coding	NA	NA	NA	NA	NA	NA	NA	NA	NA	NA	NA	NA	NA	NA	NA	0.102441	0.161154	0
gene8645	ARHGAP9	rna15520	RHG09_HUMAN	protein_coding	0.800849	2.48249	23.594	0.000196779	0.00179012	0.390562	2.84834	13.5315	0.0020079	0.0101508	1.06089	-0.375593	10.8458	0.0047646	0.0334938	5.43686	6.71094	0.527145
gene25488	ARHGDIA	rna46001	GDIR1_HUMAN	protein_coding	-0.127672	6.78461	1.75043	0.20522	0.329446	0.240106	4.7799	6.16078	0.0244367	0.0699551	0.0876789	4.45888	0.684482	0.420642	0.616176	111.351	26.0731	19.6723
gene9878	ARHGDIB	rna17897	GDIR2_HUMAN	protein_coding	-0.123698	5.08437	0.838187	0.374095	0.511972	0.145442	3.1393	1.43894	0.247631	0.394926	0.430048	2.05127	2.65818	0.123996	0.289765	34.9096	9.47292	3.62697
gene26176	ARHGDIG	rna47485	GDIR3_HUMAN	protein_coding	NA	NA	NA	NA	NA	NA	NA	NA	NA	NA	NA	NA	NA	NA	NA	0	0	0
gene24559	ARHGEF1	rna44235	ARHG1_HUMAN	protein_coding	0.16641	5.29232	2.0582	0.171476	0.287773	-0.0423086	3.8156	0.173295	0.682685	0.787725	-0.0988927	2.42039	0.452013	0.51131	0.696374	35.8025	13.426	4.62105
gene13829	ARHGEF10	rna24800	ARHGA_HUMAN	protein_coding	0.54759	5.98148	11.8131	0.00386369	0.0165107	-0.355977	1.71781	4.69962	0.0454614	0.111614	0.345987	2.30886	2.59482	0.12745	0.294865	56.6467	3.14096	4.0236
gene21157	ARHGEF10L	rna38063	ARHGA_HUMAN	protein_coding	0.314121	5.53217	5.19635	0.0373417	0.0904997	-0.0604726	4.82247	0.324138	0.576972	0.705773	-0.507345	5.48627	24.8583	0.000149182	0.00333646	44.7261	27.9075	44.7554
gene26005	ARHGEF11	rna47100	ARHGB_HUMAN	protein_coding	0.677763	5.41221	32.4057	3.92653e-05	0.000569174	-0.0750727	4.11483	0.626823	0.440008	0.588107	-0.0545687	3.94206	0.207938	0.654732	0.798112	35.6955	17.2512	15.3572
gene11846	ARHGEF12	rna21425	ARHGC_HUMAN	protein_coding	0.303162	8.20831	12.2525	0.00313079	0.0141057	-0.101802	7.39558	1.92048	0.184661	0.318504	-0.0784147	6.20993	0.439048	0.517345	0.700879	277.463	168.265	69.2474
gene21868	ARHGEF15	rna39422	ARHGF_HUMAN	protein_coding	0.760733	3.02186	19.6799	0.000457469	0.00333033	0.319185	1.13897	3.76015	0.0701807	0.155501	-0.23419	1.0574	0.588241	0.45466	0.648555	7.2978	2.03282	1.9727
gene21344	ARHGEF16	rna38412	ARHGG_HUMAN	protein_coding	NA	NA	NA	NA	NA	-0.164581	4.00413	1.79185	0.199258	0.337155	NA	NA	NA	NA	NA	0	18.1506	0
gene20198	ARHGEF17	rna36267	ARHGH_HUMAN	protein_coding	0.541958	5.05619	6.88242	0.0205352	0.0576119	-0.146274	2.98968	1.04137	0.322562	0.474937	0.2854	2.85641	2.00388	0.177129	0.363118	30.0903	8.08534	6.8569
gene24045	ARHGEF18	rna43349	ARG28_HUMAN	protein_coding	-0.32597	4.84904	5.66094	0.0307401	0.0781956	-0.324618	4.1751	14.1771	0.0016707	0.0087432	0.142584	3.60045	2.05863	0.171278	0.355523	26.6324	19.4789	12.6176
gene21178	ARHGEF19	rna38101	ARHGJ_HUMAN	protein_coding	-0.102792	2.57004	0.221589	0.644461	0.749316	0.0300139	1.54561	0.0358634	0.85216	0.907683	-0.190328	-1.0864	0.263885	0.614731	0.773809	5.6558	2.76231	0.360645
gene26052	ARHGEF2	rna47187	ARHG2_HUMAN	protein_coding	0.309466	6.26712	7.94556	0.0127498	0.0399698	0.109704	5.50263	1.66931	0.214551	0.356267	0.143175	3.63857	0.667551	0.426618	0.621385	80.5012	46.3588	12.9544
gene8636	ARHGEF25	rna15500	ARHGP_HUMAN	protein_coding	0.122415	4.15149	0.634818	0.437761	0.57303	0.693558	-0.0891203	5.82163	0.0280794	0.0777594	0.32014	1.38569	2.29891	0.149655	0.326595	17.1541	0.925085	2.17569
gene6579	ARHGEF26	rna12007	ARHGQ_HUMAN	protein_coding	0.0757343	4.41557	0.510814	0.48553	0.61602	-0.519581	4.0459	12.8728	0.00255024	0.0121502	-0.142572	1.58064	0.112188	0.74286	0.854422	20.4122	16.8675	2.69091
gene7595	ARHGEF28	rna13811	ARG28_HUMAN	protein_coding	-0.056502	5.02365	0.143863	0.709673	0.801152	0.630584	2.51934	18.7987	0.000502017	0.00347405	-1.0937	3.57095	57.6552	1.35152e-06	0.000194081	29.3501	4.60176	11.849
gene9118	ARHGEF3	rna16436	ARHG3_HUMAN	protein_coding	-0.138708	5.7126	1.9491	0.182576	0.301613	-0.214544	2.90214	3.32194	0.0869465	0.183015	0.306264	2.98711	4.98223	0.0408022	0.142289	54.0058	7.6854	7.46623
gene2254	ARHGEF33	rna3902	ARG33_HUMAN	protein_coding	NA	NA	NA	NA	NA	-0.400496	0.0695579	1.45373	0.245315	0.392483	NA	NA	NA	NA	NA	0.150036	1.00448	0
gene15378	ARHGEF37	rna27502	ARH37_HUMAN	protein_coding	0.316501	4.19542	3.91264	0.0661877	0.139611	0.318144	0.323467	2.39188	0.141355	0.261663	0.121349	2.1817	0.186246	0.672423	0.810311	17.5134	1.07079	3.8228
gene7823	ARHGEF38	rna14177	ARH38_HUMAN	protein_coding	NA	NA	NA	NA	NA	NA	NA	NA	NA	NA	NA	NA	NA	NA	NA	0.182445	0.172607	0
gene12269	ARHGEF39	rna22183	ARG39_HUMAN	protein_coding	0.0649549	-0.466513	0.0178242	0.895529	0.933917	NA	NA	NA	NA	NA	NA	NA	NA	NA	NA	0.546352	0.110442	0.032615
gene3732	ARHGEF4	rna6791	ARHG4_HUMAN	protein_coding	0.363776	2.55989	2.605	0.12692	0.228781	NA	NA	NA	NA	NA	NA	NA	NA	NA	NA	6.74612	0.115636	0.185732
gene29025	ARHGEF40	rna52555	ARH40_HUMAN	protein_coding	0.920526	6.54757	44.5085	7.09213e-06	0.000178797	0.746236	3.20997	41.7768	7.51608e-06	0.000144445	0.420083	3.48498	6.41642	0.0226019	0.0955262	90.6022	8.17272	9.77761
gene22661	ARHGEF5	rna40895	ARHG5_HUMAN	protein_coding	-0.270358	0.846152	0.253133	0.622583	0.731479	-0.0904109	-0.825934	0.0562999	0.815429	0.884723	NA	NA	NA	NA	NA	1.38899	0.475156	0
gene23045	ARHGEF6	rna41621	ARHG6_HUMAN	protein_coding	0.0177425	6.45843	0.045694	0.83355	0.889816	-0.595529	5.11724	20.061	0.000436535	0.00311633	0.0349364	4.56645	0.153447	0.700613	0.82897	93.1224	33.3148	23.2881
gene29067	ARHGEF7	rna52652	ARHG7_HUMAN	protein_coding	-0.0304367	6.49087	0.105407	0.749823	0.831063	-0.319651	5.39128	19.3623	0.000438746	0.00312989	-0.0286676	5.95017	0.11303	0.741243	0.85366	89.9238	43.8778	61.787
gene29329	ARHGEF9	rna53105	ARHG9_HUMAN	protein_coding	-0.256359	3.97982	4.15124	0.0592516	0.128298	0.129358	2.4378	0.914905	0.35293	0.505848	0.176197	1.70524	1.15559	0.298882	0.503561	14.924	5.16705	3.1659
gene19427	ARID1A	rna34888	ARI1A_HUMAN	protein_coding	0.298395	5.7555	5.38466	0.0344851	0.0853227	0.18239	5.21514	1.82381	0.197431	0.334916	0.471587	3.61007	10.9936	0.00454837	0.0325029	52.9962	35.9555	11.1308
gene11513	ARID1B	rna20910	ARI1B_HUMAN	protein_coding	0.37659	6.50941	15.7868	0.00117772	0.00673044	0.306734	5.26477	10.2928	0.00543503	0.0219046	0.165461	4.8308	1.60914	0.223392	0.420722	84.6704	37.7639	27.7211
gene9691	ARID2	rna17531	ARID2_HUMAN	protein_coding	-0.0324348	6.0833	0.136883	0.716462	0.806248	0.229513	5.2974	8.53759	0.0099097	0.0352126	-0.017781	4.36584	0.0379602	0.848062	0.918663	67.8936	38.7701	20.1339
gene23792	ARID3A	rna42847	ARI3A_HUMAN	protein_coding	-0.181282	2.94178	1.26262	0.278446	0.412828	1.39402	1.24399	44.4584	5.17888e-06	0.000110884	0.163741	-0.48705	0.239272	0.631603	0.784052	6.96441	2.02397	0.611073
gene22291	ARID3B	rna40240	ARI3B_HUMAN	protein_coding	0.280496	2.35215	3.0282	0.101861	0.193591	0.255863	1.37635	2.08945	0.167463	0.296768	-0.117246	0.0134801	0.163387	0.691597	0.823351	5.02942	2.31832	0.973472
gene12302	ARID3C	rna22244	ARI3C_HUMAN	protein_coding	2.61715	-1.02517	19.4151	0.000486077	0.00347698	NA	NA	NA	NA	NA	NA	NA	NA	NA	NA	0.218919	0.118891	0
gene23473	ARID4A	rna42248	ARI4A_HUMAN	protein_coding	0.442394	6.05952	19.9004	0.000435101	0.00320232	0.113867	4.77138	1.72143	0.20787	0.347689	0.357769	3.82612	8.96854	0.00883572	0.0513667	68.8183	26.6505	13.5924
gene10904	ARID4B	rna19785	ARI4B_HUMAN	protein_coding	0.243736	6.09151	5.45974	0.0334174	0.0833177	0.142702	5.14856	3.88859	0.0660096	0.148162	-0.0188606	3.95169	0.0281221	0.868997	0.930823	66.4501	34.775	14.9008
gene2279	ARID5A	rna3961	ARI5A_HUMAN	protein_coding	-0.311951	4.55743	2.44394	0.140013	0.246819	-0.461381	2.11451	9.37627	0.00739191	0.0279338	-0.0540594	3.16517	0.0333928	0.857789	0.924404	23.0922	4.48777	8.68636
gene11006	ARID5B	rna19976	ARI5B_HUMAN	protein_coding	0.472439	6.34399	7.84706	0.0141368	0.043466	-0.0966551	5.88371	0.0731679	0.792442	0.868149	-0.355447	5.13934	2.27507	0.154956	0.334392	75.2423	50.7388	35.1584
gene22263	ARIH1	rna40183	ARI1_HUMAN	protein_coding	0.10203	6.91539	1.4115	0.25289	0.384494	0.0663604	6.29673	0.720161	0.408506	0.559368	-0.13177	5.64904	1.77682	0.201863	0.394822	120.459	78.0602	49.9541
gene8972	ARIH2	rna16135	ARI2_HUMAN	protein_coding	-0.245435	5.93184	7.58731	0.0145281	0.0444499	-0.108054	4.4206	2.13786	0.162907	0.290956	0.0531115	6.14648	0.309344	0.586048	0.75362	58.6966	21.2513	71.4839
gene8971	ARIH2OS	rna16134	ARI2O_HUMAN	protein_coding	-0.24439	0.771432	0.785262	0.389228	0.527086	-0.0396728	-1.32467	0.00606834	0.938866	0.961355	0.591889	-1.38131	1.53943	0.233212	0.433566	1.47456	0.299252	0.230585
gene8306	ARL1	rna15007	ARL1_HUMAN	protein_coding	-0.147717	7.15155	2.53586	0.131695	0.235514	0.101988	5.45355	1.61471	0.221848	0.365039	-0.0506478	5.91373	0.482289	0.497698	0.684985	143.428	43.6191	61.2543
gene15594	ARL10	rna27879	ARL10_HUMAN	protein_coding	0.243159	5.24712	6.68641	0.02041	0.0573498	0.938933	3.78803	62.5464	6.08078e-07	2.44936e-05	0.60805	4.67022	54.5079	1.90871e-06	0.000228628	41.1141	13.2562	22.6903
gene3957	ARL11	rna7196	ARL11_HUMAN	protein_coding	0.329835	-1.12709	0.348353	0.563648	0.684297	NA	NA	NA	NA	NA	NA	NA	NA	NA	NA	0.301955	0.14457	0
gene25310	ARL13A	rna45674	AR13A_HUMAN	protein_coding	NA	NA	NA	NA	NA	NA	NA	NA	NA	NA	NA	NA	NA	NA	NA	NA	NA	NA
gene367	ARL13B	rna600	AR13B_HUMAN	protein_coding	-0.0599916	3.91862	0.226043	0.641178	0.746726	-0.171081	3.27642	2.15089	0.161706	0.28949	-0.426818	1.23843	4.74726	0.0452061	0.15244	14.6727	9.02465	2.29071
gene6646	ARL14	rna12116	ARL14_HUMAN	protein_coding	NA	NA	NA	NA	NA	NA	NA	NA	NA	NA	NA	NA	NA	NA	NA	0	0	0
gene16438	ARL14EP	rna29318	AL14E_HUMAN	protein_coding	-0.442901	6.35911	22.2195	0.000261819	0.00220123	0.241253	4.75839	6.71751	0.0195699	0.059267	0.151829	4.48416	1.53913	0.233255	0.433589	81.9539	26.0225	22.1115
gene13406	ARL14EPL	rna24036	A14EL_HUMAN	protein_coding	-0.966454	2.79553	25.8209	0.000126622	0.00129163	NA	NA	NA	NA	NA	NA	NA	NA	NA	NA	7.00417	0	0.217922
gene15351	ARL15	rna27446	ARL15_HUMAN	protein_coding	-0.106282	4.9078	0.477797	0.499757	0.629345	-0.521839	3.99248	13.1724	0.00232242	0.0113332	-0.509143	1.32771	3.07232	0.0994499	0.252158	31.2222	15.4737	2.57494
gene25496	ARL16	rna46014	ARL16_HUMAN	protein_coding	-0.310767	4.4513	9.62464	0.00713111	0.0258424	0.058313	2.36335	0.166392	0.6887	0.791631	0.285144	2.5654	4.15627	0.0589715	0.180891	21.4299	5.04353	5.72902
gene25150	ARL2	rna45366	ARL2_HUMAN	protein_coding	-0.56503	5.33704	21.5004	0.000305369	0.00246312	0.363633	1.68532	3.82432	0.0680592	0.151813	-0.255219	4.80883	6.75657	0.0197698	0.0875416	37.6082	2.85337	28.0946
gene4908	ARL2BP	rna9011	AR2BP_HUMAN	protein_coding	0.34819	4.49374	6.64191	0.0207651	0.0580767	-0.115665	1.76191	0.61638	0.443772	0.591362	0.468487	2.62837	17.0509	0.000841681	0.0104226	20.6934	3.31327	5.83066
gene4444	ARL3	rna8017	ARL3_HUMAN	protein_coding	0.038994	4.32457	0.0756647	0.786934	0.856802	-0.313568	0.654346	2.62789	0.124378	0.238857	-0.0855203	0.465221	0.111808	0.742591	0.854391	20.2914	1.3499	1.1877
gene1333	ARL4A	rna2330	ARL4A_HUMAN	protein_coding	-0.449955	4.1938	1.38043	0.263796	0.396902	-0.235644	2.34174	0.824184	0.379724	0.53192	-0.0307809	1.58553	0.0200095	0.889338	0.94159	16.9921	4.96355	2.82772
gene2965	ARL4C	rna5331	ARL4C_HUMAN	protein_coding	0.180709	1.00176	0.393413	0.539742	0.6634	0.369391	1.75428	6.17409	0.0243052	0.0696537	NA	NA	NA	NA	NA	1.93251	3.17118	0.27866
gene16732	ARL4D	rna29897	ARL4D_HUMAN	protein_coding	-0.389139	1.18914	1.24934	0.280892	0.415533	-0.176638	0.898887	0.239227	0.63214	0.750015	0.405315	-0.196498	0.877572	0.36328	0.563991	1.56344	1.64737	0.713798
gene3695	ARL5A	rna6736	ARL5A_HUMAN	protein_coding	-0.175448	6.42197	4.11393	0.0602776	0.129928	0.22646	6.03791	2.44807	0.140678	0.260796	0.195157	5.07118	3.26566	0.0902537	0.237287	83.7058	64.2269	31.4026
gene22615	ARL5B	rna40778	ARL5B_HUMAN	protein_coding	-0.0334336	4.53016	0.030092	0.864683	0.911849	0.0336184	4.44682	0.0519085	0.822965	0.889771	0.0445617	3.04771	0.12326	0.730266	0.847896	23.0388	20.6484	7.73624
gene16889	ARL5C	rna30200	ARL5C_HUMAN	protein_coding	-0.200746	-1.47054	0.0799014	0.781212	0.852987	NA	NA	NA	NA	NA	NA	NA	NA	NA	NA	0.23668	0.0481898	0.0852949
gene387	ARL6	rna616	ARL6_HUMAN	protein_coding	0.265107	2.18736	2.31372	0.148596	0.258022	-0.706171	-0.2194	6.13681	0.0246756	0.070399	-0.484517	-0.175216	3.18047	0.0941749	0.24382	4.37608	0.747847	0.795001
gene21441	ARL6IP1	rna38618	AR6P1_HUMAN	protein_coding	-0.878014	8.14962	36.8282	1.95808e-05	0.000355176	-0.734003	7.64272	46.5838	3.90085e-06	9.04395e-05	0.604538	4.655	22.7757	0.000228013	0.00447993	266.551	204.759	23.7403
gene18054	ARL6IP4	rna32316	AR6P4_HUMAN	protein_coding	0.0644138	4.28955	0.313505	0.583628	0.700881	0.387151	2.6762	9.77731	0.0064511	0.0250672	-0.29456	3.68512	6.22058	0.0244008	0.101074	19.275	6.35256	13.2158
gene9201	ARL6IP5	rna16619	PRAF3_HUMAN	protein_coding	-0.304158	6.69467	8.69757	0.00976949	0.0326662	-0.0743722	3.75983	0.566362	0.462547	0.607801	0.0764876	5.76843	0.588644	0.454509	0.648514	98.6861	14.1069	52.669
gene3689	ARL6IP6	rna6717	AR6P6_HUMAN	protein_coding	0.195782	3.1517	2.64445	0.12429	0.225276	-0.0381731	2.85613	0.0933567	0.763859	0.847369	0.00384584	0.710673	0.000372343	0.984852	0.992032	8.12699	6.98948	1.64148
gene23679	ARL8A	rna42656	ARL8A_HUMAN	protein_coding	0.662437	3.7164	26.2167	0.000117385	0.00122864	0.238	1.72811	2.59125	0.126844	0.242126	0.69029	1.98648	25.1228	0.00014159	0.00323911	12.7021	3.47117	3.71842
gene9260	ARL8B	rna16703	ARL8B_HUMAN	protein_coding	-0.0970953	5.88653	1.17791	0.294556	0.430185	0.00953396	4.67363	0.00954687	0.923368	0.953001	0.124464	4.58251	1.38401	0.257227	0.459713	59.0453	24.564	22.6138
gene14126	ARL9	rna25362	ARL9_HUMAN	protein_coding	NA	NA	NA	NA	NA	NA	NA	NA	NA	NA	NA	NA	NA	NA	NA	0.142008	0	0
gene19057	ARMC1	rna34277	ARMC1_HUMAN	protein_coding	-0.199871	5.18806	5.39881	0.0342809	0.0849757	0.0186314	3.7517	0.0405703	0.842887	0.902714	-0.048222	3.88139	0.249453	0.624497	0.779556	36.2676	13.0491	14.77
gene1137	ARMC10	rna1988	ARM10_HUMAN	protein_coding	0.242452	5.30273	8.93999	0.00898514	0.0307023	0.0662859	2.66267	0.364919	0.554186	0.68709	0.231695	3.06564	2.3362	0.146609	0.32166	43.0103	6.1683	8.63701
gene24881	ARMC12	rna44807	ARM12_HUMAN	protein_coding	-0.666093	2.44414	3.18314	0.0968029	0.186249	-0.129699	-1.02378	0.0571651	0.814045	0.883842	0.426993	-0.300513	0.686737	0.419984	0.615412	5.10811	0.372596	0.759296
gene16122	ARMC2	rna28745	ARMC2_HUMAN	protein_coding	0.177835	3.03354	0.739741	0.402996	0.540157	0.382728	0.471588	2.07517	0.168837	0.298538	0.0934164	0.424952	0.204617	0.657306	0.800514	7.58972	1.3499	1.21797
gene22580	ARMC3	rna40725	ARMC3_HUMAN	protein_coding	1.26932	1.25738	9.21423	0.00870471	0.029965	NA	NA	NA	NA	NA	-0.985249	-0.243112	3.27914	0.0901873	0.237235	2.03721	0.197982	0.694769
gene25258	ARMC4	rna45625	ARMC4_HUMAN	protein_coding	0.129314	3.27639	0.439968	0.51699	0.644749	0.156178	3.16726	1.09528	0.31073	0.462701	NA	NA	NA	NA	NA	10.2544	7.71971	0.0756633
gene18746	ARMC5	rna33691	ARMC5_HUMAN	protein_coding	-0.378894	2.09728	4.54313	0.0496231	0.112545	-0.652561	0.613324	7.41223	0.0149766	0.0481036	-0.64693	-0.0373973	7.64003	0.0141693	0.0703867	3.75811	1.53309	0.937126
gene8859	ARMC6	rna15904	ARMC6_HUMAN	protein_coding	-0.673722	1.79052	5.91222	0.0277376	0.0723916	0.321537	1.27193	4.26467	0.0553674	0.129553	-0.404015	1.62277	6.85766	0.0190144	0.0856776	2.9952	2.14003	2.99559
gene25635	ARMC7	rna46323	ARMC7_HUMAN	protein_coding	0.138927	3.65945	0.437619	0.518254	0.645888	-0.0830898	2.26677	0.31938	0.579754	0.707974	0.327713	1.4452	3.40456	0.0842699	0.228064	12.6821	4.90995	2.52257
gene6447	ARMC8	rna11771	ARMC8_HUMAN	protein_coding	-0.250936	4.97983	8.23814	0.0114811	0.0369122	0.145085	4.41292	3.53033	0.0784444	0.169113	-0.128007	5.13932	2.50852	0.133483	0.302294	31.0187	21.1005	35.2183
gene3020	ARMC9	rna5431	ARMC9_HUMAN	protein_coding	0.310624	3.0829	4.32249	0.0547969	0.121405	-0.03014	1.50861	0.0351019	0.853718	0.908753	0.188105	0.0195677	0.483087	0.497347	0.684703	8.98067	2.61559	0.779588
gene25328	ARMCX2	rna45718	ARMX2_HUMAN	protein_coding	-0.852185	2.10116	6.88666	0.0191691	0.0547566	-0.328775	0.874489	2.36159	0.143733	0.265019	-0.118893	1.05956	0.229924	0.638296	0.788747	3.97324	1.65744	2.06855
gene25327	ARMCX3	rna45715	ARMX3_HUMAN	protein_coding	0.154209	5.73068	3.84106	0.0684521	0.143194	-0.0539368	2.04338	0.153286	0.700537	0.800334	0.60083	5.0954	37.1592	1.79982e-05	0.000886822	54.3413	4.00265	30.826
gene25334	ARMCX5	rna45728	ARMX5_HUMAN	protein_coding	0.156095	3.1532	0.935073	0.348559	0.486334	-0.480982	3.66758	11.3309	0.00389308	0.0168471	-0.287119	1.02531	1.90752	0.186888	0.376125	8.55836	12.9512	1.83559
gene7229	ARMH1	rna13141	ARMD1_HUMAN	protein_coding	NA	NA	NA	NA	NA	-0.203245	1.02492	0.998479	0.33243	0.485452	NA	NA	NA	NA	NA	0.181173	1.61256	0
gene15822	ARMH2	rna28228	ARMD2_HUMAN	protein_coding	1.35053	-0.752653	6.08783	0.02584	0.0686478	NA	NA	NA	NA	NA	NA	NA	NA	NA	NA	0.473361	0	0
gene4423	ARMH3	rna7973	ARMD3_HUMAN	protein_coding	0.0540832	4.10348	0.337714	0.569599	0.688884	0.102365	3.39784	0.823278	0.377576	0.53012	0.0578149	2.57852	0.203582	0.658113	0.801152	17.2024	10.586	5.67843
gene23478	ARMH4	rna42254	ARMD4_HUMAN	protein_coding	-0.371492	2.38203	1.95836	0.181599	0.300301	-0.0240593	-1.0369	0.00350219	0.953536	0.970574	0.552695	-0.798053	1.73964	0.206399	0.400253	4.60801	0.345213	0.431494
gene11482	ARMT1	rna20847	ARMT1_HUMAN	protein_coding	-0.846264	6.78921	40.2757	1.18595e-05	0.000251906	-0.833553	3.97091	41.5742	7.73613e-06	0.000147783	-0.430289	5.19128	20.139	0.000404636	0.00641399	105.607	16.3086	34.4724
gene26990	ARNT	rna48966	ARNT_HUMAN	protein_coding	0.209139	7.44225	4.88519	0.0426872	0.100275	0.418967	7.22737	29.9041	5.00383e-05	0.000614916	-0.0227808	5.48432	0.0784991	0.783058	0.879241	174.11	136.114	42.6009
gene15310	ARNT2	rna27354	ARNT2_HUMAN	protein_coding	-0.222206	4.34161	2.02326	0.174937	0.292139	-0.310191	4.30101	3.9265	0.0670654	0.150121	-0.544439	4.18398	15.4777	0.00125887	0.0135601	19.7047	18.8534	16.6739
gene27062	ARNTL	rna49095	BMAL1_HUMAN	protein_coding	1.6473	3.72155	50.4643	4.95415e-06	0.00014105	0.260954	3.50978	0.459445	0.513259	0.652714	1.59419	1.85366	79.1779	1.79428e-07	6.16708e-05	9.00161	10.3674	2.71185
gene9782	ARNTL2	rna17728	BMAL2_HUMAN	protein_coding	-0.0593851	5.20789	0.0558895	0.816927	0.8784	0.767651	-0.558884	3.18635	0.0930663	0.192069	1.41541	-0.602034	8.40707	0.0107456	0.0586701	31.4048	0.486284	0.570742
gene18962	ARPC1A	rna34101	ARC1A_HUMAN	protein_coding	-0.686403	7.65455	47.765	4.41832e-06	0.000131791	-0.0117562	5.61647	0.0344953	0.854972	0.909298	-0.0831995	4.09966	0.586367	0.455367	0.648905	204.005	47.9129	16.8316
gene18961	ARPC1B	rna34100	ARC1B_HUMAN	protein_coding	-0.117564	6.80478	0.927732	0.350403	0.488149	0.220475	3.34232	3.29258	0.0882299	0.184814	-0.0540032	2.86898	0.0488149	0.828247	0.907576	111.971	10.1367	7.14421
gene3153	ARPC2	rna5711	ARPC2_HUMAN	protein_coding	0.343609	7.55359	13.5757	0.00213781	0.0106351	0.233278	5.57705	11.6578	0.0035153	0.0155197	0.339029	5.54946	16.8855	0.000877191	0.010684	181.233	47.2794	43.3201
gene18102	ARPC3	rna32432	ARPC3_HUMAN	protein_coding	-0.444367	5.92153	17.3904	0.000786167	0.00496532	-0.0615713	4.73015	0.455536	0.509275	0.64946	-0.1928	3.2547	3.89683	0.0665327	0.196352	61.0647	26.3053	9.47611
gene9290	ARPC4	rna16767	ARPC4_HUMAN	protein_coding	-0.136233	5.94369	3.13896	0.0963163	0.18553	-0.0465473	4.60208	0.364995	0.554146	0.68709	0.0540414	3.68491	0.255553	0.620327	0.77669	59.5566	23.8187	12.8214
gene14311	ARPC5	rna25636	ARPC5_HUMAN	protein_coding	-0.106106	6.93623	1.06049	0.31908	0.456268	0.224878	4.89371	8.9165	0.00866787	0.0316532	0.173875	3.37315	0.715641	0.411161	0.6069	120.498	29.0693	9.72501
gene17636	ARPC5L	rna31387	ARP5L_HUMAN	protein_coding	0.225107	3.78447	3.16206	0.0952062	0.184059	0.110904	2.62981	0.687154	0.419229	0.569465	-0.0751741	4.80094	0.672416	0.42468	0.619395	13.8658	5.8125	29.2175
gene20454	ARPP19	rna36704	ARP19_HUMAN	protein_coding	-0.462028	6.5585	26.509	0.000111055	0.00118292	0.235902	5.43829	4.37148	0.0527323	0.124908	0.115574	7.4208	0.453532	0.510947	0.696149	93.5457	42.7908	180.47
gene6181	ARPP21	rna11282	ARP21_HUMAN	protein_coding	0.563916	-0.0881432	0.904498	0.356385	0.494209	NA	NA	NA	NA	NA	0.141142	5.16049	1.99905	0.17723	0.363118	0.47127	0	35.499
gene26488	ARR3	rna48006	ARRC_HUMAN	protein_coding	NA	NA	NA	NA	NA	NA	NA	NA	NA	NA	NA	NA	NA	NA	NA	NA	NA	NA
gene20239	ARRB1	rna36336	ARRB1_HUMAN	protein_coding	0.0450019	6.35973	0.1016	0.754273	0.834409	-0.181293	4.5958	2.67617	0.121215	0.234336	0.155142	3.05866	0.911662	0.354374	0.554948	79.3581	25.2868	8.28674
gene21757	ARRB2	rna39235	ARRB2_HUMAN	protein_coding	0.0306018	3.69569	0.0477542	0.829901	0.887598	-0.412429	2.76253	12.5085	0.00271219	0.0127392	0.152228	1.27847	0.553125	0.468203	0.659726	13.2068	6.61824	2.32077
gene8822	ARRDC2	rna15824	ARRD2_HUMAN	protein_coding	0.588061	5.66636	17.5346	0.000768544	0.00488302	0.137272	2.35064	0.877298	0.362752	0.515891	-0.548706	5.20309	8.06716	0.0129228	0.0662213	51.4833	4.27043	32.4971
gene7460	ARRDC3	rna13560	ARRD3_HUMAN	protein_coding	-0.664542	7.14086	9.93995	0.00750843	0.0268491	0.134997	7.01028	0.0827707	0.779818	0.859335	-0.603568	5.3206	7.58709	0.0158125	0.075921	130.704	122.274	34.439
gene15173	ARRDC4	rna27074	ARRD4_HUMAN	protein_coding	0.624016	4.73273	36.9405	1.92534e-05	0.000351539	-0.585952	4.3377	6.67927	0.0246707	0.070399	0.166875	2.68951	1.61216	0.22298	0.420407	27.3566	16.5337	6.37061
gene23943	ARRDC5	rna43154	ARRD5_HUMAN	protein_coding	-1.9588	-0.803402	15.6364	0.00122463	0.00694801	-0.196479	-1.70475	0.0586364	0.812142	0.882638	NA	NA	NA	NA	NA	0.32177	0.12556	0
gene22795	ARSA	rna41125	ARSA_HUMAN	protein_coding	-0.487636	5.09682	17.2085	0.000822139	0.00513546	-0.182136	3.73895	2.31318	0.147636	0.270032	-0.3005	2.37906	3.82422	0.0688493	0.200294	33.6982	13.3277	5.42668
gene7543	ARSB	rna13726	ARSB_HUMAN	protein_coding	-0.0350027	5.48268	0.156157	0.698165	0.792267	0.0890801	2.83008	0.458569	0.507887	0.648572	-0.136597	2.1904	0.435483	0.519027	0.702336	46.7144	7.17645	4.26086
gene22107	ARSD	rna39871	ARSD_HUMAN	protein_coding	-0.279398	5.38737	5.65567	0.030807	0.0783108	-0.181054	6.12081	6.37559	0.0224107	0.0654451	0.162443	1.46949	0.879873	0.362669	0.563352	39.681	67.8277	2.64427
gene22106	ARSE	rna39868	ARSE_HUMAN	protein_coding	NA	NA	NA	NA	NA	0.173309	-1.4363	0.223311	0.642857	0.758448	NA	NA	NA	NA	NA	0.209684	0.24605	0
gene22104	ARSF	rna39866	ARSF_HUMAN	protein_coding	NA	NA	NA	NA	NA	NA	NA	NA	NA	NA	NA	NA	NA	NA	NA	0	0	0
gene16567	ARSG	rna29521	ARSG_HUMAN	protein_coding	-0.483566	2.92356	10.1001	0.00610019	0.0230106	-0.1559	3.23459	2.09483	0.166949	0.296317	-0.36877	0.723131	2.86497	0.110589	0.269997	7.3677	8.82685	1.42441
gene22105	ARSH	rna39867	ARSH_HUMAN	protein_coding	NA	NA	NA	NA	NA	NA	NA	NA	NA	NA	NA	NA	NA	NA	NA	0	0	0
gene15391	ARSI	rna27531	ARSI_HUMAN	protein_coding	NA	NA	NA	NA	NA	NA	NA	NA	NA	NA	-0.865968	0.627211	9.24419	0.00804208	0.0480163	0.109467	0	1.32603
gene7890	ARSJ	rna14316	ARSJ_HUMAN	protein_coding	0.5499	4.89772	19.5401	0.000472326	0.00340965	-0.114098	1.16416	0.310891	0.584787	0.711731	0.428776	-0.44864	1.07198	0.316431	0.520779	28.5635	2.17966	0.499784
gene7428	ARSK	rna13511	ARSK_HUMAN	protein_coding	-0.239287	3.9819	2.17249	0.160738	0.27382	-0.0337559	2.75259	0.0863925	0.772562	0.853817	0.404686	-0.00259349	1.80889	0.198052	0.390288	15.4368	6.40354	0.871987
gene20161	ART1	rna36194	NAR1_HUMAN	protein_coding	NA	NA	NA	NA	NA	NA	NA	NA	NA	NA	0.64201	5.20563	34.782	2.59443e-05	0.00109137	0	0	32.9251
gene14795	ART3	rna26493	NAR3_HUMAN	protein_coding	-0.525301	0.646705	1.13116	0.304351	0.440539	0.302865	-0.371027	0.390645	0.540818	0.67611	-0.265956	4.46973	2.91137	0.10836	0.266309	0.956117	0.660666	20.723
gene9882	ART4	rna17901	NAR4_HUMAN	protein_coding	-0.180307	2.39759	0.131752	0.722758	0.81091	0.0155068	3.51626	0.0213661	0.885597	0.929352	0.406018	0.0832108	0.626145	0.441418	0.635558	4.46373	11.0659	0.910289
gene20162	ART5	rna36195	NAR5_HUMAN	protein_coding	NA	NA	NA	NA	NA	NA	NA	NA	NA	NA	0.495926	3.07725	14.1754	0.00178741	0.0173353	0	0	7.44509
gene7248	ARTN	rna13176	ARTN_HUMAN	protein_coding	NA	NA	NA	NA	NA	NA	NA	NA	NA	NA	NA	NA	NA	NA	NA	0	0	0
gene10945	ARV1	rna19851	ARV1_HUMAN	protein_coding	-0.177795	4.25924	2.3862	0.142803	0.250564	0.19572	2.79646	2.19622	0.157616	0.283858	0.180998	2.66689	2.02832	0.174274	0.359701	19.2546	6.87775	6.12761
gene26766	ARVCF	rna48543	ARVC_HUMAN	protein_coding	-0.0524278	4.34357	0.040218	0.844141	0.897465	0.60034	3.02787	24.8773	0.000130902	0.00124956	0.628154	3.40947	21.0809	0.000328012	0.00563246	18.6623	7.815	9.76204
gene23381	ARX	rna42106	ARX_HUMAN	protein_coding	NA	NA	NA	NA	NA	NA	NA	NA	NA	NA	0.411572	0.829238	3.98596	0.0638131	0.191209	0	0	1.53127
gene4450	AS3MT	rna8029	AS3MT_HUMAN	protein_coding	-0.391133	3.12128	6.36443	0.0231468	0.0629271	-0.375767	6.74374	15.4727	0.00117	0.00665338	0.158683	0.0947799	0.423718	0.524651	0.706756	8.60505	106.693	1.06249
gene13750	ASAH1	rna24667	ASAH1_HUMAN	protein_coding	-0.671631	8.60433	37.6631	1.72888e-05	0.000327581	-0.333006	5.68606	18.1355	0.000590042	0.00392522	0.0121928	4.77214	0.00937358	0.924116	0.961687	368.227	50.2657	27.2187
gene10871	ASAH2	rna19749	ASAH2_HUMAN	protein_coding	NA	NA	NA	NA	NA	NA	NA	NA	NA	NA	NA	NA	NA	NA	NA	NA	NA	NA
gene5254	ASAP1	rna9658	ASAP1_HUMAN	protein_coding	0.710563	6.08601	34.2947	2.89428e-05	0.000460537	0.0417436	4.0373	0.186269	0.671752	0.779848	0.420373	2.3301	6.87004	0.0189242	0.085496	58.9142	15.3238	5.01726
gene1979	ASAP2	rna3375	ASAP2_HUMAN	protein_coding	0.194867	5.65227	2.26267	0.15285	0.263474	-0.500593	3.9746	24.4668	0.000142361	0.0013373	0.164182	2.5662	0.467667	0.504649	0.690908	51.8509	15.4161	4.84898
gene19496	ASAP3	rna35052	ASAP3_HUMAN	protein_coding	0.131897	6.80333	0.694632	0.418164	0.554576	-0.184428	4.29788	1.91085	0.186235	0.320594	-0.232571	2.69472	1.42435	0.250691	0.453354	110.226	19.6398	6.17444
gene2928	ASB1	rna5226	ASB1_HUMAN	protein_coding	0.433842	4.40783	8.81978	0.0093647	0.0317235	-0.267278	4.39096	7.38244	0.0151462	0.048533	0.179713	4.5861	3.17494	0.0944361	0.244272	20.1046	20.5203	22.9823
gene22727	ASB10	rna40997	ASB10_HUMAN	protein_coding	NA	NA	NA	NA	NA	NA	NA	NA	NA	NA	-0.0754132	3.91599	0.285841	0.600508	0.763641	0	0	15.4058
gene22023	ASB11	rna39734	ASB11_HUMAN	protein_coding	2.51425	0.104732	27.9952	8.42873e-05	0.000974939	NA	NA	NA	NA	NA	-0.0897468	6.22374	0.505916	0.487512	0.675784	0.546777	0.123025	77.2007
gene29194	ASB12	rna52897	ASB12_HUMAN	protein_coding	NA	NA	NA	NA	NA	NA	NA	NA	NA	NA	-0.3777	2.84255	6.11884	0.0254148	0.103991	0	0	6.95006
gene22371	ASB13	rna40394	ASB13_HUMAN	protein_coding	0.106186	1.3258	0.15758	0.696866	0.791207	-0.20438	3.87132	4.71781	0.0450942	0.110991	-0.177719	1.53139	0.880812	0.36242	0.563214	2.21294	14.8448	2.99641
gene9126	ASB14	rna16451	ASB14_HUMAN	protein_coding	NA	NA	NA	NA	NA	NA	NA	NA	NA	NA	0.112086	5.07436	0.77208	0.393034	0.590749	0	0	31.8892
gene1662	ASB15	rna2837	ASB15_HUMAN	protein_coding	NA	NA	NA	NA	NA	NA	NA	NA	NA	NA	0.436938	3.81879	7.70038	0.0138782	0.0695257	0	0.112177	14.3636
gene16711	ASB16	rna29862	ASB16_HUMAN	protein_coding	NA	NA	NA	NA	NA	NA	NA	NA	NA	NA	0.0267201	4.35178	0.0281633	0.868966	0.930823	0	0.123552	20.1544
gene6917	ASB17	rna12580	ASB17_HUMAN	protein_coding	NA	NA	NA	NA	NA	NA	NA	NA	NA	NA	NA	NA	NA	NA	NA	NA	NA	NA
gene2959	ASB18	rna5319	ASB18_HUMAN	protein_coding	NA	NA	NA	NA	NA	NA	NA	NA	NA	NA	-0.0584984	2.6091	0.0364325	0.851445	0.920277	0	0	5.22873
gene18475	ASB2	rna33120	ASB2_HUMAN	protein_coding	-0.938799	1.58545	14.8962	0.00148876	0.00807092	-1.67256	-0.482517	8.0773	0.0116997	0.0398819	-0.473907	8.13078	13.0877	0.00242751	0.0216576	2.42772	0.345213	266.27
gene2683	ASB3	rna4722	ASB3_HUMAN	protein_coding	0.144384	5.7906	2.47012	0.136439	0.241697	0.037209	4.858	0.239347	0.631262	0.74948	0.209403	2.93271	3.04318	0.100931	0.254681	56.889	27.7694	7.23203
gene1278	ASB4	rna2241	ASB4_HUMAN	protein_coding	-0.466185	1.89484	3.6199	0.0760491	0.155049	-0.51686	1.22136	5.81377	0.0281709	0.0779047	-0.260319	4.09342	2.27352	0.152454	0.330584	3.26111	2.16012	16.7584
gene13862	ASB5	rna24874	ASB5_HUMAN	protein_coding	NA	NA	NA	NA	NA	NA	NA	NA	NA	NA	-0.54653	7.47439	6.32924	0.0247286	0.102132	0	0	140.625
gene17735	ASB6	rna31640	ASB6_HUMAN	protein_coding	-0.188963	3.70053	1.94068	0.18347	0.302729	0.118807	2.33087	0.638328	0.435921	0.584352	0.297596	3.22706	7.90736	0.012851	0.0660213	12.8563	4.87451	9.09802
gene15155	ASB7	rna27035	ASB7_HUMAN	protein_coding	0.190732	4.00289	2.81285	0.113781	0.210491	-0.161333	3.47778	2.58911	0.12699	0.242298	0.575316	1.90936	16.9476	0.00086366	0.0106016	15.7538	10.9543	3.3413
gene9663	ASB8	rna17475	ASB8_HUMAN	protein_coding	0.0710416	4.91068	0.485295	0.496463	0.626217	0.00618318	3.47693	0.0052397	0.943185	0.96348	-0.41766	5.51209	19.7429	0.000442767	0.00685656	29.3577	10.5801	47.1874
gene22025	ASB9	rna39737	ASB9_HUMAN	protein_coding	0.0296286	3.03178	0.0349278	0.854198	0.905053	0.49877	-1.13404	1.18657	0.292025	0.443662	-0.0230602	1.04551	0.00539664	0.942381	0.970278	8.23732	0.316771	1.8013
gene11101	ASCC1	rna20140	ASCC1_HUMAN	protein_coding	-0.106489	6.80525	0.570447	0.461574	0.595066	-0.269766	4.67594	15.8915	0.00104633	0.00612251	0.336358	4.96972	11.5366	0.00384469	0.0292861	113.052	25.72	30.2303
gene25944	ASCC2	rna46968	ASCC2_HUMAN	protein_coding	-0.361534	6.0157	15.5816	0.00124223	0.00702362	0.0402478	4.48978	0.188651	0.669795	0.778312	-0.0193143	5.54455	0.0208852	0.88696	0.939778	65.2224	21.9322	48.9872
gene16176	ASCC3	rna28833	ASCC3_HUMAN	protein_coding	-0.495109	6.4901	25.9771	0.000122881	0.00126709	-0.12465	6.16509	2.92034	0.106631	0.212822	-0.141951	5.21586	2.54613	0.130811	0.299058	88.714	72.6105	37.6085
gene8290	ASCL1	rna14975	ASCL1_HUMAN	protein_coding	NA	NA	NA	NA	NA	NA	NA	NA	NA	NA	NA	NA	NA	NA	NA	0	0	0
gene24961	ASCL2	rna44979	ASCL2_HUMAN	protein_coding	NA	NA	NA	NA	NA	NA	NA	NA	NA	NA	NA	NA	NA	NA	NA	0.159357	0	0
gene26696	ASCL3	rna48420	ASCL3_HUMAN	protein_coding	NA	NA	NA	NA	NA	NA	NA	NA	NA	NA	NA	NA	NA	NA	NA	0.136588	0	0
gene8240	ASCL4	rna14891	ASCL4_HUMAN	protein_coding	NA	NA	NA	NA	NA	NA	NA	NA	NA	NA	-0.652405	-0.523993	4.29382	0.0553738	0.174023	0	0	0.661388
gene23702	ASCL5	rna42692	ASCL5_HUMAN	protein_coding	NA	NA	NA	NA	NA	NA	NA	NA	NA	NA	NA	NA	NA	NA	NA	0	0.0757938	0
gene3404	ASDURF	rna6203	ASURF_HUMAN	protein_coding	-0.318151	0.494144	1.47683	0.242658	0.373283	-0.336501	-0.144872	1.43621	0.248061	0.395405	0.0508335	0.174406	0.0428688	0.838677	0.913835	1.24054	0.883538	0.997402
gene11246	ASF1A	rna20429	ASF1A_HUMAN	protein_coding	0.0511433	3.65385	0.130718	0.722624	0.810811	-0.0969715	2.07864	0.470144	0.502655	0.644262	-0.138965	2.76816	0.722456	0.408318	0.604286	11.9699	4.03604	6.75373
gene27918	ASF1B	rna50492	ASF1B_HUMAN	protein_coding	-0.63877	0.554398	2.63054	0.12521	0.226489	-0.316406	0.080149	1.2204	0.285484	0.436089	NA	NA	NA	NA	NA	0.905865	0.925085	0.323426
gene21772	ASGR1	rna39258	ASGR1_HUMAN	protein_coding	NA	NA	NA	NA	NA	-0.0675526	7.76662	0.877182	0.362783	0.515891	NA	NA	NA	NA	NA	0.150882	221.324	0.0755141
gene21771	ASGR2	rna39257	ASGR2_HUMAN	protein_coding	NA	NA	NA	NA	NA	0.124975	6.15126	2.3731	0.142823	0.263739	NA	NA	NA	NA	NA	0	72.3073	0
gene26063	ASH1L	rna47222	ASH1L_HUMAN	protein_coding	0.344128	8.12478	12.1479	0.00322937	0.0144597	0.239566	7.0586	12.016	0.00314813	0.0142659	0.447835	6.12975	26.1067	0.000116952	0.00294588	273.716	132.157	65.0205
gene13687	ASH2L	rna24563	ASH2L_HUMAN	protein_coding	-0.00359655	4.98502	0.00164911	0.968132	0.980493	0.150197	4.02047	2.45813	0.136319	0.254586	0.169361	3.92551	3.07469	0.0993304	0.251983	31.3345	16.0141	15.2057
gene9587	ASIC1	rna17351	ASIC1_HUMAN	protein_coding	-0.0778118	0.156974	0.0329321	0.858375	0.907633	NA	NA	NA	NA	NA	NA	NA	NA	NA	NA	0.912162	0	0
gene19848	ASIC2	rna35719	ASIC2_HUMAN	protein_coding	NA	NA	NA	NA	NA	NA	NA	NA	NA	NA	NA	NA	NA	NA	NA	0	0.0372596	0
gene22720	ASIC3	rna40982	ASIC3_HUMAN	protein_coding	NA	NA	NA	NA	NA	NA	NA	NA	NA	NA	NA	NA	NA	NA	NA	0	0.12556	0.013527
gene3100	ASIC4	rna5601	ASIC4_HUMAN	protein_coding	2.71252	0.0437639	32.6351	3.78121e-05	0.000556137	NA	NA	NA	NA	NA	NA	NA	NA	NA	NA	0.506881	0	0
gene8128	ASIC5	rna14716	ASIC5_HUMAN	protein_coding	NA	NA	NA	NA	NA	NA	NA	NA	NA	NA	NA	NA	NA	NA	NA	0	0.118891	0
gene10435	ASIP	rna18871	ASIP_HUMAN	protein_coding	0.45401	1.2542	1.96037	0.181389	0.300137	NA	NA	NA	NA	NA	NA	NA	NA	NA	NA	1.91223	0.261746	0.125778
gene18770	ASL	rna33731	ARLY_HUMAN	protein_coding	-0.469286	3.90092	11.9666	0.00340894	0.01506	-1.08967	8.99932	80.679	1.11798e-07	7.58843e-06	-0.163606	2.49375	0.829542	0.376396	0.576665	14.9415	496.566	4.881
gene22114	ASMT	rna39887	ASMT_HUMAN	protein_coding	0.336363	-1.02928	0.417025	0.527975	0.654214	NA	NA	NA	NA	NA	NA	NA	NA	NA	NA	0.32177	0.149626	0
gene22119	ASMTL	rna39893	ASML_HUMAN	protein_coding	-0.0987154	3.82085	0.639269	0.436191	0.571554	-0.434198	4.16624	15.4524	0.0011764	0.00667549	0.0643623	2.93364	0.258811	0.618125	0.775864	13.9648	16.3227	7.5691
gene27878	ASNA1	rna50425	ASNA_HUMAN	protein_coding	-1.12794	5.44835	69.772	4.309e-07	2.98427e-05	-0.477091	5.05794	41.2833	8.06492e-06	0.000152421	-0.437843	4.0458	11.0603	0.00445451	0.032027	33.046	36.1906	16.3877
gene1299	ASNS	rna2268	ASNS_HUMAN	protein_coding	-0.0596366	4.81457	0.325855	0.576384	0.694788	1.24763	3.91433	112.773	1.08666e-08	1.49425e-06	0.258799	1.60275	1.30629	0.270469	0.473951	28.0214	10.9468	2.9029
gene3403	ASNSD1	rna6202	ASND1_HUMAN	protein_coding	-0.389627	3.88793	7.1398	0.0171636	0.0504143	-0.153226	3.2526	1.26165	0.277775	0.427972	-0.142693	3.49193	1.42641	0.250364	0.452963	14.6995	9.44931	10.713
gene20045	ASPA	rna36046	ACY2_HUMAN	protein_coding	-1.00408	5.34863	21.9134	0.000389758	0.00295275	0.818455	3.49404	17.6519	0.000968657	0.00579559	-0.445504	1.95671	3.30073	0.0887694	0.234882	38.0621	10.1703	3.54304
gene28057	ASPDH	rna50717	ASPD_HUMAN	protein_coding	NA	NA	NA	NA	NA	-0.675532	4.91009	41.4321	7.89481e-06	0.000149644	NA	NA	NA	NA	NA	0	31.4844	0
gene18290	ASPG	rna32774	LPP60_HUMAN	protein_coding	NA	NA	NA	NA	NA	0.0326943	6.14327	0.173609	0.682415	0.787584	NA	NA	NA	NA	NA	0.109459	71.1758	0.108281
gene19072	ASPH	rna34292	ASPH_HUMAN	protein_coding	-0.623176	8.41294	27.6691	8.94683e-05	0.00101584	0.17986	5.96132	1.71761	0.211017	0.351423	0.259331	6.61792	3.68611	0.073524	0.209229	326.967	60.7804	94.0165
gene18674	ASPHD1	rna33552	ASPH1_HUMAN	protein_coding	0.216481	-0.915689	0.209131	0.653864	0.757062	-0.327723	-0.691887	0.489735	0.494013	0.636253	NA	NA	NA	NA	NA	0.377016	0.560885	0.04403
gene25906	ASPHD2	rna46874	ASPH2_HUMAN	protein_coding	0.115068	-1.14535	0.0402006	0.843725	0.897128	NA	NA	NA	NA	NA	NA	NA	NA	NA	NA	0.378538	0.0395964	0.0396957
gene23736	ASPM	rna42756	ASPM_HUMAN	protein_coding	-0.79285	1.94571	9.28893	0.00797919	0.0280907	-0.548095	0.905713	4.36696	0.0528287	0.125044	-0.757016	-1.41413	1.03327	0.325283	0.528463	3.70862	1.50326	0.155574
gene20846	ASPN	rna37393	ASPN_HUMAN	protein_coding	-0.643955	6.29428	14.4931	0.00188556	0.00969102	0.160459	0.832953	0.457935	0.508177	0.648838	-0.289242	3.40658	0.509283	0.489174	0.677155	66.5397	1.57048	7.90656
gene2527	ASPRV1	rna4406	APRV1_HUMAN	protein_coding	0.441165	4.97322	11.9768	0.00339857	0.0150241	-0.137524	3.59488	1.56083	0.229365	0.374018	0.370839	2.75871	9.20485	0.00815021	0.0485225	28.6705	12.1905	6.16709
gene25478	ASPSCR1	rna45984	ASPC1_HUMAN	protein_coding	-0.575923	6.22552	26.9857	0.00010154	0.00111441	-0.494321	5.18824	44.958	4.84073e-06	0.000105484	-0.297016	6.41465	6.03931	0.0262415	0.106477	67.3942	38.0839	85.6916
gene27709	ASRGL1	rna50081	ASGL1_HUMAN	protein_coding	0.298278	4.13731	3.57553	0.0776914	0.157597	0.149508	4.33421	2.40641	0.140231	0.260277	-0.608564	3.08405	28.2409	7.84832e-05	0.00224338	15.3694	20.8392	8.54283
gene17747	ASS1	rna31665	ASSY_HUMAN	protein_coding	2.64055	3.13393	40.5935	3.36714e-05	0.000512759	-1.28041	11.2486	51.7708	6.0636e-06	0.000124801	NA	NA	NA	NA	NA	5.18203	2554.48	0.137979
gene6382	ASTE1	rna11646	ASTE1_HUMAN	protein_coding	-0.359459	2.46379	4.28948	0.0556243	0.122752	0.43669	1.85205	8.43114	0.0102942	0.0361361	0.725415	1.06827	8.63766	0.00990922	0.0558136	5.44365	3.47117	2.08884
gene2289	ASTL	rna3975	ASTL_HUMAN	protein_coding	NA	NA	NA	NA	NA	NA	NA	NA	NA	NA	NA	NA	NA	NA	NA	0	0.0374065	0
gene14362	ASTN1	rna25737	ASTN1_HUMAN	protein_coding	NA	NA	NA	NA	NA	NA	NA	NA	NA	NA	NA	NA	NA	NA	NA	0	0	0
gene17542	ASTN2	rna31236	ASTN2_HUMAN	protein_coding	NA	NA	NA	NA	NA	NA	NA	NA	NA	NA	NA	NA	NA	NA	NA	0.10698	0	0
gene10395	ASXL1	rna18795	ASXL1_HUMAN	protein_coding	0.476792	5.57123	24.4693	0.000164961	0.00157436	-0.111265	4.87082	1.14741	0.299854	0.451608	0.219772	2.79388	3.77458	0.0704881	0.203507	45.6803	28.6122	6.74032
gene2097	ASXL2	rna3604	ASXL2_HUMAN	protein_coding	-0.260023	5.76911	1.9325	0.186552	0.306528	-0.0277004	5.43075	0.14563	0.707726	0.805604	0.202136	4.43233	2.72684	0.118848	0.281831	53.2208	41.1757	20.7752
gene5865	ASXL3	rna10682	ASXL3_HUMAN	protein_coding	0.248972	-1.35077	0.122253	0.731362	0.817228	NA	NA	NA	NA	NA	NA	NA	NA	NA	NA	0.23668	0	0
gene1624	ASZ1	rna2789	ASZ1_HUMAN	protein_coding	NA	NA	NA	NA	NA	NA	NA	NA	NA	NA	NA	NA	NA	NA	NA	0	0	0
gene10865	ATAD1	rna19729	ATAD1_HUMAN	protein_coding	-0.357371	6.02403	18.6394	0.000582266	0.00395827	-0.224612	5.2246	12.1867	0.00298863	0.0136909	-0.0445715	6.29183	0.191301	0.667888	0.807934	63.9542	38.2842	78.6564
gene5301	ATAD2	rna9752	ATAD2_HUMAN	protein_coding	0.0709885	3.87237	0.170895	0.685043	0.782634	-0.399326	2.41219	7.79831	0.0129631	0.043078	0.222593	0.0785248	0.232277	0.636825	0.78754	13.6033	5.01057	0.938331
gene2071	ATAD2B	rna3530	ATD2B_HUMAN	protein_coding	0.358203	6.37717	14.3329	0.00173348	0.0091062	0.0439322	5.06593	0.197936	0.662303	0.772731	0.139033	3.8087	1.49722	0.239433	0.440308	77.2244	32.2855	13.7477
gene19864	ATAD5	rna35754	ATAD5_HUMAN	protein_coding	0.874777	3.46375	27.1975	9.76117e-05	0.00108314	0.410667	0.416566	2.56727	0.12849	0.244313	0.730495	-0.250276	4.57066	0.0488828	0.160423	9.15811	1.10442	0.765946
gene15862	ATAT1	rna28305	ATAT_HUMAN	protein_coding	0.235785	3.03467	3.30463	0.0886812	0.174562	0.671448	1.38028	18.9094	0.000488825	0.0034064	0.239488	0.55985	1.43728	0.248645	0.451	7.84514	2.47104	1.514
gene23906	ATCAY	rna43090	ATCAY_HUMAN	protein_coding	NA	NA	NA	NA	NA	NA	NA	NA	NA	NA	NA	NA	NA	NA	NA	0	0	0
gene4610	ATE1	rna8360	ATE1_HUMAN	protein_coding	0.2678	5.72794	7.32198	0.0160294	0.0478685	-0.148126	4.80748	2.54515	0.130032	0.246218	0.273013	4.2683	9.24743	0.00803326	0.0479884	49.8879	26.1109	19.0836
gene9577	ATF1	rna17323	ATF1_HUMAN	protein_coding	0.458187	4.57206	14.947	0.0014687	0.00797721	0.256414	3.96971	7.76675	0.0131155	0.0434759	0.0382664	4.56255	0.186625	0.671709	0.810053	23.6391	15.4161	23.6798
gene3516	ATF2	rna6401	ATF2_HUMAN	protein_coding	0.181472	6.65268	6.24595	0.0242588	0.0652338	0.162874	5.53536	6.14723	0.0245714	0.0702524	0.147817	4.25707	2.87071	0.110261	0.269617	98.2123	45.1214	18.1786
gene14234	ATF3	rna25517	ATF3_HUMAN	protein_coding	-0.255221	2.22241	0.558133	0.467228	0.600056	1.46939	4.44445	4.40359	0.0644248	0.145414	0.0774435	3.57387	0.0220667	0.884508	0.938944	3.24397	12.3441	9.99091
gene22965	ATF4	rna41470	ATF4_HUMAN	protein_coding	1.59588	9.10821	95.1234	6.53741e-08	1.09417e-05	0.335547	6.17166	13.0268	0.00232551	0.0113438	0.326817	8.35253	5.90557	0.0277027	0.110685	365.277	75.1875	308.763
gene24290	ATF5	rna43779	ATF5_HUMAN	protein_coding	-0.354371	0.953079	1.82772	0.19601	0.317907	1.62591	7.88014	150.778	4.55416e-09	9.19536e-07	0.802058	1.68563	11.5415	0.00383882	0.0292643	1.79575	150.487	2.73266
gene19586	ATF6	rna35225	ATF6A_HUMAN	protein_coding	-0.668883	6.36919	72.0575	3.50822e-07	2.66448e-05	-0.326761	6.63645	19.9975	0.000377961	0.00278469	-0.173605	4.86685	4.44727	0.0516594	0.166396	80.3516	92.3317	28.9752
gene24768	ATF6B	rna44623	ATF6B_HUMAN	protein_coding	0.221225	4.62753	4.80737	0.0441601	0.102879	0.0960337	3.60966	0.61019	0.446027	0.593079	0.0766601	2.31144	0.277319	0.605942	0.7672	22.5332	11.5727	4.76622
gene9493	ATF7	rna17144	ATF7_HUMAN	protein_coding	0.382421	5.51676	10.775	0.00491566	0.0196106	0.426806	3.55405	16.452	0.000903211	0.00549474	0.367041	2.21868	7.08186	0.0174545	0.0812426	45.4109	11.1849	4.12898
gene9891	ATF7IP	rna17916	MCAF1_HUMAN	protein_coding	-0.325955	6.87435	8.59724	0.0101168	0.0335607	0.164881	5.73762	4.00214	0.0625621	0.142175	-0.477153	5.04972	11.7746	0.0035759	0.0279786	117.542	52.2219	33.3697
gene21505	ATF7IP2	rna38749	MCAF2_HUMAN	protein_coding	-1.15789	0.108347	6.05872	0.026144	0.0692627	NA	NA	NA	NA	NA	NA	NA	NA	NA	NA	0.460801	0.171549	0.0241657
gene7511	ATG10	rna13658	ATG10_HUMAN	protein_coding	-0.5693	3.32921	9.06634	0.00860502	0.0297143	0.0278428	3.32178	0.106738	0.748089	0.835452	-0.839156	2.71267	22.9447	0.000220099	0.00436235	9.85583	9.83042	7.00845
gene9548	ATG101	rna17252	ATGA1_HUMAN	protein_coding	-0.240374	4.27044	3.67866	0.0739378	0.151858	-0.39605	3.43972	14.5863	0.00149027	0.0080038	-0.182122	3.65711	2.48101	0.135479	0.30537	18.0296	11.185	12.2236
gene13400	ATG12	rna24029	ATG12_HUMAN	protein_coding	-0.352449	5.01707	10.587	0.00521691	0.0205136	0.110325	4.71	1.33322	0.265049	0.414247	-0.0243224	3.66988	0.0591395	0.81106	0.897678	33.0579	26.1336	13.005
gene16321	ATG13	rna29105	ATG13_HUMAN	protein_coding	-0.0480105	6.32983	0.299214	0.592251	0.707382	-0.350802	4.87267	15.1141	0.00128916	0.00716503	-0.123255	4.57581	1.6012	0.224483	0.422097	76.3528	28.7877	22.8202
gene23498	ATG14	rna42302	BAKOR_HUMAN	protein_coding	-0.0102558	5.15211	0.0137137	0.908297	0.942448	-0.466512	5.03647	14.6406	0.00151082	0.00809525	0.137358	3.77442	2.91461	0.107791	0.265426	34.8393	32.899	13.5876
gene2984	ATG16L1	rna5380	A16L1_HUMAN	protein_coding	0.172062	5.27051	3.06388	0.100034	0.190962	0.324462	5.3515	19.3917	0.000435693	0.00311229	0.177118	3.86367	2.42996	0.13928	0.310707	35.1585	38.0056	14.089
gene20187	ATG16L2	rna36244	A16L2_HUMAN	protein_coding	-0.561919	3.18349	9.44803	0.00756369	0.027009	-0.36065	0.818579	2.596	0.126521	0.241785	-0.187447	0.734362	0.5778	0.458619	0.651169	8.43265	1.68118	1.44331
gene25157	ATG2A	rna45388	ATG2A_HUMAN	protein_coding	0.865748	5.60585	30.9102	5.9312e-05	0.000753955	-1.10122	5.326	64.7512	8.37243e-07	3.0352e-05	0.154869	3.23929	1.78862	0.20045	0.393363	44.3922	38.8245	9.43685
gene18434	ATG2B	rna33059	ATG2B_HUMAN	protein_coding	0.206575	6.60172	4.63779	0.04758	0.108951	-0.840278	6.09261	55.2239	1.35289e-06	4.35079e-05	-0.0717508	4.67409	0.581068	0.457374	0.650557	94.7728	71.4267	25.5442
gene513	ATG3	rna841	ATG3_HUMAN	protein_coding	0.0867781	5.13947	0.706219	0.413619	0.550395	-0.44671	4.06132	26.4593	9.54962e-05	0.000990416	-0.166193	3.95755	2.50431	0.133786	0.302668	35.36	16.8041	14.6101
gene22459	ATG4A	rna40554	ATG4A_HUMAN	protein_coding	-0.447554	3.86806	10.4367	0.00547303	0.0212206	-0.497769	3.31202	22.8709	0.000199011	0.00171776	-0.0700237	4.76389	0.296873	0.593628	0.759044	14.1535	10.2528	26.1778
gene2890	ATG4B	rna5138	ATG4B_HUMAN	protein_coding	-0.214799	5.32629	6.17076	0.0249964	0.0667605	0.0458329	3.88697	0.270312	0.610182	0.732743	0.0341189	4.20753	0.135402	0.717887	0.839928	38.6054	14.9406	17.8068
gene7022	ATG4C	rna12770	ATG4C_HUMAN	protein_coding	-0.925663	3.97205	30.2542	5.6451e-05	0.000727824	-0.110411	4.41558	0.508763	0.48734	0.630204	-0.48269	1.25193	5.39222	0.0342561	0.1271	15.9523	22.7431	2.23607
gene24121	ATG4D	rna43450	ATG4D_HUMAN	protein_coding	-0.352555	3.42592	4.47317	0.0511992	0.115166	-0.246843	3.29843	5.82912	0.0279925	0.0775996	-0.404109	6.13358	12.5331	0.00285187	0.0240978	10.1323	9.90298	71.115
gene16147	ATG5	rna28808	ATG5_HUMAN	protein_coding	-0.0927195	5.78364	1.29631	0.272371	0.406492	0.0371064	5.05617	0.290718	0.597123	0.721952	0.0292798	3.98067	0.088912	0.769537	0.870988	52.8596	34.1416	16.2022
gene9316	ATG7	rna16817	ATG7_HUMAN	protein_coding	-0.410578	5.39522	18.3082	0.000629774	0.00419447	0.177032	3.11834	1.88768	0.188252	0.323265	0.0195174	2.52828	0.0248184	0.876861	0.935194	42.0354	8.82999	5.85433
gene3115	ATG9A	rna5639	ATG9A_HUMAN	protein_coding	0.0265655	5.79913	0.0666249	0.799749	0.866118	-0.772104	5.00836	45.6385	4.41937e-06	9.81536e-05	-0.278746	5.76891	4.0971	0.0606029	0.184469	54.526	28.2922	52.901
gene22718	ATG9B	rna40978	ATG9B_HUMAN	protein_coding	NA	NA	NA	NA	NA	NA	NA	NA	NA	NA	NA	NA	NA	NA	NA	0	0	0
gene3178	ATIC	rna5769	PUR9_HUMAN	protein_coding	-0.0247691	6.25064	0.0706142	0.793985	0.861987	-0.184677	4.71857	3.51114	0.0791852	0.170135	0.0627107	6.30536	0.389365	0.541737	0.720346	74.9803	27.3874	77.8811
gene17479	ATL1	rna31098	ATLA1_HUMAN	protein_coding	0.743687	0.978125	9.2826	0.00799626	0.0281207	0.154736	-1.13777	0.135859	0.717225	0.812475	NA	NA	NA	NA	NA	1.89508	0.356367	0.135451
gene2239	ATL2	rna3875	ATLA2_HUMAN	protein_coding	-0.444698	6.2573	9.60304	0.00725496	0.0261653	-0.222643	5.63471	5.07733	0.038498	0.0987746	-0.226866	5.67929	7.03069	0.0177971	0.0823366	78.5983	49.4327	50.7195
gene25205	ATL3	rna45501	ATLA3_HUMAN	protein_coding	-0.361493	8.55249	13.9099	0.00194743	0.0099104	0.00165428	6.28175	0.000631244	0.980264	0.98651	0.147727	4.009	0.577957	0.459349	0.651747	368.722	76.855	15.5976
gene12012	ATM	rna21729	ATM_HUMAN	protein_coding	0.00244571	6.71738	0.000830374	0.977383	0.986442	0.0659525	5.45263	0.705812	0.413114	0.563598	-0.135442	4.07793	1.32634	0.266967	0.47048	106.409	43.5392	16.0431
gene5184	ATMIN	rna9538	ATMIN_HUMAN	protein_coding	-0.542223	7.01808	17.4125	0.000781909	0.00494361	-0.0992094	4.57318	1.14968	0.299392	0.451252	-0.0574262	5.78454	0.389573	0.541631	0.720334	129.738	23.4355	54.5809
gene10027	ATN1	rna18127	ATN1_HUMAN	protein_coding	0.620869	5.47961	10.241	0.00663786	0.0245019	0.246076	3.43755	4.06524	0.0607377	0.138973	0.544134	2.0128	4.07763	0.0619246	0.187278	37.4934	10.2494	3.32696
gene14647	ATOH1	rna26229	ATOH1_HUMAN	protein_coding	NA	NA	NA	NA	NA	NA	NA	NA	NA	NA	NA	NA	NA	NA	NA	NA	NA	NA
gene11043	ATOH7	rna20018	ATOH7_HUMAN	protein_coding	NA	NA	NA	NA	NA	-1.10568	-0.0611477	9.69094	0.00664164	0.0256205	NA	NA	NA	NA	NA	0	0.669651	0
gene2381	ATOH8	rna4153	ATOH8_HUMAN	protein_coding	0.766696	4.35834	29.7644	6.14669e-05	0.000775349	-0.826632	2.46797	13.4874	0.00229427	0.0112464	-0.954512	2.41599	16.6452	0.000959141	0.0113391	21.4733	4.7122	5.30208
gene15423	ATOX1	rna27601	ATOX1_HUMAN	protein_coding	-0.0607704	5.13714	0.432632	0.520456	0.647994	0.0267794	3.68765	0.0831796	0.776706	0.85709	-0.149403	2.44902	1.19508	0.291058	0.49566	33.7586	12.973	5.51773
gene15064	ATP10A	rna26930	AT10A_HUMAN	protein_coding	-0.157381	4.68969	0.742521	0.402646	0.539728	-0.682808	0.218955	6.20578	0.0239955	0.0689752	-0.382633	2.08718	1.05318	0.322968	0.52671	23.698	1.17373	3.35339
gene15499	ATP10B	rna27734	AT10B_HUMAN	protein_coding	NA	NA	NA	NA	NA	NA	NA	NA	NA	NA	NA	NA	NA	NA	NA	0	0.370657	0
gene14052	ATP10D	rna25225	AT10D_HUMAN	protein_coding	-0.0155876	6.17886	0.0219194	0.884232	0.925607	-0.988219	4.23362	71.5368	2.51161e-07	1.26443e-05	-0.198225	1.40979	0.635077	0.437574	0.632052	75.7557	18.047	2.50405
gene28251	ATP11A	rna51119	AT11A_HUMAN	protein_coding	-0.169939	5.75568	1.11159	0.309009	0.445107	-1.37175	5.9697	39.7145	5.20294e-05	0.000633044	0.310097	3.60787	3.64552	0.075006	0.212175	51.5919	56.1317	10.787
gene837	ATP11B	rna1502	AT11B_HUMAN	protein_coding	0.281508	6.87205	8.27464	0.0113332	0.0365454	-0.0828779	5.99018	1.11015	0.307573	0.45989	-0.0407071	5.23565	0.144288	0.709225	0.834718	117.641	61.5861	36.3967
gene23060	ATP11C	rna41642	AT11C_HUMAN	protein_coding	0.237924	5.33222	6.47433	0.0221677	0.0609992	-0.0575306	6.58072	0.184091	0.674252	0.781273	0.608606	2.8481	19.2726	0.000493427	0.00734253	43.824	92.8535	6.55023
gene3751	ATP12A	rna6815	AT12A_HUMAN	protein_coding	NA	NA	NA	NA	NA	NA	NA	NA	NA	NA	NA	NA	NA	NA	NA	0	0	0
gene8879	ATP13A1	rna15947	AT131_HUMAN	protein_coding	0.297902	5.05302	6.21583	0.0245512	0.0658047	-0.281502	4.04001	10.5946	0.00492493	0.0202416	0.297682	3.11179	8.68416	0.00974974	0.0553113	30.2752	16.156	8.51751
gene21168	ATP13A2	rna38080	AT132_HUMAN	protein_coding	0.609489	3.63062	14.0295	0.00188403	0.0096887	-0.27414	2.76664	3.91302	0.0652495	0.146888	-0.0039338	1.84332	0.000580371	0.981088	0.98994	11.7495	6.52032	3.43791
gene697	ATP13A3	rna1243	AT133_HUMAN	protein_coding	0.0303728	6.46498	0.14802	0.70572	0.798201	-0.141923	7.27424	3.3735	0.0847456	0.17959	0.0933279	4.19739	0.802648	0.384049	0.583468	88.5512	156.761	17.6401
gene709	ATP13A4	rna1265	AT134_HUMAN	protein_coding	NA	NA	NA	NA	NA	NA	NA	NA	NA	NA	NA	NA	NA	NA	NA	0.178299	0	0
gene712	ATP13A5	rna1267	AT135_HUMAN	protein_coding	NA	NA	NA	NA	NA	NA	NA	NA	NA	NA	NA	NA	NA	NA	NA	0	0	0
gene25370	ATP1A1	rna45780	AT1A1_HUMAN	protein_coding	0.49753	6.97298	44.9021	6.3488e-06	0.000166157	-0.227336	6.75125	3.91766	0.065354	0.147054	-0.0199632	4.95761	0.0108916	0.918353	0.95827	129.623	110.066	29.1388
gene24562	ATP1A3	rna44240	AT1A3_HUMAN	protein_coding	NA	NA	NA	NA	NA	NA	NA	NA	NA	NA	-1.12622	-1.3759	2.20347	0.160754	0.342197	0	0	0.144521
gene27457	ATP1A4	rna49689	AT1A4_HUMAN	protein_coding	NA	NA	NA	NA	NA	NA	NA	NA	NA	NA	-0.141476	2.94353	1.01229	0.329852	0.532082	0.182432	0.074813	7.86475
gene14469	ATP1B1	rna25913	AT1B1_HUMAN	protein_coding	-0.243127	2.97076	2.08294	0.169078	0.284779	-0.122158	4.86514	1.18753	0.291838	0.443441	-0.361266	6.04061	5.80661	0.0288814	0.113822	7.72244	27.4682	64.5351
gene21817	ATP1B2	rna39332	AT1B2_HUMAN	protein_coding	0.449547	-1.11365	0.652353	0.431629	0.56718	0.773575	2.36275	5.35537	0.0399631	0.101377	0.42613	3.81355	2.27191	0.15598	0.335678	0.36489	5.10457	12.0608
gene6486	ATP1B3	rna11839	AT1B3_HUMAN	protein_coding	0.221675	5.30016	2.71458	0.119777	0.218983	0.243641	1.14297	2.00931	0.175359	0.306873	0.0708586	2.33185	0.0836975	0.776339	0.875265	40.3597	1.96581	4.68102
gene21581	ATP1B4	rna38935	AT1B4_HUMAN	protein_coding	0.24688	-0.410571	0.422131	0.525493	0.652257	NA	NA	NA	NA	NA	0.531334	6.83594	19.6491	0.000452376	0.00696708	0.691201	0	108.265
gene8619	ATP23	rna15470	ATP23_HUMAN	protein_coding	-0.15123	3.39408	1.13823	0.302543	0.438975	0.213805	2.92461	3.2139	0.0917823	0.190228	0.236537	2.25484	4.00525	0.0632418	0.190008	10.6025	7.36214	4.60214
gene18642	ATP2A1	rna33476	AT2A1_HUMAN	protein_coding	1.08936	2.95738	24.2644	0.00017185	0.00161958	-0.346353	2.46413	0.765606	0.400696	0.551943	-0.966479	10.0775	0.580052	0.463088	0.655007	6.25375	3.81402	1040.24
gene18099	ATP2A2	rna32421	AT2A2_HUMAN	protein_coding	-0.0292473	7.32563	0.0669593	0.799259	0.865748	-0.156125	6.78718	1.66097	0.216492	0.358744	-0.639995	12.0776	14.559	0.00160927	0.0161994	160.157	102.333	4064.74
gene20061	ATP2A3	rna36077	AT2A3_HUMAN	protein_coding	-0.315255	2.96054	3.6323	0.0755979	0.15446	-0.37769	2.51034	9.07175	0.00821094	0.030367	-0.942299	1.79593	21.1048	0.000326297	0.00562308	7.24692	5.43817	3.08219
gene8404	ATP2B1	rna15169	AT2B2_HUMAN	protein_coding	-0.130657	6.59954	2.08364	0.169011	0.284694	-0.299396	6.1065	14.7016	0.00144347	0.00781563	0.211896	6.47385	2.28894	0.150483	0.327962	95.1336	71.284	88.1151
gene9310	ATP2B2	rna16803	AT2B2_HUMAN	protein_coding	-2.10563	1.68283	39.2171	1.37854e-05	0.000281564	0.628279	5.63596	48.2285	3.15363e-06	7.83545e-05	0.425007	3.47389	0.808342	0.387051	0.585745	2.62721	47.1614	10.7474
gene28498	ATP2B3	rna51689	AT2B3_HUMAN	protein_coding	NA	NA	NA	NA	NA	NA	NA	NA	NA	NA	-0.971178	2.38352	13.7113	0.00217451	0.0200545	0	0	4.75337
gene23647	ATP2B4	rna42600	AT2B4_HUMAN	protein_coding	0.0370087	7.94423	0.0643629	0.8031	0.868439	0.0643229	2.31689	0.110123	0.744276	0.832827	0.34992	4.40099	4.41918	0.0530771	0.16921	238.913	4.54763	21.1798
gene6381	ATP2C1	rna11643	AT2C1_HUMAN	protein_coding	-0.0409803	6.43973	0.303619	0.589565	0.705526	0.323859	6.26193	17.8892	0.000627067	0.00410479	-0.100364	5.58756	1.23966	0.282558	0.487216	87.1209	75.5253	47.7625
gene29672	ATP2C2	rna53469	AT2C1_HUMAN	protein_coding	NA	NA	NA	NA	NA	NA	NA	NA	NA	NA	NA	NA	NA	NA	NA	0	0	0
gene25744	ATP4A	rna46542	ATP4A_HUMAN	protein_coding	0.607507	1.57882	8.04127	0.0123179	0.0389407	NA	NA	NA	NA	NA	NA	NA	NA	NA	NA	2.21497	0.189485	0.089018
gene28265	ATP4B	rna51191	ATP4B_HUMAN	protein_coding	NA	NA	NA	NA	NA	NA	NA	NA	NA	NA	NA	NA	NA	NA	NA	0	0	0
gene5923	ATP5F1A	rna10785	ATPA_HUMAN	protein_coding	-1.11065	9.29398	74.0367	2.94886e-07	2.39084e-05	-0.298485	8.31941	20.8065	0.00031383	0.00241132	-0.326751	10.8834	5.98848	0.0267861	0.108034	525.526	333.8	1938.57
gene8670	ATP5F1B	rna15579	ATPB_HUMAN	protein_coding	-1.1759	9.4356	62.5899	8.54478e-07	4.61168e-05	-0.664989	8.56933	87.8696	6.23469e-08	4.89899e-06	-0.520909	11.0787	16.0802	0.00107624	0.0122309	528.347	411.643	2214.9
gene22397	ATP5F1C	rna40446	ATPG_HUMAN	protein_coding	-1.19104	6.75964	96.7074	5.12113e-08	9.64266e-06	-0.238198	6.59984	15.288	0.00122975	0.00691183	-0.57539	8.04613	20.8461	0.00034545	0.00581611	88.1573	98.595	276.903
gene23805	ATP5F1D	rna42878	ATPD_HUMAN	protein_coding	-0.878656	6.35804	76.2482	2.43976e-07	2.2139e-05	-0.0412761	6.3526	0.321175	0.578702	0.707205	-0.270649	7.52562	5.00615	0.0403823	0.141559	72.9131	83.0641	185.937
gene10736	ATP5F1E	rna19472	ATP5E_HUMAN	protein_coding	-0.599976	7.41268	35.0577	2.56747e-05	0.000428133	-0.14988	6.58463	4.92544	0.0411383	0.103615	-0.373815	7.69153	14.9702	0.00144034	0.0149245	168.157	93.201	212.101
gene19391	ATP5IF1	rna34832	ATIF1_HUMAN	protein_coding	-0.205517	7.00612	2.96554	0.105168	0.198433	-0.35053	5.98841	21.1337	0.000291455	0.00229241	-0.220739	7.63682	3.61055	0.0762399	0.214238	132.432	64.7945	194.914
gene16963	ATP5MC1	rna30326	AT5G1_HUMAN	protein_coding	-0.212646	5.7161	3.7536	0.0713441	0.147604	-0.206177	5.44502	6.09098	0.0251397	0.0714163	-0.780273	8.18432	23.4412	0.000198588	0.00402841	51.3213	43.2584	298.819
gene9492	ATP5MC2	rna17142	AT5G2_HUMAN	protein_coding	-0.476997	6.53439	23.7905	0.000189072	0.00174104	0.0432029	6.15238	0.393269	0.53936	0.674877	0.108642	7.74163	0.806131	0.383044	0.582922	89.8561	72.7711	207.952
gene3515	ATP5MC3	rna6393	AT5G3_HUMAN	protein_coding	-0.920071	6.8962	63.5248	7.78857e-07	4.30539e-05	-0.0820271	6.17647	1.27531	0.275285	0.425367	-0.577673	7.94059	19.8873	0.000428408	0.00667197	96.8878	73.4049	254.175
gene4458	ATP5MD	rna8046	USMG5_HUMAN	protein_coding	-0.467452	6.35865	14.6336	0.00159759	0.00855393	-0.307513	5.05658	12.2159	0.00296232	0.0136202	-0.572132	7.01683	28.3409	7.70678e-05	0.00222094	80.7757	32.0608	126.773
gene26618	ATP5ME	rna48302	ATP5I_HUMAN	protein_coding	-0.503217	5.38714	12.5009	0.00290993	0.0133333	-0.0436328	4.54174	0.142555	0.710675	0.807751	-0.211174	6.68466	2.58694	0.127986	0.29567	44.0106	24.3167	101.733
gene18956	ATP5MF	rna34086	ATPK_HUMAN	protein_coding	-0.725879	6.12251	38.1319	1.61356e-05	0.000312612	-0.341116	5.18959	20.0686	0.000371768	0.0027505	-0.722714	7.34787	26.7745	0.000102997	0.00272825	62.4588	36.4339	164.146
gene11896	ATP5MG	rna21531	ATP5L_HUMAN	protein_coding	-0.907727	7.05312	66.2777	5.96638e-07	3.65571e-05	-0.0837903	5.94198	1.46183	0.244059	0.391012	-0.131621	7.96734	1.2665	0.277602	0.482625	125.202	63.6707	252.035
gene18294	ATP5MPL	rna32781	68MP_HUMAN	protein_coding	-0.57418	6.44781	24.2427	0.000172597	0.00162408	-0.171664	5.26056	6.10738	0.0249725	0.07103	-0.58313	7.43728	21.5031	0.000299109	0.00530194	84.8254	37.9185	175.999
gene25433	ATP5PB	rna45889	AT5F1_HUMAN	protein_coding	-0.908643	7.76838	59.5914	1.15924e-06	5.49998e-05	-0.316259	6.81435	20.4245	0.000342443	0.0025717	-0.574989	8.81866	21.6659	0.000288747	0.00518436	182.194	111.789	435.935
gene25640	ATP5PD	rna46332	ATP5H_HUMAN	protein_coding	-0.944422	7.93913	48.9524	3.82029e-06	0.000119181	-0.193876	7.31188	9.90774	0.006175	0.0241889	-0.266881	8.344	4.6333	0.0475401	0.157262	222.09	150.524	319.959
gene253	ATP5PF	rna489	ATP5J_HUMAN	protein_coding	-0.500424	5.37642	16.7934	0.000911471	0.00555862	-0.136606	4.89581	2.73565	0.117452	0.22878	-0.474302	6.0422	16.523	0.000961106	0.0113528	40.7278	30.0397	64.3296
gene165	ATP5PO	rna340	ATPO_HUMAN	protein_coding	-0.800994	7.75743	49.8247	3.43916e-06	0.000112363	-0.425537	7.00744	30.8009	4.26401e-05	0.000543687	-0.510524	8.56935	20.9814	0.000335275	0.00570615	207.321	132.286	394.33
gene30691	ATP6	gene30691	ATP6_HUMAN	protein_coding	-1.16094	12.2082	30.3983	5.71747e-05	0.000734535	-0.267487	13.1536	9.76544	0.00647691	0.0251187	-0.754338	12.3433	2.75831	0.122687	0.288148	4074.03	8968.02	3871.14
gene28466	ATP6AP1	rna51631	VAS1_HUMAN	protein_coding	-0.394439	6.31141	22.111	0.000267915	0.00224309	-0.46344	4.86823	42.0993	7.18017e-06	0.000140356	-0.147896	5.00179	2.34491	0.145909	0.320922	77.4145	29.166	31.9611
gene7508	ATP6AP1L	rna13651	VAS1L_HUMAN	protein_coding	-0.093241	4.99951	1.03413	0.324975	0.462357	0.0711453	4.41032	0.847246	0.370891	0.523686	0.0342623	3.52176	0.0936564	0.763664	0.867168	32.0677	20.8281	11.3505
gene17154	ATP6AP2	rna30596	RENR_HUMAN	protein_coding	0.0114708	6.53502	0.0112661	0.916847	0.94827	-0.312139	5.44639	20.7391	0.000318678	0.002438	0.205268	3.82634	2.45795	0.13718	0.307444	89.5013	44.1567	13.2567
gene16767	ATP6V0A1	rna29977	VPP1_HUMAN	protein_coding	0.553432	6.30871	63.9417	7.47598e-07	4.18377e-05	-0.233485	5.46847	10.6771	0.00479507	0.0198453	-0.0864247	4.67941	0.573328	0.460331	0.652418	71.9655	42.1406	23.5941
gene18037	ATP6V0A2	rna32263	VPP2_HUMAN	protein_coding	-0.607607	6.48436	24.6544	0.000159005	0.00153177	-0.160502	4.71246	3.26343	0.0895269	0.186746	-0.0893926	3.53838	1.09322	0.311842	0.515912	88.7551	24.9407	11.317
gene1807	ATP6V0A4	rna3085	VPP4_HUMAN	protein_coding	NA	NA	NA	NA	NA	NA	NA	NA	NA	NA	NA	NA	NA	NA	NA	0	0.14457	0
gene7244	ATP6V0B	rna13169	VATO_HUMAN	protein_coding	-0.649245	4.99407	43.7369	7.39554e-06	0.00018328	-0.628089	4.27547	46.917	3.73466e-06	8.74765e-05	-0.226903	3.40816	2.50261	0.133909	0.302799	31.7053	19.8997	11.1751
gene26295	ATP6V0C	rna47733	VATL_HUMAN	protein_coding	-0.364713	5.90953	13.4211	0.00223299	0.0109952	-0.0711432	5.11469	0.548406	0.46961	0.614651	-0.238947	4.22483	6.40389	0.0226889	0.0956996	57.3713	34.5843	18.8164
gene5005	ATP6V0D1	rna9197	VA0D1_HUMAN	protein_coding	-0.863512	5.88027	96.2794	5.27499e-08	9.82997e-06	-0.291098	5.40954	12.3897	0.0028107	0.0130901	-0.188158	4.52443	2.89631	0.108812	0.26714	58.6139	41.695	22.6127
gene5570	ATP6V0D2	rna10249	VA0D2_HUMAN	protein_coding	-0.518503	-0.0981503	0.784825	0.389409	0.527089	NA	NA	NA	NA	NA	NA	NA	NA	NA	NA	0.855836	0.310692	0
gene15565	ATP6V0E1	rna27828	VA0E1_HUMAN	protein_coding	-0.140332	6.47698	2.07777	0.169576	0.285431	-0.178755	4.61545	6.63083	0.0202489	0.0608383	-0.0133279	3.78239	0.0168264	0.898464	0.946629	83.3371	24.7771	13.6092
gene22705	ATP6V0E2	rna40954	VA0E2_HUMAN	protein_coding	-0.00236699	3.64385	0.000435662	0.983617	0.989805	-0.162276	2.25397	1.39315	0.254983	0.403096	-0.166164	1.85137	1.10555	0.309218	0.513847	12.9124	4.57144	3.66087
gene528	ATP6V1A	rna884	VATA_HUMAN	protein_coding	-0.447205	5.97613	18.5139	0.000599775	0.00404082	-0.195718	5.10843	5.3493	0.0342442	0.0902559	0.0975363	3.88389	0.782812	0.389844	0.587873	62.515	35.1304	14.0149
gene2508	ATP6V1B1	rna4372	VATB1_HUMAN	protein_coding	NA	NA	NA	NA	NA	NA	NA	NA	NA	NA	NA	NA	NA	NA	NA	0.150882	0	0
gene20828	ATP6V1B2	rna37359	VATB2_HUMAN	protein_coding	-0.158101	6.2745	1.72669	0.208161	0.333308	-0.118522	5.48764	2.77618	0.114969	0.22514	-0.00869525	4.71534	0.0082579	0.928761	0.963565	76.675	45.417	25.4867
gene5421	ATP6V1C1	rna9952	VATC1_HUMAN	protein_coding	-0.433352	5.69588	19.7204	0.000453262	0.00330636	-0.0919949	4.13321	1.25473	0.279049	0.42923	-0.195151	4.45551	4.10269	0.0604466	0.184176	48.8953	17.1898	22.9062
gene2001	ATP6V1C2	rna3411	VATC2_HUMAN	protein_coding	0.110779	-0.840529	0.0235466	0.880046	0.923275	NA	NA	NA	NA	NA	NA	NA	NA	NA	NA	0.506881	0.0508204	0
gene10149	ATP6V1E1	rna18359	VATE1_HUMAN	protein_coding	-0.440629	6.42157	16.8849	0.00089087	0.00545291	-0.164788	4.84382	6.79988	0.0189487	0.0579041	-0.258308	5.96591	11.4619	0.00393364	0.0297227	83.6976	28.9113	64.7706
gene2720	ATP6V1E2	rna4778	VATE2_HUMAN	protein_coding	0.916382	-0.299509	2.20747	0.15762	0.269672	NA	NA	NA	NA	NA	NA	NA	NA	NA	NA	0.514833	0	0
gene1708	ATP6V1F	rna2909	VATF_HUMAN	protein_coding	-0.295234	4.40542	5.24287	0.0366112	0.0892586	0.114316	2.4282	0.760055	0.396099	0.547682	0.0691361	2.63084	0.313672	0.583465	0.752053	21.3551	4.97506	6.03823
gene1709	ATP6V1FNB	rna2910	NA	protein_coding	0.865198	-0.389954	5.63147	0.0311163	0.0789126	NA	NA	NA	NA	NA	NA	NA	NA	NA	NA	0.606217	0.149039	0.0146377
gene17532	ATP6V1G1	rna31217	VATG1_HUMAN	protein_coding	-0.0467649	5.34833	0.272453	0.609152	0.720099	-0.136045	3.64094	1.54308	0.231912	0.376743	0.00147164	5.10873	0.000327577	0.985791	0.992695	40.2097	12.1905	34.2351
gene24721	ATP6V1G2	rna44527	VATG2_HUMAN	protein_coding	NA	NA	NA	NA	NA	NA	NA	NA	NA	NA	0.118898	-0.564901	0.0579449	0.812939	0.899065	0.170735	0.118789	0.600861
gene23727	ATP6V1G3	rna42739	VATG3_HUMAN	protein_coding	NA	NA	NA	NA	NA	NA	NA	NA	NA	NA	NA	NA	NA	NA	NA	NA	NA	NA
gene19124	ATP6V1H	rna34359	VATH_HUMAN	protein_coding	-0.0987274	5.60064	1.06678	0.317695	0.454792	-0.0490693	5.09498	0.270967	0.609754	0.732471	-0.101488	3.71129	1.04977	0.321334	0.525074	49.3456	32.7307	12.7909
gene23289	ATP7A	rna42033	ATP7B_HUMAN	protein_coding	-0.470508	5.53231	15.0493	0.00142919	0.00783801	0.0472115	3.12739	0.165094	0.689848	0.792599	0.0302752	2.96463	0.0545977	0.818315	0.90194	46.4673	8.67901	7.4053
gene3929	ATP7B	rna7148	ATP7B_HUMAN	protein_coding	0.37607	3.27813	7.6878	0.0140021	0.0431252	-0.990806	4.57129	23.7167	0.000378272	0.00278496	0.623214	0.327849	7.48279	0.0150169	0.0733258	9.26821	21.9044	1.16978
gene30690	ATP8	gene30690	NA	protein_coding	-1.45214	9.81157	85.0209	1.20105e-07	1.45492e-05	-0.0352186	10.365	0.0712089	0.793123	0.868596	-0.795672	11.2064	29.5293	6.22904e-05	0.00190853	798.633	1249.84	2385.31
gene14028	ATP8A1	rna25180	AT8A1_HUMAN	protein_coding	-0.334316	4.37544	5.27982	0.0360429	0.0881732	-0.671829	3.38893	38.4723	1.21969e-05	0.000209422	0.42041	5.53526	18.3773	0.000609127	0.00836735	21.2066	9.60983	44.7076
gene6016	ATP8B1	rna10982	AT8B1_HUMAN	protein_coding	-0.230868	5.63081	1.85153	0.194622	0.316139	-0.0641056	6.6406	0.259603	0.617805	0.738782	0.23969	2.32975	0.815811	0.381036	0.580892	45.4983	97.5244	3.83259
gene26113	ATP8B2	rna47339	AT8B2_HUMAN	protein_coding	0.377343	6.23406	7.80837	0.0133996	0.0416456	0.691006	3.89917	42.3423	6.93824e-06	0.000137868	0.143915	2.92562	0.254205	0.622199	0.777929	67.7537	13.8706	5.85389
gene23830	ATP8B3	rna42955	AT8B3_HUMAN	protein_coding	0.638434	2.47066	6.22987	0.0244144	0.0655353	-0.0338097	0.17921	0.00999621	0.921591	0.951873	1.02065	-0.821116	6.57356	0.0212268	0.0919545	5.4352	1.06761	0.355709
gene20416	ATP8B4	rna36647	AT8B4_HUMAN	protein_coding	-0.247582	4.97134	6.65432	0.0206653	0.0578693	-0.193988	2.03631	1.25568	0.278873	0.429208	-0.059191	1.84458	0.109545	0.745109	0.855473	28.591	3.89307	3.24102
gene10682	ATP9A	rna19383	ATP9A_HUMAN	protein_coding	0.0025579	6.91023	0.000432713	0.983672	0.989805	0.344534	6.10339	10.6495	0.00483819	0.0199726	0.293182	5.16793	10.2952	0.00567955	0.0378064	121.29	67.4176	34.3168
gene6128	ATP9B	rna11156	ATP9B_HUMAN	protein_coding	0.105852	6.33323	1.15893	0.29834	0.434238	0.146562	5.56709	4.19679	0.0571304	0.132832	0.170482	3.98013	2.65201	0.123634	0.289229	78.6693	46.3321	15.9302
gene7171	ATPAF1	rna13040	ATPF1_HUMAN	protein_coding	-0.210867	4.82669	4.79411	0.044417	0.103331	-0.106112	4.99127	1.87662	0.189483	0.324679	-0.298569	6.00963	4.71086	0.0459368	0.154056	28.7004	32.5133	64.0184
gene21988	ATPAF2	rna39666	ATPF2_HUMAN	protein_coding	-0.83623	3.45604	54.5357	1.99636e-06	7.794e-05	-0.327336	2.81684	9.25777	0.00769906	0.0288146	-0.513222	3.61389	18.1031	0.000650509	0.00870557	10.8026	7.07319	12.1304
gene6490	ATR	rna11854	ATR_HUMAN	protein_coding	0.77223	5.67457	82.0131	1.52024e-07	1.68653e-05	0.463351	4.26218	18.6581	0.000519376	0.00355713	0.0729563	2.73455	0.366261	0.553835	0.729678	42.3602	17.5958	6.67169
gene2136	ATRAID	rna3670	ARAID_HUMAN	protein_coding	-0.276889	5.44524	8.00062	0.0124993	0.0393892	-0.359132	4.716	18.8151	0.000500043	0.00346791	-0.0456662	4.31792	0.221186	0.644708	0.792863	42.0459	26.6981	19.732
gene8957	ATRIP	rna16106	ATRIP_HUMAN	protein_coding	-0.242309	4.18712	3.40411	0.084443	0.16792	0.050167	2.98113	0.226391	0.640591	0.756614	-0.276542	4.7383	8.66214	0.00982488	0.0555233	17.8544	7.99396	26.5242
gene10278	ATRN	rna18605	ATRN_HUMAN	protein_coding	0.186769	6.40717	5.02328	0.0402119	0.0958806	-0.133715	7.34125	3.00415	0.102117	0.206212	0.46393	4.04934	16.6211	0.000937523	0.0111302	79.0247	162.374	16.2449
gene4549	ATRNL1	rna8236	ATRN1_HUMAN	protein_coding	-0.946837	4.92264	40.3819	1.16837e-05	0.000249344	-0.449087	2.21821	9.7453	0.00652098	0.0252589	-0.488385	1.51577	8.25051	0.0113596	0.0608204	25.6561	4.83768	2.67036
gene23285	ATRX	rna42026	ATRX_HUMAN	protein_coding	-0.339863	7.76706	14.3233	0.00173799	0.00912195	0.235911	6.26404	12.4529	0.00275783	0.0129003	0.196517	5.75635	4.02952	0.0625318	0.18865	215.186	76.7413	50.0937
gene16011	ATXN1	rna28560	ATX1_HUMAN	protein_coding	0.328262	5.59663	7.92527	0.0128436	0.040215	0.872408	5.68066	115.635	9.08996e-09	1.40453e-06	0.0213758	5.52928	0.0313076	0.861855	0.927119	47.0113	41.6842	45.6764
gene22854	ATXN10	rna41268	ATX10_HUMAN	protein_coding	0.138932	6.21646	2.98395	0.104183	0.19703	0.0975	5.92459	1.95577	0.180893	0.314078	0.00650343	4.70561	0.00757814	0.931748	0.96519	69.1883	60.0001	25.5976
gene5092	ATXN1L	rna9362	ATX1L_HUMAN	protein_coding	0.424806	6.47331	10.4659	0.00542209	0.0210834	0.179223	4.97714	7.22563	0.0160762	0.0508692	0.365171	4.51049	22.364	0.000248676	0.00470382	80.7303	30.6738	21.8361
gene18118	ATXN2	rna32456	ATX2_HUMAN	protein_coding	0.413533	5.92836	20.4293	0.000386319	0.00293038	0.333543	5.10284	15.117	0.00128812	0.00716503	-0.032704	3.3504	0.0718368	0.792226	0.886036	56.4442	34.4104	9.2263
gene18645	ATXN2L	rna33493	ATX2L_HUMAN	protein_coding	0.18659	4.70937	2.05239	0.172046	0.288649	-0.162341	4.2374	2.04309	0.171975	0.302245	0.124904	2.23357	0.992373	0.334509	0.535665	25.5494	19.2135	4.75385
gene18499	ATXN3	rna33178	ATX3_HUMAN	protein_coding	-0.59738	5.77795	44.011	7.13277e-06	0.000179571	-0.446186	4.77943	14.0439	0.00173469	0.0090189	-0.0605693	2.99369	0.241477	0.630049	0.783081	55.1465	26.3424	7.91879
gene9173	ATXN7	rna16563	ATX7_HUMAN	protein_coding	0.395613	5.94845	16.8885	0.000890074	0.00545019	0.290036	5.61452	12.7912	0.002493	0.0119596	0.0767114	3.80221	0.558523	0.466078	0.657915	62.215	48.8491	13.8348
gene1118	ATXN7L1	rna1940	AT7L1_HUMAN	protein_coding	0.31256	4.88045	7.07507	0.0175886	0.051304	0.14456	3.10173	1.92977	0.183659	0.317223	0.328074	1.40161	3.51191	0.0799664	0.220937	28.8052	8.34616	2.43175
gene25852	ATXN7L2	rna46806	AT7L2_HUMAN	protein_coding	-0.672134	0.704342	6.23391	0.0243751	0.0654494	-0.138092	-0.0556029	0.185284	0.672565	0.780611	0.552758	0.778433	8.31817	0.0110895	0.0598912	1.31351	0.913209	1.48363
gene16708	ATXN7L3	rna29855	AT7L3_HUMAN	protein_coding	0.239124	4.64735	5.48298	0.0330948	0.0826787	0.307499	3.82845	11.4538	0.00374583	0.016334	0.193234	3.32178	4.57712	0.0487425	0.160037	25.394	14.0004	9.75402
gene8506	ATXN7L3B	rna15309	A7L3B_HUMAN	protein_coding	0.0642714	6.68714	0.861298	0.36776	0.505754	0.248743	5.89256	12.0285	0.00313614	0.0142236	-0.449759	4.57715	27.3295	9.28213e-05	0.00254978	104.187	60.845	25.3701
gene20893	AUH	rna37495	AUHM_HUMAN	protein_coding	-0.667445	5.25079	24.4541	0.000165459	0.0015779	-0.174023	5.32391	3.639	0.0744019	0.162395	-0.246401	4.16736	3.10921	0.0976116	0.249004	35.8452	41.7698	17.1248
gene19453	AUNIP	rna34956	AUNIP_HUMAN	protein_coding	1.1412	-0.11097	8.33471	0.0110946	0.0359594	NA	NA	NA	NA	NA	NA	NA	NA	NA	NA	0.92197	0	0.0147681
gene2442	AUP1	rna4239	NA	protein_coding	-0.0921884	5.96709	1.06986	0.31702	0.454041	-0.398348	5.55174	24.4443	0.000143021	0.00133966	-0.0377126	4.84171	0.12868	0.724659	0.844406	60.3535	47.9503	27.888
gene10704	AURKA	rna19413	AURKA_HUMAN	protein_coding	0.132919	1.14766	0.31218	0.584417	0.701349	-0.377015	-0.287711	1.07938	0.314156	0.465716	-0.31504	1.70337	5.81502	0.0287453	0.113491	1.98811	0.633542	3.23498
gene21384	AURKAIP1	rna38488	AKIP_HUMAN	protein_coding	-0.660354	4.25293	27.9229	8.54053e-05	0.000981427	-0.232125	3.86197	7.5436	0.0142539	0.0463723	-0.808923	4.41858	46.465	4.98331e-06	0.000395842	18.3792	14.1359	23.3442
gene21856	AURKB	rna39397	AURKB_HUMAN	protein_coding	0.270456	1.04631	1.15709	0.298711	0.434672	-0.101779	-0.906103	0.0713282	0.792796	0.868417	0.66161	-1.08251	3.0059	0.102865	0.257702	1.99498	0.521635	0.365791
gene18786	AUTS2	rna33763	AUTS2_HUMAN	protein_coding	0.646004	4.64225	27.3262	9.5309e-05	0.001063	0.124696	5.38426	0.756978	0.398895	0.550365	0.389984	2.37988	2.21435	0.157951	0.338583	23.6814	40.938	4.24464
gene23265	AVEN	rna42002	AVEN_HUMAN	protein_coding	-0.0994328	5.21499	0.537392	0.474578	0.606468	-0.335172	3.90605	12.4961	0.00272225	0.0127676	-0.0684289	5.63458	0.52939	0.477745	0.667696	33.8843	14.5685	49.4851
gene8623	AVIL	rna15475	AVIL_HUMAN	protein_coding	0.790468	1.46828	6.60201	0.0210895	0.0588112	0.745066	0.893111	10.6161	0.00489071	0.0201373	0.0951028	-0.86865	0.0645244	0.802832	0.891988	1.95047	1.58798	0.438375
gene1530	AVL9	rna2651	AVL9_HUMAN	protein_coding	0.281862	6.11794	8.682	0.00982249	0.0327897	-0.0763603	5.3792	1.40724	0.252691	0.400584	-0.014657	3.36866	0.0152295	0.903375	0.949106	70.18	41.9326	10.552
gene10288	AVP	rna18623	NEU2_HUMAN	protein_coding	NA	NA	NA	NA	NA	0.310711	-0.852774	0.888383	0.359816	0.512906	NA	NA	NA	NA	NA	0	0.448708	0
gene4359	AVPI1	rna7815	AVPI1_HUMAN	protein_coding	0.330752	3.89105	4.77318	0.0448259	0.104081	-0.0839188	4.45258	0.220615	0.646396	0.761177	-0.465146	4.38422	8.0624	0.0124261	0.0645679	15.4906	23.5108	20.3715
gene8603	AVPR1A	rna15450	V1AR_HUMAN	protein_coding	-0.950689	3.13884	17.4026	0.000783808	0.00495389	0.862198	3.53588	10.1411	0.00850248	0.0311992	0.348537	-0.397979	1.41285	0.252532	0.454901	7.66966	11.0172	0.729099
gene23597	AVPR1B	rna42466	V1BR_HUMAN	protein_coding	NA	NA	NA	NA	NA	NA	NA	NA	NA	NA	NA	NA	NA	NA	NA	NA	NA	NA
gene28485	AVPR2	rna51664	V2R_HUMAN	protein_coding	-0.315332	-0.112819	0.478597	0.499404	0.629	NA	NA	NA	NA	NA	-0.822366	-1.51376	1.31943	0.268167	0.471846	0.796786	0	0.326536
gene26486	AWAT1	rna48004	AWAT1_HUMAN	protein_coding	NA	NA	NA	NA	NA	NA	NA	NA	NA	NA	NA	NA	NA	NA	NA	NA	NA	NA
gene26481	AWAT2	rna47998	AWAT2_HUMAN	protein_coding	NA	NA	NA	NA	NA	NA	NA	NA	NA	NA	NA	NA	NA	NA	NA	NA	NA	NA
gene14346	AXDND1	rna25702	AXDN1_HUMAN	protein_coding	0.44801	1.33265	2.86379	0.110816	0.206315	0.570736	-0.00543087	3.18759	0.0930079	0.191998	NA	NA	NA	NA	NA	2.56565	0.913209	0.161538
gene26178	AXIN1	rna47489	AXIN1_HUMAN	protein_coding	0.466168	4.5212	20.1065	0.000415304	0.00309186	-0.270608	4.11859	6.61501	0.0203757	0.0611157	-0.373302	4.6618	8.0258	0.0123123	0.0641183	21.6745	17.9969	24.361
gene16576	AXIN2	rna29543	AXIN2_HUMAN	protein_coding	1.06441	2.71623	12.8794	0.0028928	0.0132797	-0.613265	1.46127	6.38275	0.0223465	0.0653555	0.617122	2.21244	14.3934	0.00168358	0.0167078	4.60111	2.71995	5.0087
gene24598	AXL	rna44307	UFO_HUMAN	protein_coding	0.192419	8.55006	2.753	0.117388	0.215488	-0.418638	4.21637	24.1574	0.000151747	0.0014032	0.418944	4.47885	1.63126	0.225737	0.423709	352.156	17.5105	18.6859
gene18938	AZGP1	rna34042	ZA2G_HUMAN	protein_coding	0.490786	4.17739	22.8102	0.000231274	0.00200788	-0.180108	8.23313	3.14396	0.0950837	0.195297	1.51667	-0.0234753	11.0042	0.00461305	0.0327657	16.1089	303.505	0.714485
gene6291	AZI2	rna11478	AZI2_HUMAN	protein_coding	-0.198023	5.34311	4.83315	0.0436657	0.102003	-0.0359221	4.54923	0.238273	0.632024	0.749938	-0.114359	4.2674	1.45056	0.246564	0.448449	39.8797	22.7748	19.4993
gene5422	AZIN1	rna9954	AZIN1_HUMAN	protein_coding	-0.192723	6.84403	3.08273	0.0990847	0.18969	-0.0653826	5.35742	0.655474	0.429941	0.578587	0.196208	5.12402	2.28955	0.150432	0.327953	116.28	41.1527	32.0346
gene19289	AZIN2	rna34636	AZIN2_HUMAN	protein_coding	0.188116	3.47537	0.372338	0.552169	0.673993	0.238454	0.113711	0.789852	0.387203	0.539319	0.217487	-0.391195	0.457585	0.508755	0.694288	9.23172	1.03564	0.621404
gene23110	B2M	rna41709	B2MG_HUMAN	protein_coding	-0.183523	8.31535	4.16836	0.0587876	0.12763	-0.503456	9.76774	15.6875	0.00113527	0.00650493	0.535411	7.7541	31.6746	4.30299e-05	0.0015274	301.692	850.265	179.869
gene6651	B3GALNT1	rna12120	B3GL1_HUMAN	protein_coding	-0.586423	5.19548	23.2804	0.000209829	0.00187563	-0.154743	-1.22261	0.0915221	0.766116	0.849105	-0.0857395	3.38583	0.322679	0.578165	0.748327	36.0051	0.331327	10.7436
gene10901	B3GALNT2	rna19777	B3GL2_HUMAN	protein_coding	-0.179622	4.7579	4.18421	0.0583619	0.126995	-0.0223039	4.30454	0.044228	0.836063	0.898529	-0.350427	5.17179	10.9728	0.00457806	0.0326819	26.9	18.9088	32.7268
gene3599	B3GALT1	rna6543	B3GT1_HUMAN	protein_coding	-0.386375	2.82778	3.05338	0.100568	0.191637	NA	NA	NA	NA	NA	0.299317	3.50924	3.82616	0.0687861	0.200234	7.27201	0.110442	10.9062
gene19697	B3GALT2	rna35447	B3GT2_HUMAN	protein_coding	-1.1254	1.93075	18.9556	0.000540659	0.00376752	-0.158011	0.966645	0.56482	0.463147	0.608138	-0.295774	0.152207	1.20329	0.289468	0.494147	3.34602	1.82299	0.852579
gene24820	B3GALT4	rna44702	B3GT4_HUMAN	protein_coding	-0.0736704	2.16014	0.149715	0.704127	0.797131	0.670315	0.737554	8.42071	0.0103327	0.0362316	1.21261	1.69747	58.8461	1.1907e-06	0.000178301	4.3113	1.50938	2.49766
gene104	B3GALT5	rna217	B3GT5_HUMAN	protein_coding	NA	NA	NA	NA	NA	NA	NA	NA	NA	NA	NA	NA	NA	NA	NA	0	0	0
gene21396	B3GALT6	rna38513	B3GT6_HUMAN	protein_coding	-0.285242	2.41396	1.41779	0.251881	0.383346	-0.185554	2.67159	3.12066	0.0962147	0.197214	0.230024	1.86423	2.98223	0.104116	0.259621	4.95526	6.22158	3.2626
gene11667	B3GAT1	rna21141	B3GA1_HUMAN	protein_coding	NA	NA	NA	NA	NA	NA	NA	NA	NA	NA	NA	NA	NA	NA	NA	0.109459	0.115636	0
gene12865	B3GAT2	rna23201	B3GA2_HUMAN	protein_coding	NA	NA	NA	NA	NA	NA	NA	NA	NA	NA	NA	NA	NA	NA	NA	0.0841196	0	0
gene27700	B3GAT3	rna50059	B3GA3_HUMAN	protein_coding	-0.404761	5.53687	7.25975	0.0165711	0.0491027	0.133109	4.03342	1.64135	0.218249	0.360643	-0.141688	4.74669	1.26843	0.277251	0.482169	47.84	15.9963	28.5313
gene3859	B3GLCT	rna7012	B3GLT_HUMAN	protein_coding	0.250914	4.8422	2.11456	0.166748	0.281879	0.25703	2.41662	3.534	0.0783039	0.168924	-0.425553	1.5119	6.55697	0.0213649	0.0922974	30.8598	5.39633	2.6516
gene2604	B3GNT2	rna4574	B3GN2_HUMAN	protein_coding	0.127017	5.39952	1.6329	0.220316	0.347477	0.0996501	4.39226	0.772992	0.392199	0.544282	-0.108834	2.43224	0.334167	0.571545	0.743283	43.4604	20.1206	5.21372
gene8813	B3GNT3	rna15804	B3GN3_HUMAN	protein_coding	NA	NA	NA	NA	NA	-0.521499	-0.487823	1.21305	0.286888	0.437988	NA	NA	NA	NA	NA	0.235635	0.583267	0
gene18071	B3GNT4	rna32366	B3GN4_HUMAN	protein_coding	3.12797	-1.35425	13.6285	0.00210636	0.0105155	NA	NA	NA	NA	NA	NA	NA	NA	NA	NA	0.141381	0	0
gene832	B3GNT5	rna1487	B3GN5_HUMAN	protein_coding	-0.725968	2.26078	6.14756	0.0252619	0.0673503	NA	NA	NA	NA	NA	0.368727	0.4254	1.99912	0.177223	0.363118	4.03774	0.123552	1.10223
gene20263	B3GNT6	rna36379	B3GN6_HUMAN	protein_coding	2.33604	-0.964289	13.1065	0.00244196	0.0117115	NA	NA	NA	NA	NA	NA	NA	NA	NA	NA	0.145956	0.103564	0
gene3019	B3GNT7	rna5429	B3GN7_HUMAN	protein_coding	1.49957	0.103338	17.3708	0.000789958	0.00498578	NA	NA	NA	NA	NA	NA	NA	NA	NA	NA	0.710654	0.192726	0.0364423
gene24589	B3GNT8	rna44293	B3GN8_HUMAN	protein_coding	0.346132	0.931773	1.56149	0.230192	0.358548	NA	NA	NA	NA	NA	0.791301	0.19645	8.10552	0.0119642	0.0629412	1.73756	0.161154	0.975293
gene4986	B3GNT9	rna9155	B3GN9_HUMAN	protein_coding	-0.27958	4.09215	3.44849	0.0826303	0.165096	0.492144	0.476594	4.2846	0.0548616	0.128672	-0.0693799	1.14616	0.078059	0.783651	0.879606	15.9996	1.30873	1.86025
gene25441	B3GNTL1	rna45902	B3GNL_HUMAN	protein_coding	1.08267	4.68453	6.94539	0.0236413	0.064021	0.923428	3.77814	5.06187	0.0486959	0.117671	0.540617	2.59931	18.5741	0.00058127	0.00815507	15.2554	11.8712	5.02574
gene8634	B4GALNT1	rna15494	B4GN1_HUMAN	protein_coding	0.419557	-1.26001	0.399666	0.536578	0.660978	0.301455	0.589762	1.0515	0.320291	0.472221	NA	NA	NA	NA	NA	0.300072	1.47256	0.295629
gene16969	B4GALNT2	rna30334	B4GN2_HUMAN	protein_coding	NA	NA	NA	NA	NA	NA	NA	NA	NA	NA	NA	NA	NA	NA	NA	0	0	0
gene10114	B4GALNT3	rna18289	B4GN3_HUMAN	protein_coding	-0.366953	1.67663	1.46851	0.243931	0.37443	NA	NA	NA	NA	NA	0.60436	2.58881	14.7494	0.0015284	0.0156148	3.06508	0.203282	5.61603
gene29287	B4GALNT4	rna53024	B4GN4_HUMAN	protein_coding	0.252545	-0.572965	0.387524	0.542754	0.665773	NA	NA	NA	NA	NA	NA	NA	NA	NA	NA	0.512205	0	0.213133
gene12331	B4GALT1	rna22313	B4GT1_HUMAN	protein_coding	-0.0956127	5.86557	0.308136	0.58754	0.704046	0.917323	5.07902	22.2021	0.000552461	0.00372929	0.00815006	3.69091	0.0029902	0.957092	0.978778	53.9896	28.7162	12.4811
gene7243	B4GALT2	rna13168	B4GT2_HUMAN	protein_coding	0.4788	4.72358	24.3713	0.000168215	0.00159615	0.847384	1.44961	33.1958	2.82365e-05	0.000396828	0.336905	3.15128	8.43431	0.0106427	0.0583571	24.257	2.39125	9.24675
gene27423	B4GALT3	rna49619	B4GT3_HUMAN	protein_coding	0.0617744	2.97471	0.0911172	0.766818	0.843127	-0.130688	2.94502	0.958425	0.342036	0.494892	-0.388824	2.21306	8.46635	0.0105232	0.0580174	7.50058	7.12735	4.54993
gene553	B4GALT4	rna938	B4GT4_HUMAN	protein_coding	0.123068	5.59907	1.24118	0.282409	0.417095	-0.148637	1.68247	0.649601	0.431975	0.58054	0.490644	2.25315	6.40507	0.0226784	0.0956996	52.3126	3.11565	4.23393
gene10656	B4GALT5	rna19327	B4GT5_HUMAN	protein_coding	0.61615	4.22043	11.7007	0.00376124	0.016234	0.478184	2.58537	7.23477	0.0160202	0.0507727	-0.0258086	2.23151	0.0252599	0.87578	0.934607	17.1	5.74784	4.203
gene5848	B4GALT6	rna10655	B4GT6_HUMAN	protein_coding	0.420109	2.90285	3.99904	0.0635711	0.135189	-0.372935	4.49448	9.68676	0.00665102	0.0256443	1.18111	2.03163	11.8677	0.00409752	0.0304708	6.63553	22.3915	3.27899
gene13376	B4GALT7	rna23995	B4GT7_HUMAN	protein_coding	0.663047	3.75125	21.7278	0.000290768	0.00239353	0.171409	2.92805	3.08312	0.098071	0.200068	0.10065	2.0869	0.414139	0.529313	0.710794	12.3955	7.40801	4.06614
gene25067	B4GAT1	rna45217	B4GA1_HUMAN	protein_coding	-0.751969	4.21301	31.1353	4.85498e-05	0.000660284	-0.410907	3.17085	16.8077	0.000823892	0.00510167	0.0119695	2.65484	0.0129929	0.910716	0.953195	17.9877	8.36431	5.95254
gene21969	B9D1	rna39626	B9D1_HUMAN	protein_coding	0.129279	2.41558	0.564739	0.46374	0.596963	-0.236224	0.458171	1.07353	0.315429	0.467039	-0.619302	-0.304991	3.36815	0.0857915	0.230896	5.2311	1.26946	0.704324
gene24593	B9D2	rna44299	B9D2_HUMAN	protein_coding	-0.0589214	2.75606	0.12236	0.731249	0.81719	-0.564427	1.24524	7.60406	0.0139347	0.0456006	-0.454051	0.274417	3.34741	0.0866729	0.23194	6.85574	2.46934	1.09543
gene5419	BAALC	rna9948	BAALC_HUMAN	protein_coding	0.52962	0.75839	1.71007	0.21025	0.335524	NA	NA	NA	NA	NA	NA	NA	NA	NA	NA	1.60038	0	0.0815238
gene12173	BAAT	rna22001	BAAT_HUMAN	protein_coding	NA	NA	NA	NA	NA	NA	NA	NA	NA	NA	NA	NA	NA	NA	NA	0.0698947	0.103564	0
gene8792	BABAM1	rna15777	BABA1_HUMAN	protein_coding	-0.291245	5.8448	11.3151	0.00415449	0.017444	-0.117836	4.74865	1.91297	0.185475	0.319666	-0.513352	5.78243	23.7528	0.000186307	0.00383837	55.558	25.9227	57.589
gene2163	BABAM2	rna3728	BABA2_HUMAN	protein_coding	-0.609303	5.71535	28.2142	8.09977e-05	0.000945811	0.158916	3.83431	2.26339	0.151786	0.275489	-0.337777	4.00696	9.69572	0.00691143	0.0434221	52.5938	13.6553	15.8287
gene11916	BACE1	rna21565	BACE1_HUMAN	protein_coding	0.0167354	5.3011	0.0348902	0.854276	0.905053	0.0718699	5.55614	0.848167	0.370637	0.523425	0.329445	2.84073	8.84839	0.00920941	0.0531228	39.9861	47.1995	7.15816
gene100	BACE2	rna212	BACE2_HUMAN	protein_coding	-0.260606	4.76464	8.05217	0.0122698	0.0388344	-0.393818	2.11946	7.92898	0.0123529	0.041514	-0.120704	1.94922	0.518496	0.482236	0.670978	26.1566	4.49459	3.63856
gene231	BACH1	rna442	BACH1_HUMAN	protein_coding	0.187608	6.36493	5.8963	0.0279175	0.0727246	0.086004	6.00849	0.609872	0.446144	0.593155	0.0680297	4.92553	0.587043	0.455112	0.648823	91.0111	59.8706	30.124
gene16222	BACH2	rna28913	BACH2_HUMAN	protein_coding	0.114356	0.911861	0.115206	0.738899	0.82284	1.24411	0.729845	24.1324	0.000152537	0.00140968	0.15657	-0.230068	0.237249	0.633038	0.78496	1.64183	1.23552	0.809406
gene25183	BAD	rna45456	BAD_HUMAN	protein_coding	-0.195882	3.65851	1.3067	0.270533	0.404446	-0.411632	2.35839	7.18969	0.0162984	0.0514499	-0.204302	2.57269	1.58701	0.226451	0.424637	12.2624	5.23691	6.27642
gene12327	BAG1	rna22295	BAG1_HUMAN	protein_coding	-0.160658	6.41743	3.80306	0.0696914	0.145115	-0.297966	5.39331	17.3532	0.000717057	0.00458061	0.00276405	6.4136	0.000793005	0.977895	0.988203	84.8262	43.9801	83.8975
gene12907	BAG2	rna23267	BAG2_HUMAN	protein_coding	-0.429517	2.58128	5.59841	0.0315447	0.0797373	-0.844924	-0.39783	4.63439	0.0468066	0.114178	-0.814584	4.56182	9.0737	0.0102207	0.0570188	5.53236	0.633414	20.0066
gene4595	BAG3	rna8310	BAG3_HUMAN	protein_coding	0.00173437	4.02703	0.000183128	0.989378	0.993003	0.111071	1.4526	0.347491	0.563701	0.694922	-0.10982	5.87252	0.328028	0.575759	0.746626	15.9822	2.40949	56.3652
gene13684	BAG4	rna24558	BAG4_HUMAN	protein_coding	0.161292	3.90994	1.18688	0.292792	0.428301	-0.214133	2.64422	2.13788	0.162905	0.290956	0.418717	1.46761	5.39528	0.034212	0.127073	15.8826	6.25091	2.71377
gene18303	BAG5	rna32818	BAG5_HUMAN	protein_coding	0.324979	5.30147	13.9904	0.0019045	0.00975235	0.621248	4.84517	11.7664	0.00474812	0.0196925	0.300762	4.13412	13.9284	0.00191398	0.0182506	40.1818	24.1934	16.5662
gene24732	BAG6	rna44551	BAG6_HUMAN	protein_coding	0.0513687	6.40707	0.254316	0.621224	0.730357	0.0231229	5.55818	0.0792463	0.7819	0.861094	0.000260013	6.84002	7.24007e-06	0.997888	0.999306	81.418	46.1222	116.184
gene25505	BAHCC1	rna46028	BAHC1_HUMAN	protein_coding	0.572404	3.65764	3.23525	0.0954832	0.184403	0.405956	2.352	6.36929	0.0224672	0.0655524	0.237951	1.46039	1.30901	0.269989	0.473573	10.591	4.78803	2.48435
gene23207	BAHD1	rna41910	BAHD1_HUMAN	protein_coding	0.380769	3.76514	6.73813	0.020006	0.0565398	-0.214134	2.68585	2.0339	0.172888	0.303381	0.18656	1.91883	1.32626	0.26698	0.47048	13.4077	6.35629	3.65447
gene25514	BAIAP2	rna46054	BAIP2_HUMAN	protein_coding	0.988888	3.51522	24.1192	0.00017693	0.00165566	-0.00523769	2.73085	0.00101673	0.974954	0.983858	0.302678	0.432193	1.63814	0.219464	0.416619	8.67137	5.909	1.22231
gene18972	BAIAP2L1	rna34123	BI2L1_HUMAN	protein_coding	-1.06786	3.39906	12.1256	0.00384464	0.016476	0.238853	5.46796	8.29698	0.0108032	0.0374448	0.265845	2.47523	1.01372	0.330475	0.532827	7.07895	42.8623	4.91337
gene23002	BAIAP2L2	rna41548	BI2L2_HUMAN	protein_coding	0.419129	1.52809	2.82495	0.113068	0.209451	-0.177138	1.01707	0.934631	0.347931	0.500618	1.68738	-1.72723	14.6928	0.00155195	0.0157907	2.70907	1.68265	0.15754
gene26228	BAIAP3	rna47591	BAIP3_HUMAN	protein_coding	0.0707528	0.614063	0.0660809	0.800549	0.866667	-0.0168902	-0.581645	0.0019382	0.965425	0.977932	0.64852	-1.2144	2.06728	0.170434	0.354556	1.26344	0.448708	0.354192
gene24835	BAK1	rna44718	BAK_HUMAN	protein_coding	-0.393603	2.90887	5.41652	0.0340273	0.0845351	0.307938	1.58269	3.39771	0.0837346	0.177802	0.394304	3.82211	9.79875	0.00667956	0.042362	7.0804	2.52006	14.535
gene25250	BAMBI	rna45606	BAMBI_HUMAN	protein_coding	-0.666923	1.40167	2.92899	0.107459	0.201636	0.199655	3.579	1.41052	0.253859	0.401837	0.521507	0.0470322	4.34597	0.0540776	0.171173	1.7437	10.8076	0.816883
gene25082	BANF1	rna45243	BAF_HUMAN	protein_coding	-0.590407	4.5736	15.0817	0.00141695	0.00778415	0.506147	3.64301	25.9166	0.000106257	0.00107205	-0.380984	5.08996	12.4247	0.00294429	0.0245654	24.2842	11.9287	33.6855
gene10185	BANF2	rna18435	BAFL_HUMAN	protein_coding	NA	NA	NA	NA	NA	NA	NA	NA	NA	NA	NA	NA	NA	NA	NA	0	0	0
gene14596	BANK1	rna26150	BANK1_HUMAN	protein_coding	0.0973901	2.51389	0.137633	0.715723	0.805618	-0.312671	2.51528	4.60441	0.0474406	0.115478	-0.632895	-0.299251	3.07503	0.0993131	0.251983	4.83128	5.76506	0.703807
gene4773	BANP	rna8735	BANP_HUMAN	protein_coding	0.154613	2.62659	0.862841	0.367343	0.505411	0.228555	1.75203	1.35513	0.261308	0.410209	-0.0546756	1.8339	0.057901	0.813008	0.899065	5.90625	3.04923	3.65698
gene9076	BAP1	rna16337	BAP1_HUMAN	protein_coding	-0.212632	5.89006	3.06907	0.0997717	0.190622	-0.0615772	4.43228	0.547899	0.469812	0.614728	-0.375511	5.31855	14.2044	0.00177318	0.0172567	64.6112	20.6815	41.1282
gene3180	BARD1	rna5771	BARD1_HUMAN	protein_coding	0.60821	2.20184	5.3246	0.0353677	0.0868858	-0.253598	2.28381	1.09395	0.312887	0.464798	0.282823	1.14987	1.55533	0.230923	0.430959	3.78538	4.8567	1.79971
gene17773	BARHL1	rna31723	BARH1_HUMAN	protein_coding	NA	NA	NA	NA	NA	NA	NA	NA	NA	NA	NA	NA	NA	NA	NA	NA	NA	NA
gene6795	BARHL2	rna12365	BARH2_HUMAN	protein_coding	NA	NA	NA	NA	NA	NA	NA	NA	NA	NA	NA	NA	NA	NA	NA	0	0	0
gene20863	BARX1	rna37427	BARX1_HUMAN	protein_coding	NA	NA	NA	NA	NA	NA	NA	NA	NA	NA	NA	NA	NA	NA	NA	0	0	0
gene11704	BARX2	rna21198	BARX2_HUMAN	protein_coding	NA	NA	NA	NA	NA	NA	NA	NA	NA	NA	-0.0408498	3.31884	0.0520573	0.822537	0.904431	0	0	10.3873
gene12582	BASP1	rna22727	NA	protein_coding	0.734226	3.37943	7.51631	0.0158966	0.0476054	1.13233	4.10932	40.6975	2.26935e-05	0.000333625	1.08632	-1.27782	1.82853	0.196399	0.388252	9.47253	13.9202	0.174421
gene21052	BATF	rna37803	BATF_HUMAN	protein_coding	0.549816	-0.47907	1.68476	0.213485	0.339011	NA	NA	NA	NA	NA	NA	NA	NA	NA	NA	0.754412	0.317041	0.0839228
gene25152	BATF2	rna45369	BATF2_HUMAN	protein_coding	0.0116778	1.75043	0.00193979	0.965439	0.979033	0.401906	1.87361	1.55431	0.234379	0.379513	0.196065	-0.771336	0.269377	0.611104	0.771334	3.07323	2.3898	0.366794
gene14236	BATF3	rna25520	BATF3_HUMAN	protein_coding	-0.98501	0.175568	5.19962	0.0372898	0.0904158	-0.401298	-0.265287	0.99282	0.333764	0.486731	NA	NA	NA	NA	NA	0.693243	0.609845	0.128179
gene24349	BAX	rna43881	BAX_HUMAN	protein_coding	0.709658	2.10465	19.2218	0.000508233	0.00359422	0.550068	0.386444	5.90156	0.0271677	0.0758321	-0.227183	-0.60042	0.464913	0.50543	0.691641	4.12326	1.21374	0.558924
gene17359	BAZ1A	rna30924	BAZ1A_HUMAN	protein_coding	-0.330076	6.41472	13.0719	0.00246626	0.0118031	-0.437302	4.82496	8.7344	0.0102429	0.0360196	-0.205813	5.0671	4.9458	0.041451	0.143556	87.9415	27.3237	33.2997
gene18831	BAZ1B	rna33850	BAZ1B_HUMAN	protein_coding	0.0821055	6.74623	0.929973	0.349838	0.4876	0.161201	6.03221	3.16008	0.0943104	0.194034	-0.235953	5.52267	10.5199	0.00528391	0.0358778	105.075	62.4868	45.7424
gene8673	BAZ2A	rna15582	BAZ2A_HUMAN	protein_coding	0.5507	6.94085	16.7256	0.000927076	0.00562776	0.597639	5.26058	30.605	4.41443e-05	0.000558402	0.455664	3.50531	8.52461	0.0103096	0.0573334	121.697	37.0644	10.1116
gene3648	BAZ2B	rna6638	BAZ2B_HUMAN	protein_coding	0.0538895	7.38803	0.373619	0.549996	0.672193	0.299523	6.55333	16.156	0.000975811	0.00582747	0.0398131	5.00676	0.143488	0.709993	0.835105	167.193	90.0668	33.1705
gene24414	BBC3	rna43991	BBC3_HUMAN	protein_coding	0.76503	0.398825	9.06385	0.00861231	0.0297206	NA	NA	NA	NA	NA	0.822707	-1.56622	2.69001	0.121175	0.285839	1.14112	0.147256	0.213098
gene4504	BBIP1	rna8129	BBIP1_HUMAN	protein_coding	-1.02075	2.99321	36.5844	2.03136e-05	0.000362567	0.0759096	2.79067	0.414563	0.528709	0.665991	-0.624856	2.9643	18.742	0.000558647	0.00795197	7.91474	6.5291	7.5316
gene21082	BBOF1	rna37866	BBOF1_HUMAN	protein_coding	0.771497	1.96722	11.1971	0.00430867	0.0178632	-0.219557	-0.440128	0.409617	0.531148	0.66806	-0.327708	-0.0269306	1.63949	0.219284	0.416405	3.53947	0.644248	0.810463
gene16457	BBOX1	rna29343	BODG_HUMAN	protein_coding	NA	NA	NA	NA	NA	0.320159	6.14202	7.92256	0.0125285	0.0419836	-0.401083	0.737999	0.111274	0.744776	0.855161	0.109467	73.9699	0.561459
gene25060	BBS1	rna45203	BBS1_HUMAN	protein_coding	0.408819	3.75899	10.8984	0.0047286	0.0190408	0.127281	1.79807	0.294932	0.594634	0.720361	0.0848344	1.29967	0.154805	0.699361	0.828324	13.225	3.39011	2.17782
gene8487	BBS10	rna15290	BBS10_HUMAN	protein_coding	-0.150125	2.5168	0.480811	0.498428	0.628152	0.135081	2.38004	1.09481	0.310831	0.462808	-0.231714	1.48544	2.18175	0.159747	0.340928	5.2311	5.04951	2.90011
gene7949	BBS12	rna14400	BBS12_HUMAN	protein_coding	0.395905	4.33262	12.263	0.00312102	0.0140776	0.579486	2.58144	13.7243	0.00189978	0.00972198	0.301424	0.605271	1.33369	0.265698	0.469436	21.5234	5.69602	1.50086
gene4893	BBS2	rna8964	BBS2_HUMAN	protein_coding	0.289592	5.53038	4.59295	0.0485354	0.110634	-0.106996	4.05984	1.48066	0.241171	0.387834	0.224375	3.24831	5.30266	0.0355751	0.130248	45.4744	16.6403	8.95709
gene22265	BBS4	rna40185	BBS4_HUMAN	protein_coding	0.173347	5.52301	3.50771	0.0802829	0.161477	0.155836	5.29852	3.13128	0.095697	0.196229	0.149196	3.98303	2.19508	0.158557	0.339315	42.6102	40.8853	16.1322
gene3582	BBS5	rna6509	BBS5_HUMAN	protein_coding	0.0176799	2.33677	0.00838499	0.928226	0.955556	-0.72572	0.944557	8.70772	0.00932868	0.0335273	-0.0764741	1.99819	0.228157	0.639581	0.789605	4.84888	1.98796	3.82521
gene7937	BBS7	rna14381	BBS7_HUMAN	protein_coding	0.218022	3.71013	2.00991	0.176283	0.293804	0.486465	1.41637	5.00335	0.0397587	0.10111	-0.11982	1.79575	0.554895	0.467505	0.659335	12.1957	2.65522	3.37502
gene1541	BBS9	rna2665	PTHB1_HUMAN	protein_coding	-0.0368561	4.42333	0.0529942	0.820977	0.881495	-0.131956	3.21242	1.49561	0.238911	0.385162	-0.0242895	1.96822	0.00356868	0.953261	0.976436	21.4555	9.23591	3.32837
gene470	BBX	rna756	BBX_HUMAN	protein_coding	0.123034	6.39042	1.56851	0.229195	0.357643	-0.0769006	5.3818	0.97467	0.338093	0.491382	0.218263	4.58137	2.99075	0.103663	0.258874	89.2209	42.5132	23.1535
gene24497	BCAM	rna44132	BCAM_HUMAN	protein_coding	-0.981975	6.85923	17.345	0.00119283	0.00681037	0.417463	3.2795	20.5395	0.000333528	0.00252977	0.257886	4.35349	7.0214	0.0178602	0.0824904	93.877	9.35272	19.7714
gene26021	BCAN	rna47132	PGCB_HUMAN	protein_coding	NA	NA	NA	NA	NA	NA	NA	NA	NA	NA	NA	NA	NA	NA	NA	NA	NA	NA
gene1096	BCAP29	rna1910	BAP29_HUMAN	protein_coding	0.029704	4.60505	0.0672679	0.798808	0.865351	-0.0343457	3.48239	0.0659898	0.800515	0.8741	0.0725109	2.72818	0.329415	0.574264	0.745444	22.8444	11.333	6.42532
gene28493	BCAP31	rna51681	BAP31_HUMAN	protein_coding	-0.664167	7.766	36.7674	1.97608e-05	0.000355904	-0.368084	6.08068	23.5037	0.00017396	0.00155105	-0.0433506	4.38394	0.288747	0.598679	0.762112	201.352	72.1192	19.7056
gene5150	BCAR1	rna9464	BCAR1_HUMAN	protein_coding	0.919174	4.84581	40.4513	1.15703e-05	0.000248391	0.500648	3.91424	23.9499	0.000158434	0.00144525	0.183482	2.81284	1.25071	0.280503	0.48525	25.1938	13.8706	7.14875
gene6758	BCAR3	rna12309	BCAR3_HUMAN	protein_coding	0.71443	4.78148	33.9281	3.06784e-05	0.000480564	0.449335	5.19966	12.8924	0.0025831	0.0122701	-0.47472	2.55269	15.025	0.00141937	0.0147833	27.0865	35.7693	5.38513
gene10694	BCAS1	rna19402	BCAS1_HUMAN	protein_coding	0.572853	-0.655966	1.40529	0.253893	0.385629	NA	NA	NA	NA	NA	NA	NA	NA	NA	NA	0.424143	0	0.0933442
gene25391	BCAS2	rna45808	SPF27_HUMAN	protein_coding	-0.250013	4.21279	5.50774	0.0327549	0.0820816	-0.087072	3.30366	0.614952	0.444291	0.591411	-0.217346	3.72934	3.99408	0.0635718	0.190648	17.6487	9.48788	13.4027
gene19775	BCAS3	rna35577	BCAS3_HUMAN	protein_coding	-0.206988	5.41224	5.18882	0.0374614	0.0906739	-0.469117	4.89132	24.1268	0.000152715	0.00141051	0.0735525	3.94659	0.389256	0.541793	0.720346	43.8683	29.3715	14.8273
gene10676	BCAS4	rna19365	BCAS4_HUMAN	protein_coding	-0.942096	-0.140804	3.77715	0.0705514	0.146467	NA	NA	NA	NA	NA	NA	NA	NA	NA	NA	0.905865	0.187032	0.171946
gene9803	BCAT1	rna17780	BCAT1_HUMAN	protein_coding	-0.168033	5.1523	0.61043	0.448122	0.583256	0.483998	-0.292658	2.84082	0.111137	0.219535	0.289653	1.89138	0.554832	0.469187	0.660518	34.5979	0.655905	2.69917
gene24357	BCAT2	rna43896	BCAT2_HUMAN	protein_coding	-1.26569	4.7054	71.2857	3.75813e-07	2.75028e-05	-0.907808	0.5737	12.5136	0.002708	0.0127299	-0.949588	4.14891	27.3626	0.000104344	0.00274649	23.0055	1.30409	15.7664
gene4651	BCCIP	rna8444	BCCIP_HUMAN	protein_coding	-0.198372	5.96308	4.48805	0.0508591	0.11463	0.294624	4.21693	10.3439	0.00534461	0.0216156	-0.116912	5.04019	1.61919	0.222021	0.419118	62.3746	18.3901	32.1062
gene9594	BCDIN3D	rna17363	BN3D2_HUMAN	protein_coding	-0.232745	2.93928	1.9144	0.186294	0.306271	0.093697	2.54802	0.365558	0.553844	0.686911	0.258347	2.3158	3.62014	0.0758887	0.213671	7.18301	5.60874	4.88389
gene6677	BCHE	rna12166	CHLE_HUMAN	protein_coding	-0.806542	3.55653	1.46442	0.252832	0.384438	-0.218352	2.42837	1.52343	0.234777	0.379964	-0.412018	-1.14199	0.4718	0.50234	0.689152	8.43574	4.1596	0.252842
gene24590	BCKDHA	rna44294	ODBA_HUMAN	protein_coding	-1.27571	5.94164	70.3046	4.57918e-07	3.08729e-05	-0.758644	4.59543	76.605	1.58757e-07	9.45889e-06	-0.107313	5.3321	0.811217	0.381585	0.581455	50.6037	25.7868	40.3551
gene12791	BCKDHB	rna23085	ODBB_HUMAN	protein_coding	-0.340114	5.07869	5.92929	0.0275463	0.0719963	-1.34663	5.61705	227.548	6.20319e-11	7.84464e-08	-1.30511	4.4394	52.9755	2.88133e-06	0.000283942	31.8847	56.2698	20.9821
gene18733	BCKDK	rna33672	BCKD_HUMAN	protein_coding	-0.823159	3.93695	27.7021	8.89271e-05	0.00101328	0.243911	3.0941	4.41706	0.051635	0.122957	-1.02926	5.44597	48.5056	3.86148e-06	0.000331514	14.8345	8.20005	41.2874
gene6851	BCL10	rna12460	BCL10_HUMAN	protein_coding	-0.063241	4.14118	0.268868	0.611496	0.72213	0.0276526	3.40019	0.0531869	0.820507	0.88846	0.341901	1.65963	2.71302	0.119715	0.283342	16.8608	10.3139	3.1472
gene2633	BCL11A	rna4630	BC11A_HUMAN	protein_coding	-0.527949	0.0643172	1.00702	0.331198	0.46929	NA	NA	NA	NA	NA	NA	NA	NA	NA	NA	0.998476	0.111779	0.0405811
gene18425	BCL11B	rna33031	BC11B_HUMAN	protein_coding	1.5286	-0.374825	6.66375	0.02059	0.0576851	0.254866	-1.0927	0.38044	0.545974	0.680696	NA	NA	NA	NA	NA	0.47127	0.336531	0.0418281
gene6062	BCL2	rna11056	BCL2_HUMAN	protein_coding	0.176847	5.17859	3.62898	0.0757183	0.15462	0.0549496	2.14841	0.124422	0.728853	0.821396	0.120553	2.18286	0.163119	0.692349	0.823618	40.469	4.15999	4.78342
gene15316	BCL2A1	rna27392	B2LA1_HUMAN	protein_coding	-0.597685	2.411	3.62746	0.0767266	0.156184	-0.367608	-0.0787764	1.78736	0.199794	0.337848	-0.125937	-0.820807	0.0684365	0.797082	0.888365	4.89263	0.823436	0.492278
gene10374	BCL2L1	rna18762	B2CL1_HUMAN	protein_coding	0.252566	4.63157	4.96816	0.0411794	0.0977268	0.152203	3.25536	1.41091	0.252098	0.399922	-0.136302	3.00375	0.746367	0.400842	0.598122	24.146	8.83221	7.95171
gene20449	BCL2L10	rna36694	B2L10_HUMAN	protein_coding	NA	NA	NA	NA	NA	NA	NA	NA	NA	NA	NA	NA	NA	NA	NA	0	0	0
gene2311	BCL2L11	rna4037	B2L11_HUMAN	protein_coding	0.693571	4.94267	30.603	5.31603e-05	0.000699432	1.28969	3.46298	48.6975	6.77859e-06	0.000135495	0.665562	2.34508	18.5749	0.000581165	0.00815507	26.4063	8.77055	4.84633
gene10151	BCL2L13	rna18361	B2L13_HUMAN	protein_coding	-1.53771	7.86948	60.8441	1.8765e-06	7.45484e-05	-0.189374	5.77418	6.37822	0.0223871	0.065442	0.120171	6.92054	1.21154	0.287881	0.492506	245.284	53.8653	119.948
gene9914	BCL2L14	rna17949	B2L14_HUMAN	protein_coding	0.213291	0.49412	0.406928	0.532947	0.657985	-0.318517	1.60147	2.08483	0.167906	0.297288	NA	NA	NA	NA	NA	1.22273	2.60817	0
gene25403	BCL2L15	rna45830	B2L15_HUMAN	protein_coding	0.0177985	0.323729	0.00345621	0.953879	0.972604	-0.0251302	-0.261591	0.00630504	0.937688	0.96104	NA	NA	NA	NA	NA	1.17767	0.833732	0.13476
gene26844	BCL2L2	rna48721	B2CL2_HUMAN	protein_coding	-0.264707	5.91961	9.26503	0.00804383	0.0282324	0.23095	3.33908	3.70127	0.0721961	0.158798	0.290688	3.58185	7.0815	0.0174569	0.0812426	60.8138	10.2137	11.4395
gene24499	BCL3	rna44135	BCL3_HUMAN	protein_coding	0.557653	1.07707	2.90363	0.108562	0.203102	0.0612348	1.36742	0.0279949	0.869661	0.918205	0.184407	-0.711436	0.307982	0.586866	0.754022	1.93536	2.29659	0.518741
gene741	BCL6	rna1313	BCL6_HUMAN	protein_coding	0.372314	6.91858	4.85243	0.0447586	0.103958	0.2131	5.58228	0.421135	0.531277	0.66811	0.919227	4.92594	22.98	0.000289778	0.00519033	99.0987	45.4673	26.4662
gene21766	BCL6B	rna39247	BCL6B_HUMAN	protein_coding	0.450583	3.91706	2.06307	0.175472	0.292766	0.65236	1.44072	6.53874	0.0212424	0.0630309	0.508085	2.06183	6.515	0.0217188	0.0934255	13.5739	2.50544	4.0515
gene18077	BCL7A	rna32378	BCL7A_HUMAN	protein_coding	0.0627313	3.22589	0.133115	0.720209	0.809155	-0.0897767	1.58127	0.274875	0.607208	0.730381	0.416931	3.57568	15.5055	0.00124972	0.0135222	9.20024	3.14215	10.9146
gene18830	BCL7B	rna33848	BCL7B_HUMAN	protein_coding	0.458094	3.94149	10.1231	0.00605476	0.0228933	-0.392635	2.70912	6.81498	0.0188372	0.0576392	0.391394	2.68249	5.1959	0.0372253	0.134369	16.3471	5.68454	6.0063
gene18719	BCL7C	rna33644	BCL7C_HUMAN	protein_coding	0.643541	4.48585	25.2156	0.000142382	0.00140793	0.621478	1.0081	7.64676	0.0137142	0.0450021	0.370805	2.71727	7.93097	0.0127415	0.0657096	21.0658	1.69702	6.52218
gene28429	BCL9	rna51576	BCL9_HUMAN	protein_coding	0.424874	3.15351	8.3692	0.0109601	0.0356615	0.66309	1.53286	11.6666	0.0035057	0.0154902	0.298129	-0.3368	0.640773	0.435567	0.630085	9.54178	2.46883	0.701628
gene11881	BCL9L	rna21487	BCL9L_HUMAN	protein_coding	0.656225	5.45478	7.16932	0.0195405	0.0555305	0.596916	3.91027	10.1843	0.0070423	0.0268415	0.456355	2.30234	6.51905	0.0216844	0.0933629	39.2097	14.0742	4.47567
gene11376	BCLAF1	rna20646	BCLF1_HUMAN	protein_coding	0.101299	7.61043	1.14489	0.301182	0.437705	0.249197	7.00747	13.1579	0.00223789	0.0110413	0.201334	6.91045	5.23128	0.0366687	0.133042	184.658	126.274	120.549
gene23422	BCLAF3	rna42160	BCLA3_HUMAN	protein_coding	0.34591	5.51527	7.34166	0.0159121	0.0476363	0.249203	3.04613	5.67526	0.0298418	0.0813824	-0.102143	3.7354	0.587979	0.454759	0.648565	46.633	7.7673	12.837
gene5190	BCO1	rna9559	BCDO1_HUMAN	protein_coding	0.0216612	2.42687	0.0110436	0.917668	0.94874	0.282474	5.50181	3.65721	0.0772275	0.167031	0.265692	0.893823	1.48275	0.241615	0.442845	5.18108	42.3226	1.76758
gene17150	BCOR	rna30587	BCOR_HUMAN	protein_coding	1.04565	4.2645	39.7699	1.27388e-05	0.000264067	0.800694	3.58796	41.1541	8.21585e-06	0.000153997	0.651748	3.33666	7.43448	0.0164966	0.078141	16.6025	10.5072	8.53811
gene21645	BCORL1	rna39017	BCORL_HUMAN	protein_coding	0.571765	3.70888	12.2625	0.00312153	0.0140776	-0.226777	2.47406	1.30843	0.26977	0.419161	0.252347	0.479079	1.09178	0.31215	0.516224	12.5075	5.2036	1.18592
gene27816	BCR	rna50304	BCR_HUMAN	protein_coding	0.423313	5.20315	9.17249	0.00829983	0.0289349	-0.0307141	4.32233	0.101762	0.753818	0.839617	0.040566	2.6345	0.0376046	0.848792	0.919093	36.7182	20.3038	5.30714
gene682	BDH1	rna1219	BDH_HUMAN	protein_coding	-2.76396	0.746301	35.264	2.48643e-05	0.000417315	0.17377	5.51643	0.405536	0.5382	0.673796	-2.0362	2.60032	5.18057	0.0438398	0.149333	0.962816	37.4364	2.33877
gene18435	BDKRB1	rna33062	BKRB1_HUMAN	protein_coding	0.832506	1.09164	13.6267	0.00210746	0.0105155	NA	NA	NA	NA	NA	NA	NA	NA	NA	NA	1.93392	0.112219	0.111939
gene18436	BDKRB2	rna33065	BKRB2_HUMAN	protein_coding	0.347937	2.77243	2.91195	0.108099	0.202513	0.383025	-1.03096	0.472247	0.501714	0.643316	0.773478	-0.0595608	4.25459	0.0563729	0.176261	6.641	0.429745	0.590166
gene16452	BDNF	rna29336	BDNF_HUMAN	protein_coding	NA	NA	NA	NA	NA	NA	NA	NA	NA	NA	-0.0932404	-0.0928214	0.0190126	0.892338	0.943277	0	0	0.67484
gene7628	BDP1	rna13854	BDP1_HUMAN	protein_coding	0.293276	7.60384	10.4041	0.00553035	0.021397	0.12426	6.24383	2.91174	0.107107	0.213585	0.170672	5.23667	3.58854	0.0770532	0.215401	190.911	75.3519	36.7524
gene4965	BEAN1	rna9105	BEAN1_HUMAN	protein_coding	NA	NA	NA	NA	NA	NA	NA	NA	NA	NA	NA	NA	NA	NA	NA	0	0	0
gene16748	BECN1	rna29925	BECN1_HUMAN	protein_coding	-0.0790449	5.77742	0.86644	0.366372	0.504498	0.0598986	4.43508	0.650148	0.431784	0.580382	-0.224005	4.73509	5.84737	0.0283676	0.112537	54.1902	21.1742	28.0292
gene18410	BEGAIN	rna32996	BEGIN_HUMAN	protein_coding	NA	NA	NA	NA	NA	NA	NA	NA	NA	NA	NA	NA	NA	NA	NA	0.0724693	0	0
gene16139	BEND3	rna28774	BEND3_HUMAN	protein_coding	0.222323	0.232186	0.249178	0.624743	0.733254	0.618003	-0.188031	2.64554	0.12321	0.237158	NA	NA	NA	NA	NA	0.994915	0.694235	0.162576
gene14025	BEND4	rna25178	BEND4_HUMAN	protein_coding	NA	NA	NA	NA	NA	NA	NA	NA	NA	NA	NA	NA	NA	NA	NA	0	0	0
gene7151	BEND5	rna12999	BEND5_HUMAN	protein_coding	0.382851	2.95678	3.19201	0.0937891	0.181889	-0.578899	-0.160073	3.01518	0.10154	0.20545	0.122794	1.80829	0.868281	0.365764	0.566287	7.24692	0.585945	3.47892
gene12910	BEND6	rna23272	BEND6_HUMAN	protein_coding	-0.0863856	0.935408	0.0969968	0.759659	0.838366	0.685341	-0.531699	3.48218	0.0803184	0.17216	-0.103982	-1.66785	0.0212073	0.886099	0.939417	1.7415	0.530557	0.198469
gene22658	BEND7	rna40878	BEND7_HUMAN	protein_coding	0.23194	4.29097	1.21889	0.288094	0.423278	-0.673249	3.19633	23.7406	0.000165514	0.00149243	0.0554351	2.83107	0.17376	0.682525	0.816758	20.3175	9.74071	7.36811
gene27715	BEST1	rna50090	BEST1_HUMAN	protein_coding	1.17612	-0.838289	7.68887	0.0139966	0.0431161	NA	NA	NA	NA	NA	NA	NA	NA	NA	NA	0.378689	0.152461	0.03031
gene8535	BEST3	rna15354	BEST3_HUMAN	protein_coding	-0.752507	-1.61372	0.418968	0.527852	0.654134	NA	NA	NA	NA	NA	-1.50637	1.12122	29.0954	6.7279e-05	0.00200443	0.0942541	0	1.69698
gene7219	BEST4	rna13131	BEST4_HUMAN	protein_coding	NA	NA	NA	NA	NA	NA	NA	NA	NA	NA	NA	NA	NA	NA	NA	0	0	0
gene1261	BET1	rna2195	BET1_HUMAN	protein_coding	-0.133721	4.03729	1.03978	0.323697	0.460974	0.125957	3.62016	0.946021	0.345091	0.497834	-0.194052	2.11223	1.0408	0.323344	0.526953	15.9538	12.5628	4.67868
gene29276	BET1L	rna52997	BET1L_HUMAN	protein_coding	0.165189	6.15323	4.12657	0.0599276	0.129465	0.0570603	5.0029	0.687473	0.419123	0.569458	0.00771556	4.72178	0.00417007	0.94934	0.974076	67.5995	30.7006	26.9453
gene28701	BEX3	rna52020	BEX3_HUMAN	protein_coding	0.353118	1.55375	1.85191	0.193235	0.314536	-0.699642	0.245657	5.25447	0.0356627	0.0930372	0.117845	-0.505313	0.0701732	0.794586	0.887156	2.49619	1.1596	0.670121
gene28694	BEX4	rna52010	BEX4_HUMAN	protein_coding	0.214778	3.6637	3.14538	0.096006	0.18511	0.713081	2.62056	35.1315	2.05396e-05	0.00030792	0.438721	0.822468	2.03699	0.17341	0.358523	13.5454	5.77524	1.52674
gene29475	BEX5	rna53280	BEX5_HUMAN	protein_coding	-0.143568	3.3179	0.716655	0.410266	0.547151	0.12996	1.03962	0.30159	0.590408	0.716673	-0.333101	1.10598	2.32608	0.147428	0.322853	9.7553	2.04414	2.1812
gene21464	BFAR	rna38680	BFAR_HUMAN	protein_coding	-0.359943	5.91405	8.48623	0.0105177	0.0345544	-0.554894	5.10037	20.8557	0.000320867	0.00245357	0.016834	4.55665	0.044503	0.835678	0.912331	60.1711	35.9183	23.1878
gene10188	BFSP1	rna18441	BFSP1_HUMAN	protein_coding	NA	NA	NA	NA	NA	NA	NA	NA	NA	NA	NA	NA	NA	NA	NA	0.265595	0	0
gene6400	BFSP2	rna11691	BFSP2_HUMAN	protein_coding	NA	NA	NA	NA	NA	NA	NA	NA	NA	NA	NA	NA	NA	NA	NA	0	0	0
gene26040	BGLAP	rna47168	OSTCN_HUMAN	protein_coding	-0.00360772	2.22481	0.000303592	0.986323	0.991289	0.266183	1.48695	2.13407	0.163258	0.291387	0.118013	-0.421824	0.0416286	0.841093	0.914765	4.0058	3.04692	0.6248
gene28499	BGN	rna51693	PGS1_HUMAN	protein_coding	-0.726026	6.12544	2.61084	0.135871	0.240974	-0.189631	5.19918	3.24824	0.0902115	0.187952	-0.157722	3.03565	0.150706	0.704627	0.831626	64.288	34.7556	5.02834
gene18975	BHLHA15	rna34126	BHA15_HUMAN	protein_coding	NA	NA	NA	NA	NA	0.990616	-0.267554	5.18284	0.036779	0.0953457	NA	NA	NA	NA	NA	0	0.514647	0.099646
gene19967	BHLHA9	rna35920	BHA09_HUMAN	protein_coding	NA	NA	NA	NA	NA	NA	NA	NA	NA	NA	NA	NA	NA	NA	NA	NA	NA	NA
gene25338	BHLHB9	rna45731	BHLH9_HUMAN	protein_coding	0.385131	5.00926	14.9353	0.00147327	0.00799482	-0.414711	3.69122	16.7549	0.000835153	0.0051514	-0.000660761	3.93549	4.07428e-05	0.994989	0.997771	32.8907	12.5658	15.3963
gene19061	BHLHE22	rna34282	BHE22_HUMAN	protein_coding	-0.417818	-1.78149	0.149347	0.70526	0.797964	NA	NA	NA	NA	NA	NA	NA	NA	NA	NA	0.0473769	0	0
gene10773	BHLHE23	rna19544	BHE23_HUMAN	protein_coding	NA	NA	NA	NA	NA	NA	NA	NA	NA	NA	NA	NA	NA	NA	NA	NA	NA	NA
gene9257	BHLHE40	rna16700	BHE40_HUMAN	protein_coding	1.21444	6.39427	13.3882	0.00381178	0.0163974	1.62741	4.93525	15.2414	0.00321648	0.0144769	0.212686	6.03566	1.05611	0.32176	0.525526	67.9426	18.5543	66.1771
gene9793	BHLHE41	rna17746	BHE41_HUMAN	protein_coding	1.08162	4.32523	39.2334	1.41331e-05	0.000286082	-1.25968	1.21861	8.29328	0.0131453	0.0435473	0.169517	5.16823	0.739081	0.40452	0.601318	14.923	1.86415	36.6532
gene24457	BHMG1	rna44063	BHMG1_HUMAN	protein_coding	NA	NA	NA	NA	NA	NA	NA	NA	NA	NA	NA	NA	NA	NA	NA	0	0	0
gene7540	BHMT	rna13722	BHMT1_HUMAN	protein_coding	2.92705	0.15561	8.68595	0.0118012	0.037713	-0.629591	11.2837	20.1443	0.000420937	0.00303186	NA	NA	NA	NA	NA	0.588837	2346.23	0
gene7541	BHMT2	rna13723	BHMT2_HUMAN	protein_coding	NA	NA	NA	NA	NA	-0.0387161	9.22519	0.235389	0.634078	0.751481	NA	NA	NA	NA	NA	0.209684	574.711	0
gene10982	BICC1	rna19911	BICC1_HUMAN	protein_coding	-0.0791548	6.64555	0.717127	0.410115	0.547133	0.320891	1.77251	1.58596	0.227	0.371398	0.119694	3.15471	0.106533	0.749607	0.85809	101.951	3.12406	8.18876
gene9746	BICD1	rna17638	BICD1_HUMAN	protein_coding	1.27015	3.55639	25.7512	0.000171243	0.00161555	-0.0244468	0.500282	0.00806239	0.929559	0.956853	0.385229	0.322925	0.864411	0.367027	0.567853	12.2706	1.34743	1.00614
gene20849	BICD2	rna37402	BICD2_HUMAN	protein_coding	-0.148126	6.13752	2.63286	0.125056	0.226323	-0.5166	4.87864	10.4362	0.00627725	0.0245052	-0.019476	5.32173	0.0405515	0.843033	0.915679	72.9448	30.5156	39.3534
gene18185	BICDL1	rna32574	BICL1_HUMAN	protein_coding	0.622493	1.30653	4.71697	0.0459462	0.106137	-0.00898762	-1.03075	0.000301349	0.986363	0.99071	NA	NA	NA	NA	NA	2.12368	0.227382	0.11588
gene26323	BICDL2	rna47787	BICL2_HUMAN	protein_coding	NA	NA	NA	NA	NA	0.0914709	-0.270724	0.0921305	0.765365	0.848508	NA	NA	NA	NA	NA	0	0.823683	0
gene24399	BICRA	rna43964	BICRA_HUMAN	protein_coding	0.743992	2.28146	9.01256	0.00876453	0.0301022	-0.20963	2.827	1.45246	0.24552	0.392611	0.0274561	-0.511141	0.00542664	0.942222	0.970278	4.28856	7.39963	0.597088
gene13070	BICRAL	rna23582	BICRL_HUMAN	protein_coding	0.476815	4.51771	18.9403	0.000542592	0.00377663	0.228337	3.5538	3.33425	0.086415	0.182281	0.857989	2.17872	19.1509	0.000507593	0.00749791	19.8736	10.9535	3.93004
gene10154	BID	rna18365	BID_HUMAN	protein_coding	-0.470815	5.30422	17.5371	0.000758446	0.00483273	-0.520643	5.21213	45.0641	4.77215e-06	0.000104561	0.223514	2.76203	2.61151	0.126321	0.293096	37.4189	38.8991	6.59902
gene22887	BIK	rna41327	BIK_HUMAN	protein_coding	0.628455	0.284498	3.52781	0.0795042	0.160339	NA	NA	NA	NA	NA	NA	NA	NA	NA	NA	1.02614	0	0.0438928
gene15014	BIN1	rna26850	BIN1_HUMAN	protein_coding	-0.128324	6.14502	1.20554	0.289165	0.424403	-0.685876	4.31411	50.7233	2.30806e-06	6.3315e-05	-0.128435	9.18191	1.17948	0.294115	0.498637	70.9651	21.2999	585.87
gene9565	BIN2	rna17288	BIN2_HUMAN	protein_coding	0.481097	3.38894	5.1166	0.0387724	0.0931361	-0.480353	2.66099	8.86734	0.00881854	0.0321005	0.375413	0.0858519	1.58785	0.226333	0.424562	9.15874	5.4363	0.870998
gene20799	BIN3	rna37290	BIN3_HUMAN	protein_coding	0.0477839	3.85438	0.153345	0.700749	0.794053	0.326802	2.99468	5.38397	0.0337419	0.0892274	0.357377	1.18804	2.65715	0.123298	0.288926	13.6431	7.75402	2.33229
gene12064	BIRC2	rna21841	BIRC2_HUMAN	protein_coding	-0.245684	6.6817	5.60939	0.0314016	0.0794424	0.0803704	5.07965	0.325975	0.576906	0.705746	0.00468478	5.13502	0.00298228	0.957149	0.978778	100.06	34.2416	34.4596
gene25558	BIRC5	rna46145	BIRC5_HUMAN	protein_coding	-0.0793163	0.536684	0.0963896	0.760388	0.838809	0.421952	-0.631975	1.20252	0.288916	0.440373	-0.41223	0.890029	3.29604	0.0889031	0.234963	1.2581	0.593946	1.78011
gene2200	BIRC6	rna3791	BIRC6_HUMAN	protein_coding	0.237862	8.56829	6.44036	0.0224652	0.0616371	0.143994	7.82481	3.97019	0.0635104	0.143879	0.207135	6.89027	4.92572	0.0418138	0.144351	353.907	225.044	114.416
gene10775	BIRC7	rna19546	BIRC7_HUMAN	protein_coding	NA	NA	NA	NA	NA	NA	NA	NA	NA	NA	NA	NA	NA	NA	NA	0	0	0
gene10507	BLCAP	rna19037	BLCAP_HUMAN	protein_coding	-0.095331	6.62406	0.688574	0.419386	0.555819	0.467476	3.85989	25.9797	0.000104938	0.00106075	0.605331	6.5381	18.8025	0.000550731	0.00787909	100.913	13.7221	89.4394
gene11834	BLID	rna21405	BLID_HUMAN	protein_coding	-0.091616	0.550603	0.145989	0.707644	0.79956	1.56515	-0.941979	15.9742	0.00102367	0.00602528	NA	NA	NA	NA	NA	1.32655	0.336658	0.100518
gene20705	BLK	rna37151	BLK_HUMAN	protein_coding	NA	NA	NA	NA	NA	NA	NA	NA	NA	NA	NA	NA	NA	NA	NA	0.109459	0	0
gene15250	BLM	rna27235	BLM_HUMAN	protein_coding	0.588376	2.98429	18.3825	0.000618739	0.00414081	0.449475	2.18413	6.34531	0.0226842	0.0660285	0.506726	0.852563	5.81643	0.0287287	0.113466	6.60159	4.4067	1.78437
gene19960	BLMH	rna35910	BLMH_HUMAN	protein_coding	-1.12845	6.83091	102.371	3.49768e-08	7.43921e-06	-0.162266	5.04929	5.02535	0.0393789	0.100516	-0.0788281	6.43022	0.750673	0.399518	0.596842	120.041	33.1796	85.7434
gene4328	BLNK	rna7758	BLNK_HUMAN	protein_coding	-0.31987	2.08715	1.21548	0.287259	0.422359	1.26972	-0.435157	13.7424	0.00188994	0.00969338	-1.266	-1.07852	14.207	0.00177193	0.0172564	4.02935	0.552211	0.426195
gene8721	BLOC1S1	rna15672	BL1S1_HUMAN	protein_coding	-0.274661	5.33615	6.81743	0.0194044	0.0552528	-0.331198	4.98651	17.8259	0.000637001	0.00415575	-0.387661	6.58844	15.808	0.00115474	0.0128131	39.5312	31.4144	99.3807
gene4391	BLOC1S2	rna7882	BL1S2_HUMAN	protein_coding	0.0794215	3.59021	0.30744	0.587255	0.703881	-0.266469	2.25167	2.3286	0.146379	0.268501	0.0758559	3.64286	0.364064	0.555013	0.730523	11.7423	4.96355	12.6183
gene24482	BLOC1S3	rna44099	BL1S3_HUMAN	protein_coding	0.20525	2.47986	1.35743	0.261795	0.394515	-0.151102	1.62018	0.742822	0.401387	0.552656	0.114236	0.0901303	0.17403	0.682293	0.816758	5.29921	3.04892	0.875225
gene26532	BLOC1S4	rna48075	BL1S4_HUMAN	protein_coding	0.541011	3.02086	12.1071	0.00326886	0.0146083	0.78225	1.68901	24.4482	0.000142907	0.00133966	0.330854	1.85255	5.04143	0.0397726	0.140049	7.73567	2.61746	3.63447
gene15949	BLOC1S5	rna28461	BL1S5_HUMAN	protein_coding	-0.0477632	3.53705	0.110728	0.743825	0.826441	0.291521	2.67496	4.32736	0.0537951	0.126936	-0.364054	1.61791	3.48185	0.0811444	0.222858	11.3052	6.62809	3.17738
gene20382	BLOC1S6	rna36596	BL1S6_HUMAN	protein_coding	0.056038	4.76031	0.440858	0.516572	0.644503	0.182442	2.94534	2.35779	0.144034	0.265453	-0.116605	4.49605	0.604686	0.448622	0.643132	26.3541	7.57426	21.7042
gene1030	BLVRA	rna1814	BIEA_HUMAN	protein_coding	-0.751945	6.40214	59.2022	1.20714e-06	5.63603e-05	0.0621504	4.35263	0.413544	0.52921	0.666411	0.110266	3.49511	1.02728	0.326409	0.529681	81.3382	19.7683	10.438
gene24621	BLVRB	rna44348	BLVRB_HUMAN	protein_coding	-0.787792	4.63434	46.5582	5.13701e-06	0.000144322	-0.955932	6.075	86.1532	7.1401e-08	5.39771e-06	-0.579814	4.24153	21.4053	0.00030554	0.00534865	23.4371	72.2854	18.8666
gene14467	BLZF1	rna25908	GO45_HUMAN	protein_coding	-0.0730441	5.29463	0.405643	0.533587	0.658549	0.107036	3.82831	1.06021	0.318357	0.470283	0.27442	4.80642	8.51095	0.0103593	0.0574283	38.1858	14.0658	28.1804
gene23219	BMF	rna41934	BMF_HUMAN	protein_coding	-0.221308	3.56431	1.44109	0.248187	0.379225	-0.912745	2.30434	11.5942	0.00436989	0.018499	0.261958	0.732134	1.10575	0.309176	0.513847	10.3622	4.88101	1.58858
gene22589	BMI1	rna40747	BMI1_HUMAN	protein_coding	-0.315601	5.52007	16.8948	0.000888678	0.00544534	0.14577	2.74956	1.37662	0.257708	0.406316	-0.100171	3.98185	1.09133	0.312245	0.516269	46.3199	6.1448	15.6553
gene20810	BMP1	rna37329	BMP1_HUMAN	protein_coding	-0.605877	5.51933	29.6751	6.24346e-05	0.000784273	-0.0644782	5.10445	0.644239	0.433844	0.58251	-0.496629	1.20327	1.94338	0.183777	0.371721	46.0739	35.152	1.69689
gene2543	BMP10	rna4479	BMP10_HUMAN	protein_coding	NA	NA	NA	NA	NA	-0.127161	2.17505	0.432487	0.520044	0.658403	NA	NA	NA	NA	NA	0	4.7263	0
gene17304	BMP15	rna30849	BMP15_HUMAN	protein_coding	NA	NA	NA	NA	NA	NA	NA	NA	NA	NA	NA	NA	NA	NA	NA	NA	NA	NA
gene10231	BMP2	rna18509	BMP2_HUMAN	protein_coding	0.0914934	2.55513	0.170642	0.685263	0.782649	-0.847923	1.62605	19.3152	0.000443675	0.00315377	0.732679	0.724748	4.84252	0.0433572	0.148223	5.79187	3.10692	1.32378
gene14770	BMP2K	rna26451	BMP2K_HUMAN	protein_coding	0.288723	5.78411	6.08346	0.0258854	0.0687387	-0.207008	4.97525	8.21967	0.0111094	0.03829	0.466334	4.06205	12.7	0.00271588	0.0232941	50.1762	31.4267	15.2293
gene14758	BMP3	rna26435	BMP3_HUMAN	protein_coding	-1.14049	-1.20895	0.927463	0.351398	0.489117	NA	NA	NA	NA	NA	NA	NA	NA	NA	NA	0.25006	0	0
gene23518	BMP4	rna42335	BMP4_HUMAN	protein_coding	0.122657	3.90131	0.455941	0.509585	0.638253	-1.21928	3.93288	19.2978	0.00106384	0.00618208	-0.319525	1.6792	1.73375	0.20713	0.401115	13.9503	14.7326	3.28547
gene12918	BMP5	rna23301	BMP5_HUMAN	protein_coding	-1.14547	5.20056	10.8324	0.00704814	0.0256188	0.173247	2.78801	0.694993	0.418105	0.568464	-0.303561	3.27673	1.40822	0.25545	0.457623	25.4997	7.01454	10.376
gene15946	BMP6	rna28457	BMP6_HUMAN	protein_coding	0.629952	3.21085	5.8178	0.0300294	0.0767333	-0.589795	0.313379	4.52625	0.0491402	0.118422	-0.010832	1.36746	0.00239106	0.961627	0.981476	8.52999	1.19655	2.28911
gene10711	BMP7	rna19429	BMP7_HUMAN	protein_coding	0.582849	3.51303	1.96856	0.186368	0.306309	NA	NA	NA	NA	NA	0.396039	0.194972	0.936713	0.34806	0.549381	10.9346	0	1.05914
gene1549	BMPER	rna2674	BMPER_HUMAN	protein_coding	-0.203004	3.58928	0.706947	0.414285	0.551066	-0.713519	2.5307	10.2962	0.00591412	0.0233852	0.00784383	0.857929	0.000413979	0.984037	0.991616	10.0853	5.31924	1.3296
gene11219	BMPR1A	rna20372	BMR1A_HUMAN	protein_coding	-0.359995	6.71077	11.5557	0.00385942	0.0165107	0.204936	5.15677	3.84225	0.06748	0.150879	-0.102445	5.3059	1.08874	0.312802	0.516765	104.622	35.3772	39.0114
gene14640	BMPR1B	rna26209	BMR1B_HUMAN	protein_coding	-1.00009	0.929117	8.58011	0.0101775	0.0336878	NA	NA	NA	NA	NA	0.506766	2.6958	5.04263	0.0404291	0.141649	1.75134	0.118891	5.92417
gene3276	BMPR2	rna5957	BMPR2_HUMAN	protein_coding	0.154883	7.4743	3.64905	0.0749928	0.153501	0.23856	7.08139	5.93245	0.0268246	0.0750532	0.14524	5.42396	1.24502	0.281558	0.486182	175.742	130.707	42.0823
gene24230	BMS1	rna43677	BMS1_HUMAN	protein_coding	0.137754	5.96428	3.19626	0.09359	0.181575	0.273631	4.474	7.75888	0.0131539	0.0435578	-0.280761	4.88736	10.9603	0.00459602	0.0327107	58.5141	20.9544	30.5238
gene1591	BMT2	rna2734	SAMTR_HUMAN	protein_coding	0.102476	4.74291	0.670148	0.425544	0.561511	-0.166793	3.26157	2.20039	0.157247	0.283353	-0.0541553	4.48694	0.374093	0.549676	0.726481	24.7004	8.96331	22.4556
gene22018	BMX	rna39722	BMX_HUMAN	protein_coding	0.214404	2.26	0.592274	0.453267	0.587751	-1.38333	-0.747836	6.85266	0.0185625	0.0570172	-0.188907	-0.515143	0.175896	0.680697	0.815818	4.42063	0.481898	0.590665
gene15285	BNC1	rna27314	BNC1_HUMAN	protein_coding	NA	NA	NA	NA	NA	NA	NA	NA	NA	NA	NA	NA	NA	NA	NA	0	0	0
gene12438	BNC2	rna22480	BNC2_HUMAN	protein_coding	0.000636054	5.91946	4.64991e-05	0.994647	0.99619	-0.906621	-0.0868528	3.8628	0.067147	0.150282	0.455637	2.7754	3.61979	0.0770887	0.215457	63.2117	0.805772	7.17692
gene15567	BNIP1	rna27835	SEC20_HUMAN	protein_coding	-0.0312661	4.72065	0.0838712	0.775999	0.849244	0.48354	3.28844	21.4071	0.000274133	0.00218562	-0.0875373	2.88097	0.591083	0.453593	0.647622	25.7096	8.91679	7.17376
gene20519	BNIP2	rna36817	BNIP2_HUMAN	protein_coding	-0.112754	6.12899	1.93942	0.183604	0.302924	-0.0638364	3.86825	0.528653	0.477592	0.621686	0.0109282	5.45958	0.0136352	0.908547	0.95208	70.3073	14.499	42.3895
gene4677	BNIP3	rna8510	BNIP3_HUMAN	protein_coding	0.418964	7.95856	11.6011	0.00380651	0.0163825	-0.497782	6.20846	29.5457	5.33901e-05	0.000641284	0.527142	6.85618	24.3349	0.000165602	0.0035466	216.61	77.42	113.189
gene20761	BNIP3L	rna37239	BNI3L_HUMAN	protein_coding	0.494786	6.81828	14.2396	0.00177827	0.00927983	-0.035848	4.12689	0.0994599	0.756521	0.841511	0.451127	3.6215	12.9503	0.00252552	0.022216	106.077	17.4822	12.5601
gene26981	BNIPL	rna48951	BNIPL_HUMAN	protein_coding	-0.261914	-1.26118	0.128161	0.725229	0.812783	-1.07429	-0.720422	6.94659	0.0178972	0.0554005	NA	NA	NA	NA	NA	0.2304	0.377408	0.0543334
gene520	BOC	rna867	BOC_HUMAN	protein_coding	0.353778	5.95608	2.08672	0.173402	0.290277	-0.0431285	1.44088	0.0476285	0.829979	0.894345	0.596794	4.0311	15.6705	0.00119864	0.0131347	54.9584	2.30631	14.5114
gene15576	BOD1	rna27851	BOD1_HUMAN	protein_coding	0.425642	4.21795	16.3461	0.0010203	0.00602907	-0.0618384	2.33537	0.247761	0.625371	0.744972	0.0717009	3.12324	0.589154	0.454317	0.648327	17.6607	4.85946	8.38856
gene17874	BOD1L1	rna31901	BD1L1_HUMAN	protein_coding	0.297283	7.18395	12.8544	0.00262544	0.0123643	0.179893	5.65694	5.17251	0.0369434	0.0956319	-0.0419157	5.10898	0.241621	0.629947	0.783081	145.115	50.2743	34.4716
gene2892	BOK	rna5141	BOK_HUMAN	protein_coding	-0.569929	4.84174	12.3658	0.0030652	0.0139038	0.0584118	3.81488	0.221026	0.644551	0.759716	-0.220457	1.6995	1.13991	0.30207	0.506819	26.9644	13.9233	2.95147
gene27022	BOLA1	rna49032	BOLA1_HUMAN	protein_coding	-0.474461	4.44032	16.7111	0.00093046	0.00564207	-0.470937	4.00067	33.7881	2.55816e-05	0.000367614	-0.251129	4.13034	6.55431	0.0213871	0.0923652	20.8301	17.0135	17.3755
gene18657	BOLA2B	rna33513	BOLA2_HUMAN	protein_coding	-0.229615	5.40089	6.89973	0.0188019	0.0539586	-0.492408	4.30912	28.5494	6.41173e-05	0.000733669	0.0209566	3.67309	0.0369082	0.850154	0.919762	41.0282	19.7982	12.5052
gene2464	BOLA3	rna4290	BOLA3_HUMAN	protein_coding	-0.514695	5.3097	18.7568	0.000566411	0.00388261	-0.00527467	3.63097	0.00368359	0.952349	0.96968	-0.426167	6.36295	15.6798	0.00119396	0.0131038	36.9634	12.2574	83.4727
gene3337	BOLL	rna6073	BOLL_HUMAN	protein_coding	NA	NA	NA	NA	NA	NA	NA	NA	NA	NA	0.768608	-1.03231	4.54695	0.0494025	0.161633	0	0	0.383352
gene28310	BOP1	rna51320	BOP1_HUMAN	protein_coding	-0.234121	4.89046	3.95746	0.0648149	0.137366	-0.319609	3.18589	10.4588	0.00514747	0.0209671	0.186807	4.20196	2.50324	0.133863	0.302744	28.1088	8.66361	17.6425
gene4120	BORA	rna7426	BORA_HUMAN	protein_coding	-0.128043	3.01186	0.823212	0.378286	0.516029	0.334591	1.82622	4.1977	0.0571064	0.132804	0.00863783	0.374594	0.00110658	0.973889	0.986489	7.89916	3.38309	1.29681
gene9909	BORCS5	rna17945	BORC5_HUMAN	protein_coding	0.19465	3.41211	2.18146	0.159932	0.27276	0.0080844	1.87615	0.00210679	0.963953	0.976689	0.0235792	2.08025	0.0235275	0.880079	0.936798	10.8967	3.61424	3.99253
gene21855	BORCS6	rna39394	BORC6_HUMAN	protein_coding	-0.229261	2.58549	1.9378	0.183776	0.30315	-0.204603	1.3005	1.07171	0.315828	0.467456	-0.220459	1.5039	2.21339	0.156941	0.336878	5.79754	2.41732	2.73727
gene4449	BORCS7	rna8028	BORC7_HUMAN	protein_coding	-0.666043	4.20708	29.4408	6.5058e-05	0.00080713	-0.363269	4.23305	13.6295	0.00195209	0.00994818	-0.143669	2.67374	1.44439	0.247527	0.449562	18.3261	19.0621	6.27732
gene8863	BORCS8	rna15912	BORC8_HUMAN	protein_coding	-0.387515	2.71411	2.66351	0.123043	0.223483	0.206232	1.61896	0.600858	0.450061	0.596702	-0.376288	1.70272	8.08679	0.0120449	0.0631461	6.71351	3.36531	3.17605
gene1767	BPGM	rna3016	PMGE_HUMAN	protein_coding	-0.187231	3.45718	1.5275	0.235093	0.364392	0.486816	2.79286	12.1944	0.00298171	0.0136788	-0.255855	2.37719	1.12029	0.306598	0.510827	9.90264	6.44096	4.68426
gene15898	BPHL	rna28380	BPHL_HUMAN	protein_coding	-0.941555	4.36522	25.0788	0.000153223	0.00148907	0.0725926	5.0299	0.452849	0.510509	0.650469	-0.139699	3.31337	1.26207	0.278413	0.483534	17.5738	34.8571	9.47538
gene10515	BPI	rna19050	BPI_HUMAN	protein_coding	-0.197517	3.38767	0.642414	0.435943	0.571436	-0.730658	3.87827	18.488	0.00069459	0.00446031	0.759358	0.15175	1.78965	0.202281	0.395247	10.9138	14.8613	0.742722
gene10412	BPIFA1	rna18828	BPIA1_HUMAN	protein_coding	NA	NA	NA	NA	NA	NA	NA	NA	NA	NA	NA	NA	NA	NA	NA	0	0	0
gene10409	BPIFA2	rna18825	BPIA2_HUMAN	protein_coding	NA	NA	NA	NA	NA	NA	NA	NA	NA	NA	NA	NA	NA	NA	NA	NA	NA	NA
gene10411	BPIFA3	rna18827	BPIA3_HUMAN	protein_coding	NA	NA	NA	NA	NA	NA	NA	NA	NA	NA	NA	NA	NA	NA	NA	NA	NA	NA
gene10413	BPIFB1	rna18829	BPIB1_HUMAN	protein_coding	NA	NA	NA	NA	NA	NA	NA	NA	NA	NA	NA	NA	NA	NA	NA	0	0	0
gene10405	BPIFB2	rna18821	BPIB2_HUMAN	protein_coding	NA	NA	NA	NA	NA	NA	NA	NA	NA	NA	NA	NA	NA	NA	NA	NA	NA	NA
gene10407	BPIFB3	rna18823	BPIB3_HUMAN	protein_coding	NA	NA	NA	NA	NA	NA	NA	NA	NA	NA	NA	NA	NA	NA	NA	0	0	0
gene10408	BPIFB4	rna18824	BPIB4_HUMAN	protein_coding	NA	NA	NA	NA	NA	NA	NA	NA	NA	NA	NA	NA	NA	NA	NA	0.108704	0	0
gene10406	BPIFB6	rna18822	BPIB6_HUMAN	protein_coding	NA	NA	NA	NA	NA	NA	NA	NA	NA	NA	NA	NA	NA	NA	NA	0	0	0
gene8238	BPIFC	rna14888	BPIFC_HUMAN	protein_coding	0.654507	3.57885	12.7132	0.00273511	0.0127324	-0.39983	2.45531	9.5156	0.00704843	0.0268457	0.609996	1.17887	11.323	0.00410549	0.0304853	9.80646	5.10793	2.21958
gene19652	BPNT1	rna35367	BPNT1_HUMAN	protein_coding	0.121411	4.46168	1.30965	0.270014	0.403768	0.198856	3.62522	3.9613	0.0637773	0.144238	0.293504	2.46435	4.87388	0.0427678	0.146745	22.6797	12.5485	5.25141
gene16594	BPTF	rna29579	BPTF_HUMAN	protein_coding	0.051461	7.17577	0.464208	0.505828	0.634998	0.277397	6.06139	19.9864	0.000378937	0.00278802	0.171703	4.71235	4.74761	0.0451991	0.15244	139.572	65.0382	25.9993
gene1840	BRAF	rna3158	BRAF_HUMAN	protein_coding	0.162274	6.38886	4.67444	0.0468153	0.107641	0.139008	4.75485	3.45037	0.0815852	0.174142	0.169697	2.99986	2.05943	0.171199	0.355449	82.0225	27.4138	7.55988
gene18119	BRAP	rna32464	BRAP_HUMAN	protein_coding	0.0242974	5.79076	0.0974301	0.759142	0.837897	-0.276358	4.62497	10.1865	0.00562871	0.022536	0.17639	4.74098	5.16598	0.0377035	0.135264	52.2417	23.7308	26.0897
gene16736	BRCA1	rna29907	BRCA1_HUMAN	protein_coding	-0.699422	3.24084	12.6571	0.00278013	0.0129002	-0.202436	0.896743	1.33532	0.264687	0.413828	-1.21686	1.39147	12.9015	0.00268499	0.0231277	8.65208	1.83121	1.87982
gene3866	BRCA2	rna7026	BRCA2_HUMAN	protein_coding	-0.146988	2.41635	0.473649	0.501597	0.631045	0.779709	0.879395	11.7935	0.00337081	0.0150148	NA	NA	NA	NA	NA	5.31199	1.68664	0.161253
gene28904	BRCC3	rna52313	BRCC3_HUMAN	protein_coding	0.183303	5.10182	4.47392	0.051182	0.115142	-0.0660006	4.37637	0.627046	0.439928	0.588076	0.128309	3.45558	1.45787	0.245428	0.447133	32.3714	20.1761	11.0278
gene22833	BRD1	rna41218	BRD1_HUMAN	protein_coding	0.412295	5.20023	11.0693	0.00448285	0.0183455	0.147473	4.3965	3.02167	0.101202	0.204876	0.048946	3.35705	0.197433	0.662961	0.804563	35.2958	20.1443	9.83342
gene24805	BRD2	rna44680	BRD2_HUMAN	protein_coding	0.038003	7.21404	0.202154	0.65928	0.761576	0.0734015	6.56614	0.984027	0.335851	0.489025	0.215207	5.67621	6.43009	0.0224558	0.0951433	135.916	93.2955	48.5278
gene17810	BRD3	rna31785	BRD3_HUMAN	protein_coding	0.166467	5.09168	2.20336	0.157982	0.270118	-0.275592	4.46827	5.87489	0.0274681	0.0764115	0.0511436	4.2493	0.191822	0.667466	0.807934	35.1556	21.8828	18.9204
gene17809	BRD3OS	rna31783	BRDOS_HUMAN	protein_coding	0.320812	1.8618	1.43066	0.249831	0.380964	-0.403624	0.727932	1.74376	0.205089	0.344138	0.827658	-0.645875	3.40933	0.0840729	0.227858	3.26901	1.68265	0.505116
gene29227	BRD4	rna52956	BRD4_HUMAN	protein_coding	0.38598	4.81789	5.72099	0.0301399	0.076972	0.249105	4.27956	2.71989	0.120549	0.233434	0.0641705	2.983	0.211316	0.65214	0.796836	27.0996	20.0423	7.89872
gene4853	BRD7	rna8873	BRD7_HUMAN	protein_coding	-0.163789	6.17445	3.74822	0.0715269	0.147866	0.0536946	4.88214	0.534847	0.475065	0.619351	0.299176	5.81908	7.87446	0.0130054	0.0665477	70.4034	28.5766	54.6122
gene13588	BRD8	rna24379	BRD8_HUMAN	protein_coding	0.0726373	6.35891	0.726332	0.407194	0.54433	-0.179659	4.87048	5.5178	0.0318814	0.0853254	-0.00711201	4.56507	0.00739936	0.932556	0.965646	80.9835	28.9232	23.4915
gene12499	BRD9	rna22603	BRD9_HUMAN	protein_coding	0.072439	6.24309	0.602172	0.449559	0.584578	0.0925457	3.95775	1.09328	0.311159	0.46311	0.120339	5.17163	1.3062	0.270484	0.473951	75.9179	15.228	35.8398
gene6783	BRDT	rna12346	BRDT_HUMAN	protein_coding	NA	NA	NA	NA	NA	NA	NA	NA	NA	NA	NA	NA	NA	NA	NA	NA	NA	NA
gene18268	BRF1	rna32727	TF3B_HUMAN	protein_coding	0.472772	5.71346	17.211	0.00082164	0.00513546	0.196604	4.24645	5.43235	0.0330553	0.0878483	0.412613	5.29448	13.0308	0.00246759	0.0218837	52.7305	18.1429	34.8075
gene13694	BRF2	rna24572	BRF2_HUMAN	protein_coding	-0.181055	3.2383	1.38643	0.256969	0.389047	0.311761	1.71237	2.8261	0.111996	0.220642	0.393446	1.62756	5.0476	0.0396669	0.139877	9.63842	3.27833	2.9557
gene18973	BRI3	rna34124	BRI3_HUMAN	protein_coding	-0.236085	5.25128	8.37377	0.0109425	0.0356219	0.0832478	4.77983	1.26467	0.277222	0.427276	-0.294922	5.28888	9.01405	0.00869875	0.0507379	37.8317	28.3546	38.4719
gene18018	BRI3BP	rna32224	BRI3B_HUMAN	protein_coding	-1.77097	6.57852	91.2091	1.6832e-07	1.78973e-05	0.509115	5.18021	48.2414	3.14848e-06	7.83486e-05	0.621314	1.82668	14.8946	0.0014698	0.0151962	81.7697	33.2076	3.0343
gene26279	BRICD5	rna47700	BRID5_HUMAN	protein_coding	NA	NA	NA	NA	NA	NA	NA	NA	NA	NA	NA	NA	NA	NA	NA	0	0	0
gene17547	BRINP1	rna31240	BRNP1_HUMAN	protein_coding	NA	NA	NA	NA	NA	NA	NA	NA	NA	NA	NA	NA	NA	NA	NA	0	0	0.0912439
gene14361	BRINP2	rna25736	BRNP2_HUMAN	protein_coding	NA	NA	NA	NA	NA	NA	NA	NA	NA	NA	NA	NA	NA	NA	NA	0	0	0
gene19678	BRINP3	rna35424	BRNP3_HUMAN	protein_coding	NA	NA	NA	NA	NA	-0.253471	-0.57013	0.597629	0.450662	0.597342	NA	NA	NA	NA	NA	0	0.578278	0
gene19771	BRIP1	rna35568	D11L8_HUMAN	protein_coding	0.498909	2.04801	6.40389	0.0227896	0.0622426	-0.933246	0.536006	12.229	0.00295054	0.0135905	0.143287	-0.671956	0.12425	0.729233	0.846998	3.78689	1.38404	0.606675
gene12637	BRIX1	rna22800	BRX1_HUMAN	protein_coding	0.383838	4.32695	9.33937	0.00784469	0.0277496	0.560885	2.98715	20.9705	0.00030238	0.00234595	0.216727	2.59246	2.79168	0.114882	0.276218	19.2658	7.18044	6.13638
gene9303	BRK1	rna16793	BRK1_HUMAN	protein_coding	-0.254614	6.28948	8.2037	0.0116227	0.0372833	-0.0477674	5.20396	0.411072	0.530429	0.667532	0.212567	4.73929	5.62016	0.0311467	0.119614	78.7499	37.0889	26.352
gene25068	BRMS1	rna45220	BRMS1_HUMAN	protein_coding	-0.361065	3.68986	8.60137	0.0101022	0.0335339	-0.360556	3.28527	8.76406	0.00914487	0.0329873	-0.402497	1.52309	3.06322	0.0999093	0.252918	12.3954	9.50811	2.6975
gene17372	BRMS1L	rna30955	BRM1L_HUMAN	protein_coding	0.0447377	4.19309	0.163698	0.691364	0.787169	-0.110811	2.52599	0.727309	0.406239	0.557269	0.139659	3.94275	1.21989	0.286286	0.491023	18.0569	5.69412	15.6259
gene19626	BROX	rna35324	BROX_HUMAN	protein_coding	0.464631	6.05852	19.8436	0.000440736	0.00323457	-0.0140563	4.56597	0.0242907	0.878081	0.923633	0.0485012	4.64197	0.325043	0.57679	0.747413	59.4643	23.3619	25.7003
gene9286	BRPF1	rna16754	BRPF1_HUMAN	protein_coding	0.129123	4.92195	1.17469	0.295193	0.430837	0.0781039	3.28246	0.581318	0.456799	0.60243	-0.102108	2.74762	0.544292	0.471716	0.662559	30.8303	9.75752	6.88216
gene24889	BRPF3	rna44828	BRPF3_HUMAN	protein_coding	-0.0394527	5.82931	0.130869	0.722471	0.81075	-0.224894	4.73929	5.86799	0.0275464	0.0765626	0.492834	4.08018	9.04031	0.00883998	0.0513703	55.2133	26.0817	16.099
gene23040	BRS3	rna41615	BRS3_HUMAN	protein_coding	NA	NA	NA	NA	NA	NA	NA	NA	NA	NA	NA	NA	NA	NA	NA	NA	NA	NA
gene28143	BRSK1	rna50906	BRSK1_HUMAN	protein_coding	-1.15695	0.631451	13.6121	0.00211607	0.010543	NA	NA	NA	NA	NA	0.491662	-1.66275	0.68411	0.420766	0.616176	1.46779	0.197982	0.220873
gene24945	BRSK2	rna44945	BRSK2_HUMAN	protein_coding	NA	NA	NA	NA	NA	NA	NA	NA	NA	NA	NA	NA	NA	NA	NA	0	0.115636	0
gene112	BRWD1	rna227	BRWD1_HUMAN	protein_coding	0.0690297	7.51569	0.534228	0.47586	0.607332	0.266156	6.43002	9.43722	0.00723938	0.0274745	0.0780633	5.39399	0.657485	0.429763	0.624417	176.98	88.1752	42.9249
gene23314	BRWD3	rna42058	BRWD3_HUMAN	protein_coding	0.356092	5.33769	12.6092	0.00281917	0.0130331	-0.17954	4.40829	6.03374	0.0257337	0.072651	0.20517	2.39638	2.52658	0.132192	0.300467	38.7593	21.8676	5.10445
gene27690	BSCL2	rna50038	BSCL2_HUMAN	protein_coding	0.0620615	5.45489	0.300609	0.591397	0.706727	-0.188955	3.92635	4.20273	0.0569737	0.132515	-0.130406	2.96709	0.932216	0.349158	0.550318	44.5822	14.8218	7.73334
gene19309	BSDC1	rna34685	BSDC1_HUMAN	protein_coding	-0.0850594	5.92835	0.904357	0.356371	0.494209	-0.222936	5.25538	9.00623	0.00840036	0.030928	0.0997547	4.73726	1.1467	0.300685	0.505397	60.1806	39.0314	25.5502
gene23772	BSG	rna42811	BASI_HUMAN	protein_coding	-0.0422589	7.90512	0.198426	0.662221	0.76387	-0.361534	6.80502	26.5281	9.42215e-05	0.000982357	-0.154573	7.19183	1.89908	0.187812	0.377338	225.794	111.027	149.66
gene8997	BSN	rna16192	BSN_HUMAN	protein_coding	1.28749	-0.349257	8.51992	0.0103942	0.0342905	-0.113309	-0.11958	0.0646555	0.802564	0.87533	NA	NA	NA	NA	NA	0.60391	0.857746	0.199307
gene24390	BSPH1	rna43954	BSPH1_HUMAN	protein_coding	NA	NA	NA	NA	NA	NA	NA	NA	NA	NA	NA	NA	NA	NA	NA	0	0	0
gene17516	BSPRY	rna31165	BSPRY_HUMAN	protein_coding	NA	NA	NA	NA	NA	NA	NA	NA	NA	NA	NA	NA	NA	NA	NA	0	0.113691	0
gene17889	BST1	rna31950	BST1_HUMAN	protein_coding	0.563717	3.07517	10.8009	0.00487568	0.0194877	0.193428	1.84229	1.25274	0.279416	0.429711	0.896438	-0.359495	7.99608	0.0124449	0.0646128	8.85948	3.47749	0.712646
gene8801	BST2	rna15791	BST2_HUMAN	protein_coding	-0.468303	1.04945	1.89513	0.1884	0.308863	-0.459038	1.40993	5.26669	0.0354761	0.0926912	0.361205	-0.401253	1.37414	0.25886	0.461578	1.83795	2.77175	0.657317
gene11826	BSX	rna21397	BSH_HUMAN	protein_coding	NA	NA	NA	NA	NA	NA	NA	NA	NA	NA	NA	NA	NA	NA	NA	0.144939	0	0
gene24256	BTAF1	rna43713	BTAF1_HUMAN	protein_coding	0.248299	6.56786	9.90058	0.00651058	0.0241738	0.203704	5.89766	5.21976	0.0361987	0.0941013	-0.269318	3.99843	6.20297	0.0245729	0.101638	89.2715	57.5034	15.8537
gene15281	BTBD1	rna27302	BTBD1_HUMAN	protein_coding	-0.467914	5.70817	39.0067	1.42091e-05	0.000286317	-0.627965	5.75526	51.6697	2.05668e-06	5.83739e-05	-0.261324	8.42356	2.66577	0.122736	0.288148	52.8089	57.2011	327.257
gene27063	BTBD10	rna49100	BTBDA_HUMAN	protein_coding	-0.499497	3.87786	10.3798	0.00557363	0.0215368	0.540806	2.90081	18.37	0.000557077	0.00375251	-0.019265	2.08522	0.0209903	0.886678	0.939691	14.3841	7.03572	4.09386
gene8243	BTBD11	rna14896	BTBDB_HUMAN	protein_coding	-0.0702937	-0.184581	0.0201771	0.888894	0.929034	0.0915572	-1.61011	0.0348476	0.854395	0.909079	-0.588035	1.55447	3.06477	0.100595	0.254274	0.672956	0.186298	2.0038
gene4615	BTBD16	rna8373	BTBDG_HUMAN	protein_coding	NA	NA	NA	NA	NA	NA	NA	NA	NA	NA	NA	NA	NA	NA	NA	0.10698	0	0
gene16530	BTBD17	rna29434	BTBDH_HUMAN	protein_coding	NA	NA	NA	NA	NA	NA	NA	NA	NA	NA	-1.9932	-1.2394	9.48828	0.00740668	0.0454199	0	0	0.373255
gene27308	BTBD18	rna49433	BTBDI_HUMAN	protein_coding	-1.12076	-1.18034	1.91637	0.186081	0.306088	NA	NA	NA	NA	NA	NA	NA	NA	NA	NA	0.265595	0	0.0861324
gene7216	BTBD19	rna13128	BTBDJ_HUMAN	protein_coding	0.417995	1.73999	2.33287	0.147038	0.256105	1.15539	1.3755	40.7228	8.74348e-06	0.000161048	0.0531344	-1.19574	0.0139353	0.907551	0.951649	3.15242	2.17484	0.282425
gene23837	BTBD2	rna42967	BTBD2_HUMAN	protein_coding	0.0820247	5.45777	0.597866	0.451153	0.585809	-0.302936	4.35004	8.60099	0.00968848	0.0345652	-0.245841	4.90484	8.48477	0.0104551	0.0577325	41.6917	19.5115	30.3406
gene10209	BTBD3	rna18482	BTBD3_HUMAN	protein_coding	0.0148268	5.43594	0.0307381	0.863121	0.910787	0.0349352	3.6994	0.109089	0.745433	0.833692	0.166993	4.11101	2.75559	0.117069	0.279421	44.4673	12.6238	17.5028
gene18269	BTBD6	rna32729	BTBD6_HUMAN	protein_coding	-0.173682	5.33939	2.49095	0.134914	0.239911	-0.567889	3.90774	35.8387	1.83414e-05	0.000285707	0.143661	5.86259	1.46597	0.244178	0.445663	37.6595	14.763	58.0284
gene18482	BTBD7	rna33153	BTBD7_HUMAN	protein_coding	0.0306813	6.03933	0.120178	0.733555	0.818755	0.45708	4.93775	35.5448	1.92209e-05	0.000295939	0.208966	4.76797	5.96833	0.0270056	0.108618	68.3386	28.342	27.5875
gene24922	BTBD9	rna44886	BTBD9_HUMAN	protein_coding	0.0909287	5.36591	1.29054	0.273398	0.407248	0.211236	4.31139	4.69869	0.0454802	0.111643	0.213125	3.35765	3.36303	0.086008	0.23115	40.6191	20.232	9.88247
gene14815	BTC	rna26523	BTC_HUMAN	protein_coding	NA	NA	NA	NA	NA	0.84647	2.90022	25.901	0.000107794	0.00108208	-0.217196	-0.926822	0.285461	0.600748	0.76369	0.170735	7.56936	0.427055
gene6368	BTD	rna11618	BTD_HUMAN	protein_coding	-0.160897	5.56787	3.96343	0.0646345	0.137043	0.304508	6.22607	6.63585	0.0206965	0.0617874	-0.305502	2.93389	3.5515	0.0784454	0.218081	46.8154	68.6539	6.82409
gene7599	BTF3	rna13817	BTF3_HUMAN	protein_coding	-0.45479	8.14166	15.3733	0.00131188	0.00734849	-0.0326311	6.60929	0.196845	0.663172	0.773453	0.250026	7.42314	7.27407	0.0162333	0.0772057	276.869	95.6568	169.806
gene7126	BTF3L4	rna12968	BT3L4_HUMAN	protein_coding	-0.468918	5.7563	27.3401	9.50636e-05	0.00106214	-0.226502	4.45735	6.26448	0.0234335	0.0677274	0.424435	4.1779	25.4158	0.000133689	0.00313469	55.3523	21.4723	17.1957
gene8392	BTG1	rna15149	BTG1_HUMAN	protein_coding	0.317394	7.12714	12.84	0.00263645	0.0123815	-0.103315	6.30835	1.1478	0.299775	0.451573	0.332755	4.02683	7.68687	0.0139275	0.0696722	149.758	82.4813	15.5518
gene23651	BTG2	rna42607	BTG2_HUMAN	protein_coding	0.470044	5.32814	4.97445	0.0435835	0.101857	0.242615	6.53116	0.320603	0.584416	0.711623	0.783391	4.77228	4.14954	0.064945	0.193122	39.1594	71.7761	22.0273
gene291	BTG3	rna518	BTG3_HUMAN	protein_coding	0.299118	4.98473	6.78482	0.0196493	0.0557781	-0.115048	2.89289	0.771163	0.392747	0.544615	0.376658	0.968159	2.05039	0.172086	0.35698	30.8276	7.41467	1.60611
gene11984	BTG4	rna21688	BTG4_HUMAN	protein_coding	NA	NA	NA	NA	NA	NA	NA	NA	NA	NA	NA	NA	NA	NA	NA	NA	NA	NA
gene25318	BTK	rna45686	BTK_HUMAN	protein_coding	-0.276603	2.20013	1.34813	0.263368	0.396404	-0.101693	1.09443	0.270395	0.610128	0.732742	-0.14929	0.39376	0.465817	0.505022	0.691285	4.12186	2.06077	1.21005
gene512	BTLA	rna838	BTLA_HUMAN	protein_coding	0.161895	2.55676	0.582865	0.456782	0.590755	-0.870318	2.38253	16.579	0.000924269	0.00559932	NA	NA	NA	NA	NA	5.82234	4.08258	0.264058
gene15762	BTN1A1	rna28135	BT1A1_HUMAN	protein_coding	0.275685	2.64576	2.2697	0.152255	0.262786	0.235776	0.510765	0.680355	0.421492	0.57146	-0.1146	-1.07998	0.0860621	0.773148	0.87287	5.985	1.52765	0.399745
gene28199	BTNL10	rna51004	BTNLA_HUMAN	protein_coding	NA	NA	NA	NA	NA	NA	NA	NA	NA	NA	NA	NA	NA	NA	NA	0	0	0
gene24788	BTNL2	rna44656	BTNL2_HUMAN	protein_coding	NA	NA	NA	NA	NA	1.2446	-0.843189	3.09892	0.103503	0.208377	NA	NA	NA	NA	NA	0	0	0
gene13270	BTNL9	rna23833	BTNL9_HUMAN	protein_coding	-1.34559	5.55596	16.9923	0.00159435	0.00854165	0.371286	0.189524	2.44774	0.137094	0.255705	-1.46922	2.05066	16.9931	0.00105673	0.0121068	40.1347	1.04327	3.11172
gene4413	BTRC	rna7939	FBW1A_HUMAN	protein_coding	-0.0345091	4.82734	0.122673	0.73092	0.817025	0.422944	4.73446	12.8306	0.00246401	0.0118419	-0.101646	5.23378	0.759188	0.396919	0.594502	28.4261	24.0807	36.2025
gene2307	BUB1	rna4027	BUB1_HUMAN	protein_coding	-1.50832	-1.10513	6.00958	0.0266664	0.0702761	NA	NA	NA	NA	NA	NA	NA	NA	NA	NA	0.301955	0.115706	0
gene23217	BUB1B	rna41931	BUB1B_HUMAN	protein_coding	0.519449	0.511044	3.43822	0.0830457	0.165761	1.98101	0.237227	38.7502	1.1697e-05	0.000202802	0.759085	-1.16034	2.14012	0.163535	0.346286	1.161	0.793991	0.302273
gene4628	BUB3	rna8395	BUB3_HUMAN	protein_coding	0.0334942	5.87687	0.203686	0.658081	0.760727	0.0333258	5.14004	0.212969	0.650611	0.76371	-0.0812017	4.57833	1.14251	0.301538	0.506333	59.9085	34.677	23.7817
gene11931	BUD13	rna21594	BUD13_HUMAN	protein_coding	0.00585206	3.61743	0.00188955	0.965889	0.979314	0.126494	3.24306	0.668637	0.425439	0.574778	-0.0581805	2.2218	0.192074	0.667262	0.807822	11.61	8.90275	4.65703
gene18821	BUD23	rna33831	BUD23_HUMAN	protein_coding	0.176681	5.72163	3.36219	0.0861988	0.17066	0.0377559	4.28603	0.194894	0.664733	0.774575	0.0147852	4.86514	0.0258167	0.874431	0.933875	52.827	20.2569	27.2334
gene18959	BUD31	rna34097	BUD31_HUMAN	protein_coding	-0.257225	5.12099	7.51689	0.0149102	0.0453503	0.00597257	4.06135	0.00350373	0.953526	0.970574	-0.0587317	3.69678	0.308208	0.58673	0.753985	34.0264	16.506	13.5944
gene16156	BVES	rna28819	POPD1_HUMAN	protein_coding	NA	NA	NA	NA	NA	-0.837462	-0.453607	5.56658	0.0312328	0.0840976	-0.126381	5.12278	1.07605	0.315544	0.519772	0.182445	0.711504	33.9165
gene13086	BYSL	rna23618	BYST_HUMAN	protein_coding	0.113917	3.19492	0.396868	0.537989	0.662095	0.59998	2.04538	13.203	0.00220861	0.0109137	-0.0153025	2.12614	0.0148562	0.90456	0.949714	8.72027	3.73889	4.01422
gene3313	BZW1	rna6029	BZW1_HUMAN	protein_coding	-0.204195	8.86508	0.870669	0.367154	0.505227	0.157689	6.65958	3.49566	0.0797886	0.171224	0.114571	5.96885	1.82172	0.196553	0.388311	440.368	102.011	62.7717
gene1360	BZW2	rna2374	BZW2_HUMAN	protein_coding	0.0231427	5.68879	0.0721487	0.791815	0.860431	0.0367749	4.02882	0.157967	0.696244	0.797486	0.153938	7.74949	2.18854	0.15914	0.339942	51.093	15.2392	204.063
gene2556	C1D	rna4504	C1D_HUMAN	protein_coding	0.0968673	4.20971	0.667088	0.426581	0.562386	0.827048	2.27534	41.0198	8.37622e-06	0.000156085	-0.276957	3.15748	6.85437	0.0190385	0.085743	19.0046	4.63665	9.30609
gene1300	C1GALT1	rna2271	C1GLT_HUMAN	protein_coding	-0.0799547	3.95405	0.191384	0.667868	0.768746	0.373014	4.20211	10.1154	0.00576255	0.0229395	-0.395109	2.29464	7.93091	0.0127418	0.0657096	14.5849	19.0028	4.37665
gene21587	C1GALT1C1	rna38943	C1GLC_HUMAN	protein_coding	0.098066	4.33748	0.727731	0.406753	0.543942	0.0132416	4.63691	0.0218267	0.88438	0.928625	0.343007	2.2453	5.64982	0.0307666	0.118716	20.6189	24.1054	4.65823
gene2747	C1GALT1C1L	rna4827	C1C1L_HUMAN	protein_coding	NA	NA	NA	NA	NA	NA	NA	NA	NA	NA	NA	NA	NA	NA	NA	0	0	0
gene19512	C1QA	rna35085	C1QA_HUMAN	protein_coding	-0.494408	6.09947	8.32171	0.0119412	0.0380458	-0.817251	5.81235	37.7359	2.0165e-05	0.000305072	-0.196403	2.80416	0.396964	0.539272	0.718412	69.6599	61.5104	5.30486
gene19510	C1QB	rna35083	C1QB_HUMAN	protein_coding	-0.553479	5.33015	8.73366	0.0104292	0.0343573	-0.879503	5.46544	48.2488	4.02153e-06	9.20336e-05	-0.645065	2.38009	3.49465	0.0834812	0.226889	38.4092	44.6155	5.16491
gene21725	C1QBP	rna39174	C1QBP_HUMAN	protein_coding	-0.725451	5.64038	49.0285	3.7852e-06	0.000118787	0.0721359	5.04532	1.02934	0.325287	0.477909	-0.197224	5.89736	4.01349	0.0629998	0.189618	46.2611	33.0367	57.5756
gene19511	C1QC	rna35084	C1QC_HUMAN	protein_coding	-0.620168	5.46461	10.8607	0.0053252	0.0208081	-0.786338	5.71975	36.3824	2.30618e-05	0.000337485	-0.34229	2.2607	1.15005	0.301879	0.506642	41.634	58.5038	4.30707
gene16680	C1QL1	rna29793	C1QRF_HUMAN	protein_coding	NA	NA	NA	NA	NA	-0.441982	-1.38174	0.535014	0.474996	0.619339	NA	NA	NA	NA	NA	0.400096	0.205921	0.131976
gene14963	C1QL2	rna26762	C1QL2_HUMAN	protein_coding	NA	NA	NA	NA	NA	NA	NA	NA	NA	NA	NA	NA	NA	NA	NA	0	0	0
gene22631	C1QL3	rna40819	C1QL3_HUMAN	protein_coding	0.0415246	1.69879	0.0208799	0.886989	0.927741	0.312554	-0.749252	0.604146	0.448248	0.595154	NA	NA	NA	NA	NA	2.95071	0.537182	0.16753
gene9606	C1QL4	rna17402	C1QL4_HUMAN	protein_coding	NA	NA	NA	NA	NA	NA	NA	NA	NA	NA	NA	NA	NA	NA	NA	NA	NA	NA
gene25540	C1QTNF1	rna46115	C1QT1_HUMAN	protein_coding	-0.491546	5.98167	12.7878	0.00267657	0.0125179	-0.715166	2.47817	15.7738	0.0010795	0.00625016	-0.622613	1.95563	5.12546	0.0388102	0.137663	61.4479	5.34551	2.70983
gene21395	C1QTNF12	rna38511	ADIPL_HUMAN	protein_coding	NA	NA	NA	NA	NA	NA	NA	NA	NA	NA	NA	NA	NA	NA	NA	0.182432	0	0
gene15494	C1QTNF2	rna27720	C1QT2_HUMAN	protein_coding	-0.769659	3.24424	8.56157	0.0108399	0.0353622	0.370423	-1.39109	0.376623	0.547972	0.68204	-0.220682	0.555178	0.849148	0.370959	0.571273	9.35629	0.268591	1.31033
gene12630	C1QTNF3	rna22785	C1QT3_HUMAN	protein_coding	-1.58837	4.08905	12.6639	0.00425994	0.0177181	-3.0875	1.05296	90.8464	4.9542e-08	4.25533e-06	0.0323398	2.29578	0.00374905	0.952183	0.975796	13.5936	1.96581	3.36135
gene16292	C1QTNF4	rna29010	C1QT4_HUMAN	protein_coding	1.82899	2.88404	89.1694	8.77768e-08	1.26118e-05	-0.034726	0.0465487	0.0125909	0.912042	0.945964	1.3782	1.69572	49.9356	3.24538e-06	0.000301857	3.82744	0.822943	2.6225
gene11858	C1QTNF5	rna21444	C1QT5_HUMAN	protein_coding	0.927563	5.84873	57.4444	1.45338e-06	6.32522e-05	-0.100147	1.04669	0.271248	0.60957	0.732338	0.38692	1.71741	0.959096	0.344518	0.546359	47.9303	1.95566	2.27801
gene17882	C1QTNF7	rna31922	C1QT7_HUMAN	protein_coding	-0.582335	3.52215	13.9737	0.00191333	0.00978922	0.0184129	-1.20201	0.00136985	0.97093	0.981265	-0.0389996	-0.168263	0.00915315	0.925011	0.962149	10.0826	0.322309	0.763656
gene26217	C1QTNF8	rna47580	C1QT8_HUMAN	protein_coding	NA	NA	NA	NA	NA	NA	NA	NA	NA	NA	NA	NA	NA	NA	NA	0	0	0
gene3790	C1QTNF9	rna6895	C1T9A_HUMAN	protein_coding	-0.744164	2.76718	13.0968	0.00244875	0.0117364	NA	NA	NA	NA	NA	-0.529116	0.615179	2.80147	0.114297	0.275329	5.5986	0.257698	1.25061
gene10017	C1R	rna18115	C1R_HUMAN	protein_coding	-0.168934	7.41936	1.56211	0.230103	0.3585	-0.176861	10.5174	3.42737	0.0825161	0.175917	-0.17002	4.39879	0.292586	0.598387	0.761926	174.042	1507.92	20.0269
gene10016	C1RL	rna18113	C1RL_HUMAN	protein_coding	0.177663	1.76848	0.482244	0.497799	0.627666	0.0689327	4.407	0.465753	0.504628	0.645911	NA	NA	NA	NA	NA	2.95977	19.5625	0.166332
gene10018	C1S	rna18116	C1S_HUMAN	protein_coding	-0.401246	6.92167	6.31436	0.0242361	0.0651922	-0.206036	11.0841	5.30237	0.0349379	0.0915999	-0.542707	4.29472	2.91195	0.113207	0.273634	106.93	2178.44	16.4817
gene24759	C2	rna44610	CO2_HUMAN	protein_coding	-0.594616	5.65023	8.00449	0.0138441	0.0427404	-0.0598872	7.28801	0.271689	0.609383	0.732259	0.513063	1.43649	0.901414	0.360106	0.560565	45.8417	146.823	1.29399
gene90	C2CD2	rna193	C2CD2_HUMAN	protein_coding	0.304815	4.82071	9.17407	0.00829537	0.0289349	-0.28138	3.00175	8.06589	0.0117485	0.0400087	-0.0293614	2.60725	0.0511328	0.824068	0.905408	28.0601	7.9363	5.94038
gene11869	C2CD2L	rna21464	C2C2L_HUMAN	protein_coding	0.134141	2.97852	0.639345	0.436164	0.571554	-0.656102	2.12928	18.6477	0.000520681	0.00356149	-0.0285363	2.10949	0.0573969	0.813808	0.899324	7.40991	4.15212	4.1745
gene20214	C2CD3	rna36302	C2CD3_HUMAN	protein_coding	0.121583	5.30799	1.31407	0.26924	0.403146	0.136295	4.29213	3.66863	0.0733425	0.160658	-0.150597	3.52429	1.10059	0.310269	0.514572	40.0518	19.1521	10.9874
gene20535	C2CD4A	rna36841	C2C4A_HUMAN	protein_coding	NA	NA	NA	NA	NA	-2.67372	-1.4447	10.2497	0.00551264	0.0221715	NA	NA	NA	NA	NA	0	0.154274	0.138657
gene23766	C2CD4C	rna42804	C2C4C_HUMAN	protein_coding	NA	NA	NA	NA	NA	NA	NA	NA	NA	NA	NA	NA	NA	NA	NA	0	0	0
gene26946	C2CD4D	rna48876	C2D4D_HUMAN	protein_coding	NA	NA	NA	NA	NA	NA	NA	NA	NA	NA	NA	NA	NA	NA	NA	0	0	0
gene9812	C2CD5	rna17801	C2CD5_HUMAN	protein_coding	0.542919	6.06185	20.5431	0.000376655	0.0028837	0.565974	4.04136	24.5072	0.000141185	0.00132942	0.386854	3.51674	11.1932	0.00427388	0.0312707	55.0254	14.8103	11.5197
gene3297	C2CD6	rna5986	C2CD6_HUMAN	protein_coding	0.669304	2.65999	15.0232	0.00143915	0.00786874	0.510829	0.0305724	5.47678	0.0324388	0.0865558	0.335762	-0.998055	0.814543	0.380635	0.580491	6.13349	0.795211	0.458255
gene23984	C3	rna43237	CO3_HUMAN	protein_coding	0.263546	6.36013	1.41441	0.256327	0.388249	0.230986	13.1805	4.80188	0.0434415	0.1079	-0.178406	3.89505	0.309856	0.587677	0.754411	74.5239	8935.42	12.3735
gene10001	C3AR1	rna18086	C3AR_HUMAN	protein_coding	-0.984003	2.61123	10.5072	0.00561493	0.0216516	-0.769231	1.13599	16.0463	0.00100438	0.00595572	0.230427	-0.778554	0.568284	0.462276	0.654384	5.50946	2.12035	0.486821
gene23756	C4BPA	rna42783	C4BPA_HUMAN	protein_coding	0.178933	3.68336	0.209759	0.655069	0.757826	0.189018	9.59408	2.18025	0.159847	0.286977	-0.278625	-0.206575	0.353449	0.560773	0.735313	11.408	732.27	0.636184
gene23755	C4BPB	rna42782	C4BPB_HUMAN	protein_coding	0.0294911	4.40737	0.0126491	0.912159	0.945097	0.292281	6.19064	10.9896	0.0043374	0.0183956	0.154228	0.644544	0.127945	0.725675	0.844829	20.3974	73.4864	1.06007
gene17557	C5	rna31268	CO5_HUMAN	protein_coding	1.08643	0.890368	17.5393	0.000758026	0.00483273	0.0511478	10.5571	0.199508	0.661055	0.772038	NA	NA	NA	NA	NA	1.22929	1450.55	0.0867342
gene24410	C5AR1	rna43983	C5AR1_HUMAN	protein_coding	-0.324249	3.47228	4.01961	0.062966	0.134206	-0.304885	0.691254	0.891222	0.359069	0.51198	-0.0355476	0.247276	0.0227641	0.882024	0.937778	10.3051	1.47379	0.989911
gene24409	C5AR2	rna43980	C5AR2_HUMAN	protein_coding	-0.481414	1.17254	2.2817	0.151246	0.261445	-0.414157	2.52772	9.13101	0.0080438	0.0298874	NA	NA	NA	NA	NA	1.7415	5.64223	0.194876
gene12699	C6	rna22931	CO6_HUMAN	protein_coding	2.08146	-1.8004	3.14158	0.0982426	0.188537	0.00623305	9.4768	0.00292844	0.957508	0.973126	NA	NA	NA	NA	NA	0	675.686	0
gene12697	C7	rna22929	CO7_HUMAN	protein_coding	0.0319281	4.73558	0.0191662	0.891957	0.931184	-0.57681	7.5051	24.6204	0.000140627	0.00132495	-0.00308452	2.19514	7.08519e-05	0.993408	0.997164	22.0307	177.543	3.89949
gene7061	C8A	rna12843	CO8A_HUMAN	protein_coding	NA	NA	NA	NA	NA	0.276466	8.89938	9.42245	0.007276	0.0276	0.791016	-0.37638	2.49782	0.141213	0.313444	0	491.186	0.30145
gene7060	C8B	rna12842	CO8B_HUMAN	protein_coding	1.14604	-0.707442	5.96845	0.027113	0.0711622	0.20075	9.47171	5.14998	0.0373046	0.096395	NA	NA	NA	NA	NA	0.379015	735.088	0
gene12684	C9	rna22898	CO9_HUMAN	protein_coding	-1.34096	3.87241	12.2406	0.00432188	0.0178933	-0.143662	10.9279	1.51197	0.236469	0.381927	NA	NA	NA	NA	NA	9.12697	1926.14	0
gene5576	CA1	rna10255	CAH1_HUMAN	protein_coding	NA	NA	NA	NA	NA	NA	NA	NA	NA	NA	NA	NA	NA	NA	NA	0	0	0.0364423
gene17021	CA10	rna30453	CAH10_HUMAN	protein_coding	-0.260792	2.50766	1.73694	0.206884	0.331646	2.92494	-0.125184	57.3124	1.06815e-06	3.6114e-05	NA	NA	NA	NA	NA	4.75284	0.423997	0.08812
gene24366	CA11	rna43918	CAH11_HUMAN	protein_coding	0.162665	1.93668	0.667759	0.426353	0.56225	-1.49996	0.63818	28.8107	6.10862e-05	0.00070813	0.17661	0.438613	0.457372	0.508853	0.694288	3.5502	1.63942	1.13664
gene22134	CA12	rna39921	CAH12_HUMAN	protein_coding	1.04925	2.05432	18.55	0.000594672	0.00401693	-0.987735	-0.675896	4.73358	0.0447788	0.110484	NA	NA	NA	NA	NA	3.19654	0.329473	0.0775533
gene5577	CA13	rna10256	CAH13_HUMAN	protein_coding	0.0458037	2.75514	0.0496479	0.826619	0.885386	-0.666207	-0.835984	3.18011	0.0933602	0.192427	0.656877	0.0387704	1.70646	0.211199	0.405867	6.37429	0.462823	0.874713
gene27010	CA14	rna49017	CAH14_HUMAN	protein_coding	-0.516735	1.57215	3.39974	0.084624	0.168224	-1.18058	3.52534	88.1513	6.09878e-08	4.85912e-06	-0.825907	5.17518	22.5401	0.00027048	0.00495657	2.97079	11.9055	39.5117
gene5574	CA2	rna10253	CAH2_HUMAN	protein_coding	NA	NA	NA	NA	NA	-0.474413	1.60275	8.21399	0.0111323	0.0383441	-0.342388	1.34265	0.974788	0.339432	0.541368	0.210299	2.9166	2.48326
gene5575	CA3	rna10254	CAH3_HUMAN	protein_coding	0.822626	1.52293	0.445649	0.518697	0.646307	-2.09091	2.65038	2.27414	0.164771	0.293398	-0.788564	12.6562	15.9381	0.00111644	0.0124865	0.845474	0.644618	5760.51
gene19781	CA4	rna35591	CAH4_HUMAN	protein_coding	-0.286854	4.58945	2.83924	0.11247	0.208649	0.0914222	0.697766	0.0670786	0.799121	0.873288	0.0919382	1.44162	0.143831	0.709663	0.835051	21.5385	1.13004	2.26289
gene4774	CA5A	rna8740	CAH5A_HUMAN	protein_coding	NA	NA	NA	NA	NA	-0.656593	5.48669	39.8933	9.869e-06	0.000177876	NA	NA	NA	NA	NA	0	42.5878	0
gene21286	CA6	rna38288	CAH6_HUMAN	protein_coding	NA	NA	NA	NA	NA	NA	NA	NA	NA	NA	NA	NA	NA	NA	NA	0	0	0
gene4974	CA7	rna9129	CAH7_HUMAN	protein_coding	NA	NA	NA	NA	NA	0.508975	1.9169	8.22294	0.0110963	0.0382695	NA	NA	NA	NA	NA	0	3.62325	0
gene19078	CA8	rna34301	CAH8_HUMAN	protein_coding	NA	NA	NA	NA	NA	0.860834	4.63217	31.0891	7.38646e-05	0.000817069	0.503404	0.872164	2.3663	0.144245	0.318157	0.142008	22.6925	1.63946
gene12268	CA9	rna22182	CAH9_HUMAN	protein_coding	0.406413	2.81191	6.37812	0.0230222	0.0626992	0.509877	1.73215	7.57024	0.0141122	0.0460806	-0.163729	0.870507	0.577289	0.458814	0.651291	7.00536	2.9545	1.68318
gene12369	CAAP1	rna22376	CAAP1_HUMAN	protein_coding	0.0120986	4.53971	0.0133012	0.90968	0.943666	0.222611	3.5953	6.55475	0.0208673	0.0621808	-0.136536	1.97562	0.75739	0.397466	0.595164	23.0726	12.451	3.62755
gene3027	CAB39	rna5442	CAB39_HUMAN	protein_coding	0.108878	7.07049	1.4047	0.253989	0.385709	-0.0219817	5.52293	0.0741766	0.788805	0.865987	-0.2225	7.46906	6.84607	0.0190993	0.0858799	144.402	44.9085	175.269
gene3960	CAB39L	rna7211	CB39L_HUMAN	protein_coding	-0.175897	4.47993	1.12323	0.305639	0.44159	-0.485886	2.67508	8.28764	0.0108396	0.0375468	-0.0736612	2.22537	0.158313	0.696158	0.826127	22.8785	5.74637	4.73231
gene11005	CABCOCO1	rna19975	CBCO1_HUMAN	protein_coding	-1.06099	3.90687	28.7892	7.32366e-05	0.00088255	0.0391694	-1.12716	0.00432728	0.94836	0.967319	NA	NA	NA	NA	NA	14.0292	0.346907	0.101949
gene27804	CABIN1	rna50285	CABIN_HUMAN	protein_coding	0.279811	5.28172	4.15314	0.0591997	0.128203	0.465632	3.19215	10.6279	0.00487208	0.0200813	-0.138557	3.1341	1.35612	0.261876	0.465308	36.5706	8.79209	8.75336
gene5792	CABLES1	rna10577	CABL1_HUMAN	protein_coding	0.0869312	3.6218	0.275189	0.607376	0.718751	-0.463157	1.68455	7.05056	0.0171924	0.0536877	0.165051	0.965636	0.531978	0.476689	0.666617	12.8708	2.74479	1.66934
gene10760	CABLES2	rna19519	CABL2_HUMAN	protein_coding	0.944486	3.71476	41.1972	1.04281e-05	0.000230625	0.150726	2.02365	0.779795	0.390172	0.542238	0.268753	2.78975	2.8251	0.1129	0.273364	10.8049	4.07352	6.60666
gene18205	CABP1	rna32604	CABP1_HUMAN	protein_coding	0.410268	-1.55199	0.354959	0.560015	0.681259	NA	NA	NA	NA	NA	NA	NA	NA	NA	NA	0.193062	0	0.150374
gene25020	CABP2	rna45120	CABP2_HUMAN	protein_coding	NA	NA	NA	NA	NA	NA	NA	NA	NA	NA	NA	NA	NA	NA	NA	0.182445	0	0
gene25025	CABP4	rna45128	CABP4_HUMAN	protein_coding	0.52214	0.489857	2.76944	0.116384	0.214101	-0.215986	-0.210037	0.358498	0.557655	0.690189	1.08643	-1.18615	4.40072	0.0527545	0.168613	1.1834	0.762307	0.31277
gene24388	CABP5	rna43952	CABP5_HUMAN	protein_coding	0.869141	1.33936	11.1973	0.00430832	0.0178632	0.569406	-0.716956	1.39525	0.25464	0.402872	NA	NA	NA	NA	NA	1.85044	0.574116	0.091321
gene25941	CABP7	rna46960	CABP7_HUMAN	protein_coding	NA	NA	NA	NA	NA	NA	NA	NA	NA	NA	NA	NA	NA	NA	NA	0.102441	0	0
gene14862	CABS1	rna26603	CABS1_HUMAN	protein_coding	NA	NA	NA	NA	NA	NA	NA	NA	NA	NA	NA	NA	NA	NA	NA	0	0	0
gene5804	CABYR	rna10608	CABYR_HUMAN	protein_coding	-0.283417	1.65062	1.15626	0.298878	0.434845	0.141845	3.76778	0.382294	0.548014	0.68204	-0.237637	1.52433	1.64138	0.219031	0.416108	3.17454	12.6603	2.55689
gene17800	CACFD1	rna31768	FLOWR_HUMAN	protein_coding	-0.620154	4.15314	24.3632	0.000168489	0.00159706	-0.0256203	3.93287	0.0528355	0.821089	0.888608	0.237137	3.63565	3.06423	0.0998582	0.252912	17.5565	14.8361	13.5112
gene7009	CACHD1	rna12745	CAHD1_HUMAN	protein_coding	-0.564866	4.8154	16.6275	0.000950211	0.00573298	-0.26329	2.68551	5.97027	0.0264111	0.0741435	-0.155274	1.37687	0.373333	0.550077	0.726632	27.8856	6.12387	2.87233
gene27898	CACNA1A	rna50456	CAC1B_HUMAN	protein_coding	0.454416	3.1577	8.7381	0.00963307	0.0323378	0.0427766	1.73017	0.0649318	0.802084	0.874926	-0.610757	-1.13262	2.81878	0.113272	0.273634	8.6226	3.1292	0.347586
gene10136	CACNA1C	rna18336	CAC1C_HUMAN	protein_coding	-0.471955	3.70759	8.09443	0.0120852	0.0383992	0.30031	0.260302	1.26845	0.27653	0.426961	0.133707	1.2227	0.285399	0.600787	0.76369	12.6023	1.10722	2.00268
gene9106	CACNA1D	rna16402	CAC1D_HUMAN	protein_coding	-0.161767	0.638148	0.120741	0.733016	0.818305	0.873321	-0.489096	6.40778	0.022124	0.064895	-0.0511993	-0.457104	0.0185372	0.89346	0.943896	1.18442	0.521635	0.519645
gene17289	CACNA1F	rna30832	CAC1F_HUMAN	protein_coding	NA	NA	NA	NA	NA	NA	NA	NA	NA	NA	NA	NA	NA	NA	NA	0	0	0
gene17006	CACNA1G	rna30414	CAC1G_HUMAN	protein_coding	-0.731083	-1.15448	0.403299	0.535509	0.660066	NA	NA	NA	NA	NA	NA	NA	NA	NA	NA	0.307843	0	0.145382
gene26219	CACNA1H	rna47582	CAC1H_HUMAN	protein_coding	-0.0184313	0.564708	0.00116474	0.973252	0.983811	NA	NA	NA	NA	NA	-0.0542904	1.24176	0.0305868	0.863457	0.927993	1.13105	0	1.69111
gene22963	CACNA1I	rna41468	CAC1I_HUMAN	protein_coding	-0.0410541	-1.68515	0.00206157	0.964372	0.978537	NA	NA	NA	NA	NA	NA	NA	NA	NA	NA	0.25006	0.0396302	0.0396957
gene23703	CACNA1S	rna42693	CAC1S_HUMAN	protein_coding	NA	NA	NA	NA	NA	NA	NA	NA	NA	NA	-0.0705732	10.5446	0.282913	0.602363	0.764661	0.120782	0.158521	1528.73
gene1173	CACNA2D1	rna2045	CA2D1_HUMAN	protein_coding	-0.503207	6.20964	35.5619	2.37447e-05	0.000403772	-0.219468	1.45928	0.765197	0.394542	0.546155	-0.157603	7.34663	1.903	0.187382	0.37682	72.0707	2.41732	163.929
gene9033	CACNA2D2	rna16269	CA2D2_HUMAN	protein_coding	0.918794	1.29884	8.96369	0.00891241	0.0304928	NA	NA	NA	NA	NA	1.1584	-1.44442	7.65095	0.0141125	0.0702339	2.29881	0.111779	0.323601
gene9112	CACNA2D3	rna16416	CA2D3_HUMAN	protein_coding	-0.587744	3.8567	7.25915	0.0169035	0.0498572	-0.706237	-1.30327	1.23362	0.282983	0.433275	0.52088	5.49322	13.901	0.00192864	0.018339	13.1532	0.14457	41.2324
gene10133	CACNA2D4	rna18328	CA2D4_HUMAN	protein_coding	NA	NA	NA	NA	NA	NA	NA	NA	NA	NA	NA	NA	NA	NA	NA	0	0	0
gene16888	CACNB1	rna30196	CACB1_HUMAN	protein_coding	0.477248	1.7246	4.21123	0.0576443	0.125858	0.370912	-1.08531	0.157971	0.697625	0.798478	0.28431	7.0501	6.37103	0.0229853	0.096574	2.95977	0.298077	121.707
gene22617	CACNB2	rna40789	CACB2_HUMAN	protein_coding	-0.752375	-0.228408	2.85115	0.111543	0.207326	-1.22686	-0.384086	7.24116	0.0159813	0.0507156	0.566468	-0.0817682	3.71637	0.0724686	0.207639	0.664301	0.523691	0.758318
gene9626	CACNB3	rna17435	CACB3_HUMAN	protein_coding	0.413039	2.96192	5.12123	0.0385571	0.0927917	-0.77047	-0.54848	2.97022	0.103916	0.209051	-0.153702	0.128455	0.182973	0.674733	0.811627	7.21044	0.560885	0.940163
gene3694	CACNB4	rna6735	CACB4_HUMAN	protein_coding	NA	NA	NA	NA	NA	NA	NA	NA	NA	NA	0.356684	-1.50233	0.0953988	0.762104	0.865955	0.128708	0.123552	0.162657
gene16586	CACNG1	rna29559	CCG1_HUMAN	protein_coding	NA	NA	NA	NA	NA	NA	NA	NA	NA	NA	-0.0503324	6.06281	0.243604	0.628557	0.782239	0	0	66.185
gene8202	CACNG2	rna14823	CCG2_HUMAN	protein_coding	NA	NA	NA	NA	NA	NA	NA	NA	NA	NA	NA	NA	NA	NA	NA	0	0	0
gene18600	CACNG3	rna33387	CCG3_HUMAN	protein_coding	NA	NA	NA	NA	NA	NA	NA	NA	NA	NA	NA	NA	NA	NA	NA	0	0	0
gene16585	CACNG4	rna29558	CCG4_HUMAN	protein_coding	NA	NA	NA	NA	NA	NA	NA	NA	NA	NA	NA	NA	NA	NA	NA	0	0	0
gene16584	CACNG5	rna29557	CCG5_HUMAN	protein_coding	NA	NA	NA	NA	NA	NA	NA	NA	NA	NA	NA	NA	NA	NA	NA	NA	NA	NA
gene28094	CACNG6	rna50777	CCG6_HUMAN	protein_coding	NA	NA	NA	NA	NA	NA	NA	NA	NA	NA	0.332737	3.58144	11.9063	0.00343639	0.027236	0	0	11.2843
gene28091	CACNG7	rna50771	CCG7_HUMAN	protein_coding	-0.306285	-0.994564	0.511899	0.485075	0.615615	NA	NA	NA	NA	NA	NA	NA	NA	NA	NA	0.426025	0.12556	0.128179
gene28093	CACNG8	rna50776	CCG8_HUMAN	protein_coding	NA	NA	NA	NA	NA	NA	NA	NA	NA	NA	NA	NA	NA	NA	NA	0	0	0
gene23898	CACTIN	rna43076	CATIN_HUMAN	protein_coding	0.442992	3.75056	11.3587	0.00409917	0.0172599	0.242	2.20085	4.92096	0.0412193	0.103721	0.21106	2.35273	2.13495	0.164013	0.346816	12.7021	4.52302	4.84881
gene4581	CACUL1	rna8286	CACL1_HUMAN	protein_coding	-0.185215	7.05157	3.36582	0.0860451	0.170449	-0.0456487	5.64572	0.359288	0.557226	0.689842	0.165084	6.58249	2.89274	0.109013	0.267354	126.6	49.4934	90.9931
gene14381	CACYBP	rna25759	CYBP_HUMAN	protein_coding	0.08406	4.73262	0.930914	0.349602	0.487307	-0.0827684	4.14376	0.726329	0.406549	0.557502	-0.214848	4.60521	4.32207	0.0546671	0.172408	26.2656	17.7444	23.4321
gene2137	CAD	rna3671	PYR1_HUMAN	protein_coding	0.383955	5.87262	11.8378	0.00354332	0.0155266	1.10078	3.21646	70.9751	2.64697e-07	1.31943e-05	-0.0213585	5.7359	0.0160194	0.900984	0.947858	55.0444	8.28512	56.5452
gene11933	CADM1	rna21596	CADM1_HUMAN	protein_coding	-0.345134	4.28801	4.94926	0.0415173	0.0982801	-0.704883	4.04196	38.1426	1.28217e-05	0.000217538	0.347456	2.64643	2.61609	0.126516	0.293428	18.3795	15.2639	6.28955
gene344	CADM2	rna572	CADM2_HUMAN	protein_coding	-0.633933	5.16642	13.9661	0.00202248	0.0101919	0.34714	0.234214	1.94401	0.182138	0.315449	0.128322	1.99218	0.575528	0.459488	0.651785	33.2984	1.06723	3.85497
gene27487	CADM3	rna49729	CADM3_HUMAN	protein_coding	-0.155859	5.15178	0.232392	0.638806	0.744923	-0.818254	2.48848	42.5162	6.77072e-06	0.000135495	0.416104	1.63194	0.650633	0.434829	0.629523	34.8156	5.61814	2.34954
gene24539	CADM4	rna44194	CADM4_HUMAN	protein_coding	0.435521	-0.256623	0.697812	0.416351	0.552851	0.418478	2.16521	7.67328	0.0135793	0.0446969	0.295488	1.65177	2.19086	0.158933	0.339737	0.724692	4.33751	2.76496
gene9163	CADPS	rna16549	CAPS1_HUMAN	protein_coding	0.823327	3.88828	18.5833	0.00060939	0.00409036	NA	NA	NA	NA	NA	NA	NA	NA	NA	NA	13.2541	0	0.0597988
gene1652	CADPS2	rna2824	CAPS2_HUMAN	protein_coding	-0.0765981	4.13507	0.310557	0.585385	0.702178	0.41727	6.27351	39.5303	1.04122e-05	0.00018495	-0.366516	3.37632	0.799877	0.388847	0.58685	16.4868	76.3809	6.58672
gene15938	CAGE1	rna28449	CAGE1_HUMAN	protein_coding	-0.3943	1.81395	3.26828	0.0902929	0.176983	-0.152303	0.871712	0.670439	0.424828	0.574468	-0.142956	1.56113	0.522461	0.480593	0.669972	3.483	1.78846	2.92042
gene5541	CALB1	rna10188	CALB1_HUMAN	protein_coding	NA	NA	NA	NA	NA	NA	NA	NA	NA	NA	NA	NA	NA	NA	NA	0	0	0
gene5105	CALB2	rna9390	CALB2_HUMAN	protein_coding	NA	NA	NA	NA	NA	NA	NA	NA	NA	NA	NA	NA	NA	NA	NA	0	0	0.085721
gene27407	CALCB	rna49600	CALCB_HUMAN	protein_coding	NA	NA	NA	NA	NA	NA	NA	NA	NA	NA	NA	NA	NA	NA	NA	NA	NA	NA
gene9491	CALCOCO1	rna17140	CACO1_HUMAN	protein_coding	0.658782	6.35539	29.324	6.64119e-05	0.000819428	-0.671423	4.7346	33.2547	2.79592e-05	0.000394322	0.187069	5.42099	3.57757	0.0774626	0.215996	79.3788	25.594	43.5632
gene16960	CALCOCO2	rna30322	CACO2_HUMAN	protein_coding	-0.0640472	8.15112	0.414606	0.529158	0.655052	-0.573426	7.26945	47.5181	3.45461e-06	8.31139e-05	0.299682	7.34598	12.8607	0.00259183	0.0226277	295.674	161.564	156.815
gene1256	CALCR	rna2188	CALCR_HUMAN	protein_coding	NA	NA	NA	NA	NA	NA	NA	NA	NA	NA	NA	NA	NA	NA	NA	0	0	0.0844943
gene3420	CALCRL	rna6233	CALRL_HUMAN	protein_coding	-0.521269	5.49018	6.55491	0.0231678	0.0629651	-0.442566	4.28139	12.4029	0.00279953	0.0130533	-0.677313	3.59764	5.32598	0.0381122	0.136198	41.9398	19.4814	10.3827
gene1769	CALD1	rna3018	CALD1_HUMAN	protein_coding	-0.0852909	8.9538	0.298792	0.592509	0.707572	-0.281713	7.75832	1.73439	0.214145	0.355741	-0.252518	5.13245	0.851902	0.37333	0.573903	524.979	241.447	32.5214
gene4462	CALHM1	rna8055	CAHM1_HUMAN	protein_coding	NA	NA	NA	NA	NA	NA	NA	NA	NA	NA	NA	NA	NA	NA	NA	0	0	0
gene4460	CALHM2	rna8052	CAHM2_HUMAN	protein_coding	-0.508978	3.39984	4.77439	0.0450896	0.1046	0.349074	-1.31909	0.394647	0.538658	0.674211	-0.561665	-0.271926	1.50921	0.237644	0.43843	9.13586	0.308788	0.720577
gene4463	CALHM3	rna8056	CAHM3_HUMAN	protein_coding	NA	NA	NA	NA	NA	NA	NA	NA	NA	NA	NA	NA	NA	NA	NA	NA	NA	NA
gene18515	CALM1	rna33218	CALM1_HUMAN	protein_coding	0.0643366	9.01693	0.407439	0.532694	0.657779	0.0636586	6.08273	0.674699	0.42339	0.573253	0.166143	7.33982	2.13826	0.163706	0.346441	557.089	66.9639	165.221
gene2706	CALM2	rna4748	CALM1_HUMAN	protein_coding	-0.980801	8.72027	71.6946	3.62331e-07	2.70322e-05	-0.11997	5.81237	1.97484	0.178898	0.31146	0.157185	6.07401	1.36274	0.260763	0.463856	422.853	56.2381	65.7069
gene24431	CALM3	rna44019	CALM1_HUMAN	protein_coding	-0.149894	5.32978	2.08663	0.168724	0.284443	0.102485	6.4384	2.2128	0.156152	0.281663	-0.0175645	6.99479	0.00602276	0.939271	0.968989	38.6518	89.0685	139.02
gene22213	CALML4	rna40094	CALL4_HUMAN	protein_coding	-0.235113	1.85844	0.636688	0.4371	0.572496	0.507694	2.434	17.3503	0.000717581	0.00458212	-0.96448	-0.524115	6.52117	0.0216664	0.0933138	3.36385	4.88101	0.64239
gene21366	CALML6	rna38453	CALL6_HUMAN	protein_coding	NA	NA	NA	NA	NA	NA	NA	NA	NA	NA	-0.640938	-0.250439	2.86993	0.110306	0.269678	0	0	0.757882
gene18783	CALN1	rna33758	CABP8_HUMAN	protein_coding	-0.604208	0.147508	3.21461	0.0927363	0.180495	NA	NA	NA	NA	NA	NA	NA	NA	NA	NA	0.912226	0.171549	0.0802768
gene27885	CALR	rna50433	CALR_HUMAN	protein_coding	-0.563625	8.04336	14.0559	0.00187282	0.0096475	0.369842	8.11394	6.11901	0.0271584	0.0758277	0.335929	5.89644	21.0613	0.000329431	0.00564761	259.662	257.409	55.5229
gene8774	CALR3	rna15738	CALR3_HUMAN	protein_coding	1.70756	0.526476	23.1023	0.000217673	0.00192824	0.814248	-1.13514	2.12491	0.164111	0.292418	NA	NA	NA	NA	NA	0.829441	0.347117	0.137349
gene1701	CALU	rna2896	CALU_HUMAN	protein_coding	-0.107421	8.3832	0.791141	0.387502	0.525389	0.106522	6.72414	0.623775	0.442497	0.590403	0.0271989	6.30284	0.0230756	0.881331	0.937422	338.832	104.367	73.5259
gene4702	CALY	rna8595	CALY_HUMAN	protein_coding	2.48073	-1.53833	9.70453	0.00694477	0.0253424	NA	NA	NA	NA	NA	NA	NA	NA	NA	NA	0.170735	0	0
gene9288	CAMK1	rna16763	KCC1A_HUMAN	protein_coding	-0.837577	6.38943	26.5205	0.000137006	0.00137051	-0.103634	4.26476	1.4793	0.241379	0.388011	0.036546	2.625	0.0535717	0.819998	0.902774	83.6201	18.8986	6.10074
gene22425	CAMK1D	rna40497	KCC1D_HUMAN	protein_coding	-0.44702	5.92425	2.99473	0.108419	0.202897	-0.296261	2.60938	3.30171	0.0878284	0.184244	0.456126	1.96172	0.874246	0.367549	0.568239	55.3865	6.01643	2.56264
gene14198	CAMK1G	rna25458	KCC1G_HUMAN	protein_coding	1.60111	0.783757	30.2821	5.6179e-05	0.00072587	0.316586	0.627559	1.7003	0.210546	0.350785	NA	NA	NA	NA	NA	1.32655	1.34295	0.0770234
gene15390	CAMK2A	rna27530	KCC2A_HUMAN	protein_coding	-0.593953	-1.2674	0.556776	0.466853	0.599732	NA	NA	NA	NA	NA	-0.132799	5.35688	1.63689	0.219632	0.416623	0.291892	0	42.5668
gene1015	CAMK2B	rna1782	KCC2B_HUMAN	protein_coding	-0.220194	0.906385	0.591585	0.453496	0.587838	-0.38755	-0.488425	1.3199	0.267357	0.416832	-0.470769	5.25734	13.1973	0.0023524	0.0211686	1.53768	0.448708	36.1726
gene7888	CAMK2D	rna14301	KCC2D_HUMAN	protein_coding	0.31569	6.14432	13.9515	0.00192509	0.00983271	0.043849	4.01694	0.295332	0.594253	0.72012	0.169824	6.48256	3.97094	0.064262	0.191887	66.9892	16.182	90.1474
gene11138	CAMK2G	rna20218	KCC2G_HUMAN	protein_coding	0.207624	5.9018	3.04564	0.100963	0.192187	-0.138159	4.07074	2.56344	0.128755	0.24476	-0.0109629	7.53738	0.0169304	0.898153	0.946442	59.6276	16.7296	183.515
gene19541	CAMK2N1	rna35156	CK2N1_HUMAN	protein_coding	0.586732	0.977779	3.13867	0.0963305	0.185537	0.10469	3.25425	0.663627	0.427143	0.576183	NA	NA	NA	NA	NA	1.81865	9.1942	0.137125
gene802	CAMK2N2	rna1439	CK2N2_HUMAN	protein_coding	NA	NA	NA	NA	NA	NA	NA	NA	NA	NA	NA	NA	NA	NA	NA	0	0	0
gene7323	CAMK4	rna13315	KCC4_HUMAN	protein_coding	0.742136	-0.0175012	2.96402	0.105249	0.198524	-1.29909	1.98758	59.0292	8.84045e-07	3.1648e-05	NA	NA	NA	NA	NA	0.710041	4.10804	0.15155
gene20059	CAMKK1	rna36071	KKCC1_HUMAN	protein_coding	0.451059	3.05477	5.24797	0.0365322	0.0891168	-2.11435	0.680037	31.7303	3.71584e-05	0.000489819	-0.213064	0.146476	0.301706	0.590666	0.756559	7.60183	1.19701	0.922686
gene18092	CAMKK2	rna32404	KKCC2_HUMAN	protein_coding	0.0523885	7.69588	0.138573	0.7148	0.80493	0.525444	4.9554	6.4363	0.0269239	0.0753047	0.205968	2.8386	0.782718	0.390628	0.588829	220.553	29.136	7.01998
gene2733	CAMKMT	rna4792	CMKMT_HUMAN	protein_coding	-0.7983	3.00479	29.8942	6.009e-05	0.000761116	-0.142902	1.93663	1.16641	0.296021	0.447907	0.618819	-0.565043	2.62833	0.125196	0.291632	7.60321	3.83774	0.602908
gene9008	CAMKV	rna16215	CAMKV_HUMAN	protein_coding	NA	NA	NA	NA	NA	NA	NA	NA	NA	NA	NA	NA	NA	NA	NA	0	0	0
gene13547	CAMLG	rna24307	CAMLG_HUMAN	protein_coding	-0.239658	4.51945	6.05252	0.0262092	0.0693947	-0.466107	3.97887	20.3168	0.000351029	0.0026177	-0.297163	4.19731	4.53995	0.0495573	0.161801	23.205	14.9097	17.3078
gene8948	CAMP	rna16073	CAMP_HUMAN	protein_coding	-1.50969	-0.76844	6.10693	0.0256429	0.0681659	NA	NA	NA	NA	NA	NA	NA	NA	NA	NA	0.301955	0	0
gene17828	CAMSAP1	rna31827	CAMP1_HUMAN	protein_coding	0.543626	5.35857	19.4803	0.000478842	0.00344358	-0.0731764	3.33181	0.609831	0.446159	0.593155	0.246776	6.66207	6.84781	0.0190865	0.0858664	39.5111	9.74071	100.685
gene23710	CAMSAP2	rna42706	CAMP2_HUMAN	protein_coding	0.314985	7.21599	13.9614	0.00191981	0.00981405	-0.154635	4.09269	2.54553	0.130005	0.246218	-0.143076	4.20773	0.405681	0.534721	0.715137	151.486	16.6396	15.8952
gene24038	CAMSAP3	rna43329	CAMP3_HUMAN	protein_coding	1.35578	0.428761	12.7894	0.00267529	0.0125179	-0.0526639	3.36102	0.165766	0.689253	0.792038	NA	NA	NA	NA	NA	1.21973	10.006	0
gene21738	CAMTA2	rna39195	CMTA2_HUMAN	protein_coding	0.38024	4.09946	4.8819	0.0427483	0.100366	-0.16565	2.88273	1.95449	0.181028	0.314243	-0.174109	4.71232	1.27281	0.276785	0.481716	17.4377	7.45433	24.7877
gene8565	CAND1	rna15401	CAND1_HUMAN	protein_coding	-0.151568	6.99713	4.27744	0.0559295	0.123305	-0.0353401	6.24491	0.125092	0.728155	0.820939	0.0565827	4.261	0.200628	0.660431	0.802851	130.05	76.025	18.9677
gene9330	CAND2	rna16858	CAND2_HUMAN	protein_coding	1.19488	1.15149	12.8546	0.00262529	0.0123643	0.706647	-0.611811	1.25743	0.279907	0.430218	0.272178	6.3641	3.99621	0.063509	0.190608	2.05229	0.480337	85.1946
gene13348	CANX	rna23927	CALX_HUMAN	protein_coding	-0.308189	9.81373	6.64727	0.020722	0.057983	0.00638273	8.95614	0.0088118	0.926367	0.9548	-2.11203e-05	7.68436	3.0945e-08	0.999862	0.999913	932.084	506.324	204.797
gene19181	CAP1	rna34428	CAP1_HUMAN	protein_coding	0.18486	7.87404	3.75108	0.0714295	0.14773	-0.0192616	6.1608	0.0790828	0.782119	0.861216	0.232967	4.35095	1.65649	0.218232	0.415284	233.456	69.5509	19.5763
gene16018	CAP2	rna28569	CAP2_HUMAN	protein_coding	0.394572	0.836331	1.75387	0.204799	0.328842	NA	NA	NA	NA	NA	-0.472418	7.77527	21.3313	0.000310511	0.00541392	1.55809	0.123025	224.37
gene2395	CAPG	rna4176	CAPG_HUMAN	protein_coding	0.669646	5.39593	9.05634	0.0100018	0.0332572	-0.410027	1.56044	3.95358	0.0640102	0.144608	0.537183	2.3168	4.42768	0.0529526	0.168973	42.4615	2.60755	4.27544
gene25132	CAPN1	rna45338	CAN1_HUMAN	protein_coding	-0.295576	6.42075	10.7724	0.00491969	0.019618	0.132413	5.25709	2.57063	0.128258	0.244047	-0.206721	5.34103	5.33515	0.03509	0.128974	85.9486	38.1777	41.6507
gene2913	CAPN10	rna5193	CAN10_HUMAN	protein_coding	0.152058	3.37435	1.38073	0.257908	0.390088	-0.229712	2.21652	2.89986	0.10777	0.214559	-0.0342997	1.8431	0.0420578	0.840187	0.914308	10.0049	4.60385	3.46243
gene13031	CAPN11	rna23497	CAN11_HUMAN	protein_coding	NA	NA	NA	NA	NA	NA	NA	NA	NA	NA	NA	NA	NA	NA	NA	0	0	0
gene24678	CAPN12	rna44456	CAN12_HUMAN	protein_coding	-0.400177	0.204522	0.502293	0.489175	0.619341	-0.537544	0.445473	2.72768	0.117948	0.229522	-1.8361	-0.659389	11.6779	0.00368246	0.0284191	0.710654	1.20825	0.458599
gene2184	CAPN13	rna3763	CAN13_HUMAN	protein_coding	NA	NA	NA	NA	NA	NA	NA	NA	NA	NA	NA	NA	NA	NA	NA	0.236885	0	0.0731683
gene2188	CAPN14	rna3771	CAN14_HUMAN	protein_coding	1.04487	-1.4296	2.23905	0.154869	0.266129	NA	NA	NA	NA	NA	NA	NA	NA	NA	NA	0.257416	0	0
gene26185	CAPN15	rna47503	CAN15_HUMAN	protein_coding	0.31662	3.78435	3.85889	0.0678798	0.142359	-0.0102319	3.83513	0.00749697	0.932067	0.958141	-0.0429329	1.89672	0.0648302	0.802376	0.891783	12.365	14.1075	3.68268
gene14510	CAPN2	rna25988	CAN2_HUMAN	protein_coding	-0.282362	7.54242	11.9023	0.00347527	0.0152881	-0.128158	2.75639	1.02197	0.326973	0.479907	-0.0955327	5.18195	0.613577	0.445286	0.639781	181.676	6.96896	34.7231
gene23158	CAPN3	rna41811	CAN3_HUMAN	protein_coding	1.53255	-1.02406	12.6484	0.00278717	0.0129215	-0.984175	0.832038	7.85913	0.0131631	0.0435792	-0.452896	8.2986	17.1942	0.000812237	0.0101753	0.251471	1.53367	327.429
gene20265	CAPN5	rna36380	CAN5_HUMAN	protein_coding	0.51882	4.76049	9.67243	0.00712635	0.0258355	-0.261596	4.78248	5.04803	0.0389916	0.0997361	0.205596	1.91808	1.38234	0.257501	0.459971	26.2813	26.3144	3.57571
gene22481	CAPN6	rna40596	CAN6_HUMAN	protein_coding	-1.79368	4.67744	45.7583	1.26081e-05	0.000262743	-0.157576	-0.953604	0.0918457	0.765716	0.84879	-0.316606	3.11333	7.0019	0.0179934	0.0827899	23.8638	0.345213	8.43265
gene6375	CAPN7	rna11631	CAN7_HUMAN	protein_coding	0.446671	6.72458	26.8069	0.000104996	0.00113988	0.179284	4.86569	2.48836	0.134094	0.251787	-0.352349	4.67241	8.48853	0.0104413	0.0577014	104.924	29.4015	25.6406
gene14508	CAPN8	rna25987	CAN8_HUMAN	protein_coding	NA	NA	NA	NA	NA	NA	NA	NA	NA	NA	NA	NA	NA	NA	NA	0.0362347	0	0.0147681
gene10948	CAPN9	rna19864	CAN9_HUMAN	protein_coding	-1.1504	-0.973461	5.73519	0.0298155	0.0763781	NA	NA	NA	NA	NA	NA	NA	NA	NA	NA	0.352059	0.0791927	0
gene25781	CAPNS1	rna46629	CPNS1_HUMAN	protein_coding	0.312546	7.72704	14.3016	0.00174835	0.00915771	-0.0347919	4.89232	0.179918	0.677045	0.783314	-0.0036468	5.82673	0.00114785	0.973407	0.98633	184.6	29.2867	53.994
gene4884	CAPNS2	rna8950	CPNS2_HUMAN	protein_coding	0.315804	0.702386	1.05302	0.320736	0.457803	-0.514408	-0.668007	1.2952	0.27171	0.421232	NA	NA	NA	NA	NA	1.47209	0.617098	0.282694
gene16403	CAPRIN1	rna29261	CAPR1_HUMAN	protein_coding	-0.15244	8.03576	3.69308	0.0734299	0.150955	0.0014198	6.35739	0.000382345	0.984639	0.989415	-0.0343395	5.73606	0.161277	0.693484	0.824326	258.06	81.9968	52.2945
gene9757	CAPRIN2	rna17668	CAPR2_HUMAN	protein_coding	0.329108	3.18132	2.94919	0.106051	0.199665	0.15418	2.60607	1.3654	0.25958	0.408259	0.597171	0.862453	7.57736	0.0145004	0.0714723	8.59402	6.09784	1.78774
gene23961	CAPS	rna43195	CAPSL_HUMAN	protein_coding	-0.471731	1.66787	0.815189	0.383327	0.521057	-0.428848	0.456561	2.83025	0.111753	0.220315	-0.285589	-0.397707	0.873294	0.364421	0.56481	3.22163	1.19231	0.722948
gene8502	CAPS2	rna15307	CAYP2_HUMAN	protein_coding	-1.00971	0.0545219	4.3883	0.0531903	0.118568	NA	NA	NA	NA	NA	NA	NA	NA	NA	NA	0.849905	0.112177	0.0689576
gene12644	CAPSL	rna22813	CAPSL_HUMAN	protein_coding	NA	NA	NA	NA	NA	NA	NA	NA	NA	NA	NA	NA	NA	NA	NA	0	0	0
gene25420	CAPZA1	rna45866	CAZA1_HUMAN	protein_coding	-0.275013	6.78496	7.68943	0.0139937	0.0431161	0.0470373	5.27294	0.337247	0.569446	0.699787	0.00148034	4.12224	0.000148411	0.990436	0.995664	111.558	37.2732	16.9784
gene1618	CAPZA2	rna2774	CAZA2_HUMAN	protein_coding	-0.266862	6.91389	9.89641	0.00651948	0.024185	0.200598	4.73139	6.73726	0.0194188	0.058955	-0.128319	6.84237	2.40356	0.141298	0.31352	120.806	26.6036	115.203
gene9858	CAPZA3	rna17865	CAZA3_HUMAN	protein_coding	NA	NA	NA	NA	NA	NA	NA	NA	NA	NA	NA	NA	NA	NA	NA	NA	NA	NA
gene19560	CAPZB	rna35193	CAPZB_HUMAN	protein_coding	-0.246231	6.21053	6.69124	0.0203719	0.0572962	-0.131123	5.236	2.06266	0.170052	0.299658	-0.240141	5.33201	10.2388	0.00578419	0.038322	73.197	38.5985	41.1819
gene23024	CARD10	rna41585	CAR10_HUMAN	protein_coding	0.275114	4.14549	1.8804	0.191071	0.31194	0.376728	3.14478	10.7864	0.00462905	0.0193648	-0.207588	1.77332	0.961814	0.341838	0.543981	17.1071	8.24635	3.12636
gene19026	CARD11	rna34221	CAR11_HUMAN	protein_coding	0.837526	1.25289	7.6216	0.0143461	0.0440122	0.0845239	1.19842	0.189415	0.66917	0.777983	0.62543	-0.758877	1.75228	0.204842	0.398652	1.75042	2.22394	0.442805
gene25523	CARD14	rna46083	CAR14_HUMAN	protein_coding	1.30094	0.289146	6.57322	0.0216065	0.0598283	-0.653245	-0.313487	2.73586	0.117439	0.22878	0.382607	-1.54816	0.381161	0.545974	0.723789	0.942541	0.655666	0.257755
gene20853	CARD19	rna37406	CAR19_HUMAN	protein_coding	0.8701	3.08306	31.1108	4.87517e-05	0.000661588	0.232984	0.947025	1.35546	0.261252	0.410161	0.00870636	2.78266	0.0044925	0.947421	0.973392	7.57076	1.92843	6.54486
gene12696	CARD6	rna22928	CARD6_HUMAN	protein_coding	-0.470476	5.05219	10.8631	0.00478122	0.0192099	0.31658	4.91343	14.3614	0.00158654	0.00839643	-0.309053	1.54489	2.06114	0.171032	0.355223	33.1852	29.5435	2.69682
gene24384	CARD8	rna43943	CARD8_HUMAN	protein_coding	-0.41799	-0.72818	0.844257	0.372415	0.510447	-0.257347	0.17279	0.678983	0.421951	0.571887	NA	NA	NA	NA	NA	0.427918	1.0636	0
gene29139	CARD9	rna52793	CARD9_HUMAN	protein_coding	0.349699	0.158171	1.45911	0.24538	0.376222	-0.462359	0.422016	4.15683	0.0581991	0.134776	-0.113811	-1.01641	0.126407	0.726994	0.845559	0.927156	1.14823	0.425407
gene3268	CARF	rna5947	CARTF_HUMAN	protein_coding	0.185264	5.67151	4.8824	0.042739	0.100366	0.348117	5.02542	21.3309	0.00027884	0.00221172	0.451478	2.82585	11.3182	0.0041116	0.0305112	47.2782	31.8765	6.65288
gene21512	CARHSP1	rna38771	CHSP1_HUMAN	protein_coding	0.112065	3.61835	1.05765	0.319707	0.456803	0.0145897	4.37291	0.0135673	0.908712	0.944537	0.535519	0.213003	4.88296	0.0425988	0.146344	11.5528	19.9664	0.891957
gene24133	CARM1	rna43479	CARM1_HUMAN	protein_coding	-0.304934	4.03582	5.49952	0.0328674	0.0822869	-0.320408	2.43658	4.95004	0.0406967	0.102714	-0.174977	4.61057	1.41977	0.251472	0.453977	16.2836	5.10323	24.0148
gene15817	CARMIL1	rna28214	CARL1_HUMAN	protein_coding	0.32154	6.12768	4.83233	0.0439921	0.102607	-0.0481458	3.37016	0.198371	0.661957	0.772581	0.0280645	1.99974	0.00445508	0.947809	0.973507	70.767	9.84692	3.29737
gene5012	CARMIL2	rna9216	CARL2_HUMAN	protein_coding	0.718271	-0.328247	1.98752	0.178568	0.296655	0.369974	-0.699673	1.14188	0.300982	0.452922	NA	NA	NA	NA	NA	0.514833	0.303175	0.087806
gene26861	CARMIL3	rna48759	CARL3_HUMAN	protein_coding	0.871437	-0.638669	3.06108	0.100176	0.191104	2.22216	-1.79021	9.36233	0.00742732	0.0280343	NA	NA	NA	NA	NA	0.513072	0.123552	0
gene20655	CARNMT1	rna37079	CARME_HUMAN	protein_coding	-0.711992	4.85324	49.5868	3.53865e-06	0.000114019	-0.409001	4.40369	9.3101	0.0077889	0.029103	-0.583914	6.37299	24.3788	0.000164146	0.00352615	28.7803	20.6815	86.9781
gene25030	CARNS1	rna45135	CRNS1_HUMAN	protein_coding	-0.700217	0.329812	3.75413	0.0713261	0.147584	1.59253	6.17155	17.4127	0.00210544	0.0105086	-0.720643	4.95801	9.12325	0.00966895	0.0549636	1.08704	58.816	32.0436
gene24973	CARS	rna45001	SYCC_HUMAN	protein_coding	-0.118946	5.11064	0.445558	0.515059	0.64297	0.477762	3.81038	15.4169	0.0011877	0.00672524	-0.256521	4.54021	4.39475	0.0528969	0.168877	32.5095	12.419	22.4064
gene4305	CARS2	rna7708	SYCM_HUMAN	protein_coding	-0.423356	4.27106	14.2698	0.00176361	0.0092136	-0.401428	3.97748	14.3468	0.00159303	0.0084224	-0.184768	3.46719	2.3794	0.143175	0.316622	18.4622	15.3183	10.8497
gene7623	CARTPT	rna13850	CART_HUMAN	protein_coding	NA	NA	NA	NA	NA	NA	NA	NA	NA	NA	NA	NA	NA	NA	NA	0	0	0
gene9800	CASC1	rna17775	CASC1_HUMAN	protein_coding	0.899088	1.72423	11.555	0.00386022	0.0165107	0.490135	-1.31353	0.676327	0.422842	0.572754	NA	NA	NA	NA	NA	2.70048	0.304923	0.156811
gene16856	CASC3	rna30107	CASC3_HUMAN	protein_coding	0.0968709	5.95148	1.53329	0.234249	0.363427	0.148466	4.39423	2.34893	0.144741	0.266355	0.372201	4.18139	16.6709	0.000925818	0.0110191	62.7651	20.7536	16.4918
gene23116	CASC4	rna41717	CASC4_HUMAN	protein_coding	-0.561033	5.13033	34.7959	2.67462e-05	0.000439335	-0.187683	5.08265	4.5212	0.0492525	0.118597	-0.0972038	3.95056	1.20856	0.288453	0.493071	33.1994	34.6384	15.3457
gene1266	CASD1	rna2211	CASD1_HUMAN	protein_coding	-0.405544	5.40892	10.6434	0.00512431	0.0202552	-0.103777	3.29728	0.488708	0.494459	0.636709	0.394736	3.56485	11.4011	0.0040079	0.030015	38.3363	8.91473	10.8751
gene17173	CASK	rna30628	CSKP_HUMAN	protein_coding	-0.134227	6.74871	1.90486	0.187334	0.307421	-0.292855	4.1702	11.5551	0.00362931	0.0159304	0.000734692	3.11054	2.28363e-05	0.996248	0.998381	102.712	18.6559	7.58081
gene26276	CASKIN1	rna47694	CSKI1_HUMAN	protein_coding	0.0517809	0.208379	0.0216822	0.884855	0.926098	-0.978677	-1.21532	2.70062	0.119651	0.232097	0.73216	-0.878074	5.17937	0.0374886	0.134899	0.845474	0.240949	0.449556
gene25621	CASKIN2	rna46290	CSKI2_HUMAN	protein_coding	0.433102	4.36117	6.74339	0.0199756	0.0565158	-0.119033	3.9146	0.731877	0.40497	0.556007	0.011753	2.8427	0.00673382	0.935653	0.967557	18.3324	14.6857	7.05096
gene3304	CASP10	rna5997	CASPA_HUMAN	protein_coding	0.288677	4.18966	9.49582	0.00744375	0.0266865	-0.236433	3.2195	4.791	0.0436514	0.108303	-0.308149	1.08993	3.30816	0.0883707	0.234357	17.1504	9.51353	1.98975
gene29219	CASP14	rna52942	CASPE_HUMAN	protein_coding	NA	NA	NA	NA	NA	NA	NA	NA	NA	NA	NA	NA	NA	NA	NA	NA	NA	NA
gene1896	CASP2	rna3233	CASP2_HUMAN	protein_coding	0.495117	4.02924	9.24237	0.00810566	0.0284005	0.226644	2.77849	2.64168	0.123464	0.237589	0.457254	1.29102	5.57379	0.0317518	0.121128	15.5201	6.59496	2.24852
gene13906	CASP3	rna24942	CASP3_HUMAN	protein_coding	0.0870571	4.69214	0.760412	0.396653	0.53412	0.0334814	3.75763	0.0890196	0.769235	0.85132	0.0946841	2.95251	0.582607	0.456789	0.650341	26.2701	13.3491	7.31856
gene7853	CASP6	rna14246	CASP6_HUMAN	protein_coding	0.121637	2.47239	0.618412	0.443626	0.579114	0.444662	4.32334	20.2588	0.000355762	0.00264557	0.302673	-0.304036	1.36672	0.260096	0.463079	5.25126	19.3005	0.764822
gene4530	CASP7	rna8200	CASP7_HUMAN	protein_coding	-0.0654925	3.56614	0.171468	0.684547	0.782216	0.249131	3.55164	6.04116	0.0256558	0.0724824	0.15707	1.65941	0.586521	0.455308	0.648905	11.1336	10.8672	2.88019
gene3302	CASP8	rna5994	CASP8_HUMAN	protein_coding	-0.124328	4.78966	0.993623	0.334335	0.472513	-0.21935	3.30789	3.46898	0.0808413	0.173032	0.0922027	1.58504	0.162785	0.692134	0.823571	26.721	9.45884	2.85126
gene16225	CASP8AP2	rna28919	C8AP2_HUMAN	protein_coding	0.285283	6.11662	11.2772	0.00420336	0.0175595	0.0924638	4.78154	1.62706	0.220169	0.36314	-0.00991441	3.87589	0.0083289	0.928456	0.963533	66.9661	26.2878	14.5122
gene21199	CASP9	rna38138	CASP9_HUMAN	protein_coding	0.192039	4.2645	2.80035	0.114523	0.211474	-0.458325	3.70699	14.5246	0.00151601	0.00811201	-0.0401335	1.52284	0.0713166	0.792961	0.886435	19.1877	14.1673	2.72008
gene27455	CASQ1	rna49687	CASQ1_HUMAN	protein_coding	NA	NA	NA	NA	NA	NA	NA	NA	NA	NA	-0.0999131	10.3144	0.433165	0.520126	0.703216	0	0.0690427	1275.81
gene25374	CASQ2	rna45784	CASQ2_HUMAN	protein_coding	-0.656506	3.00406	7.97457	0.0126171	0.0396738	NA	NA	NA	NA	NA	-0.271344	3.76573	0.246685	0.629028	0.782439	7.91734	0	10.1678
gene597	CASR	rna1023	CASR_HUMAN	protein_coding	NA	NA	NA	NA	NA	NA	NA	NA	NA	NA	NA	NA	NA	NA	NA	0	0	0
gene10706	CASS4	rna19420	CASS4_HUMAN	protein_coding	0.291611	1.33256	0.745479	0.40122	0.538415	-0.388435	3.11248	0.213675	0.65454	0.766508	NA	NA	NA	NA	NA	2.44476	5.42095	0.220356
gene7406	CAST	rna13483	ICAL_HUMAN	protein_coding	-0.149907	9.1339	1.58731	0.226555	0.354779	-0.0291924	6.2484	0.153456	0.70038	0.800215	0.214312	7.20436	3.59312	0.0768832	0.21531	591.253	77.6089	145.631
gene25952	CASTOR1	rna46988	CAST1_HUMAN	protein_coding	0.172217	4.16156	2.3593	0.14492	0.253418	0.176371	0.104114	0.408986	0.53146	0.66819	0.252788	1.05604	1.33772	0.265006	0.468563	19.1932	0.99398	2.22551
gene18793	CASTOR2	rna33769	CAST2_HUMAN	protein_coding	0.201673	3.6369	2.04433	0.17284	0.289588	-0.346178	0.801506	2.15578	0.161259	0.288952	0.123538	6.22585	0.666649	0.426754	0.621455	12.0811	1.78411	76.3778
gene21256	CASZ1	rna38230	CASZ1_HUMAN	protein_coding	0.208334	1.4064	1.04161	0.323286	0.460499	0.161271	-0.975114	0.156847	0.697264	0.798253	0.467531	3.52651	7.74217	0.0136978	0.0688654	2.42487	0.416866	10.5334
gene16398	CAT	rna29255	CATA_HUMAN	protein_coding	-1.23821	9.46398	39.4596	1.75465e-05	0.000330385	-0.683776	11.1653	35.3321	1.98872e-05	0.000303353	0.446274	7.42699	13.373	0.00223745	0.0204608	608.018	2403.45	176.698
gene3147	CATIP	rna5704	CATIP_HUMAN	protein_coding	NA	NA	NA	NA	NA	NA	NA	NA	NA	NA	NA	NA	NA	NA	NA	0.141381	0	0.0292619
gene25080	CATSPER1	rna45241	CTSR1_HUMAN	protein_coding	NA	NA	NA	NA	NA	NA	NA	NA	NA	NA	NA	NA	NA	NA	NA	0	0	0
gene23128	CATSPER2	rna41733	CTSR2_HUMAN	protein_coding	0.425633	0.460974	2.26501	0.152651	0.263219	0.218535	0.515208	0.904489	0.355611	0.508594	NA	NA	NA	NA	NA	1.12876	1.34908	0.0721876
gene13552	CATSPER3	rna24315	CTSR3_HUMAN	protein_coding	-0.276936	1.50362	0.955886	0.343405	0.481267	-0.30736	2.45452	5.1393	0.0374775	0.0967789	0.0834083	2.13552	0.291348	0.597052	0.761279	2.80067	5.08797	4.16156
gene19439	CATSPER4	rna34915	CTSR4_HUMAN	protein_coding	NA	NA	NA	NA	NA	NA	NA	NA	NA	NA	NA	NA	NA	NA	NA	0	0	0
gene18503	CATSPERB	rna33192	CTSRB_HUMAN	protein_coding	1.58404	1.18858	11.7671	0.00400814	0.0169635	NA	NA	NA	NA	NA	NA	NA	NA	NA	NA	1.43418	0	0
gene23956	CATSPERD	rna43188	CTSRD_HUMAN	protein_coding	0.172474	-0.376098	0.101165	0.754728	0.834605	-1.28687	-0.943531	5.51617	0.0319034	0.08537	0.279452	-1.11314	0.601879	0.449575	0.644169	0.478071	0.385519	0.332573
gene14573	CATSPERE	rna26099	CTSRE_HUMAN	protein_coding	0.100955	2.53253	0.387574	0.542729	0.665773	0.324025	1.06383	3.07343	0.0985571	0.200803	NA	NA	NA	NA	NA	5.21541	1.94022	0.17624
gene24688	CATSPERG	rna44471	CTSRG_HUMAN	protein_coding	0.103895	3.36023	0.507333	0.486997	0.617262	-0.167487	2.57803	0.84215	0.372297	0.524928	0.394895	-0.194108	2.06353	0.170799	0.355	10.21	5.70674	0.803856
gene25180	CATSPERZ	rna45452	CTSRZ_HUMAN	protein_coding	NA	NA	NA	NA	NA	NA	NA	NA	NA	NA	NA	NA	NA	NA	NA	0.0460801	0	0
gene1616	CAV1	rna2771	CAV1_HUMAN	protein_coding	-0.359608	9.99061	10.1247	0.00605176	0.0228901	0.124885	3.54183	0.913435	0.353306	0.506251	-0.265069	6.63914	1.99598	0.178718	0.364906	993.133	13.2761	91.0395
gene1614	CAV2	rna2769	CAV2_HUMAN	protein_coding	-0.454769	8.7814	8.66476	0.00988158	0.0329131	0.212507	2.21488	1.25529	0.278945	0.42923	-0.306224	4.40149	2.69016	0.122641	0.288148	420.347	4.04795	21.3731
gene9272	CAV3	rna16711	CAV3_HUMAN	protein_coding	NA	NA	NA	NA	NA	NA	NA	NA	NA	NA	0.514741	6.04199	18.2775	0.000623836	0.00849381	0	0	63.7442
gene16769	CAVIN1	rna29981	CAVN1_HUMAN	protein_coding	-0.387929	10.2709	13.8294	0.00199144	0.0100776	-0.107605	3.6593	0.583951	0.455799	0.601559	-0.0130827	7.42656	0.00893256	0.925917	0.962244	1302.77	12.127	169.453
gene3376	CAVIN2	rna6132	CAVN2_HUMAN	protein_coding	-1.16142	7.40283	95.6429	5.51356e-08	9.96632e-06	-0.153636	4.85029	3.01505	0.101547	0.20545	-0.165539	5.20169	0.449104	0.514458	0.698636	159.161	27.1885	35.9556
gene26633	CAVIN3	rna48325	CAVN3_HUMAN	protein_coding	-0.283913	6.1742	4.54477	0.0495869	0.11253	-0.199608	0.657305	0.67164	0.424422	0.574211	-0.277749	2.75513	1.33707	0.26603	0.469845	68.9087	1.42091	5.5104
gene12176	CAVIN4	rna22004	CAVN4_HUMAN	protein_coding	-0.155023	3.28527	0.545702	0.47124	0.603481	NA	NA	NA	NA	NA	0.273033	6.81812	3.67815	0.0738045	0.20973	10.0381	0.118789	114.286
gene23804	CBARP	rna42875	CBARP_HUMAN	protein_coding	0.388842	-1.07717	0.605232	0.448431	0.583532	NA	NA	NA	NA	NA	NA	NA	NA	NA	NA	0.352059	0.171549	0.113236
gene10419	CBFA2T2	rna18841	MTG8R_HUMAN	protein_coding	0.0866549	4.92504	0.588059	0.45482	0.589038	0.288577	4.2086	5.2009	0.0364938	0.0947295	0.26979	3.90378	3.80334	0.069533	0.201534	27.9573	17.2921	14.8621
gene4753	CBFA2T3	rna8691	MTG16_HUMAN	protein_coding	0.198647	2.79796	0.526618	0.479323	0.61033	1.26814	-0.263073	8.03952	0.0118622	0.0402842	0.613706	2.03005	18.4371	0.000600502	0.00832901	6.05145	0.699467	3.55466
gene4983	CBFB	rna9151	PEBB_HUMAN	protein_coding	0.383503	4.12807	10.3035	0.00571193	0.0219097	0.0832324	3.5998	0.506629	0.486767	0.629564	-0.233414	3.54703	4.73845	0.0453817	0.152849	17.0541	12.3815	11.6363
gene11862	CBL	rna21449	CBL_HUMAN	protein_coding	-0.205378	6.76584	3.86048	0.0678289	0.142286	0.00558377	4.57496	0.00653037	0.936586	0.960685	0.258771	3.54575	5.92173	0.0275211	0.110147	105.207	23.1657	11.0436
gene461	CBLB	rna743	CBLB_HUMAN	protein_coding	-0.0106526	5.73457	0.00463278	0.946648	0.967359	0.0342281	3.31883	0.136619	0.716472	0.811795	0.294149	1.79588	2.08965	0.168277	0.351829	53.7629	9.74902	3.08891
gene24498	CBLC	rna44134	CBLC_HUMAN	protein_coding	NA	NA	NA	NA	NA	0.0389173	1.36055	0.0486136	0.828259	0.893156	NA	NA	NA	NA	NA	0.153922	2.65278	0.204089
gene1092	CBLL1	rna1899	HAKAI_HUMAN	protein_coding	0.341557	4.89082	8.66919	0.00986635	0.0328771	0.256189	3.33475	6.32989	0.022825	0.0663535	0.301566	3.1678	6.57597	0.0212069	0.0919499	29.07	10.2644	8.72819
gene4842	CBLN1	rna8859	CBLN1_HUMAN	protein_coding	NA	NA	NA	NA	NA	NA	NA	NA	NA	NA	NA	NA	NA	NA	NA	0	0	0
gene6101	CBLN2	rna11114	CBLN2_HUMAN	protein_coding	-0.198192	-1.53128	0.0578186	0.813164	0.875468	NA	NA	NA	NA	NA	NA	NA	NA	NA	NA	0.181173	0	0
gene26895	CBLN3	rna48819	CBLN3_HUMAN	protein_coding	NA	NA	NA	NA	NA	NA	NA	NA	NA	NA	NA	NA	NA	NA	NA	0	0	0
gene10700	CBLN4	rna19409	CBLN4_HUMAN	protein_coding	-0.325837	0.00938748	0.791334	0.387445	0.525352	NA	NA	NA	NA	NA	2.1769	-1.5809	7.6199	0.014544	0.0715872	0.887823	0	0.127515
gene71	CBS	rna155	CBS_HUMAN	protein_coding	-0.125457	3.26842	0.543054	0.472299	0.604367	-0.876451	7.14267	86.7904	6.78771e-08	5.18042e-06	-0.517678	2.00064	0.798274	0.389297	0.587312	9.30224	147.704	2.89856
gene16940	CBX1	rna30289	CBX1_HUMAN	protein_coding	0.0440761	5.12391	0.193218	0.666386	0.767333	0.33576	3.63749	13.5983	0.00196968	0.0100154	-0.624477	4.0151	31.7798	4.22756e-05	0.00150822	33.1638	11.6021	16.5413
gene25531	CBX2	rna46100	CBX2_HUMAN	protein_coding	0.679136	1.30572	7.06618	0.0176479	0.0514045	0.341389	0.5894	2.33577	0.145799	0.267715	-0.0922522	-0.839411	0.0253558	0.875553	0.934607	2.28223	1.38085	0.512198
gene1453	CBX3	rna2526	CBX3_HUMAN	protein_coding	0.600229	5.74191	27.2276	9.70676e-05	0.0010785	-0.0749292	4.75511	0.543527	0.471561	0.616142	-0.133795	5.1541	2.40458	0.141219	0.313444	47.519	26.8921	34.8747
gene25529	CBX4	rna46098	CBX4_HUMAN	protein_coding	0.816556	2.99502	19.7993	0.000445198	0.0032607	0.958993	2.72292	12.3514	0.00404742	0.017404	0.318689	-0.747442	0.676618	0.423267	0.617974	6.67749	6.34236	0.490305
gene9470	CBX5	rna17097	CBX5_HUMAN	protein_coding	0.119723	7.34573	1.66425	0.216154	0.342168	0.316864	6.06193	13.0902	0.00228266	0.0112102	0.490802	5.36819	13.109	0.00241267	0.0216006	163.924	64.9495	38.5962
gene22983	CBX6	rna41500	CBX6_HUMAN	protein_coding	0.113781	5.69541	0.639486	0.436145	0.571554	-0.153045	2.75579	1.52289	0.234856	0.380053	0.0854061	2.59546	0.140872	0.712691	0.836031	51.0486	6.25091	5.61292
gene22979	CBX7	rna41494	CBX7_HUMAN	protein_coding	0.901464	2.92426	22.3954	0.00025227	0.00214907	-0.655397	1.36524	14.2292	0.00164641	0.0086388	0.77101	2.13561	21.486	0.000300226	0.00531505	6.67749	2.55304	3.9706
gene25530	CBX8	rna46099	CBX8_HUMAN	protein_coding	0.00016764	1.73016	7.46854e-07	0.999322	0.999543	0.575484	1.77359	6.68419	0.0198278	0.0599002	0.380135	0.101379	3.1558	0.0953482	0.245774	3.08736	3.00835	0.909194
gene22991	CBY1	rna41513	CBY1_HUMAN	protein_coding	-0.0180099	2.30173	0.00961033	0.923177	0.951984	-0.0156828	0.390425	0.00285434	0.958048	0.973274	-0.266469	0.733066	1.5962	0.225174	0.422956	4.62658	1.11781	1.60289
gene13349	CBY3	rna23928	CBY3_HUMAN	protein_coding	NA	NA	NA	NA	NA	NA	NA	NA	NA	NA	NA	NA	NA	NA	NA	0	0	0
gene27906	CC2D1A	rna50473	C2D1A_HUMAN	protein_coding	-0.187074	4.65335	3.4941	0.0808154	0.162349	0.0765145	3.30459	0.463855	0.505486	0.64654	0.153657	2.94352	2.1813	0.159787	0.340964	24.2921	9.55472	7.57765
gene7120	CC2D1B	rna12960	C2D1B_HUMAN	protein_coding	-0.111042	7.16633	1.26391	0.278211	0.41263	-0.233578	5.19087	12.5262	0.00269785	0.0126905	0.209003	5.96382	2.46928	0.136341	0.3064	140.02	36.8831	60.1688
gene17885	CC2D2A	rna31928	C2D2A_HUMAN	protein_coding	-0.0949012	4.58278	0.814503	0.380756	0.518576	-0.204479	2.8495	2.77548	0.115011	0.225168	-0.313183	2.07368	1.00532	0.33285	0.534228	23.0363	7.19823	3.55748
gene4322	CC2D2B	rna7741	C2D2A_HUMAN	protein_coding	NA	NA	NA	NA	NA	NA	NA	NA	NA	NA	NA	NA	NA	NA	NA	0.150036	0.0374065	0.0886269
gene11051	CCAR1	rna20038	CCAR1_HUMAN	protein_coding	0.510106	6.03898	37.6374	1.73545e-05	0.000328481	0.249138	5.19868	8.82804	0.00894114	0.0324306	-0.0457789	4.12635	0.175141	0.681342	0.816238	65.6437	36.3672	17.0197
gene20800	CCAR2	rna37294	CCAR2_HUMAN	protein_coding	0.112027	5.36104	1.57475	0.228316	0.356732	0.223118	4.46603	6.9394	0.0179472	0.0554904	-0.0664808	3.9936	0.367992	0.552911	0.728992	38.8336	21.8759	16.0084
gene6032	CCBE1	rna11013	CCBE1_HUMAN	protein_coding	-0.77103	3.91434	10.1187	0.00664142	0.0245101	-0.284164	3.87622	7.61655	0.0138698	0.0454285	0.393221	0.78092	0.507427	0.488453	0.676731	14.1608	13.7518	1.16106
gene4922	CCDC102A	rna9028	C102A_HUMAN	protein_coding	0.437343	3.09697	7.30587	0.0161262	0.0480939	-0.286518	1.57019	2.76806	0.115461	0.225817	-0.119255	0.529788	0.167859	0.687645	0.820377	8.03342	2.8138	1.1632
gene6090	CCDC102B	rna11094	C102B_HUMAN	protein_coding	-0.400063	3.16989	5.13089	0.0383984	0.0924712	-0.0221598	3.10309	0.0299924	0.864661	0.915271	0.0049127	0.0757867	0.000238242	0.987883	0.994232	8.62425	8.3011	0.997342
gene16684	CCDC103	rna29798	CC103_HUMAN	protein_coding	0.513143	0.0101568	1.32915	0.266618	0.400182	-0.0379887	0.416794	0.0333681	0.857333	0.910937	NA	NA	NA	NA	NA	0.92197	1.23345	0.100518
gene29217	CCDC105	rna52940	CC105_HUMAN	protein_coding	NA	NA	NA	NA	NA	NA	NA	NA	NA	NA	NA	NA	NA	NA	NA	NA	NA	NA
gene28168	CCDC106	rna50953	CC106_HUMAN	protein_coding	-0.160919	1.64428	0.429501	0.521949	0.649144	-0.142883	1.06612	0.641364	0.434852	0.583571	0.103438	0.455265	0.142985	0.710475	0.835219	2.92188	1.85329	1.26961
gene12270	CCDC107	rna22187	CC107_HUMAN	protein_coding	-0.244091	3.54245	1.94333	0.183188	0.302398	0.281759	3.26556	6.72579	0.0195064	0.0591535	0.673117	1.22102	11.5042	0.00388297	0.0294504	11.0902	9.92537	1.92575
gene13929	CCDC110	rna24981	CC110_HUMAN	protein_coding	NA	NA	NA	NA	NA	1.69644	3.19326	27.6575	0.000293101	0.00229968	1.30321	-0.651221	12.5203	0.0028626	0.0240978	0	6.43705	0.496753
gene13392	CCDC112	rna24017	CC112_HUMAN	protein_coding	1.04116	4.48127	75.2426	2.65779e-07	2.29867e-05	0.466614	1.49433	7.63946	0.0137516	0.0451012	0.721236	1.8207	7.16241	0.0172793	0.0806317	20.4703	2.69863	3.28094
gene4937	CCDC113	rna9060	CC113_HUMAN	protein_coding	0.771714	1.72521	13.3377	0.00228636	0.0111577	-0.72161	-0.0914277	3.96885	0.0635504	0.143929	NA	NA	NA	NA	NA	3.20982	0.823436	0.331303
gene24382	CCDC114	rna43941	CC114_HUMAN	protein_coding	NA	NA	NA	NA	NA	NA	NA	NA	NA	NA	NA	NA	NA	NA	NA	0.0921601	0	0
gene3742	CCDC115	rna6803	CC115_HUMAN	protein_coding	-0.16546	5.96953	4.15361	0.059187	0.128203	-0.265956	5.19598	11.9639	0.0031988	0.0144192	-0.319703	4.74296	14.3034	0.00172562	0.0169696	62.9617	37.373	27.0286
gene27776	CCDC116	rna50226	CC116_HUMAN	protein_coding	NA	NA	NA	NA	NA	NA	NA	NA	NA	NA	NA	NA	NA	NA	NA	0	0	0
gene25923	CCDC117	rna46907	CC117_HUMAN	protein_coding	-0.07059	4.7	0.253824	0.621559	0.730691	-0.294346	4.7763	3.25404	0.0940064	0.193608	-0.450212	4.46403	13.0835	0.00243041	0.0216631	26.1406	24.7777	23.6754
gene8926	CCDC12	rna16029	CCD12_HUMAN	protein_coding	-0.505837	5.43555	32.4947	3.86941e-05	0.000564959	-0.220651	4.78126	4.60181	0.0474959	0.115579	0.273915	4.25673	8.61796	0.00997771	0.0560183	41.1099	25.4886	18.442
gene17281	CCDC120	rna30819	CC120_HUMAN	protein_coding	1.07112	2.91107	37.1153	1.87558e-05	0.000345853	0.304161	1.43093	2.46186	0.136042	0.254364	1.18808	-0.790468	6.20714	0.024532	0.101528	5.65524	2.3192	0.357582
gene2155	CCDC121	rna3713	CC121_HUMAN	protein_coding	-0.114643	1.35182	0.170594	0.685304	0.782649	-0.775234	2.0717	7.2334	0.0179424	0.0554864	-0.374323	1.60382	6.83506	0.0191804	0.0860678	2.56565	3.42789	2.87237
gene4017	CCDC122	rna7315	CC122_HUMAN	protein_coding	0.566548	1.12436	4.96545	0.0412276	0.0978249	0.309505	0.327391	1.73657	0.205979	0.345305	NA	NA	NA	NA	NA	1.95047	1.20475	0.0735026
gene8820	CCDC124	rna15816	CC124_HUMAN	protein_coding	0.0315582	4.40877	0.0589983	0.811307	0.874372	0.237261	2.05342	2.47038	0.135412	0.253516	0.091809	3.67264	0.83948	0.373625	0.574097	19.85	4.06564	12.466
gene7641	CCDC125	rna13879	CC125_HUMAN	protein_coding	0.305768	4.30674	4.15893	0.0590426	0.127999	-0.0668391	2.76425	0.344444	0.565397	0.696367	0.0865996	0.642215	0.192883	0.666608	0.807239	20.3569	6.65466	1.51629
gene1419	CCDC126	rna2463	CC126_HUMAN	protein_coding	0.38987	2.51702	3.85003	0.0681635	0.142772	-0.573462	2.45183	17.5288	0.000686061	0.00441265	0.284093	1.14255	2.68911	0.121233	0.285878	5.76001	5.6864	2.08442
gene12489	CCDC127	rna22586	CC127_HUMAN	protein_coding	0.0711233	4.201	0.39533	0.538768	0.662635	-0.116542	2.82549	0.876271	0.363026	0.516144	0.0665463	4.40787	0.302654	0.590088	0.756104	18.0053	7.18029	22.3048
gene6260	CCDC13	rna11422	CCD13_HUMAN	protein_coding	-0.506693	-0.462217	1.3032	0.271151	0.405101	NA	NA	NA	NA	NA	NA	NA	NA	NA	NA	0.60353	0.118789	0.089018
gene27899	CCDC130	rna50459	CC130_HUMAN	protein_coding	0.464322	3.85869	15.1655	0.00138579	0.0076651	0.174901	2.4542	1.51392	0.236179	0.38173	0.10595	1.70286	0.42498	0.524042	0.706409	12.5157	5.38653	3.09018
gene22922	CCDC134	rna41398	CC134_HUMAN	protein_coding	0.582551	1.7335	8.59762	0.0101155	0.0335607	0.850774	1.32521	32.6463	3.09793e-05	0.000424894	0.423632	0.789511	2.76378	0.116569	0.278657	3.17432	2.02477	1.68445
gene1704	CCDC136	rna2901	CC136_HUMAN	protein_coding	0.537057	3.71703	13.4161	0.00223617	0.0109953	0.137024	1.3084	0.745174	0.400659	0.55194	0.550728	2.56019	9.88315	0.00649622	0.0415715	14.6395	2.31293	5.56485
gene25497	CCDC137	rna46016	CC137_HUMAN	protein_coding	0.279043	3.80233	4.04804	0.0621412	0.133009	0.168986	2.29132	1.08791	0.312311	0.464275	0.269402	2.36978	3.35003	0.0865612	0.231784	13.6328	4.77736	4.9977
gene2870	CCDC138	rna5103	CC138_HUMAN	protein_coding	-0.0123869	4.07515	0.00571609	0.940711	0.963689	-0.192282	2.93353	1.49948	0.23833	0.384388	0.216311	3.06138	1.6622	0.216273	0.412691	16.0232	6.98092	7.78535
gene622	CCDC14	rna1065	CCD14_HUMAN	protein_coding	-0.341657	4.22953	4.91478	0.0421421	0.099399	0.372704	4.0214	18.9618	0.000482715	0.00337119	-0.157633	1.17427	0.843556	0.372497	0.573248	17.8036	15.2793	2.23646
gene3468	CCDC141	rna6294	CC141_HUMAN	protein_coding	1.13643	6.51478	54.264	2.91439e-06	0.000100153	0.80669	2.2401	29.7409	5.15342e-05	0.000629352	0.943253	3.22375	37.2208	1.78325e-05	0.000881738	71.7673	4.76923	7.74981
gene2449	CCDC142	rna4258	CC142_HUMAN	protein_coding	0.244674	2.6916	2.48483	0.13536	0.240445	0.173668	2.0856	1.52216	0.234963	0.380189	0.344847	-0.0797703	1.82664	0.195982	0.387848	6.66718	3.89307	0.761978
gene1142	CCDC146	rna2002	CC146_HUMAN	protein_coding	NA	NA	NA	NA	NA	NA	NA	NA	NA	NA	NA	NA	NA	NA	NA	0.2304	0	0
gene3661	CCDC148	rna6676	CC148_HUMAN	protein_coding	0.229278	0.00137961	0.356429	0.559212	0.680557	NA	NA	NA	NA	NA	NA	NA	NA	NA	NA	0.838736	0.112219	0.139126
gene17936	CCDC149	rna32037	CC149_HUMAN	protein_coding	0.177879	3.3723	1.80423	0.198753	0.321461	-0.245259	1.67871	1.75078	0.204224	0.342939	1.01627	1.29235	11.2436	0.00428076	0.0312939	10.3057	2.82957	2.27367
gene11755	CCDC15	rna21303	CCD15_HUMAN	protein_coding	0.178582	4.66378	2.26552	0.152608	0.263217	-0.144865	3.72273	2.56882	0.128383	0.244197	-0.00686656	0.810664	0.00124722	0.97228	0.98574	26.1493	13.0145	1.5808
gene3353	CCDC150	rna6106	CC150_HUMAN	protein_coding	1.44395	2.09627	42.6621	8.53703e-06	0.000201988	0.353747	-1.02854	0.550104	0.468935	0.614069	-0.0527987	-1.26926	0.00943458	0.923871	0.961614	3.88491	0.373923	0.381741
gene24152	CCDC151	rna43535	CC151_HUMAN	protein_coding	NA	NA	NA	NA	NA	NA	NA	NA	NA	NA	NA	NA	NA	NA	NA	0.150036	0	0
gene12713	CCDC152	rna22949	CC152_HUMAN	protein_coding	0.765743	-1.19868	1.10151	0.310201	0.446468	0.23071	-0.500209	0.0712757	0.79398	0.869296	NA	NA	NA	NA	NA	0.265595	0.51782	0
gene11864	CCDC153	rna21452	CC153_HUMAN	protein_coding	0.764246	-0.67775	3.52961	0.0794349	0.160235	NA	NA	NA	NA	NA	NA	NA	NA	NA	NA	0.426025	0	0
gene26234	CCDC154	rna47602	CC154_HUMAN	protein_coding	0.145207	-0.840797	0.0940712	0.763191	0.840724	-0.943147	-1.19691	4.52081	0.0492613	0.118597	NA	NA	NA	NA	NA	0.392258	0.369075	0.0882486
gene24326	CCDC155	rna43843	KASH5_HUMAN	protein_coding	1.47566	1.01833	10.5593	0.00566676	0.0217756	-1.26145	1.54553	31.1	4.04526e-05	0.00052284	1.23474	0.635613	21.6865	0.000287461	0.00518018	1.85063	2.46689	1.07835
gene25955	CCDC157	rna46992	CC157_HUMAN	protein_coding	0.726194	-0.463441	4.22854	0.05719	0.125033	-0.776064	-1.17378	1.10607	0.308918	0.461338	NA	NA	NA	NA	NA	0.615687	0.254102	0.141084
gene14789	CCDC158	rna26478	CD158_HUMAN	protein_coding	-0.709881	4.97814	22.0717	0.000270165	0.00225462	-1.11572	1.84991	4.07441	0.0699915	0.155147	NA	NA	NA	NA	NA	29.0633	2.85337	0.118169
gene24146	CCDC159	rna43518	CC159_HUMAN	protein_coding	0.609727	0.468429	5.55483	0.0321198	0.080896	-0.828851	1.17332	16.1689	0.000972524	0.00581219	NA	NA	NA	NA	NA	1.03414	2.17484	0.073175
gene21678	CCDC160	rna39075	CC160_HUMAN	protein_coding	-0.141775	3.44326	0.686007	0.420236	0.55666	NA	NA	NA	NA	NA	-0.112516	-1.01883	0.0801733	0.780821	0.877949	11.5174	0	0.38148
gene7202	CCDC163	rna13097	CC163_HUMAN	protein_coding	-0.203727	4.03957	2.75667	0.117163	0.215184	0.525195	3.66118	27.8183	7.35387e-05	0.000814913	-0.709853	2.98943	37.3579	1.74701e-05	0.000871291	15.529	12.3067	7.96608
gene28334	CCDC166	rna51385	CC166_HUMAN	protein_coding	NA	NA	NA	NA	NA	NA	NA	NA	NA	NA	NA	NA	NA	NA	NA	0	0	0
gene24917	CCDC167	rna44881	CC167_HUMAN	protein_coding	-0.546702	3.50021	15.7706	0.00118266	0.00675657	0.137566	1.81689	0.705032	0.413367	0.563828	-0.101083	1.50799	0.302889	0.589945	0.756104	10.21	3.56231	2.83615
gene4272	CCDC168	rna7667	CC168_HUMAN	protein_coding	0.360692	1.02152	0.935767	0.348385	0.486174	-0.787866	-0.598989	5.03099	0.0392821	0.100351	NA	NA	NA	NA	NA	1.45853	0.574116	0.15505
gene3886	CCDC169	rna7063	CC169_HUMAN	protein_coding	0.0803701	-0.106586	0.0556268	0.816669	0.878226	NA	NA	NA	NA	NA	NA	NA	NA	NA	NA	0.895414	0	0
gene7197	CCDC17	rna13087	CCD17_HUMAN	protein_coding	-0.00515304	1.30444	0.000494825	0.98254	0.989284	-0.610011	1.38264	7.35958	0.0152779	0.0488666	NA	NA	NA	NA	NA	2.30652	2.69266	0.268885
gene11484	CCDC170	rna20857	CC170_HUMAN	protein_coding	-0.506306	7.98767	13.0332	0.00249371	0.011881	-0.139809	2.23661	0.681546	0.421094	0.571114	0.281691	1.12475	0.640472	0.436129	0.63074	252.976	3.94563	1.7636
gene12442	CCDC171	rna22492	CC171_HUMAN	protein_coding	0.00898368	3.96902	0.0022384	0.962877	0.977697	0.318387	2.71762	7.48892	0.0145497	0.0471138	0.0612571	1.56176	0.114065	0.740108	0.852915	14.9312	6.96755	2.75646
gene4554	CCDC172	rna8242	CC172_HUMAN	protein_coding	NA	NA	NA	NA	NA	NA	NA	NA	NA	NA	NA	NA	NA	NA	NA	0	0	0
gene3577	CCDC173	rna6502	CC173_HUMAN	protein_coding	0.151956	0.976808	0.239759	0.631314	0.738678	0.626699	-1.22254	1.08367	0.313228	0.464938	NA	NA	NA	NA	NA	1.73756	0.416866	0.169503
gene9356	CCDC174	rna16899	CC174_HUMAN	protein_coding	0.544999	4.15914	13.5504	0.00215307	0.0106832	0.195194	3.06366	2.92653	0.10629	0.21252	0.268943	2.00981	2.96317	0.105136	0.261117	18.1044	8.79194	4.21857
gene23558	CCDC175	rna42395	CC175_HUMAN	protein_coding	NA	NA	NA	NA	NA	NA	NA	NA	NA	NA	NA	NA	NA	NA	NA	0	0	0
gene21128	CCDC177	rna37998	CC177_HUMAN	protein_coding	NA	NA	NA	NA	NA	NA	NA	NA	NA	NA	NA	NA	NA	NA	NA	NA	NA	NA
gene5861	CCDC178	rna10679	CC178_HUMAN	protein_coding	NA	NA	NA	NA	NA	NA	NA	NA	NA	NA	NA	NA	NA	NA	NA	0	0	0
gene6763	CCDC18	rna12317	CCD18_HUMAN	protein_coding	0.314419	4.00075	5.52037	0.0325832	0.0817565	0.357081	3.37265	5.08241	0.0389125	0.0996296	0.157077	1.62138	1.3439	0.26395	0.467631	15.9457	9.46395	2.97786
gene12218	CCDC180	rna22080	NA	protein_coding	-1.26755	4.00482	11.1718	0.00587006	0.0223627	0.753502	4.63358	30.7938	5.5872e-05	0.000662673	NA	NA	NA	NA	NA	9.29583	25.2545	0
gene14466	CCDC181	rna25907	CC181_HUMAN	protein_coding	-0.929841	-0.442848	5.60144	0.0315051	0.0796707	NA	NA	NA	NA	NA	-0.94164	-1.3197	1.92725	0.184751	0.373157	0.568033	0	0.318267
gene19715	CCDC182	rna35474	CC182_HUMAN	protein_coding	NA	NA	NA	NA	NA	NA	NA	NA	NA	NA	NA	NA	NA	NA	NA	0	0	0
gene9661	CCDC184	rna17474	CC184_HUMAN	protein_coding	-0.545015	-0.612227	0.98747	0.33579	0.473885	NA	NA	NA	NA	NA	NA	NA	NA	NA	NA	0.547335	0	0.110147
gene14507	CCDC185	rna25986	CC185_HUMAN	protein_coding	NA	NA	NA	NA	NA	NA	NA	NA	NA	NA	NA	NA	NA	NA	NA	NA	NA	NA
gene4539	CCDC186	rna8210	CC186_HUMAN	protein_coding	-0.420785	6.23148	20.2951	0.00039808	0.00299696	-0.0764498	5.18533	1.11737	0.306056	0.458222	0.206161	4.19977	4.86847	0.0428688	0.14702	75.7147	34.9046	18.0893
gene17837	CCDC187	rna31841	CC187_HUMAN	protein_coding	NA	NA	NA	NA	NA	NA	NA	NA	NA	NA	NA	NA	NA	NA	NA	0	0	0
gene26773	CCDC188	rna48565	CC188_HUMAN	protein_coding	NA	NA	NA	NA	NA	NA	NA	NA	NA	NA	NA	NA	NA	NA	NA	0	0	0
gene18714	CCDC189	rna33637	CC189_HUMAN	protein_coding	0.524046	0.231731	2.81499	0.113655	0.210343	NA	NA	NA	NA	NA	NA	NA	NA	NA	NA	0.875675	0.14457	0.144557
gene19602	CCDC190	rna35277	CC190_HUMAN	protein_coding	NA	NA	NA	NA	NA	NA	NA	NA	NA	NA	NA	NA	NA	NA	NA	0	0	0
gene531	CCDC191	rna895	CC191_HUMAN	protein_coding	-0.78238	2.52111	14.0444	0.00187629	0.00965987	-0.532375	0.690301	4.30086	0.0544531	0.127958	-0.267066	0.292603	1.21501	0.287216	0.491944	5.44835	1.39751	1.18896
gene13480	CCDC192	rna24154	CC192_HUMAN	protein_coding	NA	NA	NA	NA	NA	NA	NA	NA	NA	NA	NA	NA	NA	NA	NA	0	0	0.10378
gene8800	CCDC194	rna15790	CC194_HUMAN	protein_coding	NA	NA	NA	NA	NA	NA	NA	NA	NA	NA	NA	NA	NA	NA	NA	0	0	0
gene18473	CCDC197	rna33117	CC197_HUMAN	protein_coding	NA	NA	NA	NA	NA	NA	NA	NA	NA	NA	NA	NA	NA	NA	NA	0.13824	0	0
gene23482	CCDC198	rna42265	CC198_HUMAN	protein_coding	NA	NA	NA	NA	NA	-0.435381	1.45902	3.83826	0.0676083	0.15107	NA	NA	NA	NA	NA	0	2.69863	0
gene17290	CCDC22	rna30834	CCD22_HUMAN	protein_coding	-0.297166	3.57924	4.10087	0.0606418	0.130449	-0.0061459	2.40067	0.00154441	0.969134	0.980382	-0.233215	3.21383	4.27157	0.055938	0.175345	12.0049	4.9804	9.78023
gene7242	CCDC24	rna13166	CCD24_HUMAN	protein_coding	NA	NA	NA	NA	NA	NA	NA	NA	NA	NA	NA	NA	NA	NA	NA	0.108704	0.0736281	0
gene20739	CCDC25	rna37203	CCD25_HUMAN	protein_coding	0.285375	6.29291	11.9181	0.00345886	0.0152234	0.0931696	4.78603	1.52574	0.234438	0.379552	0.0551745	5.01182	0.58701	0.455124	0.648823	76.6312	27.3286	31.8236
gene21339	CCDC27	rna38399	CCD27_HUMAN	protein_coding	NA	NA	NA	NA	NA	NA	NA	NA	NA	NA	NA	NA	NA	NA	NA	0	0.111779	0
gene11398	CCDC28A	rna20676	CC28A_HUMAN	protein_coding	-0.0635015	3.76162	0.198005	0.662556	0.764042	-0.915829	3.4716	47.4617	3.47989e-06	8.33449e-05	-0.324263	3.28816	7.64864	0.0141245	0.0702339	13.45	10.9706	9.6357
gene19323	CCDC28B	rna34701	CC28B_HUMAN	protein_coding	-0.318547	1.97656	1.43244	0.249551	0.38065	0.0665127	0.938279	0.0941966	0.762834	0.846586	-0.137491	2.18003	0.75463	0.398307	0.595918	3.91334	1.77416	4.66172
gene22429	CCDC3	rna40502	CCDC3_HUMAN	protein_coding	0.499385	7.51744	10.4517	0.00565336	0.0217397	0.0317404	1.31862	0.012762	0.911512	0.945693	0.11275	3.60797	0.0746398	0.789391	0.883636	162.239	2.16012	10.395
gene7285	CCDC30	rna13240	CCD30_HUMAN	protein_coding	1.01229	1.65868	19.9497	0.000430269	0.0031797	-0.486094	0.248968	3.7524	0.0704422	0.155864	0.0637157	-1.02771	0.0326082	0.859046	0.924973	2.75066	1.11197	0.368483
gene23204	CCDC32	rna41902	CCD32_HUMAN	protein_coding	-1.0379	5.63613	75.6577	2.56523e-07	2.26828e-05	0.0441898	4.24172	0.312547	0.583798	0.711229	-0.187298	4.31172	3.33612	0.0871572	0.232441	50.0254	18.6298	19.3389
gene22286	CCDC33	rna40231	CCD33_HUMAN	protein_coding	NA	NA	NA	NA	NA	NA	NA	NA	NA	NA	NA	NA	NA	NA	NA	0.159357	0	0
gene16455	CCDC34	rna29340	CCD34_HUMAN	protein_coding	0.274339	2.71732	1.54706	0.232257	0.360975	-0.356558	0.783135	2.88805	0.108434	0.215611	0.0324708	1.86939	0.0568537	0.814673	0.899857	6.01168	1.55832	3.55967
gene8987	CCDC36	rna16170	IHO1_HUMAN	protein_coding	-0.362369	1.67765	3.02631	0.101959	0.193686	NA	NA	NA	NA	NA	NA	NA	NA	NA	NA	2.92451	0.205042	0.211987
gene8355	CCDC38	rna15073	CCD38_HUMAN	protein_coding	NA	NA	NA	NA	NA	-0.136186	1.18169	0.584016	0.455774	0.601559	NA	NA	NA	NA	NA	0	2.09861	0
gene849	CCDC39	rna1517	CCD39_HUMAN	protein_coding	-0.884904	-0.652554	2.97059	0.104897	0.19809	NA	NA	NA	NA	NA	NA	NA	NA	NA	NA	0.531191	0	0
gene25526	CCDC40	rna46095	CCD40_HUMAN	protein_coding	0.338305	-0.987234	0.440095	0.51693	0.644749	-1.50485	-1.14156	8.36613	0.0105373	0.036731	NA	NA	NA	NA	NA	0.328378	0.260817	0
gene21878	CCDC42	rna39448	CCD42_HUMAN	protein_coding	NA	NA	NA	NA	NA	NA	NA	NA	NA	NA	NA	NA	NA	NA	NA	0	0	0
gene16692	CCDC43	rna29815	CCD43_HUMAN	protein_coding	0.113092	4.85298	1.28295	0.274758	0.408869	0.289023	2.90578	2.34325	0.14666	0.268702	0.152499	5.98917	0.229564	0.640458	0.790209	28.9947	7.25195	67.4125
gene16622	CCDC47	rna29640	CCD47_HUMAN	protein_coding	-0.366493	7.96741	13.0248	0.00249974	0.0119065	-0.118384	7.37873	3.03915	0.1003	0.203392	-0.0533756	5.65314	0.578059	0.45852	0.651128	239.993	168.814	48.8041
gene719	CCDC50	rna1272	CCD50_HUMAN	protein_coding	-0.226536	7.8827	3.87918	0.067235	0.141352	-0.00239288	6.90194	0.000648479	0.979996	0.986365	0.0027362	4.53665	0.000515153	0.982183	0.990476	238.83	120.687	23.7093
gene8955	CCDC51	rna16098	CCD51_HUMAN	protein_coding	-0.0304119	3.6242	0.0579244	0.812996	0.875468	-0.0272923	3.4633	0.0654047	0.801381	0.874398	-0.465255	3.44242	17.6691	0.000722669	0.00944698	12.5734	11.2773	10.2634
gene468	CCDC54	rna754	CCD54_HUMAN	protein_coding	NA	NA	NA	NA	NA	NA	NA	NA	NA	NA	NA	NA	NA	NA	NA	0	0	0
gene25467	CCDC57	rna45957	CCD57_HUMAN	protein_coding	0.468735	3.71559	10.0486	0.00620324	0.0233215	0.329955	1.35166	3.52578	0.0786194	0.169329	0.0842826	0.695572	0.132764	0.720521	0.841635	11.9029	2.58352	1.48377
gene600	CCDC58	rna1031	CCD58_HUMAN	protein_coding	-0.371157	3.4788	4.89571	0.0424924	0.100025	0.163969	2.93329	1.74726	0.204657	0.343521	-0.443461	3.51973	14.1479	0.00180104	0.0174315	11.4553	7.21746	10.9838
gene8450	CCDC59	rna15236	TAP26_HUMAN	protein_coding	-0.0336481	3.52735	0.0632707	0.80474	0.869641	0.030851	2.03431	0.0460679	0.832742	0.896353	-0.27664	2.63058	5.87872	0.0280072	0.111554	11.6027	3.95964	6.12697
gene10990	CCDC6	rna19939	CCDC6_HUMAN	protein_coding	0.266102	4.55199	3.99951	0.0635572	0.135176	0.068352	3.16837	0.377755	0.547377	0.681807	-0.150816	2.1164	0.213227	0.651452	0.796552	23.1556	9.23952	3.98163
gene18180	CCDC60	rna32567	CCD60_HUMAN	protein_coding	NA	NA	NA	NA	NA	NA	NA	NA	NA	NA	NA	NA	NA	NA	NA	NA	NA	NA
gene24446	CCDC61	rna44041	CCD61_HUMAN	protein_coding	0.115655	2.21658	0.352838	0.561176	0.682212	0.603523	1.37493	8.44746	0.0102341	0.0360005	-0.347393	-0.147998	1.39907	0.254761	0.45722	4.54818	2.30988	0.849844
gene18059	CCDC62	rna32334	CCD62_HUMAN	protein_coding	0.0534605	3.87127	0.210282	0.652981	0.756427	0.00949075	3.8857	0.0113663	0.91641	0.948891	-0.0416094	3.63868	0.121172	0.732464	0.849188	13.909	14.6175	12.6474
gene18112	CCDC63	rna32447	CCD63_HUMAN	protein_coding	NA	NA	NA	NA	NA	NA	NA	NA	NA	NA	NA	NA	NA	NA	NA	0.153922	0	0.0815238
gene9622	CCDC65	rna17426	DRC2_HUMAN	protein_coding	-0.319587	0.752401	0.584749	0.456069	0.590183	NA	NA	NA	NA	NA	NA	NA	NA	NA	NA	1.328	0.187032	0.145382
gene9116	CCDC66	rna16421	CCD66_HUMAN	protein_coding	0.170796	5.43583	2.67906	0.122038	0.222013	0.399542	4.54626	29.5819	5.30403e-05	0.000638526	-0.140325	3.46981	1.98528	0.178643	0.364845	39.5778	22.646	10.6678
gene6002	CCDC68	rna10948	CCD68_HUMAN	protein_coding	-0.371747	3.84857	7.25197	0.0164548	0.0488346	-0.609832	3.51726	9.76024	0.0075709	0.028435	-0.542408	1.57344	2.91126	0.108738	0.267041	13.0031	11.748	2.41044
gene15413	CCDC69	rna27586	CCD69_HUMAN	protein_coding	-1.19606	7.39983	84.3764	1.2625e-07	1.51132e-05	-0.567575	2.1513	15.6713	0.00110941	0.00638776	0.202136	3.29776	1.49167	0.240266	0.441237	143.424	4.07576	9.09038
gene25224	CCDC7	rna45565	CCDC7_HUMAN	protein_coding	-0.130237	1.86355	0.214955	0.649427	0.753517	-0.0123516	2.25094	0.00916144	0.924925	0.954054	0.237486	1.15719	1.30643	0.270445	0.473951	3.28071	4.7263	2.0197
gene3930	CCDC70	rna7149	CCD70_HUMAN	protein_coding	NA	NA	NA	NA	NA	NA	NA	NA	NA	NA	NA	NA	NA	NA	NA	0	0	0
gene8983	CCDC71	rna16165	CCD71_HUMAN	protein_coding	0.333236	4.04787	5.56437	0.0319929	0.0806277	0.212797	2.8424	2.66008	0.122259	0.235924	-0.0747435	1.63354	0.135036	0.718252	0.840176	16.4201	7.05805	2.90496
gene1106	CCDC71L	rna1927	CC71L_HUMAN	protein_coding	0.110276	4.49778	0.894599	0.358906	0.496791	-0.370116	6.74489	1.0543	0.329423	0.482208	-0.000353111	2.90311	1.56335e-06	0.999019	0.999796	22.4567	89.0505	6.59902
gene16421	CCDC73	rna29284	CCD73_HUMAN	protein_coding	NA	NA	NA	NA	NA	-0.988024	-0.452529	7.27867	0.0157545	0.0501398	NA	NA	NA	NA	NA	0.109459	0.724948	0
gene26735	CCDC74B	rna48496	CC74B_HUMAN	protein_coding	NA	NA	NA	NA	NA	NA	NA	NA	NA	NA	NA	NA	NA	NA	NA	0.100024	0.102929	0
gene10113	CCDC77	rna18286	CCD77_HUMAN	protein_coding	-0.164457	4.33863	1.3562	0.262002	0.394728	-0.0732749	3.48158	0.692761	0.417377	0.56781	-0.396967	1.82779	6.45229	0.0222603	0.094714	19.8048	11.0312	3.45961
gene26204	CCDC78	rna47552	CCD78_HUMAN	protein_coding	0.606524	-0.91621	0.942834	0.346624	0.484314	NA	NA	NA	NA	NA	NA	NA	NA	NA	NA	0.368641	0.115706	0.174421
gene24434	CCDC8	rna44022	CCDC8_HUMAN	protein_coding	-0.00451305	5.07989	0.000692309	0.979364	0.987449	0.428647	-0.289126	1.9509	0.181407	0.314523	0.274112	3.23223	1.62988	0.221689	0.418736	32.9131	0.670673	8.86331
gene515	CCDC80	rna849	CCD80_HUMAN	protein_coding	-0.111082	10.2321	0.710905	0.412108	0.548789	-0.615459	2.98242	6.66242	0.0227254	0.0661364	-0.0903981	5.19317	0.0855053	0.77491	0.874092	1184.56	7.20654	33.7861
gene20327	CCDC81	rna36519	CCD81_HUMAN	protein_coding	NA	NA	NA	NA	NA	NA	NA	NA	NA	NA	NA	NA	NA	NA	NA	0.109459	0	0.0264638
gene11608	CCDC82	rna21047	CCD82_HUMAN	protein_coding	0.197439	3.4899	1.66782	0.215687	0.341636	0.173595	1.56768	1.12154	0.305185	0.457433	0.380654	2.05916	10.9612	0.00459479	0.0327107	10.3046	2.7443	3.91954
gene20320	CCDC83	rna36495	CCD83_HUMAN	protein_coding	0.014814	1.69369	0.00595625	0.939481	0.96292	-0.252887	-0.484456	0.357437	0.558232	0.690742	NA	NA	NA	NA	NA	2.93664	0.554822	0.0886269
gene11878	CCDC84	rna21482	CCD84_HUMAN	protein_coding	0.557432	4.45985	20.6316	0.00036933	0.00284607	0.246323	3.64256	8.79792	0.0090364	0.0326773	0.292685	2.14392	5.1667	0.0376918	0.135257	18.427	12.5657	4.35945
gene2643	CCDC85A	rna4641	CC85A_HUMAN	protein_coding	-0.318981	4.20133	6.2501	0.0242188	0.065165	-0.849549	1.20087	10.0639	0.00586196	0.0232251	-0.230601	2.19479	0.72566	0.407931	0.604052	16.8662	2.16854	3.93271
gene25091	CCDC85B	rna45253	CC85B_HUMAN	protein_coding	0.538179	3.92793	11.1874	0.00432151	0.0178933	0.19015	1.12164	0.845819	0.371284	0.524072	0.232886	2.85794	2.87788	0.109853	0.268898	14.0709	2.13451	7.10561
gene18422	CCDC85C	rna33027	CC85C_HUMAN	protein_coding	0.954892	2.40633	16.6877	0.000935941	0.00567339	-0.144991	2.64189	1.97154	0.17924	0.311921	-0.0157901	0.43417	0.00529926	0.942902	0.97059	4.44043	6.32525	1.27506
gene27751	CCDC86	rna50174	CCD86_HUMAN	protein_coding	-0.820651	3.71763	30.2826	5.61748e-05	0.00072587	0.0686402	2.69111	0.26912	0.610965	0.733275	0.0609778	2.12433	0.126603	0.726792	0.845559	12.1085	6.18476	4.39465
gene25056	CCDC87	rna45194	CCD87_HUMAN	protein_coding	0.320582	-1.30365	0.31873	0.58054	0.698329	-0.811718	-1.20117	1.62346	0.220658	0.363569	NA	NA	NA	NA	NA	0.273176	0.308362	0.0882174
gene2653	CCDC88A	rna4671	GRDN_HUMAN	protein_coding	-0.198017	6.73299	1.97725	0.179677	0.298099	0.480547	4.65818	21.3389	0.000278343	0.00220888	0.198707	3.83091	1.02788	0.327212	0.529938	102.452	24.4756	13.6444
gene25176	CCDC88B	rna45445	CC88B_HUMAN	protein_coding	0.659359	3.77135	12.761	0.00269741	0.0125958	-0.301391	-0.108268	0.839467	0.373041	0.525465	0.982599	-0.0762948	10.566	0.00520671	0.0355489	11.2751	0.74813	0.761401
gene18508	CCDC88C	rna33198	DAPLE_HUMAN	protein_coding	0.720699	4.29147	18.8533	0.000553741	0.00382623	0.0707227	2.33183	0.220354	0.645051	0.760193	0.246935	4.53227	1.11534	0.309857	0.514251	16.5105	4.87876	23.1331
gene20318	CCDC89	rna36477	CCD89_HUMAN	protein_coding	0.404667	-0.878849	0.406692	0.533065	0.658085	-0.93425	-0.583653	4.17978	0.0575825	0.133678	NA	NA	NA	NA	NA	0.331638	0.544091	0.0713584
gene24412	CCDC9	rna43987	CCDC9_HUMAN	protein_coding	0.491535	3.65906	12.3322	0.00305786	0.0138879	0.207294	2.37879	2.13305	0.163353	0.291524	0.375594	2.00121	7.0146	0.0179065	0.0825986	12.0712	5.28533	4.05647
gene20308	CCDC90B	rna36457	CC90B_HUMAN	protein_coding	-0.372646	5.45764	8.82829	0.00933722	0.0316482	0.223044	5.21712	9.95013	0.00608819	0.0239017	0.136363	4.69608	2.48878	0.134911	0.304419	43.2984	37.7318	24.8941
gene9769	CCDC91	rna17693	CCD91_HUMAN	protein_coding	-0.337218	4.83425	6.83638	0.0192637	0.0549401	0.283056	4.11329	7.02305	0.0173758	0.0541503	-0.198801	3.05162	2.1212	0.165293	0.34823	28.0945	16.2484	7.87569
gene18035	CCDC92	rna32261	CCD92_HUMAN	protein_coding	0.211821	2.6707	1.86985	0.19121	0.312055	0.174148	1.15847	0.717301	0.409418	0.559991	-0.250502	2.57861	2.9317	0.106848	0.263881	6.30151	2.14003	5.91091
[truncated: 28,725 more rows]
