# Supplementary material for: Hibernation induces widespread transcriptional remodeling in metabolic tissues of the grizzly bear
Source: Commun Biol. 2019 Sep 13;2:336. doi: 10.1038/s42003-019-0574-4 (PMC6744400; doi:10.1038/s42003-019-0574-4)
Supplement: Supplementary file 5 — Supplementary Data 3 [file 42003_2019_574_MOESM5_ESM.xlsx]

## Sheet: Summary
Supplementary Table 3. Enriched gene ontology terms
Tissue	Upregulated or Downregulated	Biological Process	Cellular Component	Molecular Function	Total
Fat	Downregulated	374	114	138	626
	Upregulated	882	155	203	1240
Liver	Downregulated	556	136	214	906
	Upregulated	596	133	126	855
Muscle	Downregulated	265	92	102	459
	Upregulated	281	57	58	396

## Sheet: Fat_down_table
GO ID	GO Term	GO Category	FDR	Number in Test	Number in Reference
GO:0044281	small molecule metabolic process	BIOLOGICAL_PROCESS	2.11311e-66	769	2377
GO:0055114	oxidation-reduction process	BIOLOGICAL_PROCESS	8.75214e-65	400	830
GO:0006091	generation of precursor metabolites and energy	BIOLOGICAL_PROCESS	2.5642e-45	271	537
GO:0019752	carboxylic acid metabolic process	BIOLOGICAL_PROCESS	3.30967e-45	408	1068
GO:0006753	nucleoside phosphate metabolic process	BIOLOGICAL_PROCESS	1.51196e-44	306	672
GO:0009117	nucleotide metabolic process	BIOLOGICAL_PROCESS	3.08696e-44	303	664
GO:0043436	oxoacid metabolic process	BIOLOGICAL_PROCESS	6.05324e-44	433	1190
GO:0055086	nucleobase-containing small molecule metabolic process	BIOLOGICAL_PROCESS	1.15471e-43	323	746
GO:0006082	organic acid metabolic process	BIOLOGICAL_PROCESS	9.18378e-43	439	1232
GO:0019693	ribose phosphate metabolic process	BIOLOGICAL_PROCESS	5.27244e-39	256	541
GO:0006163	purine nucleotide metabolic process	BIOLOGICAL_PROCESS	2.04802e-38	258	554
GO:0009150	purine ribonucleotide metabolic process	BIOLOGICAL_PROCESS	2.59275e-38	247	515
GO:0009259	ribonucleotide metabolic process	BIOLOGICAL_PROCESS	4.24762e-38	250	528
GO:0022900	electron transport chain	BIOLOGICAL_PROCESS	2.16707e-37	113	108
GO:0017144	drug metabolic process	BIOLOGICAL_PROCESS	3.4733e-37	378	1048
GO:0072521	purine-containing compound metabolic process	BIOLOGICAL_PROCESS	4.72525e-37	267	602
GO:0051186	cofactor metabolic process	BIOLOGICAL_PROCESS	5.11365e-35	268	627
GO:0006119	oxidative phosphorylation	BIOLOGICAL_PROCESS	1.1067e-33	101	95
GO:1901566	organonitrogen compound biosynthetic process	BIOLOGICAL_PROCESS	4.42522e-33	590	2097
GO:0019637	organophosphate metabolic process	BIOLOGICAL_PROCESS	1.41134e-32	425	1324
GO:0032787	monocarboxylic acid metabolic process	BIOLOGICAL_PROCESS	1.81923e-31	272	683
GO:0045333	cellular respiration	BIOLOGICAL_PROCESS	2.43463e-31	112	133
GO:0008152	metabolic process	BIOLOGICAL_PROCESS	3.08473e-30	2184	11776
GO:1901564	organonitrogen compound metabolic process	BIOLOGICAL_PROCESS	1.22301e-28	1677	8440
GO:0006732	coenzyme metabolic process	BIOLOGICAL_PROCESS	6.54708e-28	176	357
GO:0043603	cellular amide metabolic process	BIOLOGICAL_PROCESS	7.35618e-27	418	1392
GO:0032543	mitochondrial translation	BIOLOGICAL_PROCESS	1.1233e-26	78	70
GO:0015980	energy derivation by oxidation of organic compounds	BIOLOGICAL_PROCESS	1.29378e-26	151	282
GO:0140053	mitochondrial gene expression	BIOLOGICAL_PROCESS	1.4934e-26	91	102
GO:0006631	fatty acid metabolic process	BIOLOGICAL_PROCESS	2.579e-26	196	446
GO:0022904	respiratory electron transport chain	BIOLOGICAL_PROCESS	5.42676e-26	75	66
GO:0032981	mitochondrial respiratory chain complex I assembly	BIOLOGICAL_PROCESS	1.24656e-25	51	21
GO:0010257	NADH dehydrogenase complex assembly	BIOLOGICAL_PROCESS	1.24656e-25	51	21
GO:1901135	carbohydrate derivative metabolic process	BIOLOGICAL_PROCESS	2.31874e-25	410	1384
GO:0033108	mitochondrial respiratory chain complex assembly	BIOLOGICAL_PROCESS	1.06693e-24	62	43
GO:0044237	cellular metabolic process	BIOLOGICAL_PROCESS	1.31471e-24	2087	11299
GO:0009144	purine nucleoside triphosphate metabolic process	BIOLOGICAL_PROCESS	1.58293e-24	160	332
GO:0009205	purine ribonucleoside triphosphate metabolic process	BIOLOGICAL_PROCESS	2.0742e-24	158	326
GO:0046034	ATP metabolic process	BIOLOGICAL_PROCESS	2.11738e-24	148	291
GO:0070125	mitochondrial translational elongation	BIOLOGICAL_PROCESS	2.68447e-24	55	31
GO:0042775	mitochondrial ATP synthesis coupled electron transport	BIOLOGICAL_PROCESS	2.97653e-24	67	55
GO:0009199	ribonucleoside triphosphate metabolic process	BIOLOGICAL_PROCESS	3.50362e-24	159	332
GO:0042773	ATP synthesis coupled electron transport	BIOLOGICAL_PROCESS	5.36105e-24	67	56
GO:0006415	translational termination	BIOLOGICAL_PROCESS	1.57477e-23	57	37
GO:0009141	nucleoside triphosphate metabolic process	BIOLOGICAL_PROCESS	2.37674e-23	162	351
GO:0070126	mitochondrial translational termination	BIOLOGICAL_PROCESS	2.38063e-22	52	31
GO:0071704	organic substance metabolic process	BIOLOGICAL_PROCESS	5.15204e-22	2085	11386
GO:0044283	small molecule biosynthetic process	BIOLOGICAL_PROCESS	2.37091e-21	298	941
GO:0044282	small molecule catabolic process	BIOLOGICAL_PROCESS	2.38127e-21	188	472
GO:0034032	purine nucleoside bisphosphate metabolic process	BIOLOGICAL_PROCESS	4.74477e-21	81	104
GO:0033875	ribonucleoside bisphosphate metabolic process	BIOLOGICAL_PROCESS	4.74477e-21	81	104
GO:0033865	nucleoside bisphosphate metabolic process	BIOLOGICAL_PROCESS	4.74477e-21	81	104
GO:0006637	acyl-CoA metabolic process	BIOLOGICAL_PROCESS	6.93069e-21	70	76
GO:0006414	translational elongation	BIOLOGICAL_PROCESS	6.93069e-21	68	71
GO:0035383	thioester metabolic process	BIOLOGICAL_PROCESS	6.93069e-21	70	76
GO:0007005	mitochondrion organization	BIOLOGICAL_PROCESS	6.93069e-21	231	655
GO:0006520	cellular amino acid metabolic process	BIOLOGICAL_PROCESS	1.71133e-20	143	310
GO:0016054	organic acid catabolic process	BIOLOGICAL_PROCESS	3.65602e-20	141	306
GO:0046395	carboxylic acid catabolic process	BIOLOGICAL_PROCESS	3.65602e-20	141	306
GO:0044255	cellular lipid metabolic process	BIOLOGICAL_PROCESS	4.34847e-20	367	1287
GO:0006790	sulfur compound metabolic process	BIOLOGICAL_PROCESS	5.04813e-19	160	390
GO:0043604	amide biosynthetic process	BIOLOGICAL_PROCESS	1.0522e-18	297	985
GO:0044238	primary metabolic process	BIOLOGICAL_PROCESS	2.8942e-18	2016	11073
GO:1901293	nucleoside phosphate biosynthetic process	BIOLOGICAL_PROCESS	7.18874e-18	146	349
GO:0009060	aerobic respiration	BIOLOGICAL_PROCESS	1.25923e-17	48	38
GO:0006629	lipid metabolic process	BIOLOGICAL_PROCESS	1.56851e-17	480	1910
GO:0006120	mitochondrial electron transport, NADH to ubiquinone	BIOLOGICAL_PROCESS	1.9726e-17	36	16
GO:0009165	nucleotide biosynthetic process	BIOLOGICAL_PROCESS	2.15138e-17	143	343
GO:0051188	cofactor biosynthetic process	BIOLOGICAL_PROCESS	1.43474e-16	125	284
GO:0009083	branched-chain amino acid catabolic process	BIOLOGICAL_PROCESS	1.12111e-14	26	7
GO:0072522	purine-containing compound biosynthetic process	BIOLOGICAL_PROCESS	1.20004e-14	120	286
GO:0034440	lipid oxidation	BIOLOGICAL_PROCESS	2.01225e-14	84	158
GO:0009081	branched-chain amino acid metabolic process	BIOLOGICAL_PROCESS	2.53617e-14	29	12
GO:0044242	cellular lipid catabolic process	BIOLOGICAL_PROCESS	2.53617e-14	109	248
GO:0072329	monocarboxylic acid catabolic process	BIOLOGICAL_PROCESS	2.75918e-14	86	166
GO:0019395	fatty acid oxidation	BIOLOGICAL_PROCESS	2.86607e-14	83	156
GO:0009152	purine ribonucleotide biosynthetic process	BIOLOGICAL_PROCESS	4.05384e-14	110	254
GO:0009063	cellular amino acid catabolic process	BIOLOGICAL_PROCESS	4.54619e-14	67	106
GO:0046390	ribose phosphate biosynthetic process	BIOLOGICAL_PROCESS	4.77446e-14	114	270
GO:0006807	nitrogen compound metabolic process	BIOLOGICAL_PROCESS	5.88238e-14	1942	10781
GO:0006101	citrate metabolic process	BIOLOGICAL_PROCESS	5.88418e-14	25	7
GO:0006099	tricarboxylic acid cycle	BIOLOGICAL_PROCESS	5.88418e-14	25	7
GO:0016042	lipid catabolic process	BIOLOGICAL_PROCESS	8.05915e-14	142	384
GO:0009260	ribonucleotide biosynthetic process	BIOLOGICAL_PROCESS	9.81808e-14	112	266
GO:0006164	purine nucleotide biosynthetic process	BIOLOGICAL_PROCESS	1.07616e-13	115	278
GO:0009108	coenzyme biosynthetic process	BIOLOGICAL_PROCESS	1.65288e-13	98	216
GO:0090407	organophosphate biosynthetic process	BIOLOGICAL_PROCESS	1.72625e-13	222	740
GO:0006518	peptide metabolic process	BIOLOGICAL_PROCESS	6.02082e-13	300	1124
GO:0016053	organic acid biosynthetic process	BIOLOGICAL_PROCESS	2.11832e-12	165	503
GO:0046394	carboxylic acid biosynthetic process	BIOLOGICAL_PROCESS	2.11832e-12	165	503
GO:0072350	tricarboxylic acid metabolic process	BIOLOGICAL_PROCESS	2.99474e-12	26	12
GO:0009062	fatty acid catabolic process	BIOLOGICAL_PROCESS	3.40573e-12	76	150
GO:0016999	antibiotic metabolic process	BIOLOGICAL_PROCESS	1.18686e-11	80	169
GO:0043043	peptide biosynthetic process	BIOLOGICAL_PROCESS	1.49401e-11	241	870
GO:0006839	mitochondrial transport	BIOLOGICAL_PROCESS	1.80324e-11	99	242
GO:0006635	fatty acid beta-oxidation	BIOLOGICAL_PROCESS	3.94796e-11	63	115
GO:1990542	mitochondrial transmembrane transport	BIOLOGICAL_PROCESS	5.37786e-11	51	78
GO:0035384	thioester biosynthetic process	BIOLOGICAL_PROCESS	8.91455e-11	34	33
GO:0071616	acyl-CoA biosynthetic process	BIOLOGICAL_PROCESS	8.91455e-11	34	33
GO:1901605	alpha-amino acid metabolic process	BIOLOGICAL_PROCESS	1.14306e-10	95	236
GO:0034030	ribonucleoside bisphosphate biosynthetic process	BIOLOGICAL_PROCESS	3.72656e-10	38	46
GO:0034033	purine nucleoside bisphosphate biosynthetic process	BIOLOGICAL_PROCESS	3.72656e-10	38	46
GO:0033866	nucleoside bisphosphate biosynthetic process	BIOLOGICAL_PROCESS	3.72656e-10	38	46
GO:0006412	translation	BIOLOGICAL_PROCESS	4.22094e-10	226	832
GO:0015986	ATP synthesis coupled proton transport	BIOLOGICAL_PROCESS	1.03986e-09	17	4
GO:0015985	energy coupled proton transport, down electrochemical gradient	BIOLOGICAL_PROCESS	1.03986e-09	17	4
GO:0042407	cristae formation	BIOLOGICAL_PROCESS	3.43524e-09	22	13
GO:0043648	dicarboxylic acid metabolic process	BIOLOGICAL_PROCESS	4.20836e-09	48	82
GO:1901568	fatty acid derivative metabolic process	BIOLOGICAL_PROCESS	4.42834e-09	78	189
GO:1901137	carbohydrate derivative biosynthetic process	BIOLOGICAL_PROCESS	4.87723e-09	210	780
GO:0072330	monocarboxylic acid biosynthetic process	BIOLOGICAL_PROCESS	7.67498e-09	125	388
GO:1902600	proton transmembrane transport	BIOLOGICAL_PROCESS	8.12395e-09	58	118
GO:0035337	fatty-acyl-CoA metabolic process	BIOLOGICAL_PROCESS	1.03437e-08	31	35
GO:1901575	organic substance catabolic process	BIOLOGICAL_PROCESS	1.05564e-08	629	3034
GO:0044272	sulfur compound biosynthetic process	BIOLOGICAL_PROCESS	1.25358e-08	74	179
GO:0044248	cellular catabolic process	BIOLOGICAL_PROCESS	1.54201e-08	694	3412
GO:0008610	lipid biosynthetic process	BIOLOGICAL_PROCESS	1.94826e-08	256	1025
GO:0006066	alcohol metabolic process	BIOLOGICAL_PROCESS	3.43316e-08	144	486
GO:0007007	inner mitochondrial membrane organization	BIOLOGICAL_PROCESS	4.10759e-08	25	23
GO:0043574	peroxisomal transport	BIOLOGICAL_PROCESS	4.12967e-08	45	80
GO:0042776	mitochondrial ATP synthesis coupled proton transport	BIOLOGICAL_PROCESS	5.98126e-08	13	2
GO:0006084	acetyl-CoA metabolic process	BIOLOGICAL_PROCESS	8.47989e-08	24	22
GO:0009056	catabolic process	BIOLOGICAL_PROCESS	9.24356e-08	756	3811
GO:0006633	fatty acid biosynthetic process	BIOLOGICAL_PROCESS	1.09248e-07	69	171
GO:0008203	cholesterol metabolic process	BIOLOGICAL_PROCESS	1.90324e-07	70	178
GO:0006625	protein targeting to peroxisome	BIOLOGICAL_PROCESS	2.53661e-07	43	80
GO:0072663	establishment of protein localization to peroxisome	BIOLOGICAL_PROCESS	2.53661e-07	43	80
GO:0072662	protein localization to peroxisome	BIOLOGICAL_PROCESS	2.53661e-07	43	80
GO:0098754	detoxification	BIOLOGICAL_PROCESS	3.12039e-07	46	91
GO:0016125	sterol metabolic process	BIOLOGICAL_PROCESS	4.2269e-07	77	211
GO:1902652	secondary alcohol metabolic process	BIOLOGICAL_PROCESS	5.24101e-07	72	192
GO:0043624	cellular protein complex disassembly	BIOLOGICAL_PROCESS	5.30222e-07	80	225
GO:0009145	purine nucleoside triphosphate biosynthetic process	BIOLOGICAL_PROCESS	7.52494e-07	65	166
GO:0006720	isoprenoid metabolic process	BIOLOGICAL_PROCESS	7.61375e-07	53	120
GO:0007031	peroxisome organization	BIOLOGICAL_PROCESS	9.622e-07	50	110
GO:1990748	cellular detoxification	BIOLOGICAL_PROCESS	1.21237e-06	43	86
GO:0032984	protein-containing complex disassembly	BIOLOGICAL_PROCESS	1.4764e-06	128	447
GO:1901606	alpha-amino acid catabolic process	BIOLOGICAL_PROCESS	1.69866e-06	46	98
GO:0007006	mitochondrial membrane organization	BIOLOGICAL_PROCESS	1.75808e-06	60	151
GO:0009142	nucleoside triphosphate biosynthetic process	BIOLOGICAL_PROCESS	1.76467e-06	67	179
GO:0033539	fatty acid beta-oxidation using acyl-CoA dehydrogenase	BIOLOGICAL_PROCESS	2.2329e-06	10	1
GO:1901570	fatty acid derivative biosynthetic process	BIOLOGICAL_PROCESS	2.23403e-06	42	85
GO:0006605	protein targeting	BIOLOGICAL_PROCESS	3.81466e-06	139	509
GO:0001523	retinoid metabolic process	BIOLOGICAL_PROCESS	4.53071e-06	38	74
GO:1901615	organic hydroxy compound metabolic process	BIOLOGICAL_PROCESS	5.20135e-06	195	790
GO:0006721	terpenoid metabolic process	BIOLOGICAL_PROCESS	6.67744e-06	47	108
GO:0016101	diterpenoid metabolic process	BIOLOGICAL_PROCESS	7.46377e-06	40	83
GO:0043933	protein-containing complex subunit organization	BIOLOGICAL_PROCESS	7.98148e-06	676	3462
GO:0009206	purine ribonucleoside triphosphate biosynthetic process	BIOLOGICAL_PROCESS	8.16317e-06	61	164
GO:0009201	ribonucleoside triphosphate biosynthetic process	BIOLOGICAL_PROCESS	1.1129e-05	62	170
GO:0006103	2-oxoglutarate metabolic process	BIOLOGICAL_PROCESS	1.23243e-05	12	5
GO:0097164	ammonium ion metabolic process	BIOLOGICAL_PROCESS	1.2397e-05	79	243
GO:0006085	acetyl-CoA biosynthetic process	BIOLOGICAL_PROCESS	1.55325e-05	16	13
GO:0008652	cellular amino acid biosynthetic process	BIOLOGICAL_PROCESS	2.25304e-05	35	70
GO:0006733	oxidoreduction coenzyme metabolic process	BIOLOGICAL_PROCESS	3.10286e-05	64	185
GO:0046949	fatty-acyl-CoA biosynthetic process	BIOLOGICAL_PROCESS	3.18588e-05	18	19
GO:0030258	lipid modification	BIOLOGICAL_PROCESS	3.30138e-05	111	398
GO:0006122	mitochondrial electron transport, ubiquinol to cytochrome c	BIOLOGICAL_PROCESS	3.77524e-05	10	3
GO:0072524	pyridine-containing compound metabolic process	BIOLOGICAL_PROCESS	5.16912e-05	62	180
GO:0005975	carbohydrate metabolic process	BIOLOGICAL_PROCESS	5.49108e-05	185	772
GO:1902224	ketone body metabolic process	BIOLOGICAL_PROCESS	6.81548e-05	14	11
GO:0009066	aspartate family amino acid metabolic process	BIOLOGICAL_PROCESS	7.27917e-05	25	41
GO:0006754	ATP biosynthetic process	BIOLOGICAL_PROCESS	8.29105e-05	56	158
GO:0006457	protein folding	BIOLOGICAL_PROCESS	0.00010155	73	233
GO:0017004	cytochrome complex assembly	BIOLOGICAL_PROCESS	0.000106666	17	19
GO:0046950	cellular ketone body metabolic process	BIOLOGICAL_PROCESS	0.000140141	13	10
GO:0051791	medium-chain fatty acid metabolic process	BIOLOGICAL_PROCESS	0.000147306	12	8
GO:0099132	ATP hydrolysis coupled cation transmembrane transport	BIOLOGICAL_PROCESS	0.000150959	21	31
GO:0006695	cholesterol biosynthetic process	BIOLOGICAL_PROCESS	0.000178457	35	79
GO:0042180	cellular ketone metabolic process	BIOLOGICAL_PROCESS	0.000180222	113	426
GO:0008202	steroid metabolic process	BIOLOGICAL_PROCESS	0.000184055	141	565
GO:0006793	phosphorus metabolic process	BIOLOGICAL_PROCESS	0.000203922	883	4785
GO:1902653	secondary alcohol biosynthetic process	BIOLOGICAL_PROCESS	0.000219932	35	80
GO:0006796	phosphate-containing compound metabolic process	BIOLOGICAL_PROCESS	0.000228307	877	4753
GO:0016126	sterol biosynthetic process	BIOLOGICAL_PROCESS	0.000230415	36	84
GO:0033014	tetrapyrrole biosynthetic process	BIOLOGICAL_PROCESS	0.000257338	17	21
GO:0046364	monosaccharide biosynthetic process	BIOLOGICAL_PROCESS	0.000258872	46	124
GO:0046496	nicotinamide nucleotide metabolic process	BIOLOGICAL_PROCESS	0.000278058	58	175
GO:0019362	pyridine nucleotide metabolic process	BIOLOGICAL_PROCESS	0.000278058	58	175
GO:0072594	establishment of protein localization to organelle	BIOLOGICAL_PROCESS	0.000309903	159	664
GO:0006081	cellular aldehyde metabolic process	BIOLOGICAL_PROCESS	0.000309903	44	117
GO:0001676	long-chain fatty acid metabolic process	BIOLOGICAL_PROCESS	0.000361118	45	122
GO:0006739	NADP metabolic process	BIOLOGICAL_PROCESS	0.000422562	19	28
GO:0046951	ketone body biosynthetic process	BIOLOGICAL_PROCESS	0.000512088	9	4
GO:0110095	cellular detoxification of aldehyde	BIOLOGICAL_PROCESS	0.000523654	12	10
GO:0110096	cellular response to aldehyde	BIOLOGICAL_PROCESS	0.000523654	12	10
GO:0042572	retinol metabolic process	BIOLOGICAL_PROCESS	0.000575624	20	32
GO:1901661	quinone metabolic process	BIOLOGICAL_PROCESS	0.000575624	20	32
GO:0033540	fatty acid beta-oxidation using acyl-CoA oxidase	BIOLOGICAL_PROCESS	0.000578859	11	8
GO:0006399	tRNA metabolic process	BIOLOGICAL_PROCESS	0.000635851	54	164
GO:0036230	granulocyte activation	BIOLOGICAL_PROCESS	0.000660091	192	849
GO:0043312	neutrophil degranulation	BIOLOGICAL_PROCESS	0.000661009	181	791
GO:0006886	intracellular protein transport	BIOLOGICAL_PROCESS	0.00072046	317	1532
GO:0002283	neutrophil activation involved in immune response	BIOLOGICAL_PROCESS	0.000836658	181	795
GO:0046434	organophosphate catabolic process	BIOLOGICAL_PROCESS	0.00084313	76	266
GO:0034754	cellular hormone metabolic process	BIOLOGICAL_PROCESS	0.000857513	66	220
GO:0042451	purine nucleoside biosynthetic process	BIOLOGICAL_PROCESS	0.000892558	12	11
GO:0042455	ribonucleoside biosynthetic process	BIOLOGICAL_PROCESS	0.000892558	12	11
GO:0046129	purine ribonucleoside biosynthetic process	BIOLOGICAL_PROCESS	0.000892558	12	11
GO:0097006	regulation of plasma lipoprotein particle levels	BIOLOGICAL_PROCESS	0.000897255	44	124
GO:1901607	alpha-amino acid biosynthetic process	BIOLOGICAL_PROCESS	0.00093716	26	54
GO:0042119	neutrophil activation	BIOLOGICAL_PROCESS	0.00100793	189	841
GO:0044743	protein transmembrane import into intracellular organelle	BIOLOGICAL_PROCESS	0.00102764	20	34
GO:0036109	alpha-linolenic acid metabolic process	BIOLOGICAL_PROCESS	0.00104451	11	9
GO:0002446	neutrophil mediated immunity	BIOLOGICAL_PROCESS	0.00111447	183	811
GO:0042559	pteridine-containing compound biosynthetic process	BIOLOGICAL_PROCESS	0.00112682	9	5
GO:0016051	carbohydrate biosynthetic process	BIOLOGICAL_PROCESS	0.00116981	87	322
GO:0034404	nucleobase-containing small molecule biosynthetic process	BIOLOGICAL_PROCESS	0.00118172	69	237
GO:0006665	sphingolipid metabolic process	BIOLOGICAL_PROCESS	0.00143924	57	184
GO:0015919	peroxisomal membrane transport	BIOLOGICAL_PROCESS	0.00150575	15	20
GO:0006851	mitochondrial calcium ion transmembrane transport	BIOLOGICAL_PROCESS	0.00166528	21	39
GO:0022411	cellular component disassembly	BIOLOGICAL_PROCESS	0.00181575	195	884
GO:0006413	translational initiation	BIOLOGICAL_PROCESS	0.00215751	68	238
GO:1901028	regulation of mitochondrial outer membrane permeabilization involved in apoptotic signaling pathway	BIOLOGICAL_PROCESS	0.00220921	23	47
GO:0046470	phosphatidylcholine metabolic process	BIOLOGICAL_PROCESS	0.00230864	32	81
GO:0070208	protein heterotrimerization	BIOLOGICAL_PROCESS	0.00234284	9	6
GO:0008535	respiratory chain complex IV assembly	BIOLOGICAL_PROCESS	0.00240814	12	13
GO:0010876	lipid localization	BIOLOGICAL_PROCESS	0.00249294	141	604
GO:0033559	unsaturated fatty acid metabolic process	BIOLOGICAL_PROCESS	0.00252421	43	127
GO:0009109	coenzyme catabolic process	BIOLOGICAL_PROCESS	0.00260071	19	34
GO:0098869	cellular oxidant detoxification	BIOLOGICAL_PROCESS	0.00265007	30	74
GO:0061732	mitochondrial acetyl-CoA biosynthetic process from pyruvate	BIOLOGICAL_PROCESS	0.00279317	5	0
GO:0006779	porphyrin-containing compound biosynthetic process	BIOLOGICAL_PROCESS	0.00300964	14	19
GO:0019216	regulation of lipid metabolic process	BIOLOGICAL_PROCESS	0.00327586	185	842
GO:0006575	cellular modified amino acid metabolic process	BIOLOGICAL_PROCESS	0.00371671	67	239
GO:0034982	mitochondrial protein processing	BIOLOGICAL_PROCESS	0.00372871	12	14
GO:0150094	amyloid-beta clearance by cellular catabolic process	BIOLOGICAL_PROCESS	0.00375025	10	9
GO:0006086	acetyl-CoA biosynthetic process from pyruvate	BIOLOGICAL_PROCESS	0.00375025	10	9
GO:0051187	cofactor catabolic process	BIOLOGICAL_PROCESS	0.00378238	31	80
GO:0034308	primary alcohol metabolic process	BIOLOGICAL_PROCESS	0.0039879	47	148
GO:0019319	hexose biosynthetic process	BIOLOGICAL_PROCESS	0.00407517	41	122
GO:0002536	respiratory burst involved in inflammatory response	BIOLOGICAL_PROCESS	0.00415031	7	3
GO:0071712	ER-associated misfolded protein catabolic process	BIOLOGICAL_PROCESS	0.00429055	14	20
GO:0033013	tetrapyrrole metabolic process	BIOLOGICAL_PROCESS	0.00433834	28	69
GO:0070131	positive regulation of mitochondrial translation	BIOLOGICAL_PROCESS	0.00433834	9	7
GO:0042278	purine nucleoside metabolic process	BIOLOGICAL_PROCESS	0.0052576	28	70
GO:0006767	water-soluble vitamin metabolic process	BIOLOGICAL_PROCESS	0.0052576	32	86
GO:0070129	regulation of mitochondrial translation	BIOLOGICAL_PROCESS	0.00562217	12	15
GO:0046475	glycerophospholipid catabolic process	BIOLOGICAL_PROCESS	0.00562217	12	15
GO:0032527	protein exit from endoplasmic reticulum	BIOLOGICAL_PROCESS	0.00617593	27	67
GO:0046185	aldehyde catabolic process	BIOLOGICAL_PROCESS	0.00625169	10	10
GO:0090559	regulation of membrane permeability	BIOLOGICAL_PROCESS	0.00631776	40	121
GO:0009058	biosynthetic process	BIOLOGICAL_PROCESS	0.00676024	1313	7561
GO:0042737	drug catabolic process	BIOLOGICAL_PROCESS	0.00678754	46	148
GO:0034381	plasma lipoprotein particle clearance	BIOLOGICAL_PROCESS	0.00682027	24	56
GO:0045454	cell redox homeostasis	BIOLOGICAL_PROCESS	0.00682027	24	56
GO:1901565	organonitrogen compound catabolic process	BIOLOGICAL_PROCESS	0.00689668	393	2025
GO:0042304	regulation of fatty acid biosynthetic process	BIOLOGICAL_PROCESS	0.00705956	25	60
GO:0018065	protein-cofactor linkage	BIOLOGICAL_PROCESS	0.00765033	9	8
GO:0017001	antibiotic catabolic process	BIOLOGICAL_PROCESS	0.00789094	23	53
GO:0006749	glutathione metabolic process	BIOLOGICAL_PROCESS	0.00793791	20	42
GO:1902882	regulation of response to oxidative stress	BIOLOGICAL_PROCESS	0.00795019	45	145
GO:0006778	porphyrin-containing compound metabolic process	BIOLOGICAL_PROCESS	0.00796711	18	35
GO:0046890	regulation of lipid biosynthetic process	BIOLOGICAL_PROCESS	0.00796711	95	386
GO:0042168	heme metabolic process	BIOLOGICAL_PROCESS	0.0082513	14	22
GO:0015988	energy coupled proton transmembrane transport, against electrochemical gradient	BIOLOGICAL_PROCESS	0.00835547	13	19
GO:0006694	steroid biosynthetic process	BIOLOGICAL_PROCESS	0.00860249	93	377
GO:0006643	membrane lipid metabolic process	BIOLOGICAL_PROCESS	0.00870451	65	239
GO:1904851	positive regulation of establishment of protein localization to telomere	BIOLOGICAL_PROCESS	0.00912245	7	4
GO:0034641	cellular nitrogen compound metabolic process	BIOLOGICAL_PROCESS	0.00925592	1318	7609
GO:0035966	response to topologically incorrect protein	BIOLOGICAL_PROCESS	0.00931502	88	353
GO:0055088	lipid homeostasis	BIOLOGICAL_PROCESS	0.00994939	55	193
GO:0046128	purine ribonucleoside metabolic process	BIOLOGICAL_PROCESS	0.0101619	26	66
GO:0008637	apoptotic mitochondrial changes	BIOLOGICAL_PROCESS	0.0102819	53	184
GO:1901031	regulation of response to reactive oxygen species	BIOLOGICAL_PROCESS	0.0105047	21	47
GO:0072527	pyrimidine-containing compound metabolic process	BIOLOGICAL_PROCESS	0.0106009	33	95
GO:0006783	heme biosynthetic process	BIOLOGICAL_PROCESS	0.0110546	11	14
GO:0042558	pteridine-containing compound metabolic process	BIOLOGICAL_PROCESS	0.011154	14	23
GO:0009126	purine nucleoside monophosphate metabolic process	BIOLOGICAL_PROCESS	0.0112668	17	33
GO:0044262	cellular carbohydrate metabolic process	BIOLOGICAL_PROCESS	0.0112668	102	427
GO:0071806	protein transmembrane transport	BIOLOGICAL_PROCESS	0.0117036	24	59
GO:0000096	sulfur amino acid metabolic process	BIOLOGICAL_PROCESS	0.0120938	20	44
GO:0006768	biotin metabolic process	BIOLOGICAL_PROCESS	0.0122704	5	1
GO:0006102	isocitrate metabolic process	BIOLOGICAL_PROCESS	0.0122704	5	1
GO:0035269	protein O-linked mannosylation	BIOLOGICAL_PROCESS	0.0123404	9	9
GO:1901659	glycosyl compound biosynthetic process	BIOLOGICAL_PROCESS	0.0136841	15	27
GO:0008299	isoprenoid biosynthetic process	BIOLOGICAL_PROCESS	0.0136841	15	27
GO:1902686	mitochondrial outer membrane permeabilization involved in programmed cell death	BIOLOGICAL_PROCESS	0.0138416	33	97
GO:0009395	phospholipid catabolic process	BIOLOGICAL_PROCESS	0.0142943	17	34
GO:0006094	gluconeogenesis	BIOLOGICAL_PROCESS	0.0143381	38	119
GO:0009163	nucleoside biosynthetic process	BIOLOGICAL_PROCESS	0.0147729	14	24
GO:1901576	organic substance biosynthetic process	BIOLOGICAL_PROCESS	0.0147754	1278	7386
GO:0046902	regulation of mitochondrial membrane permeability	BIOLOGICAL_PROCESS	0.0150327	37	115
GO:0043649	dicarboxylic acid catabolic process	BIOLOGICAL_PROCESS	0.0158347	11	15
GO:0015949	nucleobase-containing small molecule interconversion	BIOLOGICAL_PROCESS	0.0159918	12	18
GO:0006740	NADPH regeneration	BIOLOGICAL_PROCESS	0.0160034	4	0
GO:0042440	pigment metabolic process	BIOLOGICAL_PROCESS	0.0160034	27	73
GO:0006574	valine catabolic process	BIOLOGICAL_PROCESS	0.0160034	4	0
GO:0015990	electron transport coupled proton transport	BIOLOGICAL_PROCESS	0.0160034	4	0
GO:0046102	inosine metabolic process	BIOLOGICAL_PROCESS	0.0160034	4	0
GO:0006121	mitochondrial electron transport, succinate to ubiquinone	BIOLOGICAL_PROCESS	0.0160034	4	0
GO:0043299	leukocyte degranulation	BIOLOGICAL_PROCESS	0.0164784	194	927
GO:0002275	myeloid cell activation involved in immune response	BIOLOGICAL_PROCESS	0.0168412	193	922
GO:0042364	water-soluble vitamin biosynthetic process	BIOLOGICAL_PROCESS	0.017028	6	3
GO:0036112	medium-chain fatty-acyl-CoA metabolic process	BIOLOGICAL_PROCESS	0.017028	6	3
GO:0001731	formation of translation preinitiation complex	BIOLOGICAL_PROCESS	0.017028	6	3
GO:1901029	negative regulation of mitochondrial outer membrane permeabilization involved in apoptotic signaling pathway	BIOLOGICAL_PROCESS	0.017028	7	5
GO:0072592	oxygen metabolic process	BIOLOGICAL_PROCESS	0.017028	6	3
GO:0034638	phosphatidylcholine catabolic process	BIOLOGICAL_PROCESS	0.017028	7	5
GO:0046487	glyoxylate metabolic process	BIOLOGICAL_PROCESS	0.017028	7	5
GO:0070203	regulation of establishment of protein localization to telomere	BIOLOGICAL_PROCESS	0.017028	7	5
GO:0019646	aerobic electron transport chain	BIOLOGICAL_PROCESS	0.017028	7	5
GO:0006123	mitochondrial electron transport, cytochrome c to oxygen	BIOLOGICAL_PROCESS	0.017028	7	5
GO:0034976	response to endoplasmic reticulum stress	BIOLOGICAL_PROCESS	0.017028	129	576
GO:1905710	positive regulation of membrane permeability	BIOLOGICAL_PROCESS	0.0174031	33	99
GO:0035794	positive regulation of mitochondrial membrane permeability	BIOLOGICAL_PROCESS	0.0174031	33	99
GO:0010822	positive regulation of mitochondrion organization	BIOLOGICAL_PROCESS	0.017529	42	139
GO:1901657	glycosyl compound metabolic process	BIOLOGICAL_PROCESS	0.0175907	40	130
GO:0002444	myeloid leukocyte mediated immunity	BIOLOGICAL_PROCESS	0.0185482	201	969
GO:1901292	nucleoside phosphate catabolic process	BIOLOGICAL_PROCESS	0.019216	58	215
GO:0006869	lipid transport	BIOLOGICAL_PROCESS	0.019379	124	552
GO:0062012	regulation of small molecule metabolic process	BIOLOGICAL_PROCESS	0.0194166	168	789
GO:0009167	purine ribonucleoside monophosphate metabolic process	BIOLOGICAL_PROCESS	0.0194166	16	32
GO:0009987	cellular process	BIOLOGICAL_PROCESS	0.0194166	2470	15058
GO:0043038	amino acid activation	BIOLOGICAL_PROCESS	0.0194166	16	32
GO:0006636	unsaturated fatty acid biosynthetic process	BIOLOGICAL_PROCESS	0.0199191	19	43
GO:0042573	retinoic acid metabolic process	BIOLOGICAL_PROCESS	0.0199191	19	43
GO:0036503	ERAD pathway	BIOLOGICAL_PROCESS	0.0200062	56	206
GO:0016558	protein import into peroxisome matrix	BIOLOGICAL_PROCESS	0.0210602	12	19
GO:0032799	low-density lipoprotein receptor particle metabolic process	BIOLOGICAL_PROCESS	0.0214197	17	36
GO:0006418	tRNA aminoacylation for protein translation	BIOLOGICAL_PROCESS	0.0217339	15	29
GO:1900407	regulation of cellular response to oxidative stress	BIOLOGICAL_PROCESS	0.0228651	41	137
GO:0000959	mitochondrial RNA metabolic process	BIOLOGICAL_PROCESS	0.0243781	19	44
GO:0006626	protein targeting to mitochondrion	BIOLOGICAL_PROCESS	0.0250301	26	72
GO:0019318	hexose metabolic process	BIOLOGICAL_PROCESS	0.0250301	92	389
GO:0002082	regulation of oxidative phosphorylation	BIOLOGICAL_PROCESS	0.0255292	25	68
GO:0065002	intracellular protein transmembrane transport	BIOLOGICAL_PROCESS	0.0257664	21	52
GO:0035967	cellular response to topologically incorrect protein	BIOLOGICAL_PROCESS	0.0259507	78	318
GO:0006220	pyrimidine nucleotide metabolic process	BIOLOGICAL_PROCESS	0.0259626	22	56
GO:0006766	vitamin metabolic process	BIOLOGICAL_PROCESS	0.0266992	58	219
GO:0010821	regulation of mitochondrion organization	BIOLOGICAL_PROCESS	0.028227	66	259
GO:0033617	mitochondrial respiratory chain complex IV assembly	BIOLOGICAL_PROCESS	0.028227	9	11
GO:0006067	ethanol metabolic process	BIOLOGICAL_PROCESS	0.0283446	12	20
GO:0042398	cellular modified amino acid biosynthetic process	BIOLOGICAL_PROCESS	0.0292303	19	45
GO:0043589	skin morphogenesis	BIOLOGICAL_PROCESS	0.0294226	7	6
GO:0034311	diol metabolic process	BIOLOGICAL_PROCESS	0.0294226	10	14
GO:0009068	aspartate family amino acid catabolic process	BIOLOGICAL_PROCESS	0.0294226	10	14
GO:0070202	regulation of establishment of protein localization to chromosome	BIOLOGICAL_PROCESS	0.0294226	7	6
GO:0097345	mitochondrial outer membrane permeabilization	BIOLOGICAL_PROCESS	0.0296265	24	65
GO:0106118	regulation of sterol biosynthetic process	BIOLOGICAL_PROCESS	0.0299339	23	61
GO:0045540	regulation of cholesterol biosynthetic process	BIOLOGICAL_PROCESS	0.0299339	23	61
GO:0002183	cytoplasmic translational initiation	BIOLOGICAL_PROCESS	0.0304902	14	27
GO:0006729	tetrahydrobiopterin biosynthetic process	BIOLOGICAL_PROCESS	0.0311558	5	2
GO:0006741	NADP biosynthetic process	BIOLOGICAL_PROCESS	0.0311558	5	2
GO:0006551	leucine metabolic process	BIOLOGICAL_PROCESS	0.0311558	5	2
GO:0046146	tetrahydrobiopterin metabolic process	BIOLOGICAL_PROCESS	0.0311558	5	2
GO:0046952	ketone body catabolic process	BIOLOGICAL_PROCESS	0.0311558	5	2
GO:0006006	glucose metabolic process	BIOLOGICAL_PROCESS	0.0313731	84	352
GO:0009249	protein lipoylation	BIOLOGICAL_PROCESS	0.0327995	6	4
GO:1901361	organic cyclic compound catabolic process	BIOLOGICAL_PROCESS	0.0327995	189	918
GO:0019605	butyrate metabolic process	BIOLOGICAL_PROCESS	0.0327995	6	4
GO:0008033	tRNA processing	BIOLOGICAL_PROCESS	0.0331157	36	118
GO:0051788	response to misfolded protein	BIOLOGICAL_PROCESS	0.0337844	24	66
GO:0046503	glycerolipid catabolic process	BIOLOGICAL_PROCESS	0.0348212	21	54
GO:0005996	monosaccharide metabolic process	BIOLOGICAL_PROCESS	0.0364292	97	422
GO:0009119	ribonucleoside metabolic process	BIOLOGICAL_PROCESS	0.0370812	26	75
GO:0034622	cellular protein-containing complex assembly	BIOLOGICAL_PROCESS	0.038671	306	1585
GO:0006089	lactate metabolic process	BIOLOGICAL_PROCESS	0.0400268	9	12
GO:0045722	positive regulation of gluconeogenesis	BIOLOGICAL_PROCESS	0.0403408	10	15
GO:0019400	alditol metabolic process	BIOLOGICAL_PROCESS	0.0403408	10	15
GO:0046148	pigment biosynthetic process	BIOLOGICAL_PROCESS	0.0407776	22	59
GO:1902108	regulation of mitochondrial membrane permeability involved in apoptotic process	BIOLOGICAL_PROCESS	0.0409187	27	80
GO:0009112	nucleobase metabolic process	BIOLOGICAL_PROCESS	0.0418682	15	32
GO:0043039	tRNA aminoacylation	BIOLOGICAL_PROCESS	0.0418682	15	32
GO:0120162	positive regulation of cold-induced thermogenesis	BIOLOGICAL_PROCESS	0.0420533	42	148
GO:0016052	carbohydrate catabolic process	BIOLOGICAL_PROCESS	0.0427672	52	196
GO:0016226	iron-sulfur cluster assembly	BIOLOGICAL_PROCESS	0.0476525	12	22
GO:1904816	positive regulation of protein localization to chromosome, telomeric region	BIOLOGICAL_PROCESS	0.0476525	7	7
GO:0009123	nucleoside monophosphate metabolic process	BIOLOGICAL_PROCESS	0.0476525	22	60
GO:0031163	metallo-sulfur cluster assembly	BIOLOGICAL_PROCESS	0.0476525	12	22
GO:0006090	pyruvate metabolic process	BIOLOGICAL_PROCESS	0.0476525	43	154
GO:0019217	regulation of fatty acid metabolic process	BIOLOGICAL_PROCESS	0.0480933	48	178
GO:0006515	protein quality control for misfolded or incompletely synthesized proteins	BIOLOGICAL_PROCESS	0.0483033	21	56
GO:0018149	peptide cross-linking	BIOLOGICAL_PROCESS	0.0486324	20	52
GO:0005739	mitochondrion	CELLULAR_COMPONENT	6.17366e-116	553	963
GO:0044429	mitochondrial part	CELLULAR_COMPONENT	4.5892e-115	550	961
GO:0005759	mitochondrial matrix	CELLULAR_COMPONENT	2.9387e-76	278	350
GO:0005743	mitochondrial inner membrane	CELLULAR_COMPONENT	3.84776e-74	260	312
GO:0005740	mitochondrial envelope	CELLULAR_COMPONENT	7.65461e-69	365	670
GO:0019866	organelle inner membrane	CELLULAR_COMPONENT	3.46751e-67	271	381
GO:0031966	mitochondrial membrane	CELLULAR_COMPONENT	2.89216e-66	337	596
GO:0098798	mitochondrial protein complex	CELLULAR_COMPONENT	5.13766e-64	172	140
GO:0044444	cytoplasmic part	CELLULAR_COMPONENT	1.44562e-59	2146	10672
GO:0005737	cytoplasm	CELLULAR_COMPONENT	3.85952e-52	2260	11692
GO:0044424	intracellular part	CELLULAR_COMPONENT	6.53471e-46	2433	13188
GO:0005622	intracellular	CELLULAR_COMPONENT	3.0507e-45	2433	13206
GO:0044455	mitochondrial membrane part	CELLULAR_COMPONENT	1.64123e-41	140	156
GO:0031975	envelope	CELLULAR_COMPONENT	1.60824e-37	525	1701
GO:0031967	organelle envelope	CELLULAR_COMPONENT	1.60824e-37	525	1701
GO:0098800	inner mitochondrial membrane protein complex	CELLULAR_COMPONENT	1.60824e-37	93	64
GO:0070469	respirasome	CELLULAR_COMPONENT	7.80294e-34	71	34
GO:0005746	mitochondrial respirasome	CELLULAR_COMPONENT	2.19062e-31	65	30
GO:0098803	respiratory chain complex	CELLULAR_COMPONENT	9.79715e-30	62	29
GO:0043231	intracellular membrane-bounded organelle	CELLULAR_COMPONENT	4.3826e-29	1890	9805
GO:0005761	mitochondrial ribosome	CELLULAR_COMPONENT	7.14912e-27	59	31
GO:0000313	organellar ribosome	CELLULAR_COMPONENT	7.14912e-27	59	31
GO:0043226	organelle	CELLULAR_COMPONENT	4.23784e-26	2241	12324
GO:0043227	membrane-bounded organelle	CELLULAR_COMPONENT	4.85678e-26	2081	11204
GO:0043229	intracellular organelle	CELLULAR_COMPONENT	1.24656e-25	2197	12028
GO:0044391	ribosomal subunit	CELLULAR_COMPONENT	7.38148e-25	57	33
GO:0031090	organelle membrane	CELLULAR_COMPONENT	3.05979e-24	1039	4749
GO:0044446	intracellular organelle part	CELLULAR_COMPONENT	6.35309e-24	2052	11087
GO:0044422	organelle part	CELLULAR_COMPONENT	7.3854e-23	2088	11374
GO:1990204	oxidoreductase complex	CELLULAR_COMPONENT	1.37757e-19	66	72
GO:0015934	large ribosomal subunit	CELLULAR_COMPONENT	1.16543e-17	41	24
GO:0005840	ribosome	CELLULAR_COMPONENT	4.74352e-17	70	96
GO:0005747	mitochondrial respiratory chain complex I	CELLULAR_COMPONENT	6.67719e-17	37	19
GO:0030964	NADH dehydrogenase complex	CELLULAR_COMPONENT	6.67719e-17	37	19
GO:0045271	respiratory chain complex I	CELLULAR_COMPONENT	6.67719e-17	37	19
GO:0005777	peroxisome	CELLULAR_COMPONENT	8.14493e-17	97	182
GO:0042579	microbody	CELLULAR_COMPONENT	8.14493e-17	97	182
GO:0005762	mitochondrial large ribosomal subunit	CELLULAR_COMPONENT	1.58076e-16	37	20
GO:0000315	organellar large ribosomal subunit	CELLULAR_COMPONENT	1.58076e-16	37	20
GO:0044432	endoplasmic reticulum part	CELLULAR_COMPONENT	1.45443e-11	389	1613
GO:0005783	endoplasmic reticulum	CELLULAR_COMPONENT	1.67536e-11	411	1730
GO:0045259	proton-transporting ATP synthase complex	CELLULAR_COMPONENT	3.10903e-11	22	8
GO:0005753	mitochondrial proton-transporting ATP synthase complex	CELLULAR_COMPONENT	1.60352e-10	21	8
GO:0070069	cytochrome complex	CELLULAR_COMPONENT	3.30229e-10	23	12
GO:0016469	proton-transporting two-sector ATPase complex	CELLULAR_COMPONENT	3.63899e-10	29	24
GO:0044439	peroxisomal part	CELLULAR_COMPONENT	3.93645e-10	56	100
GO:0044438	microbody part	CELLULAR_COMPONENT	3.93645e-10	56	100
GO:0005789	endoplasmic reticulum membrane	CELLULAR_COMPONENT	7.0265e-09	311	1293
GO:0042175	nuclear outer membrane-endoplasmic reticulum membrane network	CELLULAR_COMPONENT	9.43321e-09	320	1344
GO:0031301	integral component of organelle membrane	CELLULAR_COMPONENT	1.80556e-08	116	355
GO:0005750	mitochondrial respiratory chain complex III	CELLULAR_COMPONENT	6.11725e-08	12	1
GO:0045275	respiratory chain complex III	CELLULAR_COMPONENT	6.11725e-08	12	1
GO:0005782	peroxisomal matrix	CELLULAR_COMPONENT	9.24356e-08	28	32
GO:0031907	microbody lumen	CELLULAR_COMPONENT	9.24356e-08	28	32
GO:0098796	membrane protein complex	CELLULAR_COMPONENT	1.6719e-07	353	1563
GO:0101002	ficolin-1-rich granule	CELLULAR_COMPONENT	1.83975e-07	67	166
GO:1904813	ficolin-1-rich granule lumen	CELLULAR_COMPONENT	1.83975e-07	67	166
GO:0005763	mitochondrial small ribosomal subunit	CELLULAR_COMPONENT	4.8957e-07	17	10
GO:0000314	organellar small ribosomal subunit	CELLULAR_COMPONENT	4.8957e-07	17	10
GO:0015935	small ribosomal subunit	CELLULAR_COMPONENT	1.03782e-06	17	11
GO:0031974	membrane-enclosed lumen	CELLULAR_COMPONENT	2.27004e-06	1351	7481
GO:0070013	intracellular organelle lumen	CELLULAR_COMPONENT	2.27004e-06	1351	7481
GO:0043233	organelle lumen	CELLULAR_COMPONENT	2.27004e-06	1351	7481
GO:0033177	proton-transporting two-sector ATPase complex, proton-transporting domain	CELLULAR_COMPONENT	2.54711e-06	13	5
GO:0031305	integral component of mitochondrial inner membrane	CELLULAR_COMPONENT	4.44458e-06	22	25
GO:0031304	intrinsic component of mitochondrial inner membrane	CELLULAR_COMPONENT	4.44458e-06	22	25
GO:0005758	mitochondrial intermembrane space	CELLULAR_COMPONENT	5.20135e-06	39	78
GO:0005623	cell	CELLULAR_COMPONENT	7.30656e-06	2519	15172
GO:0044464	cell part	CELLULAR_COMPONENT	7.30656e-06	2519	15172
GO:0098573	intrinsic component of mitochondrial membrane	CELLULAR_COMPONENT	7.9831e-06	35	66
GO:0032592	integral component of mitochondrial membrane	CELLULAR_COMPONENT	7.9831e-06	35	66
GO:0031300	intrinsic component of organelle membrane	CELLULAR_COMPONENT	1.10431e-05	122	439
GO:0045263	proton-transporting ATP synthase complex, coupling factor F(o)	CELLULAR_COMPONENT	1.30633e-05	9	1
GO:0005778	peroxisomal membrane	CELLULAR_COMPONENT	2.40128e-05	32	60
GO:0031903	microbody membrane	CELLULAR_COMPONENT	2.40128e-05	32	60
GO:0031970	organelle envelope lumen	CELLULAR_COMPONENT	4.00299e-05	42	98
GO:0005581	collagen trimer	CELLULAR_COMPONENT	5.95308e-05	31	60
GO:0045277	respiratory chain complex IV	CELLULAR_COMPONENT	7.27917e-05	13	9
GO:0030176	integral component of endoplasmic reticulum membrane	CELLULAR_COMPONENT	7.28308e-05	55	153
GO:0000276	mitochondrial proton-transporting ATP synthase complex, coupling factor F(o)	CELLULAR_COMPONENT	0.000453775	7	1
GO:0019867	outer membrane	CELLULAR_COMPONENT	0.000578859	74	253
GO:0031227	intrinsic component of endoplasmic reticulum membrane	CELLULAR_COMPONENT	0.000579167	56	172
GO:0031968	organelle outer membrane	CELLULAR_COMPONENT	0.000617386	73	249
GO:0044437	vacuolar part	CELLULAR_COMPONENT	0.000660959	169	728
GO:0005741	mitochondrial outer membrane	CELLULAR_COMPONENT	0.000898605	65	216
GO:0060205	cytoplasmic vesicle lumen	CELLULAR_COMPONENT	0.00115269	123	500
GO:0031983	vesicle lumen	CELLULAR_COMPONENT	0.00132465	124	507
GO:0005751	mitochondrial respiratory chain complex IV	CELLULAR_COMPONENT	0.00234284	9	6
GO:0033178	proton-transporting two-sector ATPase complex, catalytic domain	CELLULAR_COMPONENT	0.00234284	9	6
GO:0044420	extracellular matrix component	CELLULAR_COMPONENT	0.00265007	30	74
GO:0000275	mitochondrial proton-transporting ATP synthase complex, catalytic core F(1)	CELLULAR_COMPONENT	0.00279317	5	0
GO:0045261	proton-transporting ATP synthase complex, catalytic core F(1)	CELLULAR_COMPONENT	0.00279317	5	0
GO:0034774	secretory granule lumen	CELLULAR_COMPONENT	0.00317263	116	479
GO:0005832	chaperonin-containing T-complex	CELLULAR_COMPONENT	0.00415031	7	3
GO:0005775	vacuolar lumen	CELLULAR_COMPONENT	0.00719151	60	213
GO:0005584	collagen type I trimer	CELLULAR_COMPONENT	0.0075624	6	2
GO:0033290	eukaryotic 48S preinitiation complex	CELLULAR_COMPONENT	0.00878151	8	6
GO:0062023	collagen-containing extracellular matrix	CELLULAR_COMPONENT	0.0129832	72	278
GO:0098644	complex of collagen trimers	CELLULAR_COMPONENT	0.0147729	10	12
GO:0005588	collagen type V trimer	CELLULAR_COMPONENT	0.017028	6	3
GO:0005764	lysosome	CELLULAR_COMPONENT	0.019216	212	1031
GO:0000323	lytic vacuole	CELLULAR_COMPONENT	0.019216	212	1031
GO:0012505	endomembrane system	CELLULAR_COMPONENT	0.0261559	997	5689
GO:0005839	proteasome core complex	CELLULAR_COMPONENT	0.028227	9	11
GO:0005765	lysosomal membrane	CELLULAR_COMPONENT	0.0284632	96	412
GO:0098852	lytic vacuole membrane	CELLULAR_COMPONENT	0.0284632	96	412
GO:0005773	vacuole	CELLULAR_COMPONENT	0.0291874	233	1160
GO:0030124	AP-4 adaptor complex	CELLULAR_COMPONENT	0.0294226	7	6
GO:0005583	fibrillar collagen trimer	CELLULAR_COMPONENT	0.0294226	7	6
GO:0098643	banded collagen fibril	CELLULAR_COMPONENT	0.0294226	7	6
GO:1902494	catalytic complex	CELLULAR_COMPONENT	0.0300274	381	2009
GO:0005586	collagen type III trimer	CELLULAR_COMPONENT	0.0327995	6	4
GO:0005774	vacuolar membrane	CELLULAR_COMPONENT	0.0343041	112	500
GO:0005788	endoplasmic reticulum lumen	CELLULAR_COMPONENT	0.0371819	78	324
GO:0016491	oxidoreductase activity	MOLECULAR_FUNCTION	1.8409e-52	302	585
GO:0003824	catalytic activity	MOLECULAR_FUNCTION	2.33393e-49	1397	6090
GO:0009055	electron transfer activity	MOLECULAR_FUNCTION	1.1233e-26	78	70
GO:0048037	cofactor binding	MOLECULAR_FUNCTION	3.25007e-24	194	462
GO:0016655	oxidoreductase activity, acting on NAD(P)H, quinone or similar compound as acceptor	MOLECULAR_FUNCTION	1.47927e-23	56	35
GO:0016651	oxidoreductase activity, acting on NAD(P)H	MOLECULAR_FUNCTION	5.11991e-20	73	88
GO:0050662	coenzyme binding	MOLECULAR_FUNCTION	2.20657e-19	125	256
GO:0003954	NADH dehydrogenase activity	MOLECULAR_FUNCTION	2.16715e-17	34	13
GO:0050136	NADH dehydrogenase (quinone) activity	MOLECULAR_FUNCTION	3.67657e-17	33	12
GO:0008137	NADH dehydrogenase (ubiquinone) activity	MOLECULAR_FUNCTION	3.67657e-17	33	12
GO:0016614	oxidoreductase activity, acting on CH-OH group of donors	MOLECULAR_FUNCTION	1.37086e-15	69	102
GO:0016616	oxidoreductase activity, acting on the CH-OH group of donors, NAD or NADP as acceptor	MOLECULAR_FUNCTION	1.7433e-15	65	91
GO:0016627	oxidoreductase activity, acting on the CH-CH group of donors	MOLECULAR_FUNCTION	5.33067e-15	44	39
GO:0003735	structural constituent of ribosome	MOLECULAR_FUNCTION	4.22094e-10	55	97
GO:0016829	lyase activity	MOLECULAR_FUNCTION	2.25851e-09	72	163
GO:0051287	NAD binding	MOLECULAR_FUNCTION	3.41351e-09	35	43
GO:0016628	oxidoreductase activity, acting on the CH-CH group of donors, NAD or NADP as acceptor	MOLECULAR_FUNCTION	6.08922e-09	26	22
GO:0016874	ligase activity	MOLECULAR_FUNCTION	5.91392e-08	54	112
GO:0046933	proton-transporting ATP synthase activity, rotational mechanism	MOLECULAR_FUNCTION	5.98126e-08	13	2
GO:0036094	small molecule binding	MOLECULAR_FUNCTION	6.83387e-08	565	2712
GO:0015078	proton transmembrane transporter activity	MOLECULAR_FUNCTION	1.02363e-07	47	90
GO:0016675	oxidoreductase activity, acting on a heme group of donors	MOLECULAR_FUNCTION	1.26132e-07	19	12
GO:0016853	isomerase activity	MOLECULAR_FUNCTION	1.78476e-07	60	139
GO:0003743	translation initiation factor activity	MOLECULAR_FUNCTION	1.90211e-07	27	31
GO:0051536	iron-sulfur cluster binding	MOLECULAR_FUNCTION	2.22581e-07	28	34
GO:0051540	metal cluster binding	MOLECULAR_FUNCTION	2.22581e-07	28	34
GO:0044769	ATPase activity, coupled to transmembrane movement of ions, rotational mechanism	MOLECULAR_FUNCTION	2.49013e-07	18	11
GO:0000166	nucleotide binding	MOLECULAR_FUNCTION	2.84884e-07	452	2112
GO:1901265	nucleoside phosphate binding	MOLECULAR_FUNCTION	2.84884e-07	452	2112
GO:0004129	cytochrome-c oxidase activity	MOLECULAR_FUNCTION	5.12569e-07	18	12
GO:0015002	heme-copper terminal oxidase activity	MOLECULAR_FUNCTION	5.12569e-07	18	12
GO:0016676	oxidoreductase activity, acting on a heme group of donors, oxygen as acceptor	MOLECULAR_FUNCTION	5.12569e-07	18	12
GO:0033764	steroid dehydrogenase activity, acting on the CH-OH group of donors, NAD or NADP as acceptor	MOLECULAR_FUNCTION	7.58485e-07	28	37
GO:0052689	carboxylic ester hydrolase activity	MOLECULAR_FUNCTION	1.59379e-06	51	116
GO:0016229	steroid dehydrogenase activity	MOLECULAR_FUNCTION	1.71465e-06	29	42
GO:0016787	hydrolase activity	MOLECULAR_FUNCTION	2.27004e-06	583	2894
GO:0016903	oxidoreductase activity, acting on the aldehyde or oxo group of donors	MOLECULAR_FUNCTION	2.8549e-06	25	32
GO:0016836	hydro-lyase activity	MOLECULAR_FUNCTION	3.29769e-06	27	38
GO:0016835	carbon-oxygen lyase activity	MOLECULAR_FUNCTION	5.86605e-06	32	55
GO:0016681	oxidoreductase activity, acting on diphenols and related substances as donors, cytochrome as acceptor	MOLECULAR_FUNCTION	1.10431e-05	8	0
GO:0008121	ubiquinol-cytochrome-c reductase activity	MOLECULAR_FUNCTION	1.10431e-05	8	0
GO:0004466	long-chain-acyl-CoA dehydrogenase activity	MOLECULAR_FUNCTION	1.30633e-05	9	1
GO:0016620	oxidoreductase activity, acting on the aldehyde or oxo group of donors, NAD or NADP as acceptor	MOLECULAR_FUNCTION	2.21065e-05	21	26
GO:0003995	acyl-CoA dehydrogenase activity	MOLECULAR_FUNCTION	2.22255e-05	11	4
GO:0016878	acid-thiol ligase activity	MOLECULAR_FUNCTION	2.83784e-05	16	14
GO:0008135	translation factor activity, RNA binding	MOLECULAR_FUNCTION	3.87762e-05	38	83
GO:0070991	medium-chain-acyl-CoA dehydrogenase activity	MOLECULAR_FUNCTION	7.28308e-05	7	0
GO:0004300	enoyl-CoA hydratase activity	MOLECULAR_FUNCTION	7.28308e-05	7	0
GO:0016717	oxidoreductase activity, acting on paired donors, with oxidation of a pair of donors resulting in the reduction of molecular oxygen to two molecules of water	MOLECULAR_FUNCTION	7.88106e-05	8	1
GO:0016746	transferase activity, transferring acyl groups	MOLECULAR_FUNCTION	9.5711e-05	107	390
GO:0016747	transferase activity, transferring acyl groups other than amino-acyl groups	MOLECULAR_FUNCTION	9.83606e-05	100	357
GO:0016667	oxidoreductase activity, acting on a sulfur group of donors	MOLECULAR_FUNCTION	0.000114374	27	49
GO:0043168	anion binding	MOLECULAR_FUNCTION	0.000125068	620	3214
GO:0016830	carbon-carbon lyase activity	MOLECULAR_FUNCTION	0.000147306	23	37
GO:0019842	vitamin binding	MOLECULAR_FUNCTION	0.000153089	49	133
GO:0008374	O-acyltransferase activity	MOLECULAR_FUNCTION	0.000236483	25	45
GO:0015399	primary active transmembrane transporter activity	MOLECULAR_FUNCTION	0.000262866	42	108
GO:0016679	oxidoreductase activity, acting on diphenols and related substances as donors	MOLECULAR_FUNCTION	0.000315484	8	2
GO:0016860	intramolecular oxidoreductase activity	MOLECULAR_FUNCTION	0.000338283	24	43
GO:0005201	extracellular matrix structural constituent	MOLECULAR_FUNCTION	0.000363915	39	98
GO:0003857	3-hydroxyacyl-CoA dehydrogenase activity	MOLECULAR_FUNCTION	0.000448391	13	12
GO:0051920	peroxiredoxin activity	MOLECULAR_FUNCTION	0.000453775	7	1
GO:0045182	translation regulator activity	MOLECULAR_FUNCTION	0.000453775	56	170
GO:0005488	binding	MOLECULAR_FUNCTION	0.000479104	2351	14118
GO:0015405	P-P-bond-hydrolysis-driven transmembrane transporter activity	MOLECULAR_FUNCTION	0.000519198	41	108
GO:0016408	C-acyltransferase activity	MOLECULAR_FUNCTION	0.000578859	11	8
GO:0050661	NADP binding	MOLECULAR_FUNCTION	0.000578859	24	45
GO:0004745	retinol dehydrogenase activity	MOLECULAR_FUNCTION	0.000686271	15	18
GO:0016788	hydrolase activity, acting on ester bonds	MOLECULAR_FUNCTION	0.00071352	203	909
GO:0016877	ligase activity, forming carbon-sulfur bonds	MOLECULAR_FUNCTION	0.000804966	17	24
GO:0042626	ATPase activity, coupled to transmembrane movement of substances	MOLECULAR_FUNCTION	0.000844035	39	103
GO:0051537	2 iron, 2 sulfur cluster binding	MOLECULAR_FUNCTION	0.000892558	12	11
GO:0016645	oxidoreductase activity, acting on the CH-NH group of donors	MOLECULAR_FUNCTION	0.000897255	14	16
GO:0090079	translation regulator activity, nucleic acid binding	MOLECULAR_FUNCTION	0.00104451	48	142
GO:0004022	alcohol dehydrogenase (NAD) activity	MOLECULAR_FUNCTION	0.00112682	9	5
GO:0016646	oxidoreductase activity, acting on the CH-NH group of donors, NAD or NADP as acceptor	MOLECULAR_FUNCTION	0.00114341	10	7
GO:0043492	ATPase activity, coupled to movement of substances	MOLECULAR_FUNCTION	0.00134227	39	106
GO:0016740	transferase activity	MOLECULAR_FUNCTION	0.00175659	569	3001
GO:0140101	catalytic activity, acting on a tRNA	MOLECULAR_FUNCTION	0.00195816	35	92
GO:0004551	nucleotide diphosphatase activity	MOLECULAR_FUNCTION	0.00217673	10	8
GO:0016831	carboxy-lyase activity	MOLECULAR_FUNCTION	0.00220921	15	21
GO:0016215	acyl-CoA desaturase activity	MOLECULAR_FUNCTION	0.00242993	6	1
GO:0030554	adenyl nucleotide binding	MOLECULAR_FUNCTION	0.0026894	285	1386
GO:0032559	adenyl ribonucleotide binding	MOLECULAR_FUNCTION	0.00287297	282	1371
GO:0052650	NADP-retinol dehydrogenase activity	MOLECULAR_FUNCTION	0.00304239	11	11
GO:0032553	ribonucleotide binding	MOLECULAR_FUNCTION	0.00349572	343	1719
GO:0016405	CoA-ligase activity	MOLECULAR_FUNCTION	0.00372871	12	14
GO:0032555	purine ribonucleotide binding	MOLECULAR_FUNCTION	0.00415031	340	1707
GO:0051539	4 iron, 4 sulfur cluster binding	MOLECULAR_FUNCTION	0.00429055	15	23
GO:0097367	carbohydrate derivative binding	MOLECULAR_FUNCTION	0.00535654	439	2282
GO:0017076	purine nucleotide binding	MOLECULAR_FUNCTION	0.00559634	341	1721
GO:0030170	pyridoxal phosphate binding	MOLECULAR_FUNCTION	0.00564088	19	37
GO:0070279	vitamin B6 binding	MOLECULAR_FUNCTION	0.00564088	19	37
GO:0000062	fatty-acyl-CoA binding	MOLECULAR_FUNCTION	0.00599299	13	18
GO:0050660	flavin adenine dinucleotide binding	MOLECULAR_FUNCTION	0.0072181	26	64
GO:0008483	transaminase activity	MOLECULAR_FUNCTION	0.00751949	11	13
GO:0004312	fatty acid synthase activity	MOLECULAR_FUNCTION	0.00765033	9	8
GO:0043021	ribonucleoprotein complex binding	MOLECULAR_FUNCTION	0.0078058	51	172
GO:0004033	aldo-keto reductase (NADP) activity	MOLECULAR_FUNCTION	0.0082513	14	22
GO:0016885	ligase activity, forming carbon-carbon bonds	MOLECULAR_FUNCTION	0.00912245	7	4
GO:0005524	ATP binding	MOLECULAR_FUNCTION	0.0103811	256	1259
GO:0004623	phospholipase A2 activity	MOLECULAR_FUNCTION	0.0105047	15	26
GO:0016684	oxidoreductase activity, acting on peroxide as acceptor	MOLECULAR_FUNCTION	0.0110546	22	51
GO:1901567	fatty acid derivative binding	MOLECULAR_FUNCTION	0.0111758	19	40
GO:0004448	isocitrate dehydrogenase activity	MOLECULAR_FUNCTION	0.0122704	5	1
GO:0016508	long-chain-enoyl-CoA hydratase activity	MOLECULAR_FUNCTION	0.0122704	5	1
GO:0003996	acyl-CoA ligase activity	MOLECULAR_FUNCTION	0.0122704	5	1
GO:0008379	thioredoxin peroxidase activity	MOLECULAR_FUNCTION	0.0122704	5	1
GO:0047760	butyrate-CoA ligase activity	MOLECULAR_FUNCTION	0.0122704	5	1
GO:0016411	acylglycerol O-acyltransferase activity	MOLECULAR_FUNCTION	0.0156485	13	21
GO:0035639	purine ribonucleoside triphosphate binding	MOLECULAR_FUNCTION	0.0156823	311	1582
GO:0003841	1-acylglycerol-3-phosphate O-acyltransferase activity	MOLECULAR_FUNCTION	0.0158347	11	15
GO:0019843	rRNA binding	MOLECULAR_FUNCTION	0.0159153	28	77
GO:0047035	testosterone dehydrogenase (NAD+) activity	MOLECULAR_FUNCTION	0.017028	6	3
GO:0019829	cation-transporting ATPase activity	MOLECULAR_FUNCTION	0.018753	23	58
GO:0008565	protein transporter activity	MOLECULAR_FUNCTION	0.0189611	34	104
GO:1901681	sulfur compound binding	MOLECULAR_FUNCTION	0.0199646	88	365
GO:0008106	alcohol dehydrogenase (NADP+) activity	MOLECULAR_FUNCTION	0.0210602	12	19
GO:0016769	transferase activity, transferring nitrogenous groups	MOLECULAR_FUNCTION	0.0214197	11	16
GO:0042625	ATPase coupled ion transmembrane transporter activity	MOLECULAR_FUNCTION	0.0218741	23	59
GO:0022853	active ion transmembrane transporter activity	MOLECULAR_FUNCTION	0.0218741	23	59
GO:0004303	estradiol 17-beta-dehydrogenase activity	MOLECULAR_FUNCTION	0.028227	9	11
GO:0016854	racemase and epimerase activity	MOLECULAR_FUNCTION	0.028227	9	11
GO:1901612	cardiolipin binding	MOLECULAR_FUNCTION	0.028227	9	11
GO:0004620	phospholipase activity	MOLECULAR_FUNCTION	0.0307379	41	140
GO:0016421	CoA carboxylase activity	MOLECULAR_FUNCTION	0.0311558	5	2
GO:0003960	NADPH:quinone reductase activity	MOLECULAR_FUNCTION	0.0311558	5	2
GO:0008035	high-density lipoprotein particle binding	MOLECULAR_FUNCTION	0.0311558	5	2
GO:0016298	lipase activity	MOLECULAR_FUNCTION	0.0324388	46	164
GO:0033218	amide binding	MOLECULAR_FUNCTION	0.0325781	130	595
GO:0004177	aminopeptidase activity	MOLECULAR_FUNCTION	0.0331157	18	42
GO:0019838	growth factor binding	MOLECULAR_FUNCTION	0.033743	53	198
GO:0004601	peroxidase activity	MOLECULAR_FUNCTION	0.0346483	20	50
GO:0016209	antioxidant activity	MOLECULAR_FUNCTION	0.0357747	27	79
GO:0004550	nucleoside diphosphate kinase activity	MOLECULAR_FUNCTION	0.0400268	9	12
GO:0016863	intramolecular oxidoreductase activity, transposing C=C bonds	MOLECULAR_FUNCTION	0.0403408	10	15
GO:0008238	exopeptidase activity	MOLECULAR_FUNCTION	0.0437012	31	98
GO:0030020	extracellular matrix structural constituent conferring tensile strength	MOLECULAR_FUNCTION	0.0476525	7	7

## Sheet: Fat_up_table
GO ID	GO Term	GO Category	FDR	Number in Test	Number in Reference
GO:0090304	nucleic acid metabolic process	BIOLOGICAL_PROCESS	1.56135e-29	1225	6008
GO:0016070	RNA metabolic process	BIOLOGICAL_PROCESS	9.13531e-29	1143	5525
GO:0060255	regulation of macromolecule metabolic process	BIOLOGICAL_PROCESS	2.46525e-28	1504	7850
GO:0051171	regulation of nitrogen compound metabolic process	BIOLOGICAL_PROCESS	3.89019e-28	1455	7536
GO:0031323	regulation of cellular metabolic process	BIOLOGICAL_PROCESS	7.27433e-28	1530	8042
GO:0080090	regulation of primary metabolic process	BIOLOGICAL_PROCESS	7.3232e-28	1492	7791
GO:0019222	regulation of metabolic process	BIOLOGICAL_PROCESS	1.4069e-27	1610	8593
GO:0010467	gene expression	BIOLOGICAL_PROCESS	4.91927e-27	1292	6528
GO:0010468	regulation of gene expression	BIOLOGICAL_PROCESS	9.11174e-27	1162	5719
GO:0043170	macromolecule metabolic process	BIOLOGICAL_PROCESS	1.41729e-26	1822	10095
GO:0051252	regulation of RNA metabolic process	BIOLOGICAL_PROCESS	3.05712e-26	1014	4830
GO:0019219	regulation of nucleobase-containing compound metabolic process	BIOLOGICAL_PROCESS	3.05712e-26	1071	5177
GO:2000112	regulation of cellular macromolecule biosynthetic process	BIOLOGICAL_PROCESS	3.19917e-26	1052	5062
GO:0010556	regulation of macromolecule biosynthetic process	BIOLOGICAL_PROCESS	3.92487e-26	1075	5206
GO:0006996	organelle organization	BIOLOGICAL_PROCESS	7.20456e-26	1112	5443
GO:0051128	regulation of cellular component organization	BIOLOGICAL_PROCESS	9.58232e-26	1023	4903
GO:0009893	positive regulation of metabolic process	BIOLOGICAL_PROCESS	1.20075e-25	1185	5906
GO:0031326	regulation of cellular biosynthetic process	BIOLOGICAL_PROCESS	1.85278e-25	1108	5434
GO:0010604	positive regulation of macromolecule metabolic process	BIOLOGICAL_PROCESS	1.92144e-25	1114	5472
GO:0009892	negative regulation of metabolic process	BIOLOGICAL_PROCESS	3.62927e-24	1031	5007
GO:0009889	regulation of biosynthetic process	BIOLOGICAL_PROCESS	3.99269e-24	1120	5557
GO:0031324	negative regulation of cellular metabolic process	BIOLOGICAL_PROCESS	5.27721e-24	939	4457
GO:0031325	positive regulation of cellular metabolic process	BIOLOGICAL_PROCESS	1.20046e-23	1111	5519
GO:0051173	positive regulation of nitrogen compound metabolic process	BIOLOGICAL_PROCESS	2.10343e-23	1066	5250
GO:0071840	cellular component organization or biogenesis	BIOLOGICAL_PROCESS	2.32779e-23	1615	8799
GO:0048523	negative regulation of cellular process	BIOLOGICAL_PROCESS	3.23504e-23	1420	7507
GO:1903506	regulation of nucleic acid-templated transcription	BIOLOGICAL_PROCESS	5.0152e-23	952	4570
GO:0006139	nucleobase-containing compound metabolic process	BIOLOGICAL_PROCESS	6.10572e-23	1299	6734
GO:0097659	nucleic acid-templated transcription	BIOLOGICAL_PROCESS	7.41798e-23	980	4746
GO:0048519	negative regulation of biological process	BIOLOGICAL_PROCESS	7.89102e-23	1524	8211
GO:0006355	regulation of transcription, DNA-templated	BIOLOGICAL_PROCESS	8.48222e-23	943	4525
GO:2001141	regulation of RNA biosynthetic process	BIOLOGICAL_PROCESS	8.73517e-23	954	4592
GO:0007049	cell cycle	BIOLOGICAL_PROCESS	1.22734e-22	747	3375
GO:0032774	RNA biosynthetic process	BIOLOGICAL_PROCESS	1.38113e-22	983	4775
GO:0006351	transcription, DNA-templated	BIOLOGICAL_PROCESS	1.7269e-22	973	4718
GO:0044260	cellular macromolecule metabolic process	BIOLOGICAL_PROCESS	2.63495e-22	1660	9151
GO:0016043	cellular component organization	BIOLOGICAL_PROCESS	2.9538e-22	1581	8618
GO:0010605	negative regulation of macromolecule metabolic process	BIOLOGICAL_PROCESS	3.03655e-22	945	4558
GO:0051172	negative regulation of nitrogen compound metabolic process	BIOLOGICAL_PROCESS	3.26923e-22	875	4140
GO:0006366	transcription by RNA polymerase II	BIOLOGICAL_PROCESS	3.46442e-22	732	3304
GO:0031327	negative regulation of cellular biosynthetic process	BIOLOGICAL_PROCESS	2.69496e-21	630	2751
GO:0048518	positive regulation of biological process	BIOLOGICAL_PROCESS	3.19154e-21	1623	8946
GO:0010558	negative regulation of macromolecule biosynthetic process	BIOLOGICAL_PROCESS	5.60053e-21	604	2615
GO:0009890	negative regulation of biosynthetic process	BIOLOGICAL_PROCESS	5.60053e-21	635	2789
GO:0048522	positive regulation of cellular process	BIOLOGICAL_PROCESS	5.72783e-21	1494	8092
GO:0051276	chromosome organization	BIOLOGICAL_PROCESS	7.59286e-21	469	1882
GO:0006357	regulation of transcription by RNA polymerase II	BIOLOGICAL_PROCESS	8.07716e-21	693	3124
GO:0007010	cytoskeleton organization	BIOLOGICAL_PROCESS	9.41912e-21	577	2472
GO:2000113	negative regulation of cellular macromolecule biosynthetic process	BIOLOGICAL_PROCESS	1.49049e-20	581	2500
GO:0034654	nucleobase-containing compound biosynthetic process	BIOLOGICAL_PROCESS	1.857e-20	1046	5243
GO:0045935	positive regulation of nucleobase-containing compound metabolic process	BIOLOGICAL_PROCESS	2.38963e-20	666	2985
GO:0045934	negative regulation of nucleobase-containing compound metabolic process	BIOLOGICAL_PROCESS	2.43109e-20	594	2579
GO:0048856	anatomical structure development	BIOLOGICAL_PROCESS	2.90497e-20	1532	8377
GO:0032502	developmental process	BIOLOGICAL_PROCESS	3.01487e-20	1591	8774
GO:0007275	multicellular organism development	BIOLOGICAL_PROCESS	4.61495e-20	1454	7868
GO:0009059	macromolecule biosynthetic process	BIOLOGICAL_PROCESS	4.63836e-20	1187	6142
GO:0051254	positive regulation of RNA metabolic process	BIOLOGICAL_PROCESS	4.82357e-20	606	2656
GO:0006725	cellular aromatic compound metabolic process	BIOLOGICAL_PROCESS	5.83757e-20	1327	7043
GO:0046483	heterocycle metabolic process	BIOLOGICAL_PROCESS	5.86286e-20	1320	6998
GO:0019438	aromatic compound biosynthetic process	BIOLOGICAL_PROCESS	7.18612e-20	1056	5330
GO:1901360	organic cyclic compound metabolic process	BIOLOGICAL_PROCESS	1.23211e-19	1359	7265
GO:0018130	heterocycle biosynthetic process	BIOLOGICAL_PROCESS	1.39011e-19	1052	5317
GO:0034645	cellular macromolecule biosynthetic process	BIOLOGICAL_PROCESS	1.56513e-19	1158	5982
GO:1901362	organic cyclic compound biosynthetic process	BIOLOGICAL_PROCESS	2.12199e-18	1079	5533
GO:0044237	cellular metabolic process	BIOLOGICAL_PROCESS	3.45343e-18	1959	11427
GO:0010628	positive regulation of gene expression	BIOLOGICAL_PROCESS	3.57452e-18	696	3231
GO:0010557	positive regulation of macromolecule biosynthetic process	BIOLOGICAL_PROCESS	9.78548e-18	651	2986
GO:0051253	negative regulation of RNA metabolic process	BIOLOGICAL_PROCESS	1.46702e-17	537	2346
GO:0031328	positive regulation of cellular biosynthetic process	BIOLOGICAL_PROCESS	1.52034e-17	676	3137
GO:1903508	positive regulation of nucleic acid-templated transcription	BIOLOGICAL_PROCESS	1.56997e-17	570	2532
GO:1902680	positive regulation of RNA biosynthetic process	BIOLOGICAL_PROCESS	1.6744e-17	570	2533
GO:0034641	cellular nitrogen compound metabolic process	BIOLOGICAL_PROCESS	1.99904e-17	1386	7541
GO:0051641	cellular localization	BIOLOGICAL_PROCESS	2.1132e-17	926	4631
GO:0033043	regulation of organelle organization	BIOLOGICAL_PROCESS	2.27108e-17	577	2577
GO:0009891	positive regulation of biosynthetic process	BIOLOGICAL_PROCESS	3.03097e-17	687	3212
GO:0048731	system development	BIOLOGICAL_PROCESS	4.48622e-17	1349	7316
GO:0008152	metabolic process	BIOLOGICAL_PROCESS	5.66848e-17	2022	11938
GO:0071704	organic substance metabolic process	BIOLOGICAL_PROCESS	1.07075e-16	1961	11510
GO:1903507	negative regulation of nucleic acid-templated transcription	BIOLOGICAL_PROCESS	1.20104e-16	509	2219
GO:1902679	negative regulation of RNA biosynthetic process	BIOLOGICAL_PROCESS	1.2317e-16	510	2225
GO:0010629	negative regulation of gene expression	BIOLOGICAL_PROCESS	1.64917e-16	669	3134
GO:0044271	cellular nitrogen compound biosynthetic process	BIOLOGICAL_PROCESS	1.70953e-16	1130	5938
GO:0048869	cellular developmental process	BIOLOGICAL_PROCESS	1.82857e-16	1230	6576
GO:0006464	cellular protein modification process	BIOLOGICAL_PROCESS	2.71646e-16	1078	5620
GO:0036211	protein modification process	BIOLOGICAL_PROCESS	2.71646e-16	1078	5620
GO:0006807	nitrogen compound metabolic process	BIOLOGICAL_PROCESS	3.03282e-16	1866	10857
GO:0044238	primary metabolic process	BIOLOGICAL_PROCESS	5.13493e-16	1910	11179
GO:0016569	covalent chromatin modification	BIOLOGICAL_PROCESS	8.50346e-16	275	1001
GO:0043412	macromolecule modification	BIOLOGICAL_PROCESS	1.02526e-15	1101	5791
GO:0045893	positive regulation of transcription, DNA-templated	BIOLOGICAL_PROCESS	1.08534e-15	545	2452
GO:0007399	nervous system development	BIOLOGICAL_PROCESS	1.4854e-15	918	4661
GO:0016570	histone modification	BIOLOGICAL_PROCESS	1.55357e-15	271	987
GO:0033554	cellular response to stress	BIOLOGICAL_PROCESS	1.59712e-15	728	3518
GO:0051246	regulation of protein metabolic process	BIOLOGICAL_PROCESS	1.61153e-15	975	5014
GO:0045892	negative regulation of transcription, DNA-templated	BIOLOGICAL_PROCESS	2.08715e-15	493	2170
GO:0051726	regulation of cell cycle	BIOLOGICAL_PROCESS	2.72075e-15	577	2648
GO:0030154	cell differentiation	BIOLOGICAL_PROCESS	3.00206e-15	1188	6366
GO:0032268	regulation of cellular protein metabolic process	BIOLOGICAL_PROCESS	3.03784e-15	930	4749
GO:0022402	cell cycle process	BIOLOGICAL_PROCESS	7.688e-15	569	2618
GO:0000278	mitotic cell cycle	BIOLOGICAL_PROCESS	1.05346e-14	460	2009
GO:0009653	anatomical structure morphogenesis	BIOLOGICAL_PROCESS	1.99493e-14	941	4853
GO:0044249	cellular biosynthetic process	BIOLOGICAL_PROCESS	2.48858e-14	1330	7328
GO:0050793	regulation of developmental process	BIOLOGICAL_PROCESS	2.7353e-14	965	5008
GO:0009058	biosynthetic process	BIOLOGICAL_PROCESS	8.53439e-14	1355	7519
GO:0044267	cellular protein metabolic process	BIOLOGICAL_PROCESS	8.53439e-14	1256	6875
GO:1901576	organic substance biosynthetic process	BIOLOGICAL_PROCESS	8.84664e-14	1327	7337
GO:0007017	microtubule-based process	BIOLOGICAL_PROCESS	2.05626e-13	322	1300
GO:0035556	intracellular signal transduction	BIOLOGICAL_PROCESS	2.33211e-13	864	4429
GO:0045595	regulation of cell differentiation	BIOLOGICAL_PROCESS	3.56742e-13	752	3758
GO:0006974	cellular response to DNA damage stimulus	BIOLOGICAL_PROCESS	3.67705e-13	394	1694
GO:0051649	establishment of localization in cell	BIOLOGICAL_PROCESS	3.70834e-13	702	3460
GO:0006325	chromatin organization	BIOLOGICAL_PROCESS	1.17853e-12	323	1326
GO:0019538	protein metabolic process	BIOLOGICAL_PROCESS	1.77735e-12	1341	7498
GO:0022008	neurogenesis	BIOLOGICAL_PROCESS	3.72262e-12	698	3479
GO:0065009	regulation of molecular function	BIOLOGICAL_PROCESS	5.61271e-12	996	5314
GO:0048699	generation of neurons	BIOLOGICAL_PROCESS	5.69818e-12	673	3338
GO:0000226	microtubule cytoskeleton organization	BIOLOGICAL_PROCESS	6.08611e-12	272	1077
GO:1903047	mitotic cell cycle process	BIOLOGICAL_PROCESS	7.19589e-12	368	1592
GO:0044085	cellular component biogenesis	BIOLOGICAL_PROCESS	2.02566e-11	987	5287
GO:0031399	regulation of protein modification process	BIOLOGICAL_PROCESS	3.23231e-11	725	3684
GO:0048513	animal organ development	BIOLOGICAL_PROCESS	3.29563e-11	1072	5835
GO:0030036	actin cytoskeleton organization	BIOLOGICAL_PROCESS	3.78832e-11	310	1300
GO:0045944	positive regulation of transcription by RNA polymerase II	BIOLOGICAL_PROCESS	6.12071e-11	410	1856
GO:0044093	positive regulation of molecular function	BIOLOGICAL_PROCESS	8.66139e-11	696	3530
GO:0009966	regulation of signal transduction	BIOLOGICAL_PROCESS	1.50436e-10	999	5410
GO:1902531	regulation of intracellular signal transduction	BIOLOGICAL_PROCESS	1.72984e-10	690	3508
GO:0120036	plasma membrane bounded cell projection organization	BIOLOGICAL_PROCESS	1.72984e-10	609	3024
GO:0000122	negative regulation of transcription by RNA polymerase II	BIOLOGICAL_PROCESS	1.76746e-10	341	1489
GO:0018205	peptidyl-lysine modification	BIOLOGICAL_PROCESS	2.28032e-10	204	768
GO:0048468	cell development	BIOLOGICAL_PROCESS	2.3873e-10	770	4000
GO:0030030	cell projection organization	BIOLOGICAL_PROCESS	2.65999e-10	620	3098
GO:0070727	cellular macromolecule localization	BIOLOGICAL_PROCESS	3.38988e-10	602	2996
GO:0051179	localization	BIOLOGICAL_PROCESS	3.5267e-10	1527	8865
GO:0006468	protein phosphorylation	BIOLOGICAL_PROCESS	3.76822e-10	625	3135
GO:0051130	positive regulation of cellular component organization	BIOLOGICAL_PROCESS	4.17206e-10	546	2670
GO:0030182	neuron differentiation	BIOLOGICAL_PROCESS	4.73049e-10	576	2849
GO:0006396	RNA processing	BIOLOGICAL_PROCESS	4.85323e-10	266	1098
GO:0034613	cellular protein localization	BIOLOGICAL_PROCESS	5.66021e-10	598	2983
GO:0030029	actin filament-based process	BIOLOGICAL_PROCESS	6.67755e-10	353	1575
GO:0051493	regulation of cytoskeleton organization	BIOLOGICAL_PROCESS	7.96453e-10	277	1163
GO:0022607	cellular component assembly	BIOLOGICAL_PROCESS	1.15273e-09	918	4952
GO:0060284	regulation of cell development	BIOLOGICAL_PROCESS	1.45589e-09	483	2326
GO:0010564	regulation of cell cycle process	BIOLOGICAL_PROCESS	1.51107e-09	386	1772
GO:0043087	regulation of GTPase activity	BIOLOGICAL_PROCESS	1.66137e-09	183	683
GO:0007346	regulation of mitotic cell cycle	BIOLOGICAL_PROCESS	1.86899e-09	324	1430
GO:0048666	neuron development	BIOLOGICAL_PROCESS	2.57945e-09	517	2535
GO:0023051	regulation of signaling	BIOLOGICAL_PROCESS	4.37742e-09	1087	6055
GO:0043085	positive regulation of catalytic activity	BIOLOGICAL_PROCESS	4.81992e-09	544	2706
GO:0051239	regulation of multicellular organismal process	BIOLOGICAL_PROCESS	5.4209e-09	1077	5997
GO:0050790	regulation of catalytic activity	BIOLOGICAL_PROCESS	5.54804e-09	752	3962
GO:0032879	regulation of localization	BIOLOGICAL_PROCESS	5.85917e-09	995	5478
GO:0010646	regulation of cell communication	BIOLOGICAL_PROCESS	6.16931e-09	1080	6020
GO:0050794	regulation of cellular process	BIOLOGICAL_PROCESS	6.19788e-09	2000	12201
GO:2000026	regulation of multicellular organismal development	BIOLOGICAL_PROCESS	7.41188e-09	791	4209
GO:0000819	sister chromatid segregation	BIOLOGICAL_PROCESS	7.50266e-09	91	261
GO:0018394	peptidyl-lysine acetylation	BIOLOGICAL_PROCESS	8.80016e-09	129	435
GO:0046907	intracellular transport	BIOLOGICAL_PROCESS	1.18733e-08	553	2778
GO:0007015	actin filament organization	BIOLOGICAL_PROCESS	1.39556e-08	188	731
GO:0008283	cell population proliferation	BIOLOGICAL_PROCESS	1.39556e-08	718	3776
GO:0033044	regulation of chromosome organization	BIOLOGICAL_PROCESS	1.56891e-08	205	820
GO:0043543	protein acylation	BIOLOGICAL_PROCESS	1.68907e-08	153	557
GO:0007265	Ras protein signal transduction	BIOLOGICAL_PROCESS	1.68907e-08	194	764
GO:0006473	protein acetylation	BIOLOGICAL_PROCESS	1.85015e-08	142	504
GO:0008104	protein localization	BIOLOGICAL_PROCESS	1.9513e-08	826	4450
GO:0051248	negative regulation of protein metabolic process	BIOLOGICAL_PROCESS	1.95488e-08	453	2201
GO:0032269	negative regulation of cellular protein metabolic process	BIOLOGICAL_PROCESS	1.96706e-08	430	2068
GO:0044087	regulation of cellular component biogenesis	BIOLOGICAL_PROCESS	2.00898e-08	432	2080
GO:0006259	DNA metabolic process	BIOLOGICAL_PROCESS	2.16085e-08	394	1863
GO:0048598	embryonic morphogenesis	BIOLOGICAL_PROCESS	2.36241e-08	266	1150
GO:0048583	regulation of response to stimulus	BIOLOGICAL_PROCESS	2.42721e-08	1202	6845
GO:0009894	regulation of catabolic process	BIOLOGICAL_PROCESS	2.54421e-08	410	1958
GO:0006928	movement of cell or subcellular component	BIOLOGICAL_PROCESS	2.89423e-08	757	4034
GO:0018022	peptidyl-lysine methylation	BIOLOGICAL_PROCESS	2.91729e-08	88	257
GO:0016573	histone acetylation	BIOLOGICAL_PROCESS	3.00269e-08	117	389
GO:0043547	positive regulation of GTPase activity	BIOLOGICAL_PROCESS	3.16134e-08	146	529
GO:0033036	macromolecule localization	BIOLOGICAL_PROCESS	3.32573e-08	889	4858
GO:0070925	organelle assembly	BIOLOGICAL_PROCESS	3.8132e-08	340	1567
GO:0016571	histone methylation	BIOLOGICAL_PROCESS	3.88917e-08	95	290
GO:0051247	positive regulation of protein metabolic process	BIOLOGICAL_PROCESS	3.9377e-08	666	3485
GO:0007264	small GTPase mediated signal transduction	BIOLOGICAL_PROCESS	4.43909e-08	229	960
GO:0044770	cell cycle phase transition	BIOLOGICAL_PROCESS	4.84751e-08	262	1139
GO:0018393	internal peptidyl-lysine acetylation	BIOLOGICAL_PROCESS	5.42117e-08	117	394
GO:0006397	mRNA processing	BIOLOGICAL_PROCESS	5.87564e-08	158	595
GO:0006479	protein methylation	BIOLOGICAL_PROCESS	6.9764e-08	105	340
GO:0008213	protein alkylation	BIOLOGICAL_PROCESS	6.9764e-08	105	340
GO:0070647	protein modification by small protein conjugation or removal	BIOLOGICAL_PROCESS	9.39146e-08	350	1639
GO:0022604	regulation of cell morphogenesis	BIOLOGICAL_PROCESS	9.474e-08	279	1242
GO:0009968	negative regulation of signal transduction	BIOLOGICAL_PROCESS	9.96822e-08	534	2712
GO:0018193	peptidyl-amino acid modification	BIOLOGICAL_PROCESS	1.12043e-07	420	2044
GO:0060341	regulation of cellular localization	BIOLOGICAL_PROCESS	1.1379e-07	427	2085
GO:0050767	regulation of neurogenesis	BIOLOGICAL_PROCESS	1.18595e-07	416	2022
GO:0034968	histone lysine methylation	BIOLOGICAL_PROCESS	1.23369e-07	78	223
GO:0016310	phosphorylation	BIOLOGICAL_PROCESS	1.28247e-07	694	3685
GO:0032270	positive regulation of cellular protein metabolic process	BIOLOGICAL_PROCESS	1.29395e-07	641	3362
GO:0045786	negative regulation of cell cycle	BIOLOGICAL_PROCESS	1.43011e-07	315	1449
GO:0019220	regulation of phosphate metabolic process	BIOLOGICAL_PROCESS	1.46745e-07	662	3493
GO:0051960	regulation of nervous system development	BIOLOGICAL_PROCESS	1.54541e-07	454	2249
GO:0040011	locomotion	BIOLOGICAL_PROCESS	1.57418e-07	698	3715
GO:0051174	regulation of phosphorus metabolic process	BIOLOGICAL_PROCESS	1.57451e-07	662	3495
GO:0032446	protein modification by small protein conjugation	BIOLOGICAL_PROCESS	1.66885e-07	302	1379
GO:0006475	internal protein amino acid acetylation	BIOLOGICAL_PROCESS	2.12279e-07	117	406
GO:0097435	supramolecular fiber organization	BIOLOGICAL_PROCESS	2.36282e-07	287	1301
GO:0000902	cell morphogenesis	BIOLOGICAL_PROCESS	2.53153e-07	457	2277
GO:0031329	regulation of cellular catabolic process	BIOLOGICAL_PROCESS	2.80486e-07	364	1739
GO:0010608	posttranscriptional regulation of gene expression	BIOLOGICAL_PROCESS	3.46705e-07	206	865
GO:0032989	cellular component morphogenesis	BIOLOGICAL_PROCESS	3.75153e-07	492	2492
GO:0007059	chromosome segregation	BIOLOGICAL_PROCESS	3.81972e-07	119	421
GO:0045597	positive regulation of cell differentiation	BIOLOGICAL_PROCESS	3.81972e-07	463	2321
GO:0009790	embryo development	BIOLOGICAL_PROCESS	3.85013e-07	346	1642
GO:0016567	protein ubiquitination	BIOLOGICAL_PROCESS	3.94363e-07	288	1315
GO:0007051	spindle organization	BIOLOGICAL_PROCESS	4.49796e-07	89	281
GO:0006261	DNA-dependent DNA replication	BIOLOGICAL_PROCESS	5.18908e-07	67	185
GO:0050789	regulation of biological process	BIOLOGICAL_PROCESS	5.3014e-07	2065	12790
GO:0098813	nuclear chromosome segregation	BIOLOGICAL_PROCESS	5.68124e-07	103	348
GO:1903827	regulation of cellular protein localization	BIOLOGICAL_PROCESS	6.01833e-07	261	1172
GO:0000375	RNA splicing, via transesterification reactions	BIOLOGICAL_PROCESS	6.38641e-07	112	392
GO:0072359	circulatory system development	BIOLOGICAL_PROCESS	6.67086e-07	498	2541
GO:0045930	negative regulation of mitotic cell cycle	BIOLOGICAL_PROCESS	6.83778e-07	155	607
GO:0010638	positive regulation of organelle organization	BIOLOGICAL_PROCESS	6.88605e-07	317	1488
GO:0065007	biological regulation	BIOLOGICAL_PROCESS	7.00816e-07	2122	13206
GO:0010975	regulation of neuron projection development	BIOLOGICAL_PROCESS	7.31544e-07	280	1281
GO:0000398	mRNA splicing, via spliceosome	BIOLOGICAL_PROCESS	8.53904e-07	106	366
GO:0000377	RNA splicing, via transesterification reactions with bulged adenosine as nucleophile	BIOLOGICAL_PROCESS	8.53904e-07	106	366
GO:0016071	mRNA metabolic process	BIOLOGICAL_PROCESS	8.76594e-07	230	1008
GO:0042325	regulation of phosphorylation	BIOLOGICAL_PROCESS	9.39999e-07	595	3133
GO:0032956	regulation of actin cytoskeleton organization	BIOLOGICAL_PROCESS	1.07324e-06	185	769
GO:0032970	regulation of actin filament-based process	BIOLOGICAL_PROCESS	1.08892e-06	218	946
GO:0043414	macromolecule methylation	BIOLOGICAL_PROCESS	1.09667e-06	125	461
GO:0031056	regulation of histone modification	BIOLOGICAL_PROCESS	1.15219e-06	119	432
GO:0006915	apoptotic process	BIOLOGICAL_PROCESS	1.18816e-06	681	3665
GO:0065008	regulation of biological quality	BIOLOGICAL_PROCESS	1.4325e-06	1200	6961
GO:0044772	mitotic cell cycle phase transition	BIOLOGICAL_PROCESS	1.51133e-06	227	1000
GO:0006417	regulation of translation	BIOLOGICAL_PROCESS	1.5126e-06	151	596
GO:1902275	regulation of chromatin organization	BIOLOGICAL_PROCESS	1.60792e-06	130	490
GO:0031400	negative regulation of protein modification process	BIOLOGICAL_PROCESS	1.78578e-06	292	1364
GO:1901987	regulation of cell cycle phase transition	BIOLOGICAL_PROCESS	1.82471e-06	216	943
GO:0010941	regulation of cell death	BIOLOGICAL_PROCESS	1.85329e-06	652	3499
GO:0140014	mitotic nuclear division	BIOLOGICAL_PROCESS	1.88172e-06	118	432
GO:0045664	regulation of neuron differentiation	BIOLOGICAL_PROCESS	1.96926e-06	346	1674
GO:0016192	vesicle-mediated transport	BIOLOGICAL_PROCESS	2.0434e-06	654	3514
GO:0006260	DNA replication	BIOLOGICAL_PROCESS	2.18987e-06	105	370
GO:0022603	regulation of anatomical structure morphogenesis	BIOLOGICAL_PROCESS	2.29765e-06	521	2709
GO:0051336	regulation of hydrolase activity	BIOLOGICAL_PROCESS	2.74191e-06	455	2319
GO:0031175	neuron projection development	BIOLOGICAL_PROCESS	3.32556e-06	433	2193
GO:0042127	regulation of cell population proliferation	BIOLOGICAL_PROCESS	3.37592e-06	625	3350
GO:0120035	regulation of plasma membrane bounded cell projection organization	BIOLOGICAL_PROCESS	3.45729e-06	343	1668
GO:0032259	methylation	BIOLOGICAL_PROCESS	3.56064e-06	133	514
GO:0016477	cell migration	BIOLOGICAL_PROCESS	3.58668e-06	589	3132
GO:0009896	positive regulation of catabolic process	BIOLOGICAL_PROCESS	3.83065e-06	215	949
GO:0034248	regulation of cellular amide metabolic process	BIOLOGICAL_PROCESS	3.9017e-06	176	739
GO:0051052	regulation of DNA metabolic process	BIOLOGICAL_PROCESS	3.91827e-06	240	1087
GO:0008380	RNA splicing	BIOLOGICAL_PROCESS	4.3001e-06	140	552
GO:0002376	immune system process	BIOLOGICAL_PROCESS	4.44109e-06	921	5206
GO:0051056	regulation of small GTPase mediated signal transduction	BIOLOGICAL_PROCESS	5.50844e-06	152	617
GO:0001932	regulation of protein phosphorylation	BIOLOGICAL_PROCESS	5.52528e-06	543	2864
GO:0048285	organelle fission	BIOLOGICAL_PROCESS	5.6202e-06	163	675
GO:0031344	regulation of cell projection organization	BIOLOGICAL_PROCESS	5.67816e-06	344	1684
GO:0051674	localization of cell	BIOLOGICAL_PROCESS	5.69871e-06	619	3328
GO:0048870	cell motility	BIOLOGICAL_PROCESS	5.69871e-06	619	3328
GO:0031060	regulation of histone methylation	BIOLOGICAL_PROCESS	5.88666e-06	61	175
GO:0040029	regulation of gene expression, epigenetic	BIOLOGICAL_PROCESS	6.04038e-06	131	510
GO:2001252	positive regulation of chromosome organization	BIOLOGICAL_PROCESS	7.0824e-06	118	446
GO:0010452	histone H3-K36 methylation	BIOLOGICAL_PROCESS	7.0824e-06	22	29
GO:0042981	regulation of apoptotic process	BIOLOGICAL_PROCESS	7.1028e-06	599	3212
GO:0051094	positive regulation of developmental process	BIOLOGICAL_PROCESS	7.24244e-06	574	3060
GO:0010648	negative regulation of cell communication	BIOLOGICAL_PROCESS	7.36394e-06	556	2951
GO:0023057	negative regulation of signaling	BIOLOGICAL_PROCESS	8.56514e-06	556	2955
GO:0007166	cell surface receptor signaling pathway	BIOLOGICAL_PROCESS	8.8687e-06	842	4729
GO:0120031	plasma membrane bounded cell projection assembly	BIOLOGICAL_PROCESS	8.92475e-06	250	1157
GO:0000280	nuclear division	BIOLOGICAL_PROCESS	1.02725e-05	151	620
GO:1902532	negative regulation of intracellular signal transduction	BIOLOGICAL_PROCESS	1.03878e-05	274	1295
GO:0043067	regulation of programmed cell death	BIOLOGICAL_PROCESS	1.06894e-05	602	3242
GO:0051640	organelle localization	BIOLOGICAL_PROCESS	1.15582e-05	249	1156
GO:0045652	regulation of megakaryocyte differentiation	BIOLOGICAL_PROCESS	1.16658e-05	56	158
GO:0008219	cell death	BIOLOGICAL_PROCESS	1.26291e-05	742	4113
GO:0010948	negative regulation of cell cycle process	BIOLOGICAL_PROCESS	1.28326e-05	176	756
GO:0030334	regulation of cell migration	BIOLOGICAL_PROCESS	1.38173e-05	421	2156
GO:0044843	cell cycle G1/S phase transition	BIOLOGICAL_PROCESS	1.60153e-05	139	563
GO:0051053	negative regulation of DNA metabolic process	BIOLOGICAL_PROCESS	1.60153e-05	101	370
GO:0048585	negative regulation of response to stimulus	BIOLOGICAL_PROCESS	1.61428e-05	649	3543
GO:1901564	organonitrogen compound metabolic process	BIOLOGICAL_PROCESS	1.78577e-05	1446	8671
GO:0070076	histone lysine demethylation	BIOLOGICAL_PROCESS	1.78577e-05	26	44
GO:0051338	regulation of transferase activity	BIOLOGICAL_PROCESS	2.09116e-05	404	2065
GO:0031401	positive regulation of protein modification process	BIOLOGICAL_PROCESS	2.2222e-05	515	2732
GO:0043549	regulation of kinase activity	BIOLOGICAL_PROCESS	2.2461e-05	355	1778
GO:0051234	establishment of localization	BIOLOGICAL_PROCESS	2.28947e-05	1245	7354
GO:0000070	mitotic sister chromatid segregation	BIOLOGICAL_PROCESS	2.44752e-05	69	221
GO:0030097	hemopoiesis	BIOLOGICAL_PROCESS	2.50783e-05	366	1845
GO:0030031	cell projection assembly	BIOLOGICAL_PROCESS	2.52013e-05	252	1187
GO:0002520	immune system development	BIOLOGICAL_PROCESS	2.56888e-05	391	1993
GO:0006950	response to stress	BIOLOGICAL_PROCESS	2.59041e-05	1102	6428
GO:0012501	programmed cell death	BIOLOGICAL_PROCESS	2.68906e-05	696	3850
GO:0031331	positive regulation of cellular catabolic process	BIOLOGICAL_PROCESS	2.75643e-05	189	838
GO:0060070	canonical Wnt signaling pathway	BIOLOGICAL_PROCESS	2.76423e-05	150	628
GO:0007169	transmembrane receptor protein tyrosine kinase signaling pathway	BIOLOGICAL_PROCESS	3.51077e-05	279	1347
GO:0060627	regulation of vesicle-mediated transport	BIOLOGICAL_PROCESS	3.53866e-05	256	1216
GO:0031032	actomyosin structure organization	BIOLOGICAL_PROCESS	3.62295e-05	128	516
GO:0043967	histone H4 acetylation	BIOLOGICAL_PROCESS	3.69045e-05	57	170
GO:0010720	positive regulation of cell development	BIOLOGICAL_PROCESS	3.84365e-05	275	1326
GO:0007507	heart development	BIOLOGICAL_PROCESS	3.96137e-05	281	1361
GO:0051270	regulation of cellular component movement	BIOLOGICAL_PROCESS	3.96511e-05	477	2518
GO:0051301	cell division	BIOLOGICAL_PROCESS	4.04036e-05	217	999
GO:1902806	regulation of cell cycle G1/S phase transition	BIOLOGICAL_PROCESS	4.04036e-05	110	425
GO:0006796	phosphate-containing compound metabolic process	BIOLOGICAL_PROCESS	4.14328e-05	843	4787
GO:0045859	regulation of protein kinase activity	BIOLOGICAL_PROCESS	4.38775e-05	324	1612
GO:0034599	cellular response to oxidative stress	BIOLOGICAL_PROCESS	4.42782e-05	160	688
GO:0051240	positive regulation of multicellular organismal process	BIOLOGICAL_PROCESS	4.51534e-05	689	3823
GO:0030178	negative regulation of Wnt signaling pathway	BIOLOGICAL_PROCESS	5.01402e-05	102	387
GO:0006793	phosphorus metabolic process	BIOLOGICAL_PROCESS	5.32833e-05	847	4821
GO:0051168	nuclear export	BIOLOGICAL_PROCESS	5.32833e-05	82	289
GO:0051129	negative regulation of cellular component organization	BIOLOGICAL_PROCESS	5.38752e-05	305	1506
GO:0007062	sister chromatid cohesion	BIOLOGICAL_PROCESS	5.38883e-05	33	73
GO:0051345	positive regulation of hydrolase activity	BIOLOGICAL_PROCESS	5.52517e-05	303	1495
GO:0016577	histone demethylation	BIOLOGICAL_PROCESS	5.71679e-05	26	48
GO:0046578	regulation of Ras protein signal transduction	BIOLOGICAL_PROCESS	5.98787e-05	114	450
GO:0006810	transport	BIOLOGICAL_PROCESS	7.19295e-05	1217	7215
GO:1901990	regulation of mitotic cell cycle phase transition	BIOLOGICAL_PROCESS	7.19339e-05	180	804
GO:0051225	spindle assembly	BIOLOGICAL_PROCESS	7.37517e-05	57	175
GO:0035295	tube development	BIOLOGICAL_PROCESS	7.37517e-05	415	2162
GO:0010256	endomembrane system organization	BIOLOGICAL_PROCESS	7.82315e-05	175	778
GO:0090090	negative regulation of canonical Wnt signaling pathway	BIOLOGICAL_PROCESS	8.3804e-05	85	308
GO:2000145	regulation of cell motility	BIOLOGICAL_PROCESS	8.62319e-05	430	2256
GO:1902903	regulation of supramolecular fiber organization	BIOLOGICAL_PROCESS	8.62319e-05	165	725
GO:0030219	megakaryocyte differentiation	BIOLOGICAL_PROCESS	8.74803e-05	62	199
GO:0034622	cellular protein-containing complex assembly	BIOLOGICAL_PROCESS	9.17695e-05	315	1576
GO:0051656	establishment of organelle localization	BIOLOGICAL_PROCESS	9.29059e-05	193	880
GO:0048534	hematopoietic or lymphoid organ development	BIOLOGICAL_PROCESS	9.40764e-05	375	1930
GO:0006611	protein export from nucleus	BIOLOGICAL_PROCESS	9.70908e-05	75	261
GO:0045787	positive regulation of cell cycle	BIOLOGICAL_PROCESS	0.000102485	243	1163
GO:0007167	enzyme linked receptor protein signaling pathway	BIOLOGICAL_PROCESS	0.000107242	380	1963
GO:0006281	DNA repair	BIOLOGICAL_PROCESS	0.000108253	209	972
GO:1905269	positive regulation of chromatin organization	BIOLOGICAL_PROCESS	0.000117822	80	287
GO:0110053	regulation of actin filament organization	BIOLOGICAL_PROCESS	0.000124441	131	548
GO:0006482	protein demethylation	BIOLOGICAL_PROCESS	0.000126008	26	51
GO:0008214	protein dealkylation	BIOLOGICAL_PROCESS	0.000126008	26	51
GO:0030155	regulation of cell adhesion	BIOLOGICAL_PROCESS	0.000126028	343	1748
GO:0009888	tissue development	BIOLOGICAL_PROCESS	0.000137952	655	3648
GO:0000082	G1/S transition of mitotic cell cycle	BIOLOGICAL_PROCESS	0.000148458	126	524
GO:0031669	cellular response to nutrient levels	BIOLOGICAL_PROCESS	0.00015062	117	477
GO:0000245	spliceosomal complex assembly	BIOLOGICAL_PROCESS	0.000152571	28	59
GO:0033674	positive regulation of kinase activity	BIOLOGICAL_PROCESS	0.000163045	260	1270
GO:1903706	regulation of hemopoiesis	BIOLOGICAL_PROCESS	0.000179401	241	1163
GO:1901988	negative regulation of cell cycle phase transition	BIOLOGICAL_PROCESS	0.000181243	103	407
GO:0072657	protein localization to membrane	BIOLOGICAL_PROCESS	0.000183007	250	1215
GO:0051347	positive regulation of transferase activity	BIOLOGICAL_PROCESS	0.000184867	299	1499
GO:0031668	cellular response to extracellular stimulus	BIOLOGICAL_PROCESS	0.000186192	125	522
GO:0060828	regulation of canonical Wnt signaling pathway	BIOLOGICAL_PROCESS	0.00019374	133	565
GO:0031062	positive regulation of histone methylation	BIOLOGICAL_PROCESS	0.000204446	40	108
GO:0030520	intracellular estrogen receptor signaling pathway	BIOLOGICAL_PROCESS	0.000211739	51	156
GO:0016055	Wnt signaling pathway	BIOLOGICAL_PROCESS	0.000216091	212	1002
GO:0040012	regulation of locomotion	BIOLOGICAL_PROCESS	0.000221013	461	2470
GO:1904837	beta-catenin-TCF complex assembly	BIOLOGICAL_PROCESS	0.000222338	21	36
GO:0032784	regulation of DNA-templated transcription, elongation	BIOLOGICAL_PROCESS	0.000224214	33	80
GO:0045860	positive regulation of protein kinase activity	BIOLOGICAL_PROCESS	0.000228014	238	1151
GO:0002682	regulation of immune system process	BIOLOGICAL_PROCESS	0.000237947	598	3313
GO:0022613	ribonucleoprotein complex biogenesis	BIOLOGICAL_PROCESS	0.000239799	126	531
GO:0007163	establishment or maintenance of cell polarity	BIOLOGICAL_PROCESS	0.000245502	109	442
GO:0043254	regulation of protein complex assembly	BIOLOGICAL_PROCESS	0.000245502	195	909
GO:0198738	cell-cell signaling by wnt	BIOLOGICAL_PROCESS	0.000258229	214	1017
GO:1904996	positive regulation of leukocyte adhesion to vascular endothelial cell	BIOLOGICAL_PROCESS	0.00026412	18	27
GO:0030100	regulation of endocytosis	BIOLOGICAL_PROCESS	0.000268143	124	522
GO:0030705	cytoskeleton-dependent intracellular transport	BIOLOGICAL_PROCESS	0.000269674	76	276
GO:1901991	negative regulation of mitotic cell cycle phase transition	BIOLOGICAL_PROCESS	0.000270978	93	361
GO:0010563	negative regulation of phosphorus metabolic process	BIOLOGICAL_PROCESS	0.000273239	259	1276
GO:0045936	negative regulation of phosphate metabolic process	BIOLOGICAL_PROCESS	0.000273239	259	1276
GO:0071496	cellular response to external stimulus	BIOLOGICAL_PROCESS	0.000277401	149	657
GO:0030522	intracellular receptor signaling pathway	BIOLOGICAL_PROCESS	0.000290571	145	636
GO:0010942	positive regulation of cell death	BIOLOGICAL_PROCESS	0.000303317	342	1765
GO:0046649	lymphocyte activation	BIOLOGICAL_PROCESS	0.000309952	279	1395
GO:0018023	peptidyl-lysine trimethylation	BIOLOGICAL_PROCESS	0.000316769	34	86
GO:0030111	regulation of Wnt signaling pathway	BIOLOGICAL_PROCESS	0.000323635	170	775
GO:0050434	positive regulation of viral transcription	BIOLOGICAL_PROCESS	0.000370645	29	67
GO:0010923	negative regulation of phosphatase activity	BIOLOGICAL_PROCESS	0.000377852	61	207
GO:0000075	cell cycle checkpoint	BIOLOGICAL_PROCESS	0.000390501	108	443
GO:0090068	positive regulation of cell cycle process	BIOLOGICAL_PROCESS	0.000400247	167	762
GO:0046777	protein autophosphorylation	BIOLOGICAL_PROCESS	0.000408085	117	491
GO:0031058	positive regulation of histone modification	BIOLOGICAL_PROCESS	0.000409081	70	251
GO:0043620	regulation of DNA-templated transcription in response to stress	BIOLOGICAL_PROCESS	0.000412004	57	189
GO:0031570	DNA integrity checkpoint	BIOLOGICAL_PROCESS	0.000427303	87	336
GO:1905114	cell surface receptor signaling pathway involved in cell-cell signaling	BIOLOGICAL_PROCESS	0.000430487	234	1142
GO:0009967	positive regulation of signal transduction	BIOLOGICAL_PROCESS	0.000439006	595	3316
GO:0016575	histone deacetylation	BIOLOGICAL_PROCESS	0.000449842	45	135
GO:0010506	regulation of autophagy	BIOLOGICAL_PROCESS	0.000456172	177	820
GO:0007623	circadian rhythm	BIOLOGICAL_PROCESS	0.00045773	89	347
GO:0016458	gene silencing	BIOLOGICAL_PROCESS	0.000463047	96	383
GO:0000077	DNA damage checkpoint	BIOLOGICAL_PROCESS	0.00046871	85	327
GO:0033169	histone H3-K9 demethylation	BIOLOGICAL_PROCESS	0.000498493	18	29
GO:0040007	growth	BIOLOGICAL_PROCESS	0.000505584	361	1892
GO:0048584	positive regulation of response to stimulus	BIOLOGICAL_PROCESS	0.00051192	790	4546
GO:0035305	negative regulation of dephosphorylation	BIOLOGICAL_PROCESS	0.000546071	63	220
GO:0007063	regulation of sister chromatid cohesion	BIOLOGICAL_PROCESS	0.0005612	20	36
GO:0007030	Golgi organization	BIOLOGICAL_PROCESS	0.0005612	73	269
GO:0036490	regulation of translation in response to endoplasmic reticulum stress	BIOLOGICAL_PROCESS	0.000566154	12	12
GO:0031124	mRNA 3'-end processing	BIOLOGICAL_PROCESS	0.00059822	36	98
GO:0120039	plasma membrane bounded cell projection morphogenesis	BIOLOGICAL_PROCESS	0.00061493	309	1588
GO:0048858	cell projection morphogenesis	BIOLOGICAL_PROCESS	0.00061493	309	1588
GO:0018107	peptidyl-threonine phosphorylation	BIOLOGICAL_PROCESS	0.00061493	82	315
GO:0009057	macromolecule catabolic process	BIOLOGICAL_PROCESS	0.000622643	414	2217
GO:0043984	histone H4-K16 acetylation	BIOLOGICAL_PROCESS	0.000630883	23	47
GO:0030099	myeloid cell differentiation	BIOLOGICAL_PROCESS	0.000668545	217	1054
GO:0051568	histone H3-K4 methylation	BIOLOGICAL_PROCESS	0.000703191	36	99
GO:0036491	regulation of translation initiation in response to endoplasmic reticulum stress	BIOLOGICAL_PROCESS	0.000719882	11	10
GO:0033146	regulation of intracellular estrogen receptor signaling pathway	BIOLOGICAL_PROCESS	0.000719882	39	112
GO:0006354	DNA-templated transcription, elongation	BIOLOGICAL_PROCESS	0.000719882	46	143
GO:0032501	multicellular organismal process	BIOLOGICAL_PROCESS	0.000747242	1666	10303
GO:0043618	regulation of transcription from RNA polymerase II promoter in response to stress	BIOLOGICAL_PROCESS	0.000764829	52	171
GO:0031346	positive regulation of cell projection organization	BIOLOGICAL_PROCESS	0.000804249	187	887
GO:0051100	negative regulation of binding	BIOLOGICAL_PROCESS	0.000807397	120	517
GO:0031123	RNA 3'-end processing	BIOLOGICAL_PROCESS	0.000823116	44	135
GO:0042327	positive regulation of phosphorylation	BIOLOGICAL_PROCESS	0.00088255	423	2282
GO:2000045	regulation of G1/S transition of mitotic cell cycle	BIOLOGICAL_PROCESS	0.00088255	95	386
GO:0051851	modification by host of symbiont morphology or physiology	BIOLOGICAL_PROCESS	0.000889747	61	215
GO:0065003	protein-containing complex assembly	BIOLOGICAL_PROCESS	0.000908327	553	3081
GO:0017148	negative regulation of translation	BIOLOGICAL_PROCESS	0.000930165	58	201
GO:0061572	actin filament bundle organization	BIOLOGICAL_PROCESS	0.00093336	84	330
GO:0006970	response to osmotic stress	BIOLOGICAL_PROCESS	0.000933808	46	145
GO:0061024	membrane organization	BIOLOGICAL_PROCESS	0.00094888	300	1546
GO:0050773	regulation of dendrite development	BIOLOGICAL_PROCESS	0.000949059	81	315
GO:0051645	Golgi localization	BIOLOGICAL_PROCESS	0.000962636	28	68
GO:0051567	histone H3-K9 methylation	BIOLOGICAL_PROCESS	0.000963279	29	72
GO:2000060	positive regulation of ubiquitin-dependent protein catabolic process	BIOLOGICAL_PROCESS	0.00103152	54	183
GO:0030518	intracellular steroid hormone receptor signaling pathway	BIOLOGICAL_PROCESS	0.00105301	93	378
GO:0051657	maintenance of organelle location	BIOLOGICAL_PROCESS	0.00108785	14	19
GO:0051571	positive regulation of histone H3-K4 methylation	BIOLOGICAL_PROCESS	0.00108785	15	22
GO:0034249	negative regulation of cellular amide metabolic process	BIOLOGICAL_PROCESS	0.00115285	67	247
GO:0050769	positive regulation of neurogenesis	BIOLOGICAL_PROCESS	0.00116253	236	1176
GO:0018210	peptidyl-threonine modification	BIOLOGICAL_PROCESS	0.00118043	84	333
GO:0051017	actin filament bundle assembly	BIOLOGICAL_PROCESS	0.0011923	83	328
GO:0099003	vesicle-mediated transport in synapse	BIOLOGICAL_PROCESS	0.00119921	89	359
GO:0034332	adherens junction organization	BIOLOGICAL_PROCESS	0.00121285	93	380
GO:0071900	regulation of protein serine/threonine kinase activity	BIOLOGICAL_PROCESS	0.00124558	225	1114
GO:0007093	mitotic cell cycle checkpoint	BIOLOGICAL_PROCESS	0.00125037	91	370
GO:0032990	cell part morphogenesis	BIOLOGICAL_PROCESS	0.00125342	313	1631
GO:1903829	positive regulation of cellular protein localization	BIOLOGICAL_PROCESS	0.00125382	151	694
GO:1902807	negative regulation of cell cycle G1/S phase transition	BIOLOGICAL_PROCESS	0.00133024	62	224
GO:0045732	positive regulation of protein catabolic process	BIOLOGICAL_PROCESS	0.00133161	96	397
GO:0080135	regulation of cellular response to stress	BIOLOGICAL_PROCESS	0.00133161	335	1764
GO:0030010	establishment of cell polarity	BIOLOGICAL_PROCESS	0.00137821	67	249
GO:0016032	viral process	BIOLOGICAL_PROCESS	0.00139377	257	1303
GO:0000414	regulation of histone H3-K36 methylation	BIOLOGICAL_PROCESS	0.00142183	16	26
GO:0016311	dephosphorylation	BIOLOGICAL_PROCESS	0.00144383	162	758
GO:0010976	positive regulation of neuron projection development	BIOLOGICAL_PROCESS	0.00145144	148	680
GO:0000904	cell morphogenesis involved in differentiation	BIOLOGICAL_PROCESS	0.00147111	328	1725
GO:0001934	positive regulation of protein phosphorylation	BIOLOGICAL_PROCESS	0.00149266	394	2123
GO:0048812	neuron projection morphogenesis	BIOLOGICAL_PROCESS	0.00152638	302	1571
GO:0070887	cellular response to chemical stimulus	BIOLOGICAL_PROCESS	0.00156835	973	5765
GO:0007064	mitotic sister chromatid cohesion	BIOLOGICAL_PROCESS	0.00157142	18	33
GO:0070059	intrinsic apoptotic signaling pathway in response to endoplasmic reticulum stress	BIOLOGICAL_PROCESS	0.00162472	37	109
GO:0051261	protein depolymerization	BIOLOGICAL_PROCESS	0.00164032	48	159
GO:0043632	modification-dependent macromolecule catabolic process	BIOLOGICAL_PROCESS	0.00177838	192	932
GO:0044089	positive regulation of cellular component biogenesis	BIOLOGICAL_PROCESS	0.00177989	226	1128
GO:0097193	intrinsic apoptotic signaling pathway	BIOLOGICAL_PROCESS	0.00179516	143	656
GO:1904994	regulation of leukocyte adhesion to vascular endothelial cell	BIOLOGICAL_PROCESS	0.00182849	22	48
GO:0044403	symbiont process	BIOLOGICAL_PROCESS	0.00183961	286	1481
GO:1990778	protein localization to cell periphery	BIOLOGICAL_PROCESS	0.00186889	173	825
GO:0010562	positive regulation of phosphorus metabolic process	BIOLOGICAL_PROCESS	0.00189673	448	2460
GO:0045937	positive regulation of phosphate metabolic process	BIOLOGICAL_PROCESS	0.00189673	448	2460
GO:0016072	rRNA metabolic process	BIOLOGICAL_PROCESS	0.0019259	60	218
GO:1903311	regulation of mRNA metabolic process	BIOLOGICAL_PROCESS	0.00199037	94	392
GO:0061014	positive regulation of mRNA catabolic process	BIOLOGICAL_PROCESS	0.00200085	27	68
GO:0000209	protein polyubiquitination	BIOLOGICAL_PROCESS	0.00210645	107	462
GO:0048872	homeostasis of number of cells	BIOLOGICAL_PROCESS	0.00216609	129	582
GO:0080182	histone H3-K4 trimethylation	BIOLOGICAL_PROCESS	0.00218301	14	21
GO:0035303	regulation of dephosphorylation	BIOLOGICAL_PROCESS	0.00225553	107	463
GO:0016358	dendrite development	BIOLOGICAL_PROCESS	0.00229094	109	474
GO:0034333	adherens junction assembly	BIOLOGICAL_PROCESS	0.00229337	74	290
GO:2000058	regulation of ubiquitin-dependent protein catabolic process	BIOLOGICAL_PROCESS	0.00229789	81	326
GO:0060322	head development	BIOLOGICAL_PROCESS	0.00231499	334	1774
GO:0051702	interaction with symbiont	BIOLOGICAL_PROCESS	0.00237717	63	235
GO:0007155	cell adhesion	BIOLOGICAL_PROCESS	0.00243292	472	2616
GO:0010647	positive regulation of cell communication	BIOLOGICAL_PROCESS	0.00249886	640	3663
GO:0036492	eiF2alpha phosphorylation in response to endoplasmic reticulum stress	BIOLOGICAL_PROCESS	0.00251033	10	10
GO:0055001	muscle cell development	BIOLOGICAL_PROCESS	0.00254151	99	422
GO:2000134	negative regulation of G1/S transition of mitotic cell cycle	BIOLOGICAL_PROCESS	0.00257355	60	221
GO:0006476	protein deacetylation	BIOLOGICAL_PROCESS	0.00259087	48	163
GO:0031532	actin cytoskeleton reorganization	BIOLOGICAL_PROCESS	0.0027174	85	349
GO:0051098	regulation of binding	BIOLOGICAL_PROCESS	0.00272813	234	1185
GO:0051962	positive regulation of nervous system development	BIOLOGICAL_PROCESS	0.00278002	253	1297
GO:0032922	circadian regulation of gene expression	BIOLOGICAL_PROCESS	0.00278498	28	74
GO:0061061	muscle structure development	BIOLOGICAL_PROCESS	0.00280649	266	1374
GO:0072331	signal transduction by p53 class mediator	BIOLOGICAL_PROCESS	0.00285879	110	483
GO:0030261	chromosome condensation	BIOLOGICAL_PROCESS	0.00302718	17	32
GO:0030335	positive regulation of cell migration	BIOLOGICAL_PROCESS	0.00303887	267	1382
GO:0006979	response to oxidative stress	BIOLOGICAL_PROCESS	0.00304297	200	990
GO:0071310	cellular response to organic substance	BIOLOGICAL_PROCESS	0.00305176	820	4813
GO:1903052	positive regulation of proteolysis involved in cellular protein catabolic process	BIOLOGICAL_PROCESS	0.00309591	60	223
GO:0032880	regulation of protein localization	BIOLOGICAL_PROCESS	0.00310587	433	2385
GO:0033143	regulation of intracellular steroid hormone receptor signaling pathway	BIOLOGICAL_PROCESS	0.00310587	64	243
GO:0032786	positive regulation of DNA-templated transcription, elongation	BIOLOGICAL_PROCESS	0.00313665	20	43
GO:0051569	regulation of histone H3-K4 methylation	BIOLOGICAL_PROCESS	0.00313665	20	43
GO:0043933	protein-containing complex subunit organization	BIOLOGICAL_PROCESS	0.00314576	616	3522
GO:0051684	maintenance of Golgi location	BIOLOGICAL_PROCESS	0.00315793	9	8
GO:0099504	synaptic vesicle cycle	BIOLOGICAL_PROCESS	0.00316864	88	367
GO:0099111	microtubule-based transport	BIOLOGICAL_PROCESS	0.0033754	62	234
GO:0010970	transport along microtubule	BIOLOGICAL_PROCESS	0.0033754	62	234
GO:0043966	histone H3 acetylation	BIOLOGICAL_PROCESS	0.00340048	43	142
GO:0006302	double-strand break repair	BIOLOGICAL_PROCESS	0.00348541	99	427
GO:0008154	actin polymerization or depolymerization	BIOLOGICAL_PROCESS	0.00358661	95	406
GO:0035601	protein deacylation	BIOLOGICAL_PROCESS	0.00361871	49	171
GO:0007019	microtubule depolymerization	BIOLOGICAL_PROCESS	0.00367824	29	80
GO:0019941	modification-dependent protein catabolic process	BIOLOGICAL_PROCESS	0.00377166	188	926
GO:0051090	regulation of DNA-binding transcription factor activity	BIOLOGICAL_PROCESS	0.00377627	231	1176
GO:0044774	mitotic DNA integrity checkpoint	BIOLOGICAL_PROCESS	0.00389922	68	266
GO:0007420	brain development	BIOLOGICAL_PROCESS	0.00390998	320	1706
GO:0006913	nucleocytoplasmic transport	BIOLOGICAL_PROCESS	0.00400703	113	505
GO:0098732	macromolecule deacylation	BIOLOGICAL_PROCESS	0.00402381	49	172
GO:0008064	regulation of actin polymerization or depolymerization	BIOLOGICAL_PROCESS	0.00404906	86	360
GO:0043068	positive regulation of programmed cell death	BIOLOGICAL_PROCESS	0.00404906	311	1653
GO:0051169	nuclear transport	BIOLOGICAL_PROCESS	0.0041228	114	511
GO:0030163	protein catabolic process	BIOLOGICAL_PROCESS	0.00418803	305	1618
GO:0006511	ubiquitin-dependent protein catabolic process	BIOLOGICAL_PROCESS	0.00420783	186	917
GO:0006897	endocytosis	BIOLOGICAL_PROCESS	0.00421892	230	1173
GO:0032011	ARF protein signal transduction	BIOLOGICAL_PROCESS	0.00434319	11	14
GO:0032231	regulation of actin filament bundle assembly	BIOLOGICAL_PROCESS	0.00434319	64	247
GO:0043619	regulation of transcription from RNA polymerase II promoter in response to oxidative stress	BIOLOGICAL_PROCESS	0.00437466	16	30
GO:0023056	positive regulation of signaling	BIOLOGICAL_PROCESS	0.00437466	636	3662
GO:0045862	positive regulation of proteolysis	BIOLOGICAL_PROCESS	0.00437466	174	849
GO:0044092	negative regulation of molecular function	BIOLOGICAL_PROCESS	0.0043897	428	2367
GO:0030888	regulation of B cell proliferation	BIOLOGICAL_PROCESS	0.00445064	28	77
GO:0031023	microtubule organizing center organization	BIOLOGICAL_PROCESS	0.0044652	76	309
GO:0070734	histone H3-K27 methylation	BIOLOGICAL_PROCESS	0.00461715	27	73
GO:0099118	microtubule-based protein transport	BIOLOGICAL_PROCESS	0.00464883	33	99
GO:0098840	protein transport along microtubule	BIOLOGICAL_PROCESS	0.00464883	33	99
GO:0071470	cellular response to osmotic stress	BIOLOGICAL_PROCESS	0.00475482	26	69
GO:0010769	regulation of cell morphogenesis involved in differentiation	BIOLOGICAL_PROCESS	0.00478718	157	754
GO:0022610	biological adhesion	BIOLOGICAL_PROCESS	0.00483626	473	2648
GO:0035239	tube morphogenesis	BIOLOGICAL_PROCESS	0.00484962	347	1876
GO:0070848	response to growth factor	BIOLOGICAL_PROCESS	0.00491266	310	1653
GO:0031396	regulation of protein ubiquitination	BIOLOGICAL_PROCESS	0.00492934	134	625
GO:0072659	protein localization to plasma membrane	BIOLOGICAL_PROCESS	0.00493016	153	732
GO:0030832	regulation of actin filament length	BIOLOGICAL_PROCESS	0.00494106	86	363
GO:0044265	cellular macromolecule catabolic process	BIOLOGICAL_PROCESS	0.00494106	331	1780
GO:0051049	regulation of transport	BIOLOGICAL_PROCESS	0.00499717	674	3908
GO:0044773	mitotic DNA damage checkpoint	BIOLOGICAL_PROCESS	0.00499886	66	259
GO:0080134	regulation of response to stress	BIOLOGICAL_PROCESS	0.00506924	562	3204
GO:0090073	positive regulation of protein homodimerization activity	BIOLOGICAL_PROCESS	0.00511812	9	9
GO:0042692	muscle cell differentiation	BIOLOGICAL_PROCESS	0.00511812	173	847
GO:0099404	mitotic sister chromatid cohesion, telomeric	BIOLOGICAL_PROCESS	0.00511812	9	9
GO:0099403	maintenance of mitotic sister chromatid cohesion, telomeric	BIOLOGICAL_PROCESS	0.00511812	9	9
GO:1904908	negative regulation of maintenance of mitotic sister chromatid cohesion, telomeric	BIOLOGICAL_PROCESS	0.00511812	9	9
GO:1904907	regulation of maintenance of mitotic sister chromatid cohesion, telomeric	BIOLOGICAL_PROCESS	0.00511812	9	9
GO:0009267	cellular response to starvation	BIOLOGICAL_PROCESS	0.0052026	75	306
GO:0042770	signal transduction in response to DNA damage	BIOLOGICAL_PROCESS	0.00521192	95	412
GO:0044786	cell cycle DNA replication	BIOLOGICAL_PROCESS	0.00532864	27	74
GO:0009987	cellular process	BIOLOGICAL_PROCESS	0.00532864	2354	15174
GO:0051258	protein polymerization	BIOLOGICAL_PROCESS	0.00534588	122	560
GO:0061647	histone H3-K9 modification	BIOLOGICAL_PROCESS	0.00544829	38	123
GO:0045943	positive regulation of transcription by RNA polymerase I	BIOLOGICAL_PROCESS	0.00552833	16	31
GO:0007018	microtubule-based movement	BIOLOGICAL_PROCESS	0.00558033	75	307
GO:0034330	cell junction organization	BIOLOGICAL_PROCESS	0.00560681	150	718
GO:0044782	cilium organization	BIOLOGICAL_PROCESS	0.00568777	148	707
GO:0006886	intracellular protein transport	BIOLOGICAL_PROCESS	0.00568777	293	1556
GO:0097190	apoptotic signaling pathway	BIOLOGICAL_PROCESS	0.00571885	247	1282
GO:0045875	negative regulation of sister chromatid cohesion	BIOLOGICAL_PROCESS	0.00589126	10	12
GO:0048041	focal adhesion assembly	BIOLOGICAL_PROCESS	0.00599798	70	282
GO:0007045	cell-substrate adherens junction assembly	BIOLOGICAL_PROCESS	0.00599798	70	282
GO:0051683	establishment of Golgi localization	BIOLOGICAL_PROCESS	0.00608739	17	35
GO:0042176	regulation of protein catabolic process	BIOLOGICAL_PROCESS	0.00618008	175	863
GO:0032535	regulation of cellular component size	BIOLOGICAL_PROCESS	0.0062155	157	760
GO:0018027	peptidyl-lysine dimethylation	BIOLOGICAL_PROCESS	0.00627754	15	28
GO:0051272	positive regulation of cellular component movement	BIOLOGICAL_PROCESS	0.00674196	280	1483
GO:0071103	DNA conformation change	BIOLOGICAL_PROCESS	0.0070973	93	406
GO:0032147	activation of protein kinase activity	BIOLOGICAL_PROCESS	0.00712759	135	638
GO:2001251	negative regulation of chromosome organization	BIOLOGICAL_PROCESS	0.00715123	69	279
GO:0055002	striated muscle cell development	BIOLOGICAL_PROCESS	0.00715123	90	390
GO:0048662	negative regulation of smooth muscle cell proliferation	BIOLOGICAL_PROCESS	0.00728215	27	76
GO:0032434	regulation of proteasomal ubiquitin-dependent protein catabolic process	BIOLOGICAL_PROCESS	0.00733017	58	223
GO:0009887	animal organ morphogenesis	BIOLOGICAL_PROCESS	0.0075303	378	2080
GO:0042594	response to starvation	BIOLOGICAL_PROCESS	0.0075367	82	348
GO:0048667	cell morphogenesis involved in neuron differentiation	BIOLOGICAL_PROCESS	0.00766646	267	1409
GO:0000165	MAPK cascade	BIOLOGICAL_PROCESS	0.00774733	319	1722
GO:1901983	regulation of protein acetylation	BIOLOGICAL_PROCESS	0.00775827	62	244
GO:1902533	positive regulation of intracellular signal transduction	BIOLOGICAL_PROCESS	0.00778675	399	2210
GO:0034086	maintenance of sister chromatid cohesion	BIOLOGICAL_PROCESS	0.00784672	13	22
GO:0034088	maintenance of mitotic sister chromatid cohesion	BIOLOGICAL_PROCESS	0.00784672	13	22
GO:0007088	regulation of mitotic nuclear division	BIOLOGICAL_PROCESS	0.007915	72	296
GO:0031503	protein-containing complex localization	BIOLOGICAL_PROCESS	0.00799875	100	446
GO:0050864	regulation of B cell activation	BIOLOGICAL_PROCESS	0.0080001	51	189
GO:0034446	substrate adhesion-dependent cell spreading	BIOLOGICAL_PROCESS	0.0080405	53	199
GO:0006356	regulation of transcription by RNA polymerase I	BIOLOGICAL_PROCESS	0.00810816	18	40
GO:0071897	DNA biosynthetic process	BIOLOGICAL_PROCESS	0.00814795	97	430
GO:0071902	positive regulation of protein serine/threonine kinase activity	BIOLOGICAL_PROCESS	0.00816493	164	806
GO:0051495	positive regulation of cytoskeleton organization	BIOLOGICAL_PROCESS	0.0081784	132	624
GO:1903364	positive regulation of cellular protein catabolic process	BIOLOGICAL_PROCESS	0.00818149	64	255
GO:0023014	signal transduction by protein phosphorylation	BIOLOGICAL_PROCESS	0.00840228	319	1725
GO:0034091	regulation of maintenance of sister chromatid cohesion	BIOLOGICAL_PROCESS	0.00840228	12	19
GO:0034182	regulation of maintenance of mitotic sister chromatid cohesion	BIOLOGICAL_PROCESS	0.00840228	12	19
GO:0040008	regulation of growth	BIOLOGICAL_PROCESS	0.00842076	281	1496
GO:0070507	regulation of microtubule cytoskeleton organization	BIOLOGICAL_PROCESS	0.0084349	102	458
GO:0006364	rRNA processing	BIOLOGICAL_PROCESS	0.00866138	50	185
GO:2000147	positive regulation of cell motility	BIOLOGICAL_PROCESS	0.0086621	269	1425
GO:0099518	vesicle cytoskeletal trafficking	BIOLOGICAL_PROCESS	0.00866361	29	86
GO:0045184	establishment of protein localization	BIOLOGICAL_PROCESS	0.00866361	596	3441
GO:0010998	regulation of translational initiation by eIF2 alpha phosphorylation	BIOLOGICAL_PROCESS	0.00868371	10	13
GO:0048193	Golgi vesicle transport	BIOLOGICAL_PROCESS	0.00872122	152	739
GO:0060271	cilium assembly	BIOLOGICAL_PROCESS	0.0087981	146	705
GO:0018105	peptidyl-serine phosphorylation	BIOLOGICAL_PROCESS	0.00887048	119	553
GO:0044419	interspecies interaction between organisms	BIOLOGICAL_PROCESS	0.00887993	290	1552
GO:0034976	response to endoplasmic reticulum stress	BIOLOGICAL_PROCESS	0.00888085	124	581
GO:0032436	positive regulation of proteasomal ubiquitin-dependent protein catabolic process	BIOLOGICAL_PROCESS	0.00889985	44	156
GO:0044788	modulation by host of viral process	BIOLOGICAL_PROCESS	0.00911061	28	82
GO:0048511	rhythmic process	BIOLOGICAL_PROCESS	0.0095502	95	422
GO:0006508	proteolysis	BIOLOGICAL_PROCESS	0.0095506	474	2682
GO:0010508	positive regulation of autophagy	BIOLOGICAL_PROCESS	0.00981161	75	315
GO:0061756	leukocyte adhesion to vascular endothelial cell	BIOLOGICAL_PROCESS	0.00990468	29	87
GO:0030890	positive regulation of B cell proliferation	BIOLOGICAL_PROCESS	0.0100753	21	53
GO:0007052	mitotic spindle organization	BIOLOGICAL_PROCESS	0.0102036	47	172
GO:0043065	positive regulation of apoptotic process	BIOLOGICAL_PROCESS	0.0102652	303	1635
GO:0008360	regulation of cell shape	BIOLOGICAL_PROCESS	0.0102972	76	321
GO:0051603	proteolysis involved in cellular protein catabolic process	BIOLOGICAL_PROCESS	0.0104322	221	1145
GO:0043393	regulation of protein binding	BIOLOGICAL_PROCESS	0.0104898	149	726
GO:0044839	cell cycle G2/M phase transition	BIOLOGICAL_PROCESS	0.0104898	106	484
GO:0051093	negative regulation of developmental process	BIOLOGICAL_PROCESS	0.0105519	385	2136
GO:1904743	negative regulation of telomeric DNA binding	BIOLOGICAL_PROCESS	0.0105519	8	8
GO:0002768	immune response-regulating cell surface receptor signaling pathway	BIOLOGICAL_PROCESS	0.0105519	170	847
GO:0042326	negative regulation of phosphorylation	BIOLOGICAL_PROCESS	0.0106255	208	1069
GO:0072395	signal transduction involved in cell cycle checkpoint	BIOLOGICAL_PROCESS	0.0106762	43	153
GO:0010639	negative regulation of organelle organization	BIOLOGICAL_PROCESS	0.011185	147	716
GO:0071476	cellular hypotonic response	BIOLOGICAL_PROCESS	0.0112499	12	20
GO:0042100	B cell proliferation	BIOLOGICAL_PROCESS	0.0112658	31	97
GO:0032233	positive regulation of actin filament bundle assembly	BIOLOGICAL_PROCESS	0.0112658	51	193
GO:0021915	neural tube development	BIOLOGICAL_PROCESS	0.0114408	74	312
GO:0032743	positive regulation of interleukin-2 production	BIOLOGICAL_PROCESS	0.0116358	17	38
GO:1904357	negative regulation of telomere maintenance via telomere lengthening	BIOLOGICAL_PROCESS	0.0116786	22	58
GO:0010033	response to organic substance	BIOLOGICAL_PROCESS	0.0119179	972	5862
GO:0034092	negative regulation of maintenance of sister chromatid cohesion	BIOLOGICAL_PROCESS	0.0120598	9	11
GO:0034183	negative regulation of maintenance of mitotic sister chromatid cohesion	BIOLOGICAL_PROCESS	0.0120598	9	11
GO:0030038	contractile actin filament bundle assembly	BIOLOGICAL_PROCESS	0.0121633	62	250
GO:0043149	stress fiber assembly	BIOLOGICAL_PROCESS	0.0121633	62	250
GO:1902850	microtubule cytoskeleton organization involved in mitosis	BIOLOGICAL_PROCESS	0.0122452	49	184
GO:0061614	pri-miRNA transcription by RNA polymerase II	BIOLOGICAL_PROCESS	0.0122452	48	179
GO:1901800	positive regulation of proteasomal protein catabolic process	BIOLOGICAL_PROCESS	0.0122452	50	189
GO:1902115	regulation of organelle assembly	BIOLOGICAL_PROCESS	0.0122696	106	487
GO:0007098	centrosome cycle	BIOLOGICAL_PROCESS	0.0122908	70	292
GO:0036091	positive regulation of transcription from RNA polymerase II promoter in response to oxidative stress	BIOLOGICAL_PROCESS	0.0123344	10	14
GO:0048813	dendrite morphogenesis	BIOLOGICAL_PROCESS	0.0125269	69	287
GO:0071166	ribonucleoprotein complex localization	BIOLOGICAL_PROCESS	0.0125789	41	145
GO:0071426	ribonucleoprotein complex export from nucleus	BIOLOGICAL_PROCESS	0.0125789	41	145
GO:0032271	regulation of protein polymerization	BIOLOGICAL_PROCESS	0.0127028	99	449
GO:0071363	cellular response to growth factor stimulus	BIOLOGICAL_PROCESS	0.012707	293	1582
GO:0048738	cardiac muscle tissue development	BIOLOGICAL_PROCESS	0.0128302	115	538
GO:0051403	stress-activated MAPK cascade	BIOLOGICAL_PROCESS	0.0128374	152	748
GO:0043408	regulation of MAPK cascade	BIOLOGICAL_PROCESS	0.0131236	309	1680
GO:0051028	mRNA transport	BIOLOGICAL_PROCESS	0.0131455	45	165
GO:2000756	regulation of peptidyl-lysine acetylation	BIOLOGICAL_PROCESS	0.0132106	52	200
GO:0045814	negative regulation of gene expression, epigenetic	BIOLOGICAL_PROCESS	0.0132533	47	175
GO:0098657	import into cell	BIOLOGICAL_PROCESS	0.0133236	269	1439
GO:0002429	immune response-activating cell surface receptor signaling pathway	BIOLOGICAL_PROCESS	0.013507	153	755
GO:0034329	cell junction assembly	BIOLOGICAL_PROCESS	0.013527	132	635
GO:0008156	negative regulation of DNA replication	BIOLOGICAL_PROCESS	0.0135452	22	59
GO:0033260	nuclear DNA replication	BIOLOGICAL_PROCESS	0.0135452	22	59
GO:0050851	antigen receptor-mediated signaling pathway	BIOLOGICAL_PROCESS	0.0137178	96	434
GO:0007266	Rho protein signal transduction	BIOLOGICAL_PROCESS	0.0138027	74	315
GO:0043923	positive regulation by host of viral transcription	BIOLOGICAL_PROCESS	0.0139136	21	55
GO:0006914	autophagy	BIOLOGICAL_PROCESS	0.0139996	208	1077
GO:0051255	spindle midzone assembly	BIOLOGICAL_PROCESS	0.0139996	17	39
GO:0061919	process utilizing autophagic mechanism	BIOLOGICAL_PROCESS	0.0139996	208	1077
GO:0006406	mRNA export from nucleus	BIOLOGICAL_PROCESS	0.014056	37	127
GO:0034401	chromatin organization involved in regulation of transcription	BIOLOGICAL_PROCESS	0.014056	43	156
GO:0071427	mRNA-containing ribonucleoprotein complex export from nucleus	BIOLOGICAL_PROCESS	0.014056	37	127
GO:0090307	mitotic spindle assembly	BIOLOGICAL_PROCESS	0.014148	31	99
GO:0040017	positive regulation of locomotion	BIOLOGICAL_PROCESS	0.0143132	285	1538
GO:0035690	cellular response to drug	BIOLOGICAL_PROCESS	0.0149403	175	885
GO:0051983	regulation of chromosome segregation	BIOLOGICAL_PROCESS	0.0153979	42	152
GO:0061136	regulation of proteasomal protein catabolic process	BIOLOGICAL_PROCESS	0.0154623	85	376
GO:1903320	regulation of protein modification by small protein conjugation or removal	BIOLOGICAL_PROCESS	0.0154623	146	718
GO:0016050	vesicle organization	BIOLOGICAL_PROCESS	0.0155684	110	514
GO:0051865	protein autoubiquitination	BIOLOGICAL_PROCESS	0.0157489	48	182
GO:0048814	regulation of dendrite morphogenesis	BIOLOGICAL_PROCESS	0.0157489	47	177
GO:0045666	positive regulation of neuron differentiation	BIOLOGICAL_PROCESS	0.0157489	184	939
GO:1903391	regulation of adherens junction organization	BIOLOGICAL_PROCESS	0.0158381	58	233
GO:0051256	mitotic spindle midzone assembly	BIOLOGICAL_PROCESS	0.0158437	15	32
GO:1902905	positive regulation of supramolecular fiber organization	BIOLOGICAL_PROCESS	0.0158437	111	520
GO:0042254	ribosome biogenesis	BIOLOGICAL_PROCESS	0.0159399	76	328
GO:0035329	hippo signaling	BIOLOGICAL_PROCESS	0.0159399	38	133
GO:0007254	JNK cascade	BIOLOGICAL_PROCESS	0.0159399	125	599
GO:0006470	protein dephosphorylation	BIOLOGICAL_PROCESS	0.0159461	109	509
GO:0045646	regulation of erythrocyte differentiation	BIOLOGICAL_PROCESS	0.0159461	57	228
GO:1903912	negative regulation of endoplasmic reticulum stress-induced eIF2 alpha phosphorylation	BIOLOGICAL_PROCESS	0.0161129	8	9
GO:0006348	chromatin silencing at telomere	BIOLOGICAL_PROCESS	0.0161129	8	9
GO:0045637	regulation of myeloid cell differentiation	BIOLOGICAL_PROCESS	0.0161129	151	748
GO:0043405	regulation of MAP kinase activity	BIOLOGICAL_PROCESS	0.0162977	148	731
GO:0097549	chromatin organization involved in negative regulation of transcription	BIOLOGICAL_PROCESS	0.0163406	40	143
GO:0006342	chromatin silencing	BIOLOGICAL_PROCESS	0.0163406	40	143
GO:0030330	DNA damage response, signal transduction by p53 class mediator	BIOLOGICAL_PROCESS	0.0164608	68	286
GO:0006368	transcription elongation from RNA polymerase II promoter	BIOLOGICAL_PROCESS	0.0164955	32	105
GO:0072422	signal transduction involved in DNA damage checkpoint	BIOLOGICAL_PROCESS	0.0166548	42	153
GO:0072401	signal transduction involved in DNA integrity checkpoint	BIOLOGICAL_PROCESS	0.0166548	42	153
GO:0042274	ribosomal small subunit biogenesis	BIOLOGICAL_PROCESS	0.0169172	18	44
GO:1902498	regulation of protein autoubiquitination	BIOLOGICAL_PROCESS	0.017064	9	12
GO:0048387	negative regulation of retinoic acid receptor signaling pathway	BIOLOGICAL_PROCESS	0.017064	9	12
GO:0034097	response to cytokine	BIOLOGICAL_PROCESS	0.0171461	380	2125
GO:0010921	regulation of phosphatase activity	BIOLOGICAL_PROCESS	0.0172607	80	351
GO:0032205	negative regulation of telomere maintenance	BIOLOGICAL_PROCESS	0.0174245	23	65
GO:0051492	regulation of stress fiber assembly	BIOLOGICAL_PROCESS	0.017665	54	214
GO:0051236	establishment of RNA localization	BIOLOGICAL_PROCESS	0.0179063	59	240
GO:0031098	stress-activated protein kinase signaling cascade	BIOLOGICAL_PROCESS	0.01809	155	774
GO:2001233	regulation of apoptotic signaling pathway	BIOLOGICAL_PROCESS	0.0180997	185	949
GO:0009628	response to abiotic stimulus	BIOLOGICAL_PROCESS	0.0186677	450	2562
GO:0010632	regulation of epithelial cell migration	BIOLOGICAL_PROCESS	0.0188029	165	833
GO:0051054	positive regulation of DNA metabolic process	BIOLOGICAL_PROCESS	0.0188999	128	620
GO:0048568	embryonic organ development	BIOLOGICAL_PROCESS	0.0188999	179	915
GO:0048385	regulation of retinoic acid receptor signaling pathway	BIOLOGICAL_PROCESS	0.0188999	12	22
GO:0001933	negative regulation of protein phosphorylation	BIOLOGICAL_PROCESS	0.0190582	189	974
GO:0044827	modulation by host of viral genome replication	BIOLOGICAL_PROCESS	0.0192863	15	33
GO:0000086	G2/M transition of mitotic cell cycle	BIOLOGICAL_PROCESS	0.0192863	93	424
GO:0031109	microtubule polymerization or depolymerization	BIOLOGICAL_PROCESS	0.0192863	63	262
GO:0050658	RNA transport	BIOLOGICAL_PROCESS	0.0194666	58	236
GO:0050657	nucleic acid transport	BIOLOGICAL_PROCESS	0.0194666	58	236
GO:0048729	tissue morphogenesis	BIOLOGICAL_PROCESS	0.0197227	278	1507
GO:0006405	RNA export from nucleus	BIOLOGICAL_PROCESS	0.020109	44	165
GO:0032608	interferon-beta production	BIOLOGICAL_PROCESS	0.020109	23	66
GO:0051642	centrosome localization	BIOLOGICAL_PROCESS	0.0201419	18	45
GO:0043409	negative regulation of MAPK cascade	BIOLOGICAL_PROCESS	0.020373	87	392
GO:0007044	cell-substrate junction assembly	BIOLOGICAL_PROCESS	0.020373	73	316
GO:0034660	ncRNA metabolic process	BIOLOGICAL_PROCESS	0.0206474	128	622
GO:0036003	positive regulation of transcription from RNA polymerase II promoter in response to stress	BIOLOGICAL_PROCESS	0.02069	25	75
GO:0051147	regulation of muscle cell differentiation	BIOLOGICAL_PROCESS	0.0209824	88	398
GO:0030579	ubiquitin-dependent SMAD protein catabolic process	BIOLOGICAL_PROCESS	0.0210193	11	19
GO:2000269	regulation of fibroblast apoptotic process	BIOLOGICAL_PROCESS	0.0210737	13	26
GO:0045945	positive regulation of transcription by RNA polymerase III	BIOLOGICAL_PROCESS	0.0210737	13	26
GO:0043473	pigmentation	BIOLOGICAL_PROCESS	0.021119	38	136
GO:0010768	negative regulation of transcription from RNA polymerase II promoter in response to UV-induced DNA damage	BIOLOGICAL_PROCESS	0.0212684	7	7
GO:0031571	mitotic G1 DNA damage checkpoint	BIOLOGICAL_PROCESS	0.0213656	39	141
GO:0033148	positive regulation of intracellular estrogen receptor signaling pathway	BIOLOGICAL_PROCESS	0.0219666	21	58
GO:0001775	cell activation	BIOLOGICAL_PROCESS	0.0223726	462	2645
GO:0030490	maturation of SSU-rRNA	BIOLOGICAL_PROCESS	0.0227592	14	30
GO:0032092	positive regulation of protein binding	BIOLOGICAL_PROCESS	0.0228435	76	334
GO:0016188	synaptic vesicle maturation	BIOLOGICAL_PROCESS	0.0228866	10	16
GO:1904778	positive regulation of protein localization to cell cortex	BIOLOGICAL_PROCESS	0.0228866	10	16
GO:1900363	regulation of mRNA polyadenylation	BIOLOGICAL_PROCESS	0.0228866	10	16
GO:0070661	leukocyte proliferation	BIOLOGICAL_PROCESS	0.0229568	108	511
GO:0007417	central nervous system development	BIOLOGICAL_PROCESS	0.0234062	393	2218
GO:0044783	G1 DNA damage checkpoint	BIOLOGICAL_PROCESS	0.0235318	39	142
GO:0000022	mitotic spindle elongation	BIOLOGICAL_PROCESS	0.0236216	15	34
GO:0046839	phospholipid dephosphorylation	BIOLOGICAL_PROCESS	0.0236216	15	34
GO:1904742	regulation of telomeric DNA binding	BIOLOGICAL_PROCESS	0.0237438	8	10
GO:0031589	cell-substrate adhesion	BIOLOGICAL_PROCESS	0.0239037	169	863
GO:0045876	positive regulation of sister chromatid cohesion	BIOLOGICAL_PROCESS	0.0239037	9	13
GO:0043558	regulation of translational initiation in response to stress	BIOLOGICAL_PROCESS	0.0240591	12	23
GO:0006971	hypotonic response	BIOLOGICAL_PROCESS	0.0240591	12	23
GO:1901522	positive regulation of transcription from RNA polymerase II promoter involved in cellular response to chemical stimulus	BIOLOGICAL_PROCESS	0.0241217	22	63
GO:0010634	positive regulation of epithelial cell migration	BIOLOGICAL_PROCESS	0.0242156	124	603
GO:0110020	regulation of actomyosin structure organization	BIOLOGICAL_PROCESS	0.0243694	57	234
GO:0048010	vascular endothelial growth factor receptor signaling pathway	BIOLOGICAL_PROCESS	0.0247987	56	229
GO:1900024	regulation of substrate adhesion-dependent cell spreading	BIOLOGICAL_PROCESS	0.0248132	36	128
GO:0019080	viral gene expression	BIOLOGICAL_PROCESS	0.0248132	50	198
GO:0006403	RNA localization	BIOLOGICAL_PROCESS	0.0251243	63	266
GO:0006310	DNA recombination	BIOLOGICAL_PROCESS	0.025222	87	396
GO:0006278	RNA-dependent DNA biosynthetic process	BIOLOGICAL_PROCESS	0.0257854	45	173
GO:0051496	positive regulation of stress fiber assembly	BIOLOGICAL_PROCESS	0.0259228	43	163
GO:0045005	DNA-dependent DNA replication maintenance of fidelity	BIOLOGICAL_PROCESS	0.0264531	20	55
GO:0006275	regulation of DNA replication	BIOLOGICAL_PROCESS	0.026995	50	199
GO:0046710	GDP metabolic process	BIOLOGICAL_PROCESS	0.027056	6	5
GO:0000726	non-recombinational repair	BIOLOGICAL_PROCESS	0.0271186	35	124
GO:1905435	regulation of histone H3-K4 trimethylation	BIOLOGICAL_PROCESS	0.027308	4	1
GO:1905437	positive regulation of histone H3-K4 trimethylation	BIOLOGICAL_PROCESS	0.027308	4	1
GO:1902161	positive regulation of cyclic nucleotide-gated ion channel activity	BIOLOGICAL_PROCESS	0.027308	4	1
GO:0045950	negative regulation of mitotic recombination	BIOLOGICAL_PROCESS	0.027308	4	1
GO:1902402	signal transduction involved in mitotic DNA damage checkpoint	BIOLOGICAL_PROCESS	0.0275688	37	134
GO:1902403	signal transduction involved in mitotic DNA integrity checkpoint	BIOLOGICAL_PROCESS	0.0275688	37	134
GO:0072413	signal transduction involved in mitotic cell cycle checkpoint	BIOLOGICAL_PROCESS	0.0275688	37	134
GO:0019083	viral transcription	BIOLOGICAL_PROCESS	0.0276944	46	179
GO:0044819	mitotic G1/S transition checkpoint	BIOLOGICAL_PROCESS	0.0279381	39	144
GO:0016578	histone deubiquitination	BIOLOGICAL_PROCESS	0.0279381	18	47
GO:0061842	microtubule organizing center localization	BIOLOGICAL_PROCESS	0.0279381	18	47
GO:0043244	regulation of protein complex disassembly	BIOLOGICAL_PROCESS	0.0279386	44	169
GO:0030041	actin filament polymerization	BIOLOGICAL_PROCESS	0.0279471	81	365
GO:0045815	positive regulation of gene expression, epigenetic	BIOLOGICAL_PROCESS	0.0279471	32	110
GO:0010324	membrane invagination	BIOLOGICAL_PROCESS	0.0279673	43	164
GO:0051249	regulation of lymphocyte activation	BIOLOGICAL_PROCESS	0.0282934	186	968
GO:0051231	spindle elongation	BIOLOGICAL_PROCESS	0.0282958	15	35
GO:0031297	replication fork processing	BIOLOGICAL_PROCESS	0.0283166	17	43
GO:0002262	myeloid cell homeostasis	BIOLOGICAL_PROCESS	0.028701	84	382
GO:0044257	cellular protein catabolic process	BIOLOGICAL_PROCESS	0.0288567	234	1255
GO:0032386	regulation of intracellular transport	BIOLOGICAL_PROCESS	0.0291726	175	904
GO:0015074	DNA integration	BIOLOGICAL_PROCESS	0.0293992	30	101
GO:0031334	positive regulation of protein complex assembly	BIOLOGICAL_PROCESS	0.0294911	116	562
GO:0032886	regulation of microtubule-based process	BIOLOGICAL_PROCESS	0.0295447	107	511
GO:0033045	regulation of sister chromatid segregation	BIOLOGICAL_PROCESS	0.0298672	36	130
GO:0018209	peptidyl-serine modification	BIOLOGICAL_PROCESS	0.0301127	121	591
GO:0046782	regulation of viral transcription	BIOLOGICAL_PROCESS	0.0301951	44	170
GO:0046856	phosphatidylinositol dephosphorylation	BIOLOGICAL_PROCESS	0.0301951	12	24
GO:0030162	regulation of proteolysis	BIOLOGICAL_PROCESS	0.030218	280	1535
GO:0007004	telomere maintenance via telomerase	BIOLOGICAL_PROCESS	0.0302617	43	165
GO:0045445	myoblast differentiation	BIOLOGICAL_PROCESS	0.0303926	41	155
GO:0060996	dendritic spine development	BIOLOGICAL_PROCESS	0.0303933	51	206
GO:0008285	negative regulation of cell population proliferation	BIOLOGICAL_PROCESS	0.0303933	288	1584
GO:0002757	immune response-activating signal transduction	BIOLOGICAL_PROCESS	0.0304074	214	1137
GO:0006990	positive regulation of transcription from RNA polymerase II promoter involved in unfolded protein response	BIOLOGICAL_PROCESS	0.0305787	5	3
GO:0070375	ERK5 cascade	BIOLOGICAL_PROCESS	0.0305787	5	3
GO:0071236	cellular response to antibiotic	BIOLOGICAL_PROCESS	0.0313129	72	318
GO:0048488	synaptic vesicle endocytosis	BIOLOGICAL_PROCESS	0.0313482	33	116
GO:0140238	presynaptic endocytosis	BIOLOGICAL_PROCESS	0.0313482	33	116
GO:0006303	double-strand break repair via nonhomologous end joining	BIOLOGICAL_PROCESS	0.0313482	33	116
GO:0031061	negative regulation of histone methylation	BIOLOGICAL_PROCESS	0.0313738	19	52
GO:0051651	maintenance of location in cell	BIOLOGICAL_PROCESS	0.0313754	64	275
GO:0032648	regulation of interferon-beta production	BIOLOGICAL_PROCESS	0.0313754	22	65
GO:0045807	positive regulation of endocytosis	BIOLOGICAL_PROCESS	0.031415	48	191
GO:0043981	histone H4-K5 acetylation	BIOLOGICAL_PROCESS	0.0320603	13	28
GO:0043982	histone H4-K8 acetylation	BIOLOGICAL_PROCESS	0.0320603	13	28
GO:0035995	detection of muscle stretch	BIOLOGICAL_PROCESS	0.0320603	7	8
GO:0010767	regulation of transcription from RNA polymerase II promoter in response to UV-induced DNA damage	BIOLOGICAL_PROCESS	0.0320603	7	8
GO:0070816	phosphorylation of RNA polymerase II C-terminal domain	BIOLOGICAL_PROCESS	0.0320603	13	28
GO:1902237	positive regulation of endoplasmic reticulum stress-induced intrinsic apoptotic signaling pathway	BIOLOGICAL_PROCESS	0.0321095	9	14
GO:0060998	regulation of dendritic spine development	BIOLOGICAL_PROCESS	0.0323945	36	131
GO:1905268	negative regulation of chromatin organization	BIOLOGICAL_PROCESS	0.0327377	38	141
GO:0010507	negative regulation of autophagy	BIOLOGICAL_PROCESS	0.0327377	42	161
GO:0051235	maintenance of location	BIOLOGICAL_PROCESS	0.0328895	157	802
GO:0034101	erythrocyte homeostasis	BIOLOGICAL_PROCESS	0.0334181	78	352
GO:0034470	ncRNA processing	BIOLOGICAL_PROCESS	0.0334181	80	363
GO:0051146	striated muscle cell differentiation	BIOLOGICAL_PROCESS	0.0336611	133	663
GO:0006376	mRNA splice site selection	BIOLOGICAL_PROCESS	0.0336611	15	36
GO:0051058	negative regulation of small GTPase mediated signal transduction	BIOLOGICAL_PROCESS	0.033749	32	112
GO:0050684	regulation of mRNA processing	BIOLOGICAL_PROCESS	0.0341385	47	187
GO:0030098	lymphocyte differentiation	BIOLOGICAL_PROCESS	0.0341951	145	733
GO:0032943	mononuclear cell proliferation	BIOLOGICAL_PROCESS	0.0343577	100	475
GO:0071158	positive regulation of cell cycle arrest	BIOLOGICAL_PROCESS	0.0344655	46	182
GO:0003300	cardiac muscle hypertrophy	BIOLOGICAL_PROCESS	0.0348133	45	177
GO:0051817	modification of morphology or physiology of other organism involved in symbiotic interaction	BIOLOGICAL_PROCESS	0.0353054	78	353
GO:0046651	lymphocyte proliferation	BIOLOGICAL_PROCESS	0.0354787	99	470
GO:0051648	vesicle localization	BIOLOGICAL_PROCESS	0.0355181	111	538
GO:0006412	translation	BIOLOGICAL_PROCESS	0.036322	171	887
GO:0042886	amide transport	BIOLOGICAL_PROCESS	0.036322	566	3324
GO:0061013	regulation of mRNA catabolic process	BIOLOGICAL_PROCESS	0.0364022	60	256
GO:0002684	positive regulation of immune system process	BIOLOGICAL_PROCESS	0.0371941	419	2401
GO:0014896	muscle hypertrophy	BIOLOGICAL_PROCESS	0.037469	46	183
GO:0042752	regulation of circadian rhythm	BIOLOGICAL_PROCESS	0.0377538	51	209
GO:0014897	striated muscle hypertrophy	BIOLOGICAL_PROCESS	0.0378613	45	178
GO:0001505	regulation of neurotransmitter levels	BIOLOGICAL_PROCESS	0.03822	133	666
GO:0044248	cellular catabolic process	BIOLOGICAL_PROCESS	0.0386858	595	3511
GO:1904322	cellular response to forskolin	BIOLOGICAL_PROCESS	0.0389502	10	18
GO:1904321	response to forskolin	BIOLOGICAL_PROCESS	0.0389502	10	18
GO:1904776	regulation of protein localization to cell cortex	BIOLOGICAL_PROCESS	0.0389502	10	18
GO:2000271	positive regulation of fibroblast apoptotic process	BIOLOGICAL_PROCESS	0.0389502	10	18
GO:2001224	positive regulation of neuron migration	BIOLOGICAL_PROCESS	0.0389502	10	18
GO:1901985	positive regulation of protein acetylation	BIOLOGICAL_PROCESS	0.0389502	41	158
GO:0035561	regulation of chromatin binding	BIOLOGICAL_PROCESS	0.0390429	17	45
GO:0044346	fibroblast apoptotic process	BIOLOGICAL_PROCESS	0.0394744	13	29
GO:1901888	regulation of cell junction assembly	BIOLOGICAL_PROCESS	0.0396497	67	295
GO:0006323	DNA packaging	BIOLOGICAL_PROCESS	0.0396497	67	295
GO:0006352	DNA-templated transcription, initiation	BIOLOGICAL_PROCESS	0.0396497	87	405
GO:0048524	positive regulation of viral process	BIOLOGICAL_PROCESS	0.0401339	64	279
GO:0061157	mRNA destabilization	BIOLOGICAL_PROCESS	0.040379	15	37
GO:0045661	regulation of myoblast differentiation	BIOLOGICAL_PROCESS	0.04055	31	109
GO:0043406	positive regulation of MAP kinase activity	BIOLOGICAL_PROCESS	0.0407339	115	564
GO:0046825	regulation of protein export from nucleus	BIOLOGICAL_PROCESS	0.0407384	27	90
GO:0060548	negative regulation of cell death	BIOLOGICAL_PROCESS	0.041447	383	2182
GO:0034614	cellular response to reactive oxygen species	BIOLOGICAL_PROCESS	0.041651	87	406
GO:0010498	proteasomal protein catabolic process	BIOLOGICAL_PROCESS	0.0417508	162	838
GO:0050871	positive regulation of B cell activation	BIOLOGICAL_PROCESS	0.0420047	34	124
GO:0033364	mast cell secretory granule organization	BIOLOGICAL_PROCESS	0.0420047	3	0
GO:0048008	platelet-derived growth factor receptor signaling pathway	BIOLOGICAL_PROCESS	0.042217	40	154
GO:0044829	positive regulation by host of viral genome replication	BIOLOGICAL_PROCESS	0.0427891	6	6
GO:1900364	negative regulation of mRNA polyadenylation	BIOLOGICAL_PROCESS	0.0427891	6	6
GO:0050865	regulation of cell activation	BIOLOGICAL_PROCESS	0.0428135	234	1269
GO:0070213	protein auto-ADP-ribosylation	BIOLOGICAL_PROCESS	0.0433632	11	22
GO:0009991	response to extracellular stimulus	BIOLOGICAL_PROCESS	0.0433808	176	922
GO:0031397	negative regulation of protein ubiquitination	BIOLOGICAL_PROCESS	0.0446489	53	222
GO:0071345	cellular response to cytokine stimulus	BIOLOGICAL_PROCESS	0.0447417	340	1919
GO:0048646	anatomical structure formation involved in morphogenesis	BIOLOGICAL_PROCESS	0.0447554	411	2360
GO:0003012	muscle system process	BIOLOGICAL_PROCESS	0.0448088	214	1150
GO:0090263	positive regulation of canonical Wnt signaling pathway	BIOLOGICAL_PROCESS	0.0448619	56	238
GO:0030833	regulation of actin filament polymerization	BIOLOGICAL_PROCESS	0.0449418	73	330
GO:0043903	regulation of symbiosis, encompassing mutualism through parasitism	BIOLOGICAL_PROCESS	0.0451188	117	578
GO:0002253	activation of immune response	BIOLOGICAL_PROCESS	0.0451188	236	1283
GO:0098781	ncRNA transcription	BIOLOGICAL_PROCESS	0.0461367	36	135
GO:0001843	neural tube closure	BIOLOGICAL_PROCESS	0.0461367	35	130
GO:0071214	cellular response to abiotic stimulus	BIOLOGICAL_PROCESS	0.0461367	146	747
GO:0032091	negative regulation of protein binding	BIOLOGICAL_PROCESS	0.0461367	72	325
GO:0034720	histone H3-K4 demethylation	BIOLOGICAL_PROCESS	0.0461367	12	26
GO:0104004	cellular response to environmental stimulus	BIOLOGICAL_PROCESS	0.0461367	146	747
GO:0015833	peptide transport	BIOLOGICAL_PROCESS	0.0465401	558	3287
GO:2000670	positive regulation of dendritic cell apoptotic process	BIOLOGICAL_PROCESS	0.0466226	7	9
GO:0050779	RNA destabilization	BIOLOGICAL_PROCESS	0.0476822	15	38
GO:0050686	negative regulation of mRNA processing	BIOLOGICAL_PROCESS	0.0480523	14	34
GO:0001841	neural tube formation	BIOLOGICAL_PROCESS	0.048162	43	171
GO:0050792	regulation of viral process	BIOLOGICAL_PROCESS	0.0484428	105	511
GO:2001222	regulation of neuron migration	BIOLOGICAL_PROCESS	0.0484428	23	73
GO:0007050	cell cycle arrest	BIOLOGICAL_PROCESS	0.0488586	131	661
GO:0032210	regulation of telomere maintenance via telomerase	BIOLOGICAL_PROCESS	0.0498766	39	151
GO:0030218	erythrocyte differentiation	BIOLOGICAL_PROCESS	0.0499682	75	343
GO:0031981	nuclear lumen	CELLULAR_COMPONENT	7.42335e-50	1314	5951
GO:0005634	nucleus	CELLULAR_COMPONENT	1.14419e-49	1399	6497
GO:0044428	nuclear part	CELLULAR_COMPONENT	4.11478e-49	1393	6478
GO:0005654	nucleoplasm	CELLULAR_COMPONENT	4.04606e-47	1178	5203
GO:0043228	non-membrane-bounded organelle	CELLULAR_COMPONENT	6.17569e-46	1342	6248
GO:0043232	intracellular non-membrane-bounded organelle	CELLULAR_COMPONENT	6.17569e-46	1342	6247
GO:0005622	intracellular	CELLULAR_COMPONENT	1.65661e-35	2294	13345
GO:0044424	intracellular part	CELLULAR_COMPONENT	3.21624e-35	2291	13330
GO:0043229	intracellular organelle	CELLULAR_COMPONENT	1.15885e-33	2130	12095
GO:0043226	organelle	CELLULAR_COMPONENT	2.3818e-32	2164	12401
GO:0044451	nucleoplasm part	CELLULAR_COMPONENT	1.61442e-31	595	2284
GO:0044446	intracellular organelle part	CELLULAR_COMPONENT	5.20286e-31	1992	11147
GO:0044422	organelle part	CELLULAR_COMPONENT	2.46525e-28	2019	11443
GO:0031974	membrane-enclosed lumen	CELLULAR_COMPONENT	7.80667e-28	1432	7400
GO:0070013	intracellular organelle lumen	CELLULAR_COMPONENT	7.80667e-28	1432	7400
GO:0043233	organelle lumen	CELLULAR_COMPONENT	7.80667e-28	1432	7400
GO:0005856	cytoskeleton	CELLULAR_COMPONENT	3.92783e-27	829	3704
GO:0016604	nuclear body	CELLULAR_COMPONENT	2.38048e-24	482	1862
GO:0043231	intracellular membrane-bounded organelle	CELLULAR_COMPONENT	2.17729e-23	1778	9917
GO:0043227	membrane-bounded organelle	CELLULAR_COMPONENT	7.63162e-22	1966	11319
GO:0005829	cytosol	CELLULAR_COMPONENT	2.71824e-20	1214	6303
GO:0032991	protein-containing complex	CELLULAR_COMPONENT	1.24039e-19	1293	6838
GO:0005694	chromosome	CELLULAR_COMPONENT	1.67782e-18	427	1720
GO:0044430	cytoskeletal part	CELLULAR_COMPONENT	5.04933e-18	617	2782
GO:0044427	chromosomal part	CELLULAR_COMPONENT	7.02022e-16	379	1535
GO:0016607	nuclear speck	CELLULAR_COMPONENT	1.28484e-15	238	823
GO:0015630	microtubule cytoskeleton	CELLULAR_COMPONENT	1.522e-15	534	2395
GO:1902494	catalytic complex	CELLULAR_COMPONENT	6.86144e-13	439	1951
GO:0005737	cytoplasm	CELLULAR_COMPONENT	9.35743e-13	1996	11956
GO:0005730	nucleolus	CELLULAR_COMPONENT	7.1149e-12	435	1963
GO:0000785	chromatin	CELLULAR_COMPONENT	1.03898e-11	248	959
GO:0031252	cell leading edge	CELLULAR_COMPONENT	1.09412e-11	251	975
GO:1990234	transferase complex	CELLULAR_COMPONENT	3.63731e-11	294	1214
GO:0044454	nuclear chromosome part	CELLULAR_COMPONENT	3.8031e-11	238	922
GO:0005815	microtubule organizing center	CELLULAR_COMPONENT	6.02627e-11	356	1556
GO:0000228	nuclear chromosome	CELLULAR_COMPONENT	7.33134e-11	249	986
GO:0005819	spindle	CELLULAR_COMPONENT	3.38988e-10	199	747
GO:0030054	cell junction	CELLULAR_COMPONENT	4.41267e-09	456	2190
GO:0035097	histone methyltransferase complex	CELLULAR_COMPONENT	5.83998e-09	93	268
GO:0001726	ruffle	CELLULAR_COMPONENT	1.38023e-08	110	350
GO:0015629	actin cytoskeleton	CELLULAR_COMPONENT	2.38555e-08	253	1080
GO:0034708	methyltransferase complex	CELLULAR_COMPONENT	1.57418e-07	96	305
GO:0042995	cell projection	CELLULAR_COMPONENT	1.66885e-07	792	4297
GO:0000790	nuclear chromatin	CELLULAR_COMPONENT	4.66099e-07	177	716
GO:1990904	ribonucleoprotein complex	CELLULAR_COMPONENT	6.83778e-07	251	1119
GO:0070161	anchoring junction	CELLULAR_COMPONENT	8.89749e-07	175	714
GO:0044444	cytoplasmic part	CELLULAR_COMPONENT	1.12609e-06	1807	11011
GO:1904949	ATPase complex	CELLULAR_COMPONENT	1.14239e-06	56	144
GO:0031519	PcG protein complex	CELLULAR_COMPONENT	1.79704e-06	32	56
GO:0032587	ruffle membrane	CELLULAR_COMPONENT	2.46866e-06	52	132
GO:0070603	SWI/SNF superfamily-type complex	CELLULAR_COMPONENT	2.48241e-06	49	120
GO:0005912	adherens junction	CELLULAR_COMPONENT	2.98752e-06	168	693
GO:0120025	plasma membrane bounded cell projection	CELLULAR_COMPONENT	6.06206e-06	741	4084
GO:0030027	lamellipodium	CELLULAR_COMPONENT	9.29917e-06	110	409
GO:0009898	cytoplasmic side of plasma membrane	CELLULAR_COMPONENT	1.60153e-05	101	370
GO:0001650	fibrillar center	CELLULAR_COMPONENT	1.62447e-05	113	430
GO:0005813	centrosome	CELLULAR_COMPONENT	1.6937e-05	224	1023
GO:0098687	chromosomal region	CELLULAR_COMPONENT	2.60679e-05	121	476
GO:0098562	cytoplasmic side of membrane	CELLULAR_COMPONENT	3.41857e-05	110	423
GO:0035098	ESC/E(Z) complex	CELLULAR_COMPONENT	3.67902e-05	15	14
GO:0042641	actomyosin	CELLULAR_COMPONENT	6.45809e-05	59	183
GO:0016514	SWI/SNF complex	CELLULAR_COMPONENT	9.22608e-05	20	30
GO:0031256	leading edge membrane	CELLULAR_COMPONENT	9.45424e-05	89	329
GO:0000123	histone acetyltransferase complex	CELLULAR_COMPONENT	0.000101067	60	191
GO:0099080	supramolecular complex	CELLULAR_COMPONENT	0.000119348	316	1588
GO:0000922	spindle pole	CELLULAR_COMPONENT	0.000137642	87	323
GO:0099512	supramolecular fiber	CELLULAR_COMPONENT	0.000146488	314	1581
GO:0099568	cytoplasmic region	CELLULAR_COMPONENT	0.000152571	173	778
GO:0099081	supramolecular polymer	CELLULAR_COMPONENT	0.000152872	315	1588
GO:0016605	PML body	CELLULAR_COMPONENT	0.000156865	68	232
GO:0005925	focal adhesion	CELLULAR_COMPONENT	0.000161442	97	375
GO:0044452	nucleolar part	CELLULAR_COMPONENT	0.000161442	117	478
GO:0030055	cell-substrate junction	CELLULAR_COMPONENT	0.000165027	104	411
GO:1902493	acetyltransferase complex	CELLULAR_COMPONENT	0.000172468	61	200
GO:0031248	protein acetyltransferase complex	CELLULAR_COMPONENT	0.000172468	61	200
GO:0048471	perinuclear region of cytoplasm	CELLULAR_COMPONENT	0.000200925	246	1194
GO:0005667	transcription factor complex	CELLULAR_COMPONENT	0.000224236	138	594
GO:0072686	mitotic spindle	CELLULAR_COMPONENT	0.000234202	60	198
GO:0005924	cell-substrate adherens junction	CELLULAR_COMPONENT	0.000263936	97	381
GO:0005623	cell	CELLULAR_COMPONENT	0.000292281	2385	15306
GO:0044464	cell part	CELLULAR_COMPONENT	0.000292281	2385	15306
GO:0043596	nuclear replication fork	CELLULAR_COMPONENT	0.000301358	29	66
GO:0000793	condensed chromosome	CELLULAR_COMPONENT	0.000302176	87	332
GO:0017053	transcriptional repressor complex	CELLULAR_COMPONENT	0.000318891	54	173
GO:0005681	spliceosomal complex	CELLULAR_COMPONENT	0.00039666	78	290
GO:0000781	chromosome, telomeric region	CELLULAR_COMPONENT	0.000471364	52	167
GO:0120038	plasma membrane bounded cell projection part	CELLULAR_COMPONENT	0.000505584	542	2993
GO:0044463	cell projection part	CELLULAR_COMPONENT	0.000505584	542	2993
GO:0000118	histone deacetylase complex	CELLULAR_COMPONENT	0.000753174	38	108
GO:0031010	ISWI-type complex	CELLULAR_COMPONENT	0.000936415	26	60
GO:0044665	MLL1/2 complex	CELLULAR_COMPONENT	0.000949059	31	80
GO:0071339	MLL1 complex	CELLULAR_COMPONENT	0.000949059	31	80
GO:0071013	catalytic step 2 spliceosome	CELLULAR_COMPONENT	0.00113312	41	124
GO:0005938	cell cortex	CELLULAR_COMPONENT	0.00120868	119	518
GO:0099513	polymeric cytoskeletal fiber	CELLULAR_COMPONENT	0.00140303	215	1059
GO:0032432	actin filament bundle	CELLULAR_COMPONENT	0.00162472	51	173
GO:0008023	transcription elongation factor complex	CELLULAR_COMPONENT	0.00242319	26	65
GO:0034399	nuclear periphery	CELLULAR_COMPONENT	0.00317813	53	189
GO:0005874	microtubule	CELLULAR_COMPONENT	0.00328148	130	595
GO:0005911	cell-cell junction	CELLULAR_COMPONENT	0.00345339	188	924
GO:0001725	stress fiber	CELLULAR_COMPONENT	0.00345339	47	161
GO:0097517	contractile actin filament bundle	CELLULAR_COMPONENT	0.00345339	47	161
GO:0031941	filamentous actin	CELLULAR_COMPONENT	0.00345366	24	59
GO:0044450	microtubule organizing center part	CELLULAR_COMPONENT	0.00404906	86	360
GO:0005657	replication fork	CELLULAR_COMPONENT	0.00493908	41	136
GO:0000775	chromosome, centromeric region	CELLULAR_COMPONENT	0.00494106	74	300
GO:0044666	MLL3/4 complex	CELLULAR_COMPONENT	0.00534588	14	24
GO:0016363	nuclear matrix	CELLULAR_COMPONENT	0.00549951	45	156
GO:0000152	nuclear ubiquitin ligase complex	CELLULAR_COMPONENT	0.0055018	26	70
GO:0097458	neuron part	CELLULAR_COMPONENT	0.00552087	643	3717
GO:0044798	nuclear transcription factor complex	CELLULAR_COMPONENT	0.00571337	88	376
GO:0030175	filopodium	CELLULAR_COMPONENT	0.00609322	59	226
GO:0032421	stereocilium bundle	CELLULAR_COMPONENT	0.00764309	29	85
GO:0031213	RSF complex	CELLULAR_COMPONENT	0.00840228	12	19
GO:0035770	ribonucleoprotein granule	CELLULAR_COMPONENT	0.00843672	93	409
GO:0061695	transferase complex, transferring phosphorus-containing groups	CELLULAR_COMPONENT	0.0087981	86	372
GO:0097431	mitotic spindle pole	CELLULAR_COMPONENT	0.00938968	24	65
GO:0019898	extrinsic component of membrane	CELLULAR_COMPONENT	0.0094121	117	543
GO:0098858	actin-based cell projection	CELLULAR_COMPONENT	0.0103413	92	407
GO:0043005	neuron projection	CELLULAR_COMPONENT	0.0104457	506	2885
GO:0097542	ciliary tip	CELLULAR_COMPONENT	0.0109555	24	66
GO:0030424	axon	CELLULAR_COMPONENT	0.0116786	241	1267
GO:0005814	centriole	CELLULAR_COMPONENT	0.0122452	49	184
GO:0036064	ciliary basal body	CELLULAR_COMPONENT	0.0122452	48	179
GO:0044441	ciliary part	CELLULAR_COMPONENT	0.0129726	171	858
GO:1990752	microtubule end	CELLULAR_COMPONENT	0.0131568	23	63
GO:0030688	preribosome, small subunit precursor	CELLULAR_COMPONENT	0.0133015	7	6
GO:0032420	stereocilium	CELLULAR_COMPONENT	0.0135452	22	59
GO:0031253	cell projection membrane	CELLULAR_COMPONENT	0.0139136	125	596
GO:0090568	nuclear transcriptional repressor complex	CELLULAR_COMPONENT	0.0139996	17	39
GO:0005768	endosome	CELLULAR_COMPONENT	0.0153336	230	1210
GO:0090537	CERF complex	CELLULAR_COMPONENT	0.0159618	11	18
GO:0044448	cell cortex part	CELLULAR_COMPONENT	0.0162157	75	323
GO:0031234	extrinsic component of cytoplasmic side of plasma membrane	CELLULAR_COMPONENT	0.0163545	54	213
GO:1902562	H4 histone acetyltransferase complex	CELLULAR_COMPONENT	0.0166548	24	69
GO:0043296	apical junction complex	CELLULAR_COMPONENT	0.0186765	65	272
GO:0051233	spindle midzone	CELLULAR_COMPONENT	0.0188999	21	57
GO:0098862	cluster of actin-based cell projections	CELLULAR_COMPONENT	0.0189175	60	246
GO:0005876	spindle microtubule	CELLULAR_COMPONENT	0.0222287	31	103
GO:0008024	cyclin/CDK positive transcription elongation factor complex	CELLULAR_COMPONENT	0.0239037	9	13
GO:0000151	ubiquitin ligase complex	CELLULAR_COMPONENT	0.0290388	98	460
GO:0070775	H3 histone acetyltransferase complex	CELLULAR_COMPONENT	0.0301951	12	24
GO:0070776	MOZ/MORF histone acetyltransferase complex	CELLULAR_COMPONENT	0.0301951	12	24
GO:0036464	cytoplasmic ribonucleoprotein granule	CELLULAR_COMPONENT	0.0302068	84	383
GO:0030016	myofibril	CELLULAR_COMPONENT	0.0320603	120	587
GO:0002944	cyclin K-CDK12 complex	CELLULAR_COMPONENT	0.0320603	7	8
GO:0033267	axon part	CELLULAR_COMPONENT	0.0327377	163	837
GO:0030426	growth cone	CELLULAR_COMPONENT	0.0396497	59	252
GO:0016589	NURF complex	CELLULAR_COMPONENT	0.0398952	16	41
GO:0015030	Cajal body	CELLULAR_COMPONENT	0.040379	24	76
GO:0043292	contractile fiber	CELLULAR_COMPONENT	0.0404048	122	604
GO:0044304	main axon	CELLULAR_COMPONENT	0.0413283	60	258
GO:0030496	midbody	CELLULAR_COMPONENT	0.0446489	81	374
GO:0032838	plasma membrane bounded cell projection cytoplasm	CELLULAR_COMPONENT	0.0466226	57	244
GO:0008278	cohesin complex	CELLULAR_COMPONENT	0.0466226	7	9
GO:0005515	protein binding	MOLECULAR_FUNCTION	1.98932e-29	2195	12741
GO:0003676	nucleic acid binding	MOLECULAR_FUNCTION	9.37073e-28	788	3449
GO:1901363	heterocyclic compound binding	MOLECULAR_FUNCTION	3.52537e-27	1106	5357
GO:0019899	enzyme binding	MOLECULAR_FUNCTION	1.4605e-26	920	4256
GO:0097159	organic cyclic compound binding	MOLECULAR_FUNCTION	7.3179e-26	1135	5586
GO:0140110	transcription regulator activity	MOLECULAR_FUNCTION	3.84294e-24	520	2068
GO:0003677	DNA binding	MOLECULAR_FUNCTION	6.47432e-23	566	2349
GO:0005488	binding	MOLECULAR_FUNCTION	4.7335e-20	2328	14141
GO:0008134	transcription factor binding	MOLECULAR_FUNCTION	1.37946e-16	362	1427
GO:0003682	chromatin binding	MOLECULAR_FUNCTION	9.18832e-15	261	954
GO:0003712	transcription coregulator activity	MOLECULAR_FUNCTION	2.24325e-14	295	1135
GO:0051020	GTPase binding	MOLECULAR_FUNCTION	5.83883e-14	279	1063
GO:0003700	DNA-binding transcription factor activity	MOLECULAR_FUNCTION	8.20358e-14	358	1480
GO:0019904	protein domain specific binding	MOLECULAR_FUNCTION	1.88921e-13	380	1609
GO:0043167	ion binding	MOLECULAR_FUNCTION	1.88921e-13	1152	6225
GO:0043565	sequence-specific DNA binding	MOLECULAR_FUNCTION	3.93522e-13	339	1398
GO:0001067	regulatory region nucleic acid binding	MOLECULAR_FUNCTION	1.90268e-12	314	1284
GO:0000981	DNA-binding transcription factor activity, RNA polymerase II-specific	MOLECULAR_FUNCTION	2.03419e-12	327	1354
GO:0031267	small GTPase binding	MOLECULAR_FUNCTION	1.09783e-11	242	929
GO:0044212	transcription regulatory region DNA binding	MOLECULAR_FUNCTION	1.41181e-11	309	1282
GO:0042393	histone binding	MOLECULAR_FUNCTION	2.09297e-11	122	358
GO:0017016	Ras GTPase binding	MOLECULAR_FUNCTION	2.09297e-11	234	895
GO:0003690	double-stranded DNA binding	MOLECULAR_FUNCTION	3.29563e-11	307	1282
GO:0008092	cytoskeletal protein binding	MOLECULAR_FUNCTION	4.72405e-11	410	1852
GO:0003713	transcription coactivator activity	MOLECULAR_FUNCTION	7.56394e-11	183	653
GO:1990837	sequence-specific double-stranded DNA binding	MOLECULAR_FUNCTION	3.38988e-10	284	1189
GO:0140297	DNA-binding transcription factor binding	MOLECULAR_FUNCTION	4.48924e-10	228	898
GO:0140096	catalytic activity, acting on a protein	MOLECULAR_FUNCTION	5.11426e-10	596	2969
GO:0005543	phospholipid binding	MOLECULAR_FUNCTION	5.47675e-10	219	854
GO:0016740	transferase activity	MOLECULAR_FUNCTION	1.84725e-09	593	2977
GO:0046872	metal ion binding	MOLECULAR_FUNCTION	1.98129e-09	741	3871
GO:0030695	GTPase regulator activity	MOLECULAR_FUNCTION	3.12644e-09	119	380
GO:0060589	nucleoside-triphosphatase regulator activity	MOLECULAR_FUNCTION	9.62313e-09	132	450
GO:0019900	kinase binding	MOLECULAR_FUNCTION	2.29572e-08	338	1547
GO:0035064	methylated histone binding	MOLECULAR_FUNCTION	2.38555e-08	54	117
GO:0140034	methylation-dependent protein binding	MOLECULAR_FUNCTION	2.38555e-08	54	117
GO:0000976	transcription regulatory region sequence-specific DNA binding	MOLECULAR_FUNCTION	3.97592e-08	257	1109
GO:0032559	adenyl ribonucleotide binding	MOLECULAR_FUNCTION	4.48127e-08	301	1352
GO:0035091	phosphatidylinositol binding	MOLECULAR_FUNCTION	5.87564e-08	151	560
GO:0030554	adenyl nucleotide binding	MOLECULAR_FUNCTION	6.09278e-08	303	1368
GO:0043169	cation binding	MOLECULAR_FUNCTION	1.29898e-07	762	4104
GO:0005096	GTPase activator activity	MOLECULAR_FUNCTION	2.33171e-07	96	308
GO:0016301	kinase activity	MOLECULAR_FUNCTION	3.21216e-07	253	1118
GO:0004672	protein kinase activity	MOLECULAR_FUNCTION	4.68252e-07	196	816
GO:0005524	ATP binding	MOLECULAR_FUNCTION	5.01626e-07	274	1241
GO:0061629	RNA polymerase II-specific DNA-binding transcription factor binding	MOLECULAR_FUNCTION	5.33595e-07	178	723
GO:0016773	phosphotransferase activity, alcohol group as acceptor	MOLECULAR_FUNCTION	6.82432e-07	223	966
GO:0032555	purine ribonucleotide binding	MOLECULAR_FUNCTION	7.11852e-07	353	1694
GO:0017076	purine nucleotide binding	MOLECULAR_FUNCTION	7.66775e-07	355	1707
GO:0032553	ribonucleotide binding	MOLECULAR_FUNCTION	7.66775e-07	355	1707
GO:0004674	protein serine/threonine kinase activity	MOLECULAR_FUNCTION	1.10787e-06	132	496
GO:0140030	modification-dependent protein binding	MOLECULAR_FUNCTION	1.12023e-06	90	293
GO:0016772	transferase activity, transferring phosphorus-containing groups	MOLECULAR_FUNCTION	1.32993e-06	276	1269
GO:0005085	guanyl-nucleotide exchange factor activity	MOLECULAR_FUNCTION	1.82471e-06	141	547
GO:0001012	RNA polymerase II regulatory region DNA binding	MOLECULAR_FUNCTION	2.07062e-06	229	1016
GO:0035639	purine ribonucleoside triphosphate binding	MOLECULAR_FUNCTION	2.07062e-06	327	1566
GO:0019901	protein kinase binding	MOLECULAR_FUNCTION	2.74191e-06	292	1372
GO:0032947	protein-containing complex scaffold activity	MOLECULAR_FUNCTION	3.34904e-06	55	146
GO:0043168	anion binding	MOLECULAR_FUNCTION	3.52801e-06	605	3229
GO:0042623	ATPase activity, coupled	MOLECULAR_FUNCTION	3.71021e-06	120	449
GO:0035257	nuclear hormone receptor binding	MOLECULAR_FUNCTION	4.05721e-06	119	445
GO:0016887	ATPase activity	MOLECULAR_FUNCTION	5.99966e-06	132	515
GO:0000166	nucleotide binding	MOLECULAR_FUNCTION	5.99966e-06	422	2142
GO:1901265	nucleoside phosphate binding	MOLECULAR_FUNCTION	5.99966e-06	422	2142
GO:0003714	transcription corepressor activity	MOLECULAR_FUNCTION	6.75246e-06	137	542
GO:0003723	RNA binding	MOLECULAR_FUNCTION	7.85784e-06	242	1110
GO:0008289	lipid binding	MOLECULAR_FUNCTION	8.3817e-06	283	1342
GO:0000977	RNA polymerase II regulatory region sequence-specific DNA binding	MOLECULAR_FUNCTION	8.56514e-06	223	1006
GO:0008270	zinc ion binding	MOLECULAR_FUNCTION	1.06415e-05	204	905
GO:0070063	RNA polymerase binding	MOLECULAR_FUNCTION	1.06894e-05	41	96
GO:0017048	Rho GTPase binding	MOLECULAR_FUNCTION	1.08362e-05	89	308
GO:0017111	nucleoside-triphosphatase activity	MOLECULAR_FUNCTION	1.23006e-05	199	880
GO:1901981	phosphatidylinositol phosphate binding	MOLECULAR_FUNCTION	1.77484e-05	114	436
GO:0061733	peptide-lysine-N-acetyltransferase activity	MOLECULAR_FUNCTION	4.28036e-05	63	198
GO:0004402	histone acetyltransferase activity	MOLECULAR_FUNCTION	5.96825e-05	62	196
GO:0008080	N-acetyltransferase activity	MOLECULAR_FUNCTION	6.45809e-05	66	215
GO:0034212	peptide N-acetyltransferase activity	MOLECULAR_FUNCTION	6.64347e-05	64	206
GO:0098772	molecular function regulator	MOLECULAR_FUNCTION	7.43752e-05	502	2687
GO:0017124	SH3 domain binding	MOLECULAR_FUNCTION	0.000107934	67	224
GO:0003774	motor activity	MOLECULAR_FUNCTION	0.000107934	48	138
GO:0004842	ubiquitin-protein transferase activity	MOLECULAR_FUNCTION	0.000161442	138	589
GO:0004386	helicase activity	MOLECULAR_FUNCTION	0.000204446	44	125
GO:0003779	actin binding	MOLECULAR_FUNCTION	0.000206621	149	652
GO:0005088	Ras guanyl-nucleotide exchange factor activity	MOLECULAR_FUNCTION	0.000216091	108	435
GO:0044877	protein-containing complex binding	MOLECULAR_FUNCTION	0.000233271	352	1817
GO:0032452	histone demethylase activity	MOLECULAR_FUNCTION	0.000234866	25	50
GO:0016407	acetyltransferase activity	MOLECULAR_FUNCTION	0.000238728	68	236
GO:0019787	ubiquitin-like protein transferase activity	MOLECULAR_FUNCTION	0.000244958	147	644
GO:0016462	pyrophosphatase activity	MOLECULAR_FUNCTION	0.000270978	200	939
GO:0005086	ARF guanyl-nucleotide exchange factor activity	MOLECULAR_FUNCTION	0.000271008	13	13
GO:0008094	DNA-dependent ATPase activity	MOLECULAR_FUNCTION	0.000279707	46	136
GO:0016817	hydrolase activity, acting on acid anhydrides	MOLECULAR_FUNCTION	0.000313731	200	942
GO:0016818	hydrolase activity, acting on acid anhydrides, in phosphorus-containing anhydrides	MOLECULAR_FUNCTION	0.000313731	200	942
GO:0008022	protein C-terminus binding	MOLECULAR_FUNCTION	0.000322797	114	472
GO:0051427	hormone receptor binding	MOLECULAR_FUNCTION	0.000348793	121	510
GO:0001227	DNA-binding transcription repressor activity, RNA polymerase II-specific	MOLECULAR_FUNCTION	0.000383568	129	554
GO:0019902	phosphatase binding	MOLECULAR_FUNCTION	0.00039666	133	576
GO:0032451	demethylase activity	MOLECULAR_FUNCTION	0.000422289	27	60
GO:0001085	RNA polymerase II transcription factor binding	MOLECULAR_FUNCTION	0.00045773	33	84
GO:0015631	tubulin binding	MOLECULAR_FUNCTION	0.000484016	135	590
GO:0035258	steroid hormone receptor binding	MOLECULAR_FUNCTION	0.000516916	81	308
GO:0018024	histone-lysine N-methyltransferase activity	MOLECULAR_FUNCTION	0.000578939	43	128
GO:0031690	adrenergic receptor binding	MOLECULAR_FUNCTION	0.00061493	26	58
GO:0016278	lysine N-methyltransferase activity	MOLECULAR_FUNCTION	0.000625267	48	151
GO:0008013	beta-catenin binding	MOLECULAR_FUNCTION	0.000746836	58	199
GO:0030234	enzyme regulator activity	MOLECULAR_FUNCTION	0.000879687	311	1609
GO:0008047	enzyme activator activity	MOLECULAR_FUNCTION	0.000954873	180	851
GO:0016279	protein-lysine N-methyltransferase activity	MOLECULAR_FUNCTION	0.000977997	47	150
GO:0046914	transition metal ion binding	MOLECULAR_FUNCTION	0.00106678	246	1232
GO:0042054	histone methyltransferase activity	MOLECULAR_FUNCTION	0.00113312	45	142
GO:0060090	molecular adaptor activity	MOLECULAR_FUNCTION	0.00114417	97	400
GO:0016410	N-acyltransferase activity	MOLECULAR_FUNCTION	0.00114651	66	242
GO:0016741	transferase activity, transferring one-carbon groups	MOLECULAR_FUNCTION	0.00115535	76	292
GO:0043621	protein self-association	MOLECULAR_FUNCTION	0.00120314	44	138
GO:0001221	transcription cofactor binding	MOLECULAR_FUNCTION	0.00120314	44	138
GO:0000987	proximal promoter sequence-specific DNA binding	MOLECULAR_FUNCTION	0.00121473	177	839
GO:0032454	histone demethylase activity (H3-K9 specific)	MOLECULAR_FUNCTION	0.00131887	17	29
GO:0008144	drug binding	MOLECULAR_FUNCTION	0.00142183	328	1724
GO:0097367	carbohydrate derivative binding	MOLECULAR_FUNCTION	0.00179327	422	2299
GO:0008276	protein methyltransferase activity	MOLECULAR_FUNCTION	0.0018686	52	179
GO:0017137	Rab GTPase binding	MOLECULAR_FUNCTION	0.00198813	68	258
GO:0070035	purine NTP-dependent helicase activity	MOLECULAR_FUNCTION	0.00207618	32	89
GO:0008026	ATP-dependent helicase activity	MOLECULAR_FUNCTION	0.00207618	32	89
GO:0000978	RNA polymerase II proximal promoter sequence-specific DNA binding	MOLECULAR_FUNCTION	0.00251134	170	814
GO:0036094	small molecule binding	MOLECULAR_FUNCTION	0.00259947	498	2779
GO:0003824	catalytic activity	MOLECULAR_FUNCTION	0.00259947	1070	6417
GO:0042802	identical protein binding	MOLECULAR_FUNCTION	0.00275438	611	3485
GO:0051015	actin filament binding	MOLECULAR_FUNCTION	0.00284237	64	242
GO:0008170	N-methyltransferase activity	MOLECULAR_FUNCTION	0.00284237	52	183
GO:0031698	beta-2 adrenergic receptor binding	MOLECULAR_FUNCTION	0.00315793	9	8
GO:0003678	DNA helicase activity	MOLECULAR_FUNCTION	0.00326383	28	75
GO:0030159	receptor signaling complex scaffold activity	MOLECULAR_FUNCTION	0.0033754	16	29
GO:0016922	nuclear receptor binding	MOLECULAR_FUNCTION	0.00343443	79	321
GO:0008168	methyltransferase activity	MOLECULAR_FUNCTION	0.00345366	72	285
GO:0008186	RNA-dependent ATPase activity	MOLECULAR_FUNCTION	0.003641	19	40
GO:0005547	phosphatidylinositol-3,4,5-trisphosphate binding	MOLECULAR_FUNCTION	0.00441575	41	135
GO:0042826	histone deacetylase binding	MOLECULAR_FUNCTION	0.00492934	79	326
GO:0140097	catalytic activity, acting on DNA	MOLECULAR_FUNCTION	0.0051421	56	209
GO:0048365	Rac GTPase binding	MOLECULAR_FUNCTION	0.00567311	39	128
GO:0031435	mitogen-activated protein kinase kinase kinase binding	MOLECULAR_FUNCTION	0.00688607	24	63
GO:0043175	RNA polymerase core enzyme binding	MOLECULAR_FUNCTION	0.00829192	23	60
GO:0016747	transferase activity, transferring acyl groups other than amino-acyl groups	MOLECULAR_FUNCTION	0.00834244	86	371
GO:0030332	cyclin binding	MOLECULAR_FUNCTION	0.00844868	21	52
GO:0034647	histone demethylase activity (H3-trimethyl-K4 specific)	MOLECULAR_FUNCTION	0.00872122	11	16
GO:0016746	transferase activity, transferring acyl groups	MOLECULAR_FUNCTION	0.0091404	92	405
GO:0035591	signaling adaptor activity	MOLECULAR_FUNCTION	0.00914732	46	166
GO:0051219	phosphoprotein binding	MOLECULAR_FUNCTION	0.0100753	58	227
GO:0046976	histone methyltransferase activity (H3-K27 specific)	MOLECULAR_FUNCTION	0.0105519	8	8
GO:0032453	histone demethylase activity (H3-K4 specific)	MOLECULAR_FUNCTION	0.011746	14	27
GO:0008017	microtubule binding	MOLECULAR_FUNCTION	0.0131236	87	384
GO:0001099	basal RNA polymerase II transcription machinery binding	MOLECULAR_FUNCTION	0.0152021	26	77
GO:0001098	basal transcription machinery binding	MOLECULAR_FUNCTION	0.0152021	26	77
GO:0008140	cAMP response element binding protein binding	MOLECULAR_FUNCTION	0.0159618	11	18
GO:0004687	myosin light chain kinase activity	MOLECULAR_FUNCTION	0.0161129	8	9
GO:0000149	SNARE binding	MOLECULAR_FUNCTION	0.0168041	50	193
GO:0046624	sphingolipid transporter activity	MOLECULAR_FUNCTION	0.017064	9	12
GO:0030507	spectrin binding	MOLECULAR_FUNCTION	0.0177431	31	101
GO:0034593	phosphatidylinositol bisphosphate phosphatase activity	MOLECULAR_FUNCTION	0.0182946	14	29
GO:0017069	snRNA binding	MOLECULAR_FUNCTION	0.0188999	21	57
GO:0030674	protein binding, bridging	MOLECULAR_FUNCTION	0.0190986	83	369
GO:0000146	microfilament motor activity	MOLECULAR_FUNCTION	0.0198832	19	49
GO:0008757	S-adenosylmethionine-dependent methyltransferase activity	MOLECULAR_FUNCTION	0.0209824	58	237
GO:0042974	retinoic acid receptor binding	MOLECULAR_FUNCTION	0.021038	22	62
GO:0005545	1-phosphatidylinositol binding	MOLECULAR_FUNCTION	0.0228279	20	54
GO:0003777	microtubule motor activity	MOLECULAR_FUNCTION	0.0231269	23	67
GO:0000993	RNA polymerase II complex binding	MOLECULAR_FUNCTION	0.0234417	19	50
GO:1990841	promoter-specific chromatin binding	MOLECULAR_FUNCTION	0.0237438	41	152
GO:0070016	armadillo repeat domain binding	MOLECULAR_FUNCTION	0.0237438	8	10
GO:0035673	oligopeptide transmembrane transporter activity	MOLECULAR_FUNCTION	0.0237438	8	10
GO:0034458	3'-5' RNA helicase activity	MOLECULAR_FUNCTION	0.0237438	8	10
GO:0061628	H3K27me3 modified histone binding	MOLECULAR_FUNCTION	0.0239037	9	13
GO:1902936	phosphatidylinositol bisphosphate binding	MOLECULAR_FUNCTION	0.0241093	65	276
GO:0036002	pre-mRNA binding	MOLECULAR_FUNCTION	0.0252763	21	59
GO:0031697	beta-1 adrenergic receptor binding	MOLECULAR_FUNCTION	0.027308	11	20
GO:0005260	intracellularly ATP-gated chloride channel activity	MOLECULAR_FUNCTION	0.027308	4	1
GO:0015127	bilirubin transmembrane transporter activity	MOLECULAR_FUNCTION	0.027308	4	1
GO:0102756	very-long-chain 3-ketoacyl-CoA synthase activity	MOLECULAR_FUNCTION	0.027308	4	1
GO:0099142	intracellularly ATP-gated ion channel activity	MOLECULAR_FUNCTION	0.027308	4	1
GO:0106138	Sec61 translocon complex binding	MOLECULAR_FUNCTION	0.027308	4	1
GO:0034648	histone demethylase activity (H3-dimethyl-K4 specific)	MOLECULAR_FUNCTION	0.027308	11	20
GO:0004004	ATP-dependent RNA helicase activity	MOLECULAR_FUNCTION	0.0282958	15	35
GO:0001223	transcription coactivator binding	MOLECULAR_FUNCTION	0.0283961	29	96
GO:0036310	annealing helicase activity	MOLECULAR_FUNCTION	0.0300796	10	17
GO:0097322	7SK snRNA binding	MOLECULAR_FUNCTION	0.0321095	9	14
GO:0001047	core promoter binding	MOLECULAR_FUNCTION	0.0327377	42	161
GO:0008353	RNA polymerase II CTD heptapeptide repeat kinase activity	MOLECULAR_FUNCTION	0.0336286	16	40
GO:0004693	cyclin-dependent protein serine/threonine kinase activity	MOLECULAR_FUNCTION	0.0336611	15	36
GO:0043023	ribosomal large subunit binding	MOLECULAR_FUNCTION	0.0389502	10	18
GO:0052866	phosphatidylinositol phosphate phosphatase activity	MOLECULAR_FUNCTION	0.0398952	16	41
GO:0003876	AMP deaminase activity	MOLECULAR_FUNCTION	0.0420047	3	0
GO:0061849	telomeric G-quadruplex DNA binding	MOLECULAR_FUNCTION	0.0420047	3	0
GO:0047623	adenosine-phosphate deaminase activity	MOLECULAR_FUNCTION	0.0420047	3	0
GO:0001784	phosphotyrosine residue binding	MOLECULAR_FUNCTION	0.042217	35	129
GO:0070717	poly-purine tract binding	MOLECULAR_FUNCTION	0.0431012	21	63
GO:0097617	annealing activity	MOLECULAR_FUNCTION	0.0433632	11	22
GO:1990939	ATP-dependent microtubule motor activity	MOLECULAR_FUNCTION	0.0437251	18	50
GO:0044389	ubiquitin-like protein ligase binding	MOLECULAR_FUNCTION	0.0451713	136	688
GO:0031625	ubiquitin protein ligase binding	MOLECULAR_FUNCTION	0.0452165	126	630
GO:0004683	calmodulin-dependent protein kinase activity	MOLECULAR_FUNCTION	0.0466226	16	42
GO:0046966	thyroid hormone receptor binding	MOLECULAR_FUNCTION	0.0476555	13	30
GO:0008574	ATP-dependent microtubule motor activity, plus-end-directed	MOLECULAR_FUNCTION	0.0480523	14	34
GO:0047485	protein N-terminus binding	MOLECULAR_FUNCTION	0.0498766	39	151
GO:0045309	protein phosphorylated amino acid binding	MOLECULAR_FUNCTION	0.0498766	39	151

## Sheet: Liver_Down_table
GO ID	GO Term	GO Category	FDR	Number in Test	Number in Reference
GO:0044281	small molecule metabolic process	BIOLOGICAL_PROCESS	1.59146e-81	726	2420
GO:0055114	oxidation-reduction process	BIOLOGICAL_PROCESS	6.12426e-72	378	852
GO:0006082	organic acid metabolic process	BIOLOGICAL_PROCESS	3.21167e-70	456	1215
GO:0043436	oxoacid metabolic process	BIOLOGICAL_PROCESS	4.42612e-70	447	1176
GO:0019752	carboxylic acid metabolic process	BIOLOGICAL_PROCESS	7.54584e-68	416	1060
GO:0017144	drug metabolic process	BIOLOGICAL_PROCESS	5.61045e-48	366	1060
GO:0051186	cofactor metabolic process	BIOLOGICAL_PROCESS	6.80407e-48	269	626
GO:0044282	small molecule catabolic process	BIOLOGICAL_PROCESS	1.36313e-42	213	447
GO:0032787	monocarboxylic acid metabolic process	BIOLOGICAL_PROCESS	4.95101e-42	269	686
GO:0008152	metabolic process	BIOLOGICAL_PROCESS	2.77378e-39	1925	12035
GO:0016054	organic acid catabolic process	BIOLOGICAL_PROCESS	5.07783e-37	159	288
GO:0046395	carboxylic acid catabolic process	BIOLOGICAL_PROCESS	5.07783e-37	159	288
GO:0009063	cellular amino acid catabolic process	BIOLOGICAL_PROCESS	2.60928e-36	91	82
GO:0044283	small molecule biosynthetic process	BIOLOGICAL_PROCESS	6.51146e-36	306	933
GO:1901564	organonitrogen compound metabolic process	BIOLOGICAL_PROCESS	1.06794e-35	1491	8626
GO:0006520	cellular amino acid metabolic process	BIOLOGICAL_PROCESS	2.14731e-34	156	297
GO:0044237	cellular metabolic process	BIOLOGICAL_PROCESS	2.35372e-34	1848	11538
GO:0055086	nucleobase-containing small molecule metabolic process	BIOLOGICAL_PROCESS	4.27769e-33	270	799
GO:1901605	alpha-amino acid metabolic process	BIOLOGICAL_PROCESS	4.32062e-33	127	204
GO:0006790	sulfur compound metabolic process	BIOLOGICAL_PROCESS	1.09991e-32	173	377
GO:0009117	nucleotide metabolic process	BIOLOGICAL_PROCESS	1.15843e-32	251	716
GO:0006091	generation of precursor metabolites and energy	BIOLOGICAL_PROCESS	1.62119e-32	222	586
GO:0006732	coenzyme metabolic process	BIOLOGICAL_PROCESS	7.34614e-32	168	365
GO:0006753	nucleoside phosphate metabolic process	BIOLOGICAL_PROCESS	7.39541e-32	251	727
GO:0071704	organic substance metabolic process	BIOLOGICAL_PROCESS	1.60293e-31	1846	11625
GO:1901606	alpha-amino acid catabolic process	BIOLOGICAL_PROCESS	2.33034e-31	77	67
GO:0019637	organophosphate metabolic process	BIOLOGICAL_PROCESS	2.67345e-30	374	1375
GO:0016053	organic acid biosynthetic process	BIOLOGICAL_PROCESS	3.18083e-30	191	477
GO:0046394	carboxylic acid biosynthetic process	BIOLOGICAL_PROCESS	3.18083e-30	191	477
GO:0044255	cellular lipid metabolic process	BIOLOGICAL_PROCESS	1.32285e-29	357	1297
GO:0019693	ribose phosphate metabolic process	BIOLOGICAL_PROCESS	2.29656e-29	213	584
GO:0009259	ribonucleotide metabolic process	BIOLOGICAL_PROCESS	3.36547e-28	207	571
GO:0072521	purine-containing compound metabolic process	BIOLOGICAL_PROCESS	4.20106e-28	223	646
GO:0009150	purine ribonucleotide metabolic process	BIOLOGICAL_PROCESS	2.84457e-27	202	560
GO:0006629	lipid metabolic process	BIOLOGICAL_PROCESS	7.26017e-27	460	1930
GO:0006163	purine nucleotide metabolic process	BIOLOGICAL_PROCESS	7.26017e-27	210	602
GO:0006631	fatty acid metabolic process	BIOLOGICAL_PROCESS	8.24687e-27	179	463
GO:0044238	primary metabolic process	BIOLOGICAL_PROCESS	6.11394e-26	1782	11307
GO:0034032	purine nucleoside bisphosphate metabolic process	BIOLOGICAL_PROCESS	1.25938e-24	80	105
GO:0033875	ribonucleoside bisphosphate metabolic process	BIOLOGICAL_PROCESS	1.25938e-24	80	105
GO:0033865	nucleoside bisphosphate metabolic process	BIOLOGICAL_PROCESS	1.25938e-24	80	105
GO:0044248	cellular catabolic process	BIOLOGICAL_PROCESS	3.25435e-24	690	3416
GO:0006637	acyl-CoA metabolic process	BIOLOGICAL_PROCESS	4.3342e-23	68	78
GO:0035383	thioester metabolic process	BIOLOGICAL_PROCESS	4.3342e-23	68	78
GO:1901575	organic substance catabolic process	BIOLOGICAL_PROCESS	7.91468e-23	624	3039
GO:0009056	catabolic process	BIOLOGICAL_PROCESS	1.55098e-22	744	3823
GO:0022900	electron transport chain	BIOLOGICAL_PROCESS	2.31903e-21	84	137
GO:0045333	cellular respiration	BIOLOGICAL_PROCESS	1.86711e-20	88	157
GO:1901135	carbohydrate derivative metabolic process	BIOLOGICAL_PROCESS	4.6185e-20	348	1446
GO:0043648	dicarboxylic acid metabolic process	BIOLOGICAL_PROCESS	5.02458e-20	60	70
GO:0072330	monocarboxylic acid biosynthetic process	BIOLOGICAL_PROCESS	9.59446e-20	140	373
GO:0006720	isoprenoid metabolic process	BIOLOGICAL_PROCESS	9.33141e-19	69	104
GO:0009060	aerobic respiration	BIOLOGICAL_PROCESS	1.84757e-18	46	40
GO:0015980	energy derivation by oxidation of organic compounds	BIOLOGICAL_PROCESS	2.41739e-17	120	313
GO:1901568	fatty acid derivative metabolic process	BIOLOGICAL_PROCESS	4.59923e-17	87	180
GO:0006721	terpenoid metabolic process	BIOLOGICAL_PROCESS	7.65213e-17	62	93
GO:0043603	cellular amide metabolic process	BIOLOGICAL_PROCESS	1.96283e-16	337	1473
GO:0001676	long-chain fatty acid metabolic process	BIOLOGICAL_PROCESS	2.71472e-16	64	103
GO:1901566	organonitrogen compound biosynthetic process	BIOLOGICAL_PROCESS	2.82299e-16	461	2226
GO:0006807	nitrogen compound metabolic process	BIOLOGICAL_PROCESS	3.32369e-16	1694	11029
GO:1901565	organonitrogen compound catabolic process	BIOLOGICAL_PROCESS	9.96543e-16	421	1997
GO:0034754	cellular hormone metabolic process	BIOLOGICAL_PROCESS	1.59083e-15	88	198
GO:0008610	lipid biosynthetic process	BIOLOGICAL_PROCESS	2.58812e-15	254	1027
GO:0042737	drug catabolic process	BIOLOGICAL_PROCESS	5.0776e-15	68	126
GO:0008202	steroid metabolic process	BIOLOGICAL_PROCESS	2.70798e-14	160	546
GO:0006805	xenobiotic metabolic process	BIOLOGICAL_PROCESS	3.13494e-14	69	136
GO:0051188	cofactor biosynthetic process	BIOLOGICAL_PROCESS	5.82061e-14	108	301
GO:0009074	aromatic amino acid family catabolic process	BIOLOGICAL_PROCESS	9.46657e-14	26	12
GO:0071466	cellular response to xenobiotic stimulus	BIOLOGICAL_PROCESS	1.5869e-13	85	206
GO:0016999	antibiotic metabolic process	BIOLOGICAL_PROCESS	3.87719e-13	76	173
GO:0006084	acetyl-CoA metabolic process	BIOLOGICAL_PROCESS	6.16468e-13	28	18
GO:0009072	aromatic amino acid family metabolic process	BIOLOGICAL_PROCESS	1.17986e-12	29	21
GO:1901615	organic hydroxy compound metabolic process	BIOLOGICAL_PROCESS	1.43144e-12	199	786
GO:0033559	unsaturated fatty acid metabolic process	BIOLOGICAL_PROCESS	3.56339e-12	58	112
GO:0042180	cellular ketone metabolic process	BIOLOGICAL_PROCESS	4.08091e-12	126	413
GO:0006690	icosanoid metabolic process	BIOLOGICAL_PROCESS	4.12124e-12	60	120
GO:0008652	cellular amino acid biosynthetic process	BIOLOGICAL_PROCESS	5.68255e-12	43	62
GO:0016101	diterpenoid metabolic process	BIOLOGICAL_PROCESS	8.2296e-12	47	76
GO:0006633	fatty acid biosynthetic process	BIOLOGICAL_PROCESS	1.60618e-11	71	169
GO:0072350	tricarboxylic acid metabolic process	BIOLOGICAL_PROCESS	1.61197e-11	24	14
GO:0072329	monocarboxylic acid catabolic process	BIOLOGICAL_PROCESS	2.24922e-11	73	179
GO:0006575	cellular modified amino acid metabolic process	BIOLOGICAL_PROCESS	2.652e-11	83	223
GO:0006119	oxidative phosphorylation	BIOLOGICAL_PROCESS	6.98637e-11	61	135
GO:0001523	retinoid metabolic process	BIOLOGICAL_PROCESS	7.21266e-11	43	69
GO:0090407	organophosphate biosynthetic process	BIOLOGICAL_PROCESS	8.76978e-11	189	773
GO:0044242	cellular lipid catabolic process	BIOLOGICAL_PROCESS	8.76978e-11	91	266
GO:0009081	branched-chain amino acid metabolic process	BIOLOGICAL_PROCESS	1.57149e-10	24	17
GO:0098754	detoxification	BIOLOGICAL_PROCESS	1.66932e-10	48	89
GO:0006101	citrate metabolic process	BIOLOGICAL_PROCESS	1.66932e-10	21	11
GO:0006099	tricarboxylic acid cycle	BIOLOGICAL_PROCESS	1.66932e-10	21	11
GO:0006066	alcohol metabolic process	BIOLOGICAL_PROCESS	1.87736e-10	136	494
GO:0006749	glutathione metabolic process	BIOLOGICAL_PROCESS	1.89345e-10	30	32
GO:0042573	retinoic acid metabolic process	BIOLOGICAL_PROCESS	1.89345e-10	30	32
GO:0009141	nucleoside triphosphate metabolic process	BIOLOGICAL_PROCESS	3.71176e-10	116	397
GO:0016042	lipid catabolic process	BIOLOGICAL_PROCESS	4.15665e-10	118	408
GO:0009987	cellular process	BIOLOGICAL_PROCESS	4.21976e-10	2172	15356
GO:0009144	purine nucleoside triphosphate metabolic process	BIOLOGICAL_PROCESS	5.56224e-10	112	380
GO:0044272	sulfur compound biosynthetic process	BIOLOGICAL_PROCESS	6.59831e-10	70	183
GO:0006081	cellular aldehyde metabolic process	BIOLOGICAL_PROCESS	6.66386e-10	52	109
GO:0042537	benzene-containing compound metabolic process	BIOLOGICAL_PROCESS	7.08222e-10	23	17
GO:0007005	mitochondrion organization	BIOLOGICAL_PROCESS	7.08412e-10	174	712
GO:0009108	coenzyme biosynthetic process	BIOLOGICAL_PROCESS	7.53815e-10	81	233
GO:0051187	cofactor catabolic process	BIOLOGICAL_PROCESS	9.26628e-10	41	70
GO:0009199	ribonucleoside triphosphate metabolic process	BIOLOGICAL_PROCESS	1.03688e-09	111	380
GO:0006694	steroid biosynthetic process	BIOLOGICAL_PROCESS	1.56328e-09	107	363
GO:1901293	nucleoside phosphate biosynthetic process	BIOLOGICAL_PROCESS	1.74109e-09	111	384
GO:0009069	serine family amino acid metabolic process	BIOLOGICAL_PROCESS	1.88932e-09	29	34
GO:0009205	purine ribonucleoside triphosphate metabolic process	BIOLOGICAL_PROCESS	1.98577e-09	109	375
GO:0009165	nucleotide biosynthetic process	BIOLOGICAL_PROCESS	2.57849e-09	109	377
GO:1990748	cellular detoxification	BIOLOGICAL_PROCESS	3.41093e-09	44	85
GO:0009083	branched-chain amino acid catabolic process	BIOLOGICAL_PROCESS	4.15263e-09	20	13
GO:0009698	phenylpropanoid metabolic process	BIOLOGICAL_PROCESS	4.15263e-09	20	13
GO:0009804	coumarin metabolic process	BIOLOGICAL_PROCESS	4.15263e-09	20	13
GO:0022904	respiratory electron transport chain	BIOLOGICAL_PROCESS	6.68685e-09	46	95
GO:0006766	vitamin metabolic process	BIOLOGICAL_PROCESS	6.95114e-09	72	205
GO:0005996	monosaccharide metabolic process	BIOLOGICAL_PROCESS	7.34178e-09	113	406
GO:0034440	lipid oxidation	BIOLOGICAL_PROCESS	1.28865e-08	65	177
GO:1901661	quinone metabolic process	BIOLOGICAL_PROCESS	1.35413e-08	25	27
GO:0046034	ATP metabolic process	BIOLOGICAL_PROCESS	1.44758e-08	99	340
GO:1901607	alpha-amino acid biosynthetic process	BIOLOGICAL_PROCESS	1.45865e-08	32	48
GO:1901685	glutathione derivative metabolic process	BIOLOGICAL_PROCESS	1.77117e-08	16	7
GO:1901687	glutathione derivative biosynthetic process	BIOLOGICAL_PROCESS	1.77117e-08	16	7
GO:0019395	fatty acid oxidation	BIOLOGICAL_PROCESS	1.99024e-08	64	175
GO:0071941	nitrogen cycle metabolic process	BIOLOGICAL_PROCESS	3.38925e-08	20	16
GO:0009062	fatty acid catabolic process	BIOLOGICAL_PROCESS	3.69623e-08	61	165
GO:0042445	hormone metabolic process	BIOLOGICAL_PROCESS	4.37635e-08	115	432
GO:0006544	glycine metabolic process	BIOLOGICAL_PROCESS	4.58313e-08	16	8
GO:0006568	tryptophan metabolic process	BIOLOGICAL_PROCESS	5.93123e-08	12	2
GO:0034030	ribonucleoside bisphosphate biosynthetic process	BIOLOGICAL_PROCESS	6.01109e-08	32	52
GO:0034033	purine nucleoside bisphosphate biosynthetic process	BIOLOGICAL_PROCESS	6.01109e-08	32	52
GO:0033866	nucleoside bisphosphate biosynthetic process	BIOLOGICAL_PROCESS	6.01109e-08	32	52
GO:0042775	mitochondrial ATP synthesis coupled electron transport	BIOLOGICAL_PROCESS	8.69852e-08	40	82
GO:0140053	mitochondrial gene expression	BIOLOGICAL_PROCESS	8.69852e-08	54	139
GO:0009812	flavonoid metabolic process	BIOLOGICAL_PROCESS	1.04492e-07	17	11
GO:0042773	ATP synthesis coupled electron transport	BIOLOGICAL_PROCESS	1.13219e-07	40	83
GO:0006778	porphyrin-containing compound metabolic process	BIOLOGICAL_PROCESS	1.32379e-07	24	29
GO:0046390	ribose phosphate biosynthetic process	BIOLOGICAL_PROCESS	1.3404e-07	87	297
GO:0006103	2-oxoglutarate metabolic process	BIOLOGICAL_PROCESS	1.35264e-07	13	4
GO:0019748	secondary metabolic process	BIOLOGICAL_PROCESS	1.35311e-07	49	120
GO:0019627	urea metabolic process	BIOLOGICAL_PROCESS	1.45338e-07	19	16
GO:0009066	aspartate family amino acid metabolic process	BIOLOGICAL_PROCESS	1.94907e-07	27	39
GO:0097164	ammonium ion metabolic process	BIOLOGICAL_PROCESS	2.12661e-07	76	246
GO:1901361	organic cyclic compound catabolic process	BIOLOGICAL_PROCESS	2.52433e-07	196	911
GO:0035384	thioester biosynthetic process	BIOLOGICAL_PROCESS	2.84567e-07	27	40
GO:0071616	acyl-CoA biosynthetic process	BIOLOGICAL_PROCESS	2.84567e-07	27	40
GO:1901570	fatty acid derivative biosynthetic process	BIOLOGICAL_PROCESS	3.06089e-07	40	87
GO:0042436	indole-containing compound catabolic process	BIOLOGICAL_PROCESS	3.80597e-07	11	2
GO:0006569	tryptophan catabolic process	BIOLOGICAL_PROCESS	3.80597e-07	11	2
GO:0046218	indolalkylamine catabolic process	BIOLOGICAL_PROCESS	3.80597e-07	11	2
GO:0006104	succinyl-CoA metabolic process	BIOLOGICAL_PROCESS	3.80597e-07	11	2
GO:0006586	indolalkylamine metabolic process	BIOLOGICAL_PROCESS	4.07091e-07	13	5
GO:1902652	secondary alcohol metabolic process	BIOLOGICAL_PROCESS	4.93779e-07	65	199
GO:0042133	neurotransmitter metabolic process	BIOLOGICAL_PROCESS	4.98404e-07	70	223
GO:0009068	aspartate family amino acid catabolic process	BIOLOGICAL_PROCESS	5.18767e-07	15	9
GO:0009064	glutamine family amino acid metabolic process	BIOLOGICAL_PROCESS	5.81896e-07	37	78
GO:0009260	ribonucleotide biosynthetic process	BIOLOGICAL_PROCESS	6.03351e-07	84	294
GO:0030258	lipid modification	BIOLOGICAL_PROCESS	6.16054e-07	105	404
GO:0005975	carbohydrate metabolic process	BIOLOGICAL_PROCESS	7.75634e-07	172	785
GO:0006699	bile acid biosynthetic process	BIOLOGICAL_PROCESS	7.84161e-07	33	64
GO:0110095	cellular detoxification of aldehyde	BIOLOGICAL_PROCESS	1.17635e-06	14	8
GO:0110096	cellular response to aldehyde	BIOLOGICAL_PROCESS	1.17635e-06	14	8
GO:0016125	sterol metabolic process	BIOLOGICAL_PROCESS	1.30033e-06	68	220
GO:0017001	antibiotic catabolic process	BIOLOGICAL_PROCESS	1.39195e-06	28	48
GO:0008203	cholesterol metabolic process	BIOLOGICAL_PROCESS	1.4159e-06	61	187
GO:0008206	bile acid metabolic process	BIOLOGICAL_PROCESS	1.49509e-06	35	74
GO:0019369	arachidonic acid metabolic process	BIOLOGICAL_PROCESS	1.51994e-06	31	59
GO:0006796	phosphate-containing compound metabolic process	BIOLOGICAL_PROCESS	1.66909e-06	781	4849
GO:0006085	acetyl-CoA biosynthetic process	BIOLOGICAL_PROCESS	1.84384e-06	16	13
GO:0019373	epoxygenase P450 pathway	BIOLOGICAL_PROCESS	1.86078e-06	18	18
GO:0006793	phosphorus metabolic process	BIOLOGICAL_PROCESS	1.98006e-06	785	4883
GO:0042402	cellular biogenic amine catabolic process	BIOLOGICAL_PROCESS	2.23e-06	15	11
GO:0009070	serine family amino acid biosynthetic process	BIOLOGICAL_PROCESS	2.52179e-06	14	9
GO:0019674	NAD metabolic process	BIOLOGICAL_PROCESS	2.53459e-06	28	50
GO:0042430	indole-containing compound metabolic process	BIOLOGICAL_PROCESS	3.34371e-06	16	14
GO:0097267	omega-hydroxylase P450 pathway	BIOLOGICAL_PROCESS	3.34371e-06	16	14
GO:0009310	amine catabolic process	BIOLOGICAL_PROCESS	3.34371e-06	16	14
GO:0072522	purine-containing compound biosynthetic process	BIOLOGICAL_PROCESS	3.70669e-06	86	320
GO:0009152	purine ribonucleotide biosynthetic process	BIOLOGICAL_PROCESS	4.37941e-06	79	285
GO:0006695	cholesterol biosynthetic process	BIOLOGICAL_PROCESS	4.89905e-06	35	79
GO:0002933	lipid hydroxylation	BIOLOGICAL_PROCESS	5.06691e-06	18	20
GO:0006692	prostanoid metabolic process	BIOLOGICAL_PROCESS	5.43499e-06	27	49
GO:0006693	prostaglandin metabolic process	BIOLOGICAL_PROCESS	5.43499e-06	27	49
GO:0042182	ketone catabolic process	BIOLOGICAL_PROCESS	5.6264e-06	13	8
GO:1902653	secondary alcohol biosynthetic process	BIOLOGICAL_PROCESS	6.11303e-06	35	80
GO:0070125	mitochondrial translational elongation	BIOLOGICAL_PROCESS	6.64979e-06	29	57
GO:0009058	biosynthetic process	BIOLOGICAL_PROCESS	6.9894e-06	1169	7705
GO:0009820	alkaloid metabolic process	BIOLOGICAL_PROCESS	8.13139e-06	18	21
GO:0006787	porphyrin-containing compound catabolic process	BIOLOGICAL_PROCESS	8.46132e-06	10	3
GO:0033015	tetrapyrrole catabolic process	BIOLOGICAL_PROCESS	8.46132e-06	10	3
GO:0042398	cellular modified amino acid biosynthetic process	BIOLOGICAL_PROCESS	8.58457e-06	24	40
GO:0006536	glutamate metabolic process	BIOLOGICAL_PROCESS	1.17633e-05	21	31
GO:0006120	mitochondrial electron transport, NADH to ubiquinone	BIOLOGICAL_PROCESS	1.17633e-05	21	31
GO:0000038	very long-chain fatty acid metabolic process	BIOLOGICAL_PROCESS	1.24958e-05	20	28
GO:1901576	organic substance biosynthetic process	BIOLOGICAL_PROCESS	1.31714e-05	1141	7523
GO:0044247	cellular polysaccharide catabolic process	BIOLOGICAL_PROCESS	1.37111e-05	15	14
GO:0006635	fatty acid beta-oxidation	BIOLOGICAL_PROCESS	1.43404e-05	46	132
GO:0052697	xenobiotic glucuronidation	BIOLOGICAL_PROCESS	1.46614e-05	9	2
GO:0070189	kynurenine metabolic process	BIOLOGICAL_PROCESS	1.46614e-05	9	2
GO:0043604	amide biosynthetic process	BIOLOGICAL_PROCESS	1.77256e-05	211	1071
GO:0016126	sterol biosynthetic process	BIOLOGICAL_PROCESS	1.79167e-05	35	85
GO:0006733	oxidoreduction coenzyme metabolic process	BIOLOGICAL_PROCESS	1.90435e-05	58	191
GO:0097052	L-kynurenine metabolic process	BIOLOGICAL_PROCESS	2.31203e-05	7	0
GO:0000272	polysaccharide catabolic process	BIOLOGICAL_PROCESS	2.31623e-05	15	15
GO:0015711	organic anion transport	BIOLOGICAL_PROCESS	2.47003e-05	144	669
GO:1901617	organic hydroxy compound biosynthetic process	BIOLOGICAL_PROCESS	2.51044e-05	97	399
GO:0006164	purine nucleotide biosynthetic process	BIOLOGICAL_PROCESS	2.55571e-05	81	312
GO:0046185	aldehyde catabolic process	BIOLOGICAL_PROCESS	2.60642e-05	12	8
GO:0042574	retinal metabolic process	BIOLOGICAL_PROCESS	2.87761e-05	18	24
GO:0033013	tetrapyrrole metabolic process	BIOLOGICAL_PROCESS	3.0156e-05	30	67
GO:0042219	cellular modified amino acid catabolic process	BIOLOGICAL_PROCESS	3.15223e-05	14	13
GO:0006767	water-soluble vitamin metabolic process	BIOLOGICAL_PROCESS	3.42699e-05	34	84
GO:0072524	pyridine-containing compound metabolic process	BIOLOGICAL_PROCESS	3.64963e-05	56	186
GO:1990542	mitochondrial transmembrane transport	BIOLOGICAL_PROCESS	3.76231e-05	36	93
GO:0009435	NAD biosynthetic process	BIOLOGICAL_PROCESS	3.97098e-05	22	38
GO:0042407	cristae formation	BIOLOGICAL_PROCESS	4.23945e-05	16	19
GO:0019439	aromatic compound catabolic process	BIOLOGICAL_PROCESS	4.44859e-05	173	853
GO:0042178	xenobiotic catabolic process	BIOLOGICAL_PROCESS	4.70832e-05	9	3
GO:0042572	retinol metabolic process	BIOLOGICAL_PROCESS	5.15769e-05	20	32
GO:0016098	monoterpenoid metabolic process	BIOLOGICAL_PROCESS	5.31698e-05	14	14
GO:0006810	transport	BIOLOGICAL_PROCESS	5.8734e-05	1106	7326
GO:0051262	protein tetramerization	BIOLOGICAL_PROCESS	6.07771e-05	70	262
GO:0032543	mitochondrial translation	BIOLOGICAL_PROCESS	6.09643e-05	39	109
GO:0043651	linoleic acid metabolic process	BIOLOGICAL_PROCESS	6.14482e-05	18	26
GO:1901137	carbohydrate derivative biosynthetic process	BIOLOGICAL_PROCESS	6.53441e-05	167	823
GO:0043933	protein-containing complex subunit organization	BIOLOGICAL_PROCESS	7.18375e-05	579	3559
GO:0006839	mitochondrial transport	BIOLOGICAL_PROCESS	8.02151e-05	71	270
GO:0008210	estrogen metabolic process	BIOLOGICAL_PROCESS	8.38433e-05	21	37
GO:0019852	L-ascorbic acid metabolic process	BIOLOGICAL_PROCESS	8.63971e-05	8	2
GO:0042759	long-chain fatty acid biosynthetic process	BIOLOGICAL_PROCESS	8.80305e-05	18	27
GO:1901616	organic hydroxy compound catabolic process	BIOLOGICAL_PROCESS	0.000104738	31	77
GO:0046496	nicotinamide nucleotide metabolic process	BIOLOGICAL_PROCESS	0.000112287	53	180
GO:0019362	pyridine nucleotide metabolic process	BIOLOGICAL_PROCESS	0.000112287	53	180
GO:0070126	mitochondrial translational termination	BIOLOGICAL_PROCESS	0.000116134	26	57
GO:0019318	hexose metabolic process	BIOLOGICAL_PROCESS	0.000116134	92	389
GO:0006558	L-phenylalanine metabolic process	BIOLOGICAL_PROCESS	0.000122825	9	4
GO:0006559	L-phenylalanine catabolic process	BIOLOGICAL_PROCESS	0.000122825	9	4
GO:1902222	erythrose 4-phosphate/phosphoenolpyruvate family amino acid catabolic process	BIOLOGICAL_PROCESS	0.000122825	9	4
GO:1902221	erythrose 4-phosphate/phosphoenolpyruvate family amino acid metabolic process	BIOLOGICAL_PROCESS	0.000122825	9	4
GO:0046951	ketone body biosynthetic process	BIOLOGICAL_PROCESS	0.000122825	9	4
GO:0008299	isoprenoid biosynthetic process	BIOLOGICAL_PROCESS	0.00013462	17	25
GO:0006415	translational termination	BIOLOGICAL_PROCESS	0.000141323	28	66
GO:0090420	naphthalene-containing compound metabolic process	BIOLOGICAL_PROCESS	0.000165025	12	11
GO:0018931	naphthalene metabolic process	BIOLOGICAL_PROCESS	0.000165025	12	11
GO:0042440	pigment metabolic process	BIOLOGICAL_PROCESS	0.000168982	29	71
GO:0034308	primary alcohol metabolic process	BIOLOGICAL_PROCESS	0.000176798	46	149
GO:0046365	monosaccharide catabolic process	BIOLOGICAL_PROCESS	0.000180802	26	59
GO:0034381	plasma lipoprotein particle clearance	BIOLOGICAL_PROCESS	0.000180802	25	55
GO:0005980	glycogen catabolic process	BIOLOGICAL_PROCESS	0.000197936	13	14
GO:0009251	glucan catabolic process	BIOLOGICAL_PROCESS	0.000197936	13	14
GO:0018904	ether metabolic process	BIOLOGICAL_PROCESS	0.000207369	16	23
GO:0051234	establishment of localization	BIOLOGICAL_PROCESS	0.000222837	1119	7480
GO:0051289	protein homotetramerization	BIOLOGICAL_PROCESS	0.00022696	40	122
GO:0006625	protein targeting to peroxisome	BIOLOGICAL_PROCESS	0.000230089	33	90
GO:0072663	establishment of protein localization to peroxisome	BIOLOGICAL_PROCESS	0.000230089	33	90
GO:0072662	protein localization to peroxisome	BIOLOGICAL_PROCESS	0.000230089	33	90
GO:0097006	regulation of plasma lipoprotein particle levels	BIOLOGICAL_PROCESS	0.000234326	41	127
GO:0007007	inner mitochondrial membrane organization	BIOLOGICAL_PROCESS	0.000235002	18	30
GO:0051552	flavone metabolic process	BIOLOGICAL_PROCESS	0.000250342	8	3
GO:0010430	fatty acid omega-oxidation	BIOLOGICAL_PROCESS	0.000250342	8	3
GO:0009109	coenzyme catabolic process	BIOLOGICAL_PROCESS	0.000275014	19	34
GO:0046271	phenylpropanoid catabolic process	BIOLOGICAL_PROCESS	0.000275559	12	12
GO:0046226	coumarin catabolic process	BIOLOGICAL_PROCESS	0.000275559	12	12
GO:0032981	mitochondrial respiratory chain complex I assembly	BIOLOGICAL_PROCESS	0.000276918	23	49
GO:0010257	NADH dehydrogenase complex assembly	BIOLOGICAL_PROCESS	0.000276918	23	49
GO:0009636	response to toxic substance	BIOLOGICAL_PROCESS	0.000280749	188	981
GO:0046364	monosaccharide biosynthetic process	BIOLOGICAL_PROCESS	0.00031153	41	129
GO:0042168	heme metabolic process	BIOLOGICAL_PROCESS	0.00031333	15	21
GO:0042738	exogenous drug catabolic process	BIOLOGICAL_PROCESS	0.00031333	15	21
GO:1902600	proton transmembrane transport	BIOLOGICAL_PROCESS	0.000317348	42	134
GO:0043574	peroxisomal transport	BIOLOGICAL_PROCESS	0.000321121	33	92
GO:0009410	response to xenobiotic stimulus	BIOLOGICAL_PROCESS	0.000357523	110	508
GO:0098869	cellular oxidant detoxification	BIOLOGICAL_PROCESS	0.000361515	29	75
GO:0044249	cellular biosynthetic process	BIOLOGICAL_PROCESS	0.00038231	1123	7535
GO:0042119	neutrophil activation	BIOLOGICAL_PROCESS	0.000382558	168	862
GO:0046700	heterocycle catabolic process	BIOLOGICAL_PROCESS	0.000397074	165	844
GO:0000096	sulfur amino acid metabolic process	BIOLOGICAL_PROCESS	0.000418165	21	43
GO:0006869	lipid transport	BIOLOGICAL_PROCESS	0.000418237	118	558
GO:0006576	cellular biogenic amine metabolic process	BIOLOGICAL_PROCESS	0.000431741	22	47
GO:0042167	heme catabolic process	BIOLOGICAL_PROCESS	0.000474919	7	2
GO:0052696	flavonoid glucuronidation	BIOLOGICAL_PROCESS	0.000474919	7	2
GO:0046149	pigment catabolic process	BIOLOGICAL_PROCESS	0.000474919	7	2
GO:0033076	isoquinoline alkaloid metabolic process	BIOLOGICAL_PROCESS	0.00047605	10	8
GO:0046434	organophosphate catabolic process	BIOLOGICAL_PROCESS	0.00054593	68	274
GO:0019585	glucuronate metabolic process	BIOLOGICAL_PROCESS	0.000565483	18	33
GO:0006063	uronic acid metabolic process	BIOLOGICAL_PROCESS	0.000565483	18	33
GO:1901662	quinone catabolic process	BIOLOGICAL_PROCESS	0.000570919	9	6
GO:0006554	lysine catabolic process	BIOLOGICAL_PROCESS	0.000595249	8	4
GO:0000050	urea cycle	BIOLOGICAL_PROCESS	0.000595249	8	4
GO:0046487	glyoxylate metabolic process	BIOLOGICAL_PROCESS	0.000595249	8	4
GO:0010876	lipid localization	BIOLOGICAL_PROCESS	0.000595249	127	618
GO:0044275	cellular carbohydrate catabolic process	BIOLOGICAL_PROCESS	0.000613418	19	37
GO:0006006	glucose metabolic process	BIOLOGICAL_PROCESS	0.000632871	82	354
GO:0051181	cofactor transport	BIOLOGICAL_PROCESS	0.0006347	25	61
GO:0034641	cellular nitrogen compound metabolic process	BIOLOGICAL_PROCESS	0.000649002	1152	7775
GO:0006644	phospholipid metabolic process	BIOLOGICAL_PROCESS	0.000657175	130	638
GO:0036230	granulocyte activation	BIOLOGICAL_PROCESS	0.000657175	168	873
GO:0043312	neutrophil degranulation	BIOLOGICAL_PROCESS	0.000793463	158	814
GO:0006000	fructose metabolic process	BIOLOGICAL_PROCESS	0.00083704	10	9
GO:0006086	acetyl-CoA biosynthetic process from pyruvate	BIOLOGICAL_PROCESS	0.00083704	10	9
GO:0002283	neutrophil activation involved in immune response	BIOLOGICAL_PROCESS	0.000976157	158	818
GO:0043385	mycotoxin metabolic process	BIOLOGICAL_PROCESS	0.00100147	11	12
GO:0046222	aflatoxin metabolic process	BIOLOGICAL_PROCESS	0.00100147	11	12
GO:1901376	organic heteropentacyclic compound metabolic process	BIOLOGICAL_PROCESS	0.00100147	11	12
GO:0046950	cellular ketone body metabolic process	BIOLOGICAL_PROCESS	0.00100147	11	12
GO:0009308	amine metabolic process	BIOLOGICAL_PROCESS	0.00103961	35	109
GO:0019805	quinolinate biosynthetic process	BIOLOGICAL_PROCESS	0.00104743	5	0
GO:0006565	L-serine catabolic process	BIOLOGICAL_PROCESS	0.00104743	5	0
GO:0033490	cholesterol biosynthetic process via lathosterol	BIOLOGICAL_PROCESS	0.00104743	5	0
GO:0033489	cholesterol biosynthetic process via desmosterol	BIOLOGICAL_PROCESS	0.00104743	5	0
GO:0019470	4-hydroxyproline catabolic process	BIOLOGICAL_PROCESS	0.00104743	5	0
GO:0002446	neutrophil mediated immunity	BIOLOGICAL_PROCESS	0.00112807	160	834
GO:0016052	carbohydrate catabolic process	BIOLOGICAL_PROCESS	0.00116855	52	196
GO:0006563	L-serine metabolic process	BIOLOGICAL_PROCESS	0.00125075	8	5
GO:0006553	lysine metabolic process	BIOLOGICAL_PROCESS	0.00125075	8	5
GO:0009404	toxin metabolic process	BIOLOGICAL_PROCESS	0.00126403	26	69
GO:0019216	regulation of lipid metabolic process	BIOLOGICAL_PROCESS	0.00135702	164	863
GO:0042197	halogenated hydrocarbon metabolic process	BIOLOGICAL_PROCESS	0.00138444	10	10
GO:0044106	cellular amine metabolic process	BIOLOGICAL_PROCESS	0.00140731	32	97
GO:1901657	glycosyl compound metabolic process	BIOLOGICAL_PROCESS	0.00142322	39	131
GO:0006067	ethanol metabolic process	BIOLOGICAL_PROCESS	0.00146561	13	19
GO:0006605	protein targeting	BIOLOGICAL_PROCESS	0.00148684	111	537
GO:0009822	alkaloid catabolic process	BIOLOGICAL_PROCESS	0.00153566	11	13
GO:0019320	hexose catabolic process	BIOLOGICAL_PROCESS	0.00156698	22	53
GO:0070989	oxidative demethylation	BIOLOGICAL_PROCESS	0.00160081	15	26
GO:0016051	carbohydrate biosynthetic process	BIOLOGICAL_PROCESS	0.00173203	76	333
GO:0007031	peroxisome organization	BIOLOGICAL_PROCESS	0.00183048	37	123
GO:0018885	carbon tetrachloride metabolic process	BIOLOGICAL_PROCESS	0.00190097	9	8
GO:0018910	benzene metabolic process	BIOLOGICAL_PROCESS	0.00190097	9	8
GO:0006090	pyruvate metabolic process	BIOLOGICAL_PROCESS	0.00200146	43	154
GO:0015849	organic acid transport	BIOLOGICAL_PROCESS	0.0020511	106	512
GO:0035337	fatty-acyl-CoA metabolic process	BIOLOGICAL_PROCESS	0.00205175	20	46
GO:0006518	peptide metabolic process	BIOLOGICAL_PROCESS	0.00217599	216	1208
GO:0034404	nucleobase-containing small molecule biosynthetic process	BIOLOGICAL_PROCESS	0.00222281	60	246
GO:0016114	terpenoid biosynthetic process	BIOLOGICAL_PROCESS	0.00227486	12	17
GO:1902224	ketone body metabolic process	BIOLOGICAL_PROCESS	0.00235338	11	14
GO:0006739	NADP metabolic process	BIOLOGICAL_PROCESS	0.0023763	16	31
GO:0042374	phylloquinone metabolic process	BIOLOGICAL_PROCESS	0.00243038	8	6
GO:0042376	phylloquinone catabolic process	BIOLOGICAL_PROCESS	0.00243038	8	6
GO:0006069	ethanol oxidation	BIOLOGICAL_PROCESS	0.00243038	8	6
GO:0034354	'de novo' NAD biosynthetic process from tryptophan	BIOLOGICAL_PROCESS	0.00252575	6	2
GO:0080184	response to phenylpropanoid	BIOLOGICAL_PROCESS	0.00252575	6	2
GO:0006107	oxaloacetate metabolic process	BIOLOGICAL_PROCESS	0.00252575	6	2
GO:0019319	hexose biosynthetic process	BIOLOGICAL_PROCESS	0.00265016	37	126
GO:0065008	regulation of biological quality	BIOLOGICAL_PROCESS	0.00265953	1052	7109
GO:0044270	cellular nitrogen compound catabolic process	BIOLOGICAL_PROCESS	0.00272476	158	840
GO:0097237	cellular response to toxic substance	BIOLOGICAL_PROCESS	0.00274004	93	439
GO:0033539	fatty acid beta-oxidation using acyl-CoA dehydrogenase	BIOLOGICAL_PROCESS	0.00277448	7	4
GO:0072527	pyrimidine-containing compound metabolic process	BIOLOGICAL_PROCESS	0.00278656	31	97
GO:0072523	purine-containing compound catabolic process	BIOLOGICAL_PROCESS	0.00310934	20	48
GO:0046942	carboxylic acid transport	BIOLOGICAL_PROCESS	0.00310934	103	501
GO:0015748	organophosphate ester transport	BIOLOGICAL_PROCESS	0.00315967	42	153
GO:0006577	amino-acid betaine metabolic process	BIOLOGICAL_PROCESS	0.00317729	9	9
GO:0106118	regulation of sterol biosynthetic process	BIOLOGICAL_PROCESS	0.00317991	23	61
GO:0045540	regulation of cholesterol biosynthetic process	BIOLOGICAL_PROCESS	0.00317991	23	61
GO:0009991	response to extracellular stimulus	BIOLOGICAL_PROCESS	0.00325938	171	927
GO:0051260	protein homooligomerization	BIOLOGICAL_PROCESS	0.00338459	109	539
GO:0019184	nonribosomal peptide biosynthetic process	BIOLOGICAL_PROCESS	0.00344459	11	15
GO:0015918	sterol transport	BIOLOGICAL_PROCESS	0.0038804	46	176
GO:0002444	myeloid leukocyte mediated immunity	BIOLOGICAL_PROCESS	0.00407963	180	990
GO:0042904	9-cis-retinoic acid biosynthetic process	BIOLOGICAL_PROCESS	0.00435196	8	7
GO:0042905	9-cis-retinoic acid metabolic process	BIOLOGICAL_PROCESS	0.00435196	8	7
GO:0006820	anion transport	BIOLOGICAL_PROCESS	0.00444812	161	870
GO:0032984	protein-containing complex disassembly	BIOLOGICAL_PROCESS	0.00448931	98	477
GO:0045922	negative regulation of fatty acid metabolic process	BIOLOGICAL_PROCESS	0.00453749	23	63
GO:0044273	sulfur compound catabolic process	BIOLOGICAL_PROCESS	0.00462242	20	50
GO:0006768	biotin metabolic process	BIOLOGICAL_PROCESS	0.00466796	5	1
GO:0006526	arginine biosynthetic process	BIOLOGICAL_PROCESS	0.00466796	5	1
GO:0032788	saturated monocarboxylic acid metabolic process	BIOLOGICAL_PROCESS	0.00466796	5	1
GO:0032789	unsaturated monocarboxylic acid metabolic process	BIOLOGICAL_PROCESS	0.00466796	5	1
GO:0002152	bile acid conjugation	BIOLOGICAL_PROCESS	0.00466796	5	1
GO:0046294	formaldehyde catabolic process	BIOLOGICAL_PROCESS	0.00466796	5	1
GO:0044571	[2Fe-2S] cluster assembly	BIOLOGICAL_PROCESS	0.00466796	5	1
GO:0046874	quinolinate metabolic process	BIOLOGICAL_PROCESS	0.00466796	5	1
GO:0052695	cellular glucuronidation	BIOLOGICAL_PROCESS	0.00474836	15	30
GO:1901136	carbohydrate derivative catabolic process	BIOLOGICAL_PROCESS	0.00483281	54	222
GO:0006646	phosphatidylethanolamine biosynthetic process	BIOLOGICAL_PROCESS	0.0049074	11	16
GO:0043390	aflatoxin B1 metabolic process	BIOLOGICAL_PROCESS	0.00502584	9	10
GO:0042136	neurotransmitter biosynthetic process	BIOLOGICAL_PROCESS	0.00512504	46	179
GO:0015807	L-amino acid transport	BIOLOGICAL_PROCESS	0.00536428	30	97
GO:1905065	positive regulation of vascular smooth muscle cell differentiation	BIOLOGICAL_PROCESS	0.00545281	7	5
GO:0006414	translational elongation	BIOLOGICAL_PROCESS	0.00547509	32	107
GO:0065003	protein-containing complex assembly	BIOLOGICAL_PROCESS	0.00548527	495	3139
GO:0030301	cholesterol transport	BIOLOGICAL_PROCESS	0.00587167	45	175
GO:0046292	formaldehyde metabolic process	BIOLOGICAL_PROCESS	0.00601776	6	3
GO:0046113	nucleobase catabolic process	BIOLOGICAL_PROCESS	0.00601776	6	3
GO:0034383	low-density lipoprotein particle clearance	BIOLOGICAL_PROCESS	0.00615236	17	39
GO:0043299	leukocyte degranulation	BIOLOGICAL_PROCESS	0.00615236	172	949
GO:0033108	mitochondrial respiratory chain complex assembly	BIOLOGICAL_PROCESS	0.00630945	26	79
GO:0002275	myeloid cell activation involved in immune response	BIOLOGICAL_PROCESS	0.00655472	171	944
GO:0046164	alcohol catabolic process	BIOLOGICAL_PROCESS	0.00661627	20	52
GO:0006665	sphingolipid metabolic process	BIOLOGICAL_PROCESS	0.00688924	48	193
GO:0006567	threonine catabolic process	BIOLOGICAL_PROCESS	0.00688924	4	0
GO:0043420	anthranilate metabolic process	BIOLOGICAL_PROCESS	0.00688924	4	0
GO:1905546	cellular response to phenylpropanoid	BIOLOGICAL_PROCESS	0.00688924	4	0
GO:0071413	cellular response to hydroxyisoflavone	BIOLOGICAL_PROCESS	0.00688924	4	0
GO:0071412	cellular response to genistein	BIOLOGICAL_PROCESS	0.00688924	4	0
GO:0019518	L-threonine catabolic process to glycine	BIOLOGICAL_PROCESS	0.00688924	4	0
GO:0033512	L-lysine catabolic process to acetyl-CoA via saccharopine	BIOLOGICAL_PROCESS	0.00688924	4	0
GO:0090348	regulation of cellular organofluorine metabolic process	BIOLOGICAL_PROCESS	0.00704531	8	8
GO:0090349	negative regulation of cellular organohalogen metabolic process	BIOLOGICAL_PROCESS	0.00704531	8	8
GO:0090346	cellular organofluorine metabolic process	BIOLOGICAL_PROCESS	0.00704531	8	8
GO:0090347	regulation of cellular organohalogen metabolic process	BIOLOGICAL_PROCESS	0.00704531	8	8
GO:0090345	cellular organohalogen metabolic process	BIOLOGICAL_PROCESS	0.00704531	8	8
GO:0090350	negative regulation of cellular organofluorine metabolic process	BIOLOGICAL_PROCESS	0.00704531	8	8
GO:0048002	antigen processing and presentation of peptide antigen	BIOLOGICAL_PROCESS	0.00756392	58	250
GO:1903726	negative regulation of phospholipid metabolic process	BIOLOGICAL_PROCESS	0.00763425	9	11
GO:0006007	glucose catabolic process	BIOLOGICAL_PROCESS	0.00764947	16	36
GO:0072528	pyrimidine-containing compound biosynthetic process	BIOLOGICAL_PROCESS	0.00839043	19	49
GO:0051259	protein complex oligomerization	BIOLOGICAL_PROCESS	0.00874374	180	1010
GO:1905039	carboxylic acid transmembrane transport	BIOLOGICAL_PROCESS	0.00888426	50	207
GO:1901360	organic cyclic compound metabolic process	BIOLOGICAL_PROCESS	0.00931826	1099	7525
GO:0006734	NADH metabolic process	BIOLOGICAL_PROCESS	0.00957942	14	29
GO:1903825	organic acid transmembrane transport	BIOLOGICAL_PROCESS	0.00970349	50	208
GO:0009166	nucleotide catabolic process	BIOLOGICAL_PROCESS	0.00970349	50	208
GO:0098656	anion transmembrane transport	BIOLOGICAL_PROCESS	0.00973678	79	376
GO:0006570	tyrosine metabolic process	BIOLOGICAL_PROCESS	0.00973697	7	6
GO:0031667	response to nutrient levels	BIOLOGICAL_PROCESS	0.0099581	159	877
GO:0045454	cell redox homeostasis	BIOLOGICAL_PROCESS	0.0102552	21	59
GO:0046486	glycerolipid metabolic process	BIOLOGICAL_PROCESS	0.0106394	114	592
GO:0046456	icosanoid biosynthetic process	BIOLOGICAL_PROCESS	0.0107676	18	46
GO:0006094	gluconeogenesis	BIOLOGICAL_PROCESS	0.0108394	34	123
GO:0046337	phosphatidylethanolamine metabolic process	BIOLOGICAL_PROCESS	0.0108707	12	22
GO:1902475	L-alpha-amino acid transmembrane transport	BIOLOGICAL_PROCESS	0.0110463	26	83
GO:0070988	demethylation	BIOLOGICAL_PROCESS	0.0111852	32	113
GO:0043650	dicarboxylic acid biosynthetic process	BIOLOGICAL_PROCESS	0.011311	8	9
GO:0042373	vitamin K metabolic process	BIOLOGICAL_PROCESS	0.011311	8	9
GO:0042758	long-chain fatty acid catabolic process	BIOLOGICAL_PROCESS	0.011311	8	9
GO:0006775	fat-soluble vitamin metabolic process	BIOLOGICAL_PROCESS	0.0113361	29	98
GO:0015986	ATP synthesis coupled proton transport	BIOLOGICAL_PROCESS	0.0113622	9	12
GO:0015985	energy coupled proton transport, down electrochemical gradient	BIOLOGICAL_PROCESS	0.0113622	9	12
GO:0009249	protein lipoylation	BIOLOGICAL_PROCESS	0.0121522	6	4
GO:0034627	'de novo' NAD biosynthetic process	BIOLOGICAL_PROCESS	0.0121522	6	4
GO:0006578	amino-acid betaine biosynthetic process	BIOLOGICAL_PROCESS	0.0126545	5	2
GO:0006551	leucine metabolic process	BIOLOGICAL_PROCESS	0.0126545	5	2
GO:0008209	androgen metabolic process	BIOLOGICAL_PROCESS	0.0126545	22	65
GO:0033594	response to hydroxyisoflavone	BIOLOGICAL_PROCESS	0.0126545	5	2
GO:0015740	C4-dicarboxylate transport	BIOLOGICAL_PROCESS	0.0136471	17	43
GO:0019682	glyceraldehyde-3-phosphate metabolic process	BIOLOGICAL_PROCESS	0.0147958	10	16
GO:0006656	phosphatidylcholine biosynthetic process	BIOLOGICAL_PROCESS	0.0151235	14	31
GO:0072593	reactive oxygen species metabolic process	BIOLOGICAL_PROCESS	0.0163313	107	557
GO:0000422	autophagy of mitochondrion	BIOLOGICAL_PROCESS	0.0163939	26	86
GO:0061726	mitochondrion disassembly	BIOLOGICAL_PROCESS	0.0163939	26	86
GO:0002138	retinoic acid biosynthetic process	BIOLOGICAL_PROCESS	0.0164665	9	13
GO:0019471	4-hydroxyproline metabolic process	BIOLOGICAL_PROCESS	0.0164665	9	13
GO:0042594	response to starvation	BIOLOGICAL_PROCESS	0.0178842	74	356
GO:0002274	myeloid leukocyte activation	BIOLOGICAL_PROCESS	0.0186372	205	1196
GO:1901292	nucleoside phosphate catabolic process	BIOLOGICAL_PROCESS	0.0191042	51	222
GO:0006636	unsaturated fatty acid biosynthetic process	BIOLOGICAL_PROCESS	0.0201256	17	45
GO:0032892	positive regulation of organic acid transport	BIOLOGICAL_PROCESS	0.022724	15	37
GO:0042377	vitamin K catabolic process	BIOLOGICAL_PROCESS	0.022724	6	5
GO:0042361	menaquinone catabolic process	BIOLOGICAL_PROCESS	0.022724	6	5
GO:0034201	response to oleic acid	BIOLOGICAL_PROCESS	0.022724	6	5
GO:0043578	nuclear matrix organization	BIOLOGICAL_PROCESS	0.0235327	9	14
GO:0006750	glutathione biosynthetic process	BIOLOGICAL_PROCESS	0.0235327	9	14
GO:0016102	diterpenoid biosynthetic process	BIOLOGICAL_PROCESS	0.0235327	9	14
GO:0009112	nucleobase metabolic process	BIOLOGICAL_PROCESS	0.0236455	14	33
GO:0000959	mitochondrial RNA metabolic process	BIOLOGICAL_PROCESS	0.0239973	17	46
GO:0090181	regulation of cholesterol metabolic process	BIOLOGICAL_PROCESS	0.0242055	25	84
GO:0046165	alcohol biosynthetic process	BIOLOGICAL_PROCESS	0.025449	54	243
GO:0006789	bilirubin conjugation	BIOLOGICAL_PROCESS	0.0256011	4	1
GO:0006566	threonine metabolic process	BIOLOGICAL_PROCESS	0.0256011	4	1
GO:0006545	glycine biosynthetic process	BIOLOGICAL_PROCESS	0.0256011	4	1
GO:0006552	leucine catabolic process	BIOLOGICAL_PROCESS	0.0256011	4	1
GO:0042776	mitochondrial ATP synthesis coupled proton transport	BIOLOGICAL_PROCESS	0.0256011	7	8
GO:0042851	L-alanine metabolic process	BIOLOGICAL_PROCESS	0.0256011	4	1
GO:0042853	L-alanine catabolic process	BIOLOGICAL_PROCESS	0.0256011	4	1
GO:0046440	L-lysine metabolic process	BIOLOGICAL_PROCESS	0.0256011	4	1
GO:0070221	sulfide oxidation, using sulfide:quinone oxidoreductase	BIOLOGICAL_PROCESS	0.0256011	4	1
GO:0019474	L-lysine catabolic process to acetyl-CoA	BIOLOGICAL_PROCESS	0.0256011	4	1
GO:0019477	L-lysine catabolic process	BIOLOGICAL_PROCESS	0.0256011	4	1
GO:0008637	apoptotic mitochondrial changes	BIOLOGICAL_PROCESS	0.0256011	45	192
GO:0033540	fatty acid beta-oxidation using acyl-CoA oxidase	BIOLOGICAL_PROCESS	0.0256011	8	11
GO:0019218	regulation of steroid metabolic process	BIOLOGICAL_PROCESS	0.0256011	56	255
GO:0033595	response to genistein	BIOLOGICAL_PROCESS	0.0256011	4	1
GO:0019418	sulfide oxidation	BIOLOGICAL_PROCESS	0.0256011	4	1
GO:0019344	cysteine biosynthetic process	BIOLOGICAL_PROCESS	0.0256011	4	1
GO:0006626	protein targeting to mitochondrion	BIOLOGICAL_PROCESS	0.0261279	23	75
GO:1903793	positive regulation of anion transport	BIOLOGICAL_PROCESS	0.0263122	24	80
GO:0043624	cellular protein complex disassembly	BIOLOGICAL_PROCESS	0.0264202	55	250
GO:0062012	regulation of small molecule metabolic process	BIOLOGICAL_PROCESS	0.0265448	145	812
GO:0033211	adiponectin-activated signaling pathway	BIOLOGICAL_PROCESS	0.0269505	5	3
GO:0006195	purine nucleotide catabolic process	BIOLOGICAL_PROCESS	0.0271617	17	47
GO:0008654	phospholipid biosynthetic process	BIOLOGICAL_PROCESS	0.0277107	73	358
GO:0022411	cellular component disassembly	BIOLOGICAL_PROCESS	0.0278895	161	918
GO:0046890	regulation of lipid biosynthetic process	BIOLOGICAL_PROCESS	0.0281763	80	401
GO:0019363	pyridine nucleotide biosynthetic process	BIOLOGICAL_PROCESS	0.0284452	37	149
GO:0019359	nicotinamide nucleotide biosynthetic process	BIOLOGICAL_PROCESS	0.0284452	37	149
GO:0001516	prostaglandin biosynthetic process	BIOLOGICAL_PROCESS	0.0288092	12	26
GO:0046457	prostanoid biosynthetic process	BIOLOGICAL_PROCESS	0.0288092	12	26
GO:0006706	steroid catabolic process	BIOLOGICAL_PROCESS	0.0290312	18	52
GO:0061641	CENP-A containing chromatin organization	BIOLOGICAL_PROCESS	0.0290312	18	52
GO:0034080	CENP-A containing nucleosome assembly	BIOLOGICAL_PROCESS	0.0290312	18	52
GO:0009142	nucleoside triphosphate biosynthetic process	BIOLOGICAL_PROCESS	0.03005	46	200
GO:1905954	positive regulation of lipid localization	BIOLOGICAL_PROCESS	0.0305495	41	172
GO:2000774	positive regulation of cellular senescence	BIOLOGICAL_PROCESS	0.0305495	9	15
GO:0032365	intracellular lipid transport	BIOLOGICAL_PROCESS	0.0305495	19	57
GO:0009116	nucleoside metabolic process	BIOLOGICAL_PROCESS	0.0307347	29	107
GO:0072348	sulfur compound transport	BIOLOGICAL_PROCESS	0.0326108	21	67
GO:0045055	regulated exocytosis	BIOLOGICAL_PROCESS	0.0336307	236	1425
GO:0050667	homocysteine metabolic process	BIOLOGICAL_PROCESS	0.0348821	8	12
GO:0009071	serine family amino acid catabolic process	BIOLOGICAL_PROCESS	0.0348821	8	12
GO:0009084	glutamine family amino acid biosynthetic process	BIOLOGICAL_PROCESS	0.0348821	8	12
GO:0006835	dicarboxylic acid transport	BIOLOGICAL_PROCESS	0.0352099	38	157
GO:0006887	exocytosis	BIOLOGICAL_PROCESS	0.0352099	265	1624
GO:0016024	CDP-diacylglycerol biosynthetic process	BIOLOGICAL_PROCESS	0.0357898	6	6
GO:0016115	terpenoid catabolic process	BIOLOGICAL_PROCESS	0.0357898	6	6
GO:0099133	ATP hydrolysis coupled anion transmembrane transport	BIOLOGICAL_PROCESS	0.0357898	6	6
GO:0009233	menaquinone metabolic process	BIOLOGICAL_PROCESS	0.0357898	6	6
GO:1901523	icosanoid catabolic process	BIOLOGICAL_PROCESS	0.0357898	6	6
GO:0009111	vitamin catabolic process	BIOLOGICAL_PROCESS	0.0357898	11	23
GO:0019646	aerobic electron transport chain	BIOLOGICAL_PROCESS	0.0357898	6	6
GO:0006123	mitochondrial electron transport, cytochrome c to oxygen	BIOLOGICAL_PROCESS	0.0357898	6	6
GO:0072525	pyridine-containing compound biosynthetic process	BIOLOGICAL_PROCESS	0.0365911	37	152
GO:0046470	phosphatidylcholine metabolic process	BIOLOGICAL_PROCESS	0.0368018	25	88
GO:0008300	isoprenoid catabolic process	BIOLOGICAL_PROCESS	0.0371153	7	9
GO:0006855	drug transmembrane transport	BIOLOGICAL_PROCESS	0.0381083	34	136
GO:0000266	mitochondrial fission	BIOLOGICAL_PROCESS	0.0401251	14	36
GO:0016192	vesicle-mediated transport	BIOLOGICAL_PROCESS	0.0407674	549	3619
GO:0042446	hormone biosynthetic process	BIOLOGICAL_PROCESS	0.0422079	45	199
GO:0070965	positive regulation of neutrophil mediated killing of fungus	BIOLOGICAL_PROCESS	0.0422079	3	0
GO:0070953	regulation of neutrophil mediated killing of fungus	BIOLOGICAL_PROCESS	0.0422079	3	0
GO:0002316	follicular B cell differentiation	BIOLOGICAL_PROCESS	0.0422079	3	0
GO:1903850	regulation of cristae formation	BIOLOGICAL_PROCESS	0.0422079	3	0
GO:1903852	positive regulation of cristae formation	BIOLOGICAL_PROCESS	0.0422079	3	0
GO:0048203	vesicle targeting, trans-Golgi to endosome	BIOLOGICAL_PROCESS	0.0422079	3	0
GO:0035583	sequestering of TGFbeta in extracellular matrix	BIOLOGICAL_PROCESS	0.0422079	3	0
GO:0034196	acylglycerol transport	BIOLOGICAL_PROCESS	0.0422079	3	0
GO:0034197	triglyceride transport	BIOLOGICAL_PROCESS	0.0422079	3	0
GO:0010133	proline catabolic process to glutamate	BIOLOGICAL_PROCESS	0.0422079	3	0
GO:0060752	intestinal phytosterol absorption	BIOLOGICAL_PROCESS	0.0422079	3	0
GO:0019547	arginine catabolic process to ornithine	BIOLOGICAL_PROCESS	0.0422079	3	0
GO:0045796	negative regulation of intestinal cholesterol absorption	BIOLOGICAL_PROCESS	0.0422079	3	0
GO:0010949	negative regulation of intestinal phytosterol absorption	BIOLOGICAL_PROCESS	0.0422079	3	0
GO:0006106	fumarate metabolic process	BIOLOGICAL_PROCESS	0.0422079	3	0
GO:0031022	nuclear migration along microfilament	BIOLOGICAL_PROCESS	0.0422079	3	0
GO:0006735	NADH regeneration	BIOLOGICAL_PROCESS	0.0424491	10	20
GO:0016137	glycoside metabolic process	BIOLOGICAL_PROCESS	0.0424491	10	20
GO:0006525	arginine metabolic process	BIOLOGICAL_PROCESS	0.0424491	10	20
GO:0051152	positive regulation of smooth muscle cell differentiation	BIOLOGICAL_PROCESS	0.0424491	10	20
GO:0061621	canonical glycolysis	BIOLOGICAL_PROCESS	0.0424491	10	20
GO:0061718	glucose catabolic process to pyruvate	BIOLOGICAL_PROCESS	0.0424491	10	20
GO:0003333	amino acid transmembrane transport	BIOLOGICAL_PROCESS	0.0431224	30	116
GO:0051179	localization	BIOLOGICAL_PROCESS	0.0460357	1296	9096
GO:0015914	phospholipid transport	BIOLOGICAL_PROCESS	0.0462654	28	106
GO:0002474	antigen processing and presentation of peptide antigen via MHC class I	BIOLOGICAL_PROCESS	0.0463822	21	70
GO:1901569	fatty acid derivative catabolic process	BIOLOGICAL_PROCESS	0.0463822	8	13
GO:0009395	phospholipid catabolic process	BIOLOGICAL_PROCESS	0.0465032	14	37
GO:0006627	protein processing involved in protein targeting to mitochondrion	BIOLOGICAL_PROCESS	0.0476216	5	4
GO:0006548	histidine catabolic process	BIOLOGICAL_PROCESS	0.0476216	5	4
GO:0052805	imidazole-containing compound catabolic process	BIOLOGICAL_PROCESS	0.0476216	5	4
GO:0001887	selenium compound metabolic process	BIOLOGICAL_PROCESS	0.0476216	5	4
GO:0044597	daunorubicin metabolic process	BIOLOGICAL_PROCESS	0.0476216	5	4
GO:0044598	doxorubicin metabolic process	BIOLOGICAL_PROCESS	0.0476216	5	4
GO:0019217	regulation of fatty acid metabolic process	BIOLOGICAL_PROCESS	0.0482083	42	184
GO:0042417	dopamine metabolic process	BIOLOGICAL_PROCESS	0.0485845	17	51
GO:0055092	sterol homeostasis	BIOLOGICAL_PROCESS	0.0491015	29	112
GO:0005739	mitochondrion	CELLULAR_COMPONENT	6.12426e-72	432	1084
GO:0044429	mitochondrial part	CELLULAR_COMPONENT	1.26635e-71	430	1081
GO:0044444	cytoplasmic part	CELLULAR_COMPONENT	8.6286e-65	1883	10935
GO:0005737	cytoplasm	CELLULAR_COMPONENT	8.23326e-59	1981	11971
GO:0005759	mitochondrial matrix	CELLULAR_COMPONENT	2.98802e-57	230	398
GO:0005622	intracellular	CELLULAR_COMPONENT	1.46511e-51	2122	13517
GO:0044424	intracellular part	CELLULAR_COMPONENT	5.21736e-51	2119	13502
GO:0031090	organelle membrane	CELLULAR_COMPONENT	8.51095e-33	949	4839
GO:0031966	mitochondrial membrane	CELLULAR_COMPONENT	2.97752e-32	244	689
GO:0005743	mitochondrial inner membrane	CELLULAR_COMPONENT	5.69233e-32	176	396
GO:0019866	organelle inner membrane	CELLULAR_COMPONENT	1.05773e-31	191	461
GO:0005740	mitochondrial envelope	CELLULAR_COMPONENT	1.75366e-31	260	775
GO:0043227	membrane-bounded organelle	CELLULAR_COMPONENT	1.75366e-31	1826	11459
GO:0043229	intracellular organelle	CELLULAR_COMPONENT	2.26046e-28	1913	12312
GO:0043231	intracellular membrane-bounded organelle	CELLULAR_COMPONENT	1.88526e-27	1635	10060
GO:0043226	organelle	CELLULAR_COMPONENT	2.74476e-27	1944	12621
GO:0044446	intracellular organelle part	CELLULAR_COMPONENT	2.63331e-26	1789	11350
GO:0044422	organelle part	CELLULAR_COMPONENT	2.90853e-24	1815	11647
GO:0098798	mitochondrial protein complex	CELLULAR_COMPONENT	3.4119e-23	107	205
GO:0031975	envelope	CELLULAR_COMPONENT	1.03786e-19	410	1816
GO:0031967	organelle envelope	CELLULAR_COMPONENT	1.03786e-19	410	1816
GO:0098800	inner mitochondrial membrane protein complex	CELLULAR_COMPONENT	7.69091e-16	61	96
GO:0044455	mitochondrial membrane part	CELLULAR_COMPONENT	1.58424e-15	90	206
GO:1990204	oxidoreductase complex	CELLULAR_COMPONENT	1.68665e-15	56	82
GO:0070469	respirasome	CELLULAR_COMPONENT	6.71385e-15	47	58
GO:0005746	mitochondrial respirasome	CELLULAR_COMPONENT	1.36106e-14	44	51
GO:0044432	endoplasmic reticulum part	CELLULAR_COMPONENT	1.4443e-14	357	1645
GO:0005789	endoplasmic reticulum membrane	CELLULAR_COMPONENT	5.8767e-14	297	1307
GO:0042175	nuclear outer membrane-endoplasmic reticulum membrane network	CELLULAR_COMPONENT	9.01572e-14	305	1359
GO:0005783	endoplasmic reticulum	CELLULAR_COMPONENT	2.77396e-13	371	1770
GO:0098803	respiratory chain complex	CELLULAR_COMPONENT	4.62385e-13	41	50
GO:0005777	peroxisome	CELLULAR_COMPONENT	3.15331e-12	80	199
GO:0042579	microbody	CELLULAR_COMPONENT	3.15331e-12	80	199
GO:0012505	endomembrane system	CELLULAR_COMPONENT	5.7313e-12	955	5731
GO:0005623	cell	CELLULAR_COMPONENT	1.87608e-11	2194	15497
GO:0044464	cell part	CELLULAR_COMPONENT	1.87608e-11	2194	15497
GO:0044437	vacuolar part	CELLULAR_COMPONENT	2.51358e-11	181	716
GO:0098588	bounding membrane of organelle	CELLULAR_COMPONENT	3.03978e-10	568	3158
GO:0098805	whole membrane	CELLULAR_COMPONENT	6.95516e-10	496	2699
GO:0005773	vacuole	CELLULAR_COMPONENT	1.87571e-09	247	1146
GO:0005764	lysosome	CELLULAR_COMPONENT	1.05083e-08	222	1021
GO:0000323	lytic vacuole	CELLULAR_COMPONENT	1.05083e-08	222	1021
GO:0044439	peroxisomal part	CELLULAR_COMPONENT	7.55258e-08	47	109
GO:0044438	microbody part	CELLULAR_COMPONENT	7.55258e-08	47	109
GO:0005829	cytosol	CELLULAR_COMPONENT	1.15302e-07	1023	6494
GO:0005774	vacuolar membrane	CELLULAR_COMPONENT	1.8252e-07	123	489
GO:0005782	peroxisomal matrix	CELLULAR_COMPONENT	4.64344e-07	25	35
GO:0031907	microbody lumen	CELLULAR_COMPONENT	4.64344e-07	25	35
GO:0070069	cytochrome complex	CELLULAR_COMPONENT	1.10261e-06	18	17
GO:0031968	organelle outer membrane	CELLULAR_COMPONENT	2.26406e-06	73	249
GO:0005775	vacuolar lumen	CELLULAR_COMPONENT	4.16855e-06	64	209
GO:0019867	outer membrane	CELLULAR_COMPONENT	4.23525e-06	73	254
GO:0044433	cytoplasmic vesicle part	CELLULAR_COMPONENT	1.46641e-05	439	2552
GO:0005761	mitochondrial ribosome	CELLULAR_COMPONENT	1.83745e-05	29	61
GO:0000313	organellar ribosome	CELLULAR_COMPONENT	1.83745e-05	29	61
GO:0043202	lysosomal lumen	CELLULAR_COMPONENT	2.2831e-05	34	82
GO:0005747	mitochondrial respiratory chain complex I	CELLULAR_COMPONENT	4.53147e-05	21	35
GO:0030964	NADH dehydrogenase complex	CELLULAR_COMPONENT	4.53147e-05	21	35
GO:0045271	respiratory chain complex I	CELLULAR_COMPONENT	4.53147e-05	21	35
GO:0005751	mitochondrial respiratory chain complex IV	CELLULAR_COMPONENT	5.91749e-05	10	5
GO:0031974	membrane-enclosed lumen	CELLULAR_COMPONENT	6.83471e-05	1153	7679
GO:0070013	intracellular organelle lumen	CELLULAR_COMPONENT	6.83471e-05	1153	7679
GO:0043233	organelle lumen	CELLULAR_COMPONENT	6.83471e-05	1153	7679
GO:0005765	lysosomal membrane	CELLULAR_COMPONENT	6.94495e-05	97	411
GO:0098852	lytic vacuole membrane	CELLULAR_COMPONENT	6.94495e-05	97	411
GO:0045277	respiratory chain complex IV	CELLULAR_COMPONENT	9.39243e-05	12	10
GO:0042645	mitochondrial nucleoid	CELLULAR_COMPONENT	0.000122825	18	28
GO:0009295	nucleoid	CELLULAR_COMPONENT	0.000122825	18	28
GO:0045254	pyruvate dehydrogenase complex	CELLULAR_COMPONENT	0.000137483	7	1
GO:0005640	nuclear outer membrane	CELLULAR_COMPONENT	0.000266737	17	27
GO:0015935	small ribosomal subunit	CELLULAR_COMPONENT	0.000311779	13	15
GO:0097708	intracellular vesicle	CELLULAR_COMPONENT	0.000418165	613	3861
GO:0031410	cytoplasmic vesicle	CELLULAR_COMPONENT	0.000500131	611	3854
GO:0005768	endosome	CELLULAR_COMPONENT	0.000500131	223	1217
GO:0044391	ribosomal subunit	CELLULAR_COMPONENT	0.000503698	26	64
GO:0045239	tricarboxylic acid cycle enzyme complex	CELLULAR_COMPONENT	0.00083704	10	9
GO:0005763	mitochondrial small ribosomal subunit	CELLULAR_COMPONENT	0.00104743	12	15
GO:0000314	organellar small ribosomal subunit	CELLULAR_COMPONENT	0.00104743	12	15
GO:0031982	vesicle	CELLULAR_COMPONENT	0.00108226	678	4360
GO:0005750	mitochondrial respiratory chain complex III	CELLULAR_COMPONENT	0.00125075	8	5
GO:0045275	respiratory chain complex III	CELLULAR_COMPONENT	0.00125075	8	5
GO:0005741	mitochondrial outer membrane	CELLULAR_COMPONENT	0.00132775	57	224
GO:0016020	membrane	CELLULAR_COMPONENT	0.00142765	1552	10820
GO:0000788	nuclear nucleosome	CELLULAR_COMPONENT	0.00214339	26	72
GO:0099503	secretory vesicle	CELLULAR_COMPONENT	0.00258124	303	1790
GO:0030659	cytoplasmic vesicle membrane	CELLULAR_COMPONENT	0.00373666	236	1354
GO:0030141	secretory granule	CELLULAR_COMPONENT	0.00381671	269	1574
GO:0101002	ficolin-1-rich granule	CELLULAR_COMPONENT	0.00598407	47	186
GO:1904813	ficolin-1-rich granule lumen	CELLULAR_COMPONENT	0.00598407	47	186
GO:1903349	omegasome membrane	CELLULAR_COMPONENT	0.00601776	6	3
GO:0036019	endolysosome	CELLULAR_COMPONENT	0.00608517	12	20
GO:0044440	endosomal part	CELLULAR_COMPONENT	0.00734083	150	812
GO:0012506	vesicle membrane	CELLULAR_COMPONENT	0.00769338	239	1396
GO:0000786	nucleosome	CELLULAR_COMPONENT	0.00983969	27	87
GO:0005778	peroxisomal membrane	CELLULAR_COMPONENT	0.0114459	23	69
GO:0031903	microbody membrane	CELLULAR_COMPONENT	0.0114459	23	69
GO:0005776	autophagosome	CELLULAR_COMPONENT	0.0120347	34	124
GO:0031227	intrinsic component of endoplasmic reticulum membrane	CELLULAR_COMPONENT	0.012107	45	183
GO:0005840	ribosome	CELLULAR_COMPONENT	0.0145452	35	131
GO:0000421	autophagosome membrane	CELLULAR_COMPONENT	0.0151235	14	31
GO:0031301	integral component of organelle membrane	CELLULAR_COMPONENT	0.0165717	80	391
GO:0005769	early endosome	CELLULAR_COMPONENT	0.020888	125	676
GO:0005762	mitochondrial large ribosomal subunit	CELLULAR_COMPONENT	0.0216164	16	41
GO:0000315	organellar large ribosomal subunit	CELLULAR_COMPONENT	0.0216164	16	41
GO:0043541	UDP-N-acetylglucosamine transferase complex	CELLULAR_COMPONENT	0.0256011	4	1
GO:0005749	mitochondrial respiratory chain complex II, succinate dehydrogenase complex (ubiquinone)	CELLULAR_COMPONENT	0.0256011	4	1
GO:1905202	methylcrotonoyl-CoA carboxylase complex	CELLULAR_COMPONENT	0.0256011	4	1
GO:0045257	succinate dehydrogenase complex (ubiquinone)	CELLULAR_COMPONENT	0.0256011	4	1
GO:0045273	respiratory chain complex II	CELLULAR_COMPONENT	0.0256011	4	1
GO:0045283	fumarate reductase complex	CELLULAR_COMPONENT	0.0256011	4	1
GO:0045281	succinate dehydrogenase complex	CELLULAR_COMPONENT	0.0256011	4	1
GO:0098796	membrane protein complex	CELLULAR_COMPONENT	0.025844	270	1646
GO:0044815	DNA packaging complex	CELLULAR_COMPONENT	0.0260386	27	95
GO:0016469	proton-transporting two-sector ATPase complex	CELLULAR_COMPONENT	0.0264202	15	38
GO:0097629	extrinsic component of omegasome membrane	CELLULAR_COMPONENT	0.0269505	5	3
GO:0030132	clathrin coat of coated pit	CELLULAR_COMPONENT	0.0282102	11	22
GO:0005905	clathrin-coated pit	CELLULAR_COMPONENT	0.0291249	26	91
GO:0106083	nuclear membrane protein complex	CELLULAR_COMPONENT	0.0305495	9	15
GO:0106094	nuclear membrane microtubule tethering complex	CELLULAR_COMPONENT	0.0305495	9	15
GO:0034992	microtubule organizing center attachment site	CELLULAR_COMPONENT	0.0305495	9	15
GO:0034993	meiotic nuclear membrane microtubule tethering complex	CELLULAR_COMPONENT	0.0305495	9	15
GO:0030666	endocytic vesicle membrane	CELLULAR_COMPONENT	0.0326108	57	265
GO:0010008	endosome membrane	CELLULAR_COMPONENT	0.0330288	133	740
GO:0005753	mitochondrial proton-transporting ATP synthase complex	CELLULAR_COMPONENT	0.0343752	10	19
GO:0030176	integral component of endoplasmic reticulum membrane	CELLULAR_COMPONENT	0.0348821	40	168
GO:0030134	COPII-coated ER to Golgi transport vesicle	CELLULAR_COMPONENT	0.0363225	26	93
GO:0030667	secretory granule membrane	CELLULAR_COMPONENT	0.0371395	126	698
GO:0098573	intrinsic component of mitochondrial membrane	CELLULAR_COMPONENT	0.0372247	23	78
GO:0032592	integral component of mitochondrial membrane	CELLULAR_COMPONENT	0.0372247	23	78
GO:0031300	intrinsic component of organelle membrane	CELLULAR_COMPONENT	0.0416347	90	471
GO:0030062	mitochondrial tricarboxylic acid cycle enzyme complex	CELLULAR_COMPONENT	0.0422079	3	0
GO:0005602	complement component C1 complex	CELLULAR_COMPONENT	0.0422079	3	0
GO:0030128	clathrin coat of endocytic vesicle	CELLULAR_COMPONENT	0.0424491	10	20
GO:0045259	proton-transporting ATP synthase complex	CELLULAR_COMPONENT	0.0424491	10	20
GO:0035578	azurophil granule lumen	CELLULAR_COMPONENT	0.0443391	34	138
GO:0012507	ER to Golgi transport vesicle membrane	CELLULAR_COMPONENT	0.0452813	19	60
GO:0016491	oxidoreductase activity	MOLECULAR_FUNCTION	8.38712e-65	297	590
GO:0003824	catalytic activity	MOLECULAR_FUNCTION	6.71997e-55	1246	6241
GO:0048037	cofactor binding	MOLECULAR_FUNCTION	8.16548e-45	216	440
GO:0050662	coenzyme binding	MOLECULAR_FUNCTION	8.16646e-39	147	234
GO:0009055	electron transfer activity	MOLECULAR_FUNCTION	1.20838e-27	74	74
GO:0036094	small molecule binding	MOLECULAR_FUNCTION	7.11089e-22	567	2710
GO:0016614	oxidoreductase activity, acting on CH-OH group of donors	MOLECULAR_FUNCTION	4.58209e-15	63	108
GO:0016627	oxidoreductase activity, acting on the CH-CH group of donors	MOLECULAR_FUNCTION	8.76511e-15	41	42
GO:0016616	oxidoreductase activity, acting on the CH-OH group of donors, NAD or NADP as acceptor	MOLECULAR_FUNCTION	1.09836e-14	59	97
GO:0043168	anion binding	MOLECULAR_FUNCTION	2.30101e-13	601	3233
GO:0016829	lyase activity	MOLECULAR_FUNCTION	4.89014e-13	73	162
GO:0016651	oxidoreductase activity, acting on NAD(P)H	MOLECULAR_FUNCTION	9.82144e-13	57	104
GO:0016705	oxidoreductase activity, acting on paired donors, with incorporation or reduction of molecular oxygen	MOLECULAR_FUNCTION	4.35769e-12	61	124
GO:0016903	oxidoreductase activity, acting on the aldehyde or oxo group of donors	MOLECULAR_FUNCTION	1.27663e-11	30	27
GO:0005488	binding	MOLECULAR_FUNCTION	2.07793e-11	2071	14398
GO:0019842	vitamin binding	MOLECULAR_FUNCTION	2.45517e-11	59	123
GO:0051287	NAD binding	MOLECULAR_FUNCTION	4.82033e-11	35	43
GO:0030170	pyridoxal phosphate binding	MOLECULAR_FUNCTION	5.25842e-11	29	27
GO:0070279	vitamin B6 binding	MOLECULAR_FUNCTION	5.25842e-11	29	27
GO:0016655	oxidoreductase activity, acting on NAD(P)H, quinone or similar compound as acceptor	MOLECULAR_FUNCTION	7.33963e-11	38	53
GO:0004497	monooxygenase activity	MOLECULAR_FUNCTION	1.9425e-10	40	62
GO:0000166	nucleotide binding	MOLECULAR_FUNCTION	9.16809e-10	411	2153
GO:1901265	nucleoside phosphate binding	MOLECULAR_FUNCTION	9.16809e-10	411	2153
GO:0016709	oxidoreductase activity, acting on paired donors, with incorporation or reduction of molecular oxygen, NAD(P)H as one donor, and incorporation of one atom of oxygen	MOLECULAR_FUNCTION	1.36944e-09	33	45
GO:0050660	flavin adenine dinucleotide binding	MOLECULAR_FUNCTION	5.44427e-09	35	55
GO:0016620	oxidoreductase activity, acting on the aldehyde or oxo group of donors, NAD or NADP as acceptor	MOLECULAR_FUNCTION	6.58617e-09	24	23
GO:0016628	oxidoreductase activity, acting on the CH-CH group of donors, NAD or NADP as acceptor	MOLECULAR_FUNCTION	1.13166e-08	24	24
GO:0005515	protein binding	MOLECULAR_FUNCTION	2.8928e-08	1888	13048
GO:0043167	ion binding	MOLECULAR_FUNCTION	5.31198e-08	1009	6368
GO:0005506	iron ion binding	MOLECULAR_FUNCTION	6.01109e-08	47	108
GO:0008395	steroid hydroxylase activity	MOLECULAR_FUNCTION	4.75385e-07	24	32
GO:0016769	transferase activity, transferring nitrogenous groups	MOLECULAR_FUNCTION	4.88023e-07	16	11
GO:0008483	transaminase activity	MOLECULAR_FUNCTION	5.18767e-07	15	9
GO:0016787	hydrolase activity	MOLECULAR_FUNCTION	1.37928e-06	510	2967
GO:0008514	organic anion transmembrane transporter activity	MOLECULAR_FUNCTION	1.76312e-06	74	252
GO:0016853	isomerase activity	MOLECULAR_FUNCTION	1.8513e-06	52	147
GO:0005342	organic acid transmembrane transporter activity	MOLECULAR_FUNCTION	2.53459e-06	61	191
GO:0046943	carboxylic acid transmembrane transporter activity	MOLECULAR_FUNCTION	2.53459e-06	61	191
GO:0033764	steroid dehydrogenase activity, acting on the CH-OH group of donors, NAD or NADP as acceptor	MOLECULAR_FUNCTION	2.81385e-06	25	40
GO:0016229	steroid dehydrogenase activity	MOLECULAR_FUNCTION	4.74448e-06	26	45
GO:0016725	oxidoreductase activity, acting on CH or CH2 groups	MOLECULAR_FUNCTION	5.06691e-06	18	20
GO:0070330	aromatase activity	MOLECULAR_FUNCTION	7.8321e-06	15	13
GO:0005319	lipid transporter activity	MOLECULAR_FUNCTION	9.27728e-06	52	157
GO:0101020	estrogen 16-alpha-hydroxylase activity	MOLECULAR_FUNCTION	1.01437e-05	16	16
GO:0030246	carbohydrate binding	MOLECULAR_FUNCTION	1.17633e-05	62	207
GO:0016790	thiolester hydrolase activity	MOLECULAR_FUNCTION	1.17633e-05	17	19
GO:0016712	oxidoreductase activity, acting on paired donors, with incorporation or reduction of molecular oxygen, reduced flavin or flavoprotein as one donor, and incorporation of one atom of oxygen	MOLECULAR_FUNCTION	1.17633e-05	17	19
GO:0022804	active transmembrane transporter activity	MOLECULAR_FUNCTION	1.17633e-05	89	347
GO:0008144	drug binding	MOLECULAR_FUNCTION	1.42301e-05	316	1736
GO:0051536	iron-sulfur cluster binding	MOLECULAR_FUNCTION	1.83745e-05	23	39
GO:0051540	metal cluster binding	MOLECULAR_FUNCTION	1.83745e-05	23	39
GO:0015038	glutathione disulfide oxidoreductase activity	MOLECULAR_FUNCTION	2.31203e-05	7	0
GO:0004602	glutathione peroxidase activity	MOLECULAR_FUNCTION	2.86265e-05	17	21
GO:0050661	NADP binding	MOLECULAR_FUNCTION	3.84252e-05	24	45
GO:0016830	carbon-carbon lyase activity	MOLECULAR_FUNCTION	3.97098e-05	22	38
GO:0008392	arachidonic acid epoxygenase activity	MOLECULAR_FUNCTION	4.25552e-05	18	25
GO:0008391	arachidonic acid monooxygenase activity	MOLECULAR_FUNCTION	4.25552e-05	18	25
GO:0034875	caffeine oxidase activity	MOLECULAR_FUNCTION	5.31698e-05	14	14
GO:0033695	oxidoreductase activity, acting on CH or CH2 groups, quinone or similar compound as acceptor	MOLECULAR_FUNCTION	5.31698e-05	14	14
GO:0016874	ligase activity	MOLECULAR_FUNCTION	7.46659e-05	42	124
GO:0016835	carbon-oxygen lyase activity	MOLECULAR_FUNCTION	9.32094e-05	27	60
GO:0004029	aldehyde dehydrogenase (NAD) activity	MOLECULAR_FUNCTION	9.39243e-05	12	10
GO:0004364	glutathione transferase activity	MOLECULAR_FUNCTION	9.47674e-05	15	18
GO:0004745	retinol dehydrogenase activity	MOLECULAR_FUNCTION	9.47674e-05	15	18
GO:0042803	protein homodimerization activity	MOLECULAR_FUNCTION	0.00012604	283	1573
GO:0004177	aminopeptidase activity	MOLECULAR_FUNCTION	0.000148213	21	39
GO:0016836	hydro-lyase activity	MOLECULAR_FUNCTION	0.000163005	22	43
GO:0003954	NADH dehydrogenase activity	MOLECULAR_FUNCTION	0.000172419	18	29
GO:0046906	tetrapyrrole binding	MOLECULAR_FUNCTION	0.000179261	47	154
GO:0016209	antioxidant activity	MOLECULAR_FUNCTION	0.000196337	30	76
GO:0008401	retinoic acid 4-hydroxylase activity	MOLECULAR_FUNCTION	0.000214159	11	9
GO:0016675	oxidoreductase activity, acting on a heme group of donors	MOLECULAR_FUNCTION	0.000214342	14	17
GO:0008238	exopeptidase activity	MOLECULAR_FUNCTION	0.000250862	34	95
GO:0005310	dicarboxylic acid transmembrane transporter activity	MOLECULAR_FUNCTION	0.000328579	27	66
GO:0005215	transporter activity	MOLECULAR_FUNCTION	0.000333475	242	1330
GO:0050136	NADH dehydrogenase (quinone) activity	MOLECULAR_FUNCTION	0.000365263	17	28
GO:0008137	NADH dehydrogenase (ubiquinone) activity	MOLECULAR_FUNCTION	0.000365263	17	28
GO:0016289	CoA hydrolase activity	MOLECULAR_FUNCTION	0.000370216	11	10
GO:0015078	proton transmembrane transporter activity	MOLECULAR_FUNCTION	0.000370216	35	102
GO:0008389	coumarin 7-hydroxylase activity	MOLECULAR_FUNCTION	0.000370216	11	10
GO:0016740	transferase activity	MOLECULAR_FUNCTION	0.000382558	500	3070
GO:0048029	monosaccharide binding	MOLECULAR_FUNCTION	0.000445042	31	85
GO:0015020	glucuronosyltransferase activity	MOLECULAR_FUNCTION	0.000474919	13	16
GO:0016624	oxidoreductase activity, acting on the aldehyde or oxo group of donors, disulfide as acceptor	MOLECULAR_FUNCTION	0.000474919	7	2
GO:0004601	peroxidase activity	MOLECULAR_FUNCTION	0.000545893	22	48
GO:0003995	acyl-CoA dehydrogenase activity	MOLECULAR_FUNCTION	0.000570919	9	6
GO:0016290	palmitoyl-CoA hydrolase activity	MOLECULAR_FUNCTION	0.000595249	8	4
GO:0020037	heme binding	MOLECULAR_FUNCTION	0.000612535	44	149
GO:0030554	adenyl nucleotide binding	MOLECULAR_FUNCTION	0.0006347	253	1418
GO:0004129	cytochrome-c oxidase activity	MOLECULAR_FUNCTION	0.000700799	13	17
GO:0015002	heme-copper terminal oxidase activity	MOLECULAR_FUNCTION	0.000700799	13	17
GO:0016878	acid-thiol ligase activity	MOLECULAR_FUNCTION	0.000700799	13	17
GO:0016676	oxidoreductase activity, acting on a heme group of donors, oxygen as acceptor	MOLECULAR_FUNCTION	0.000700799	13	17
GO:0003960	NADPH:quinone reductase activity	MOLECULAR_FUNCTION	0.000819883	6	1
GO:0047617	acyl-CoA hydrolase activity	MOLECULAR_FUNCTION	0.00083704	10	9
GO:0071813	lipoprotein particle binding	MOLECULAR_FUNCTION	0.000976157	18	35
GO:0071814	protein-lipid complex binding	MOLECULAR_FUNCTION	0.000976157	18	35
GO:0070576	vitamin D 24-hydroxylase activity	MOLECULAR_FUNCTION	0.00100147	11	12
GO:0032559	adenyl ribonucleotide binding	MOLECULAR_FUNCTION	0.00102362	249	1404
GO:0008106	alcohol dehydrogenase (NADP+) activity	MOLECULAR_FUNCTION	0.00103961	13	18
GO:0016212	kynurenine-oxoglutarate transaminase activity	MOLECULAR_FUNCTION	0.00104743	5	0
GO:0016684	oxidoreductase activity, acting on peroxide as acceptor	MOLECULAR_FUNCTION	0.00104743	22	51
GO:0036137	kynurenine aminotransferase activity	MOLECULAR_FUNCTION	0.00104743	5	0
GO:0008289	lipid binding	MOLECULAR_FUNCTION	0.00109396	245	1380
GO:0033293	monocarboxylic acid binding	MOLECULAR_FUNCTION	0.00111421	40	134
GO:0016679	oxidoreductase activity, acting on diphenols and related substances as donors	MOLECULAR_FUNCTION	0.00124877	7	3
GO:0004033	aldo-keto reductase (NADP) activity	MOLECULAR_FUNCTION	0.00133961	14	22
GO:0008405	arachidonic acid 11,12-epoxygenase activity	MOLECULAR_FUNCTION	0.00138444	10	10
GO:0008404	arachidonic acid 14,15-epoxygenase activity	MOLECULAR_FUNCTION	0.00138444	10	10
GO:0005524	ATP binding	MOLECULAR_FUNCTION	0.00165598	229	1286
GO:0042626	ATPase activity, coupled to transmembrane movement of substances	MOLECULAR_FUNCTION	0.00174305	34	108
GO:0016667	oxidoreductase activity, acting on a sulfur group of donors	MOLECULAR_FUNCTION	0.00193143	22	54
GO:0019825	oxygen binding	MOLECULAR_FUNCTION	0.00206287	19	42
GO:0052689	carboxylic ester hydrolase activity	MOLECULAR_FUNCTION	0.00208319	38	129
GO:0030169	low-density lipoprotein particle binding	MOLECULAR_FUNCTION	0.00208796	13	20
GO:0015399	primary active transmembrane transporter activity	MOLECULAR_FUNCTION	0.00233038	35	115
GO:0008509	anion transmembrane transporter activity	MOLECULAR_FUNCTION	0.00247966	86	396
GO:0004032	alditol:NADP+ 1-oxidoreductase activity	MOLECULAR_FUNCTION	0.00252575	6	2
GO:0043492	ATPase activity, coupled to movement of substances	MOLECULAR_FUNCTION	0.00260252	34	111
GO:0016885	ligase activity, forming carbon-carbon bonds	MOLECULAR_FUNCTION	0.00277448	7	4
GO:0005548	phospholipid transporter activity	MOLECULAR_FUNCTION	0.00301628	29	88
GO:0015179	L-amino acid transmembrane transporter activity	MOLECULAR_FUNCTION	0.00317078	27	79
GO:0043177	organic acid binding	MOLECULAR_FUNCTION	0.00323638	74	330
GO:0017076	purine nucleotide binding	MOLECULAR_FUNCTION	0.00327475	298	1764
GO:0052650	NADP-retinol dehydrogenase activity	MOLECULAR_FUNCTION	0.00346725	10	12
GO:0046983	protein dimerization activity	MOLECULAR_FUNCTION	0.00346725	382	2337
GO:0031406	carboxylic acid binding	MOLECULAR_FUNCTION	0.00416191	71	316
GO:0032553	ribonucleotide binding	MOLECULAR_FUNCTION	0.00422368	297	1765
GO:0032555	purine ribonucleotide binding	MOLECULAR_FUNCTION	0.00428779	295	1752
GO:0001758	retinal dehydrogenase activity	MOLECULAR_FUNCTION	0.00435196	8	7
GO:0015405	P-P-bond-hydrolysis-driven transmembrane transporter activity	MOLECULAR_FUNCTION	0.00435379	34	115
GO:0016833	oxo-acid-lyase activity	MOLECULAR_FUNCTION	0.00466796	5	1
GO:0004778	succinyl-CoA hydrolase activity	MOLECULAR_FUNCTION	0.00466796	5	1
GO:0004738	pyruvate dehydrogenase activity	MOLECULAR_FUNCTION	0.00466796	5	1
GO:0052817	very long chain acyl-CoA hydrolase activity	MOLECULAR_FUNCTION	0.00466796	5	1
GO:0047963	glycine N-choloyltransferase activity	MOLECULAR_FUNCTION	0.00466796	5	1
GO:0015556	C4-dicarboxylate transmembrane transporter activity	MOLECULAR_FUNCTION	0.00491897	16	34
GO:0051537	2 iron, 2 sulfur cluster binding	MOLECULAR_FUNCTION	0.00516199	10	13
GO:1901681	sulfur compound binding	MOLECULAR_FUNCTION	0.00553535	80	373
GO:0016877	ligase activity, forming carbon-sulfur bonds	MOLECULAR_FUNCTION	0.00580369	14	27
GO:0004031	aldehyde oxidase activity	MOLECULAR_FUNCTION	0.00601776	6	3
GO:0015171	amino acid transmembrane transporter activity	MOLECULAR_FUNCTION	0.00688924	30	99
GO:0071949	FAD binding	MOLECULAR_FUNCTION	0.00688924	13	24
GO:0016860	intramolecular oxidoreductase activity	MOLECULAR_FUNCTION	0.00694017	19	48
GO:0016765	transferase activity, transferring alkyl or aryl (other than methyl) groups	MOLECULAR_FUNCTION	0.00694017	19	48
GO:0008239	dipeptidyl-peptidase activity	MOLECULAR_FUNCTION	0.00763425	9	11
GO:0038024	cargo receptor activity	MOLECULAR_FUNCTION	0.00792808	38	141
GO:0035639	purine ribonucleoside triphosphate binding	MOLECULAR_FUNCTION	0.00873201	272	1621
GO:0015291	secondary active transmembrane transporter activity	MOLECULAR_FUNCTION	0.0096823	55	236
GO:0016832	aldehyde-lyase activity	MOLECULAR_FUNCTION	0.00973697	7	6
GO:0016788	hydrolase activity, acting on ester bonds	MOLECULAR_FUNCTION	0.0104745	169	943
GO:0015035	protein disulfide oxidoreductase activity	MOLECULAR_FUNCTION	0.0106822	10	15
GO:0003857	3-hydroxyacyl-CoA dehydrogenase activity	MOLECULAR_FUNCTION	0.0106822	10	15
GO:0004030	aldehyde dehydrogenase [NAD(P)+] activity	MOLECULAR_FUNCTION	0.011311	8	9
GO:0004090	carbonyl reductase (NADPH) activity	MOLECULAR_FUNCTION	0.0121522	6	4
GO:0004466	long-chain-acyl-CoA dehydrogenase activity	MOLECULAR_FUNCTION	0.0121522	6	4
GO:0016421	CoA carboxylase activity	MOLECULAR_FUNCTION	0.0126545	5	2
GO:0016714	oxidoreductase activity, acting on paired donors, with incorporation or reduction of molecular oxygen, reduced pteridine as one donor, and incorporation of one atom of oxygen	MOLECULAR_FUNCTION	0.0126545	5	2
GO:0052816	long-chain acyl-CoA hydrolase activity	MOLECULAR_FUNCTION	0.0126545	5	2
GO:0052815	medium-chain acyl-CoA hydrolase activity	MOLECULAR_FUNCTION	0.0126545	5	2
GO:0051213	dioxygenase activity	MOLECULAR_FUNCTION	0.0145199	27	90
GO:0016405	CoA-ligase activity	MOLECULAR_FUNCTION	0.0147958	10	16
GO:0004022	alcohol dehydrogenase (NAD) activity	MOLECULAR_FUNCTION	0.0163452	7	7
GO:0016801	hydrolase activity, acting on ether bonds	MOLECULAR_FUNCTION	0.0163452	7	7
GO:1900750	oligopeptide binding	MOLECULAR_FUNCTION	0.0163452	7	7
GO:0000062	fatty-acyl-CoA binding	MOLECULAR_FUNCTION	0.0171322	11	20
GO:0046872	metal ion binding	MOLECULAR_FUNCTION	0.0221914	608	4004
GO:0022857	transmembrane transporter activity	MOLECULAR_FUNCTION	0.0222697	191	1108
GO:0016623	oxidoreductase activity, acting on the aldehyde or oxo group of donors, oxygen as acceptor	MOLECULAR_FUNCTION	0.022724	6	5
GO:0000253	3-keto sterol reductase activity	MOLECULAR_FUNCTION	0.022724	6	5
GO:0043295	glutathione binding	MOLECULAR_FUNCTION	0.022724	6	5
GO:0004024	alcohol dehydrogenase activity, zinc-dependent	MOLECULAR_FUNCTION	0.0256011	4	1
GO:0018467	formaldehyde dehydrogenase activity	MOLECULAR_FUNCTION	0.0256011	4	1
GO:0000104	succinate dehydrogenase activity	MOLECULAR_FUNCTION	0.0256011	4	1
GO:0000248	C-5 sterol desaturase activity	MOLECULAR_FUNCTION	0.0256011	4	1
GO:0051903	S-(hydroxymethyl)glutathione dehydrogenase activity	MOLECULAR_FUNCTION	0.0256011	4	1
GO:0047499	calcium-independent phospholipase A2 activity	MOLECULAR_FUNCTION	0.0256011	4	1
GO:0034604	pyruvate dehydrogenase (NAD+) activity	MOLECULAR_FUNCTION	0.0256011	4	1
GO:0034603	pyruvate dehydrogenase [NAD(P)+] activity	MOLECULAR_FUNCTION	0.0256011	4	1
GO:0019115	benzaldehyde dehydrogenase activity	MOLECULAR_FUNCTION	0.0256011	4	1
GO:0008177	succinate dehydrogenase (ubiquinone) activity	MOLECULAR_FUNCTION	0.0256011	4	1
GO:0070704	sterol desaturase activity	MOLECULAR_FUNCTION	0.0256011	4	1
GO:0046933	proton-transporting ATP synthase activity, rotational mechanism	MOLECULAR_FUNCTION	0.0256011	7	8
GO:0015238	drug transmembrane transporter activity	MOLECULAR_FUNCTION	0.0263122	39	159
GO:0004622	lysophospholipase activity	MOLECULAR_FUNCTION	0.0263636	10	18
GO:0102991	myristoyl-CoA hydrolase activity	MOLECULAR_FUNCTION	0.0269505	5	3
GO:0016681	oxidoreductase activity, acting on diphenols and related substances as donors, cytochrome as acceptor	MOLECULAR_FUNCTION	0.0269505	5	3
GO:0008121	ubiquinol-cytochrome-c reductase activity	MOLECULAR_FUNCTION	0.0269505	5	3
GO:0051539	4 iron, 4 sulfur cluster binding	MOLECULAR_FUNCTION	0.0288092	12	26
GO:0005496	steroid binding	MOLECULAR_FUNCTION	0.0323874	38	156
GO:0070402	NADPH binding	MOLECULAR_FUNCTION	0.0348821	8	12
GO:0016840	carbon-nitrogen lyase activity	MOLECULAR_FUNCTION	0.0357898	6	6
GO:0016634	oxidoreductase activity, acting on the CH-CH group of donors, oxygen as acceptor	MOLECULAR_FUNCTION	0.0357898	6	6
GO:0097367	carbohydrate derivative binding	MOLECULAR_FUNCTION	0.0365976	370	2351
GO:0015172	acidic amino acid transmembrane transporter activity	MOLECULAR_FUNCTION	0.0401251	14	36
GO:0016863	intramolecular oxidoreductase activity, transposing C=C bonds	MOLECULAR_FUNCTION	0.0408914	9	16
GO:0004053	arginase activity	MOLECULAR_FUNCTION	0.0422079	3	0
GO:0030613	oxidoreductase activity, acting on phosphorus or arsenic in donors	MOLECULAR_FUNCTION	0.0422079	3	0
GO:0030614	oxidoreductase activity, acting on phosphorus or arsenic in donors, disulfide as acceptor	MOLECULAR_FUNCTION	0.0422079	3	0
GO:0016672	oxidoreductase activity, acting on a sulfur group of donors, quinone or similar compound as acceptor	MOLECULAR_FUNCTION	0.0422079	3	0
GO:0004776	succinate-CoA ligase (GDP-forming) activity	MOLECULAR_FUNCTION	0.0422079	3	0
GO:0004774	succinate-CoA ligase activity	MOLECULAR_FUNCTION	0.0422079	3	0
GO:0001792	polymeric immunoglobulin receptor activity	MOLECULAR_FUNCTION	0.0422079	3	0
GO:0050613	delta14-sterol reductase activity	MOLECULAR_FUNCTION	0.0422079	3	0
GO:0047598	7-dehydrocholesterol reductase activity	MOLECULAR_FUNCTION	0.0422079	3	0
GO:0047374	methylumbelliferyl-acetate deacetylase activity	MOLECULAR_FUNCTION	0.0422079	3	0
GO:0030228	lipoprotein particle receptor activity	MOLECULAR_FUNCTION	0.0424491	10	20
GO:0016638	oxidoreductase activity, acting on the CH-NH2 group of donors	MOLECULAR_FUNCTION	0.0424491	10	20
GO:0016702	oxidoreductase activity, acting on single donors with incorporation of molecular oxygen, incorporation of two atoms of oxygen	MOLECULAR_FUNCTION	0.0424491	10	20
GO:0051087	chaperone binding	MOLECULAR_FUNCTION	0.0458687	37	155
GO:0016717	oxidoreductase activity, acting on paired donors, with oxidation of a pair of donors resulting in the reduction of molecular oxygen to two molecules of water	MOLECULAR_FUNCTION	0.0476216	5	4
GO:0003997	acyl-CoA oxidase activity	MOLECULAR_FUNCTION	0.0476216	5	4
GO:0015297	antiporter activity	MOLECULAR_FUNCTION	0.0485845	26	96
GO:0015077	monovalent inorganic cation transmembrane transporter activity	MOLECULAR_FUNCTION	0.0497856	80	413

## Sheet: Liver_up_table
GO ID	GO Term	GO Category	FDR	Number in Test	Number in Reference
GO:0043170	macromolecule metabolic process	BIOLOGICAL_PROCESS	1.32194e-32	1590	10327
GO:0090304	nucleic acid metabolic process	BIOLOGICAL_PROCESS	1.37616e-31	1069	6164
GO:0071704	organic substance metabolic process	BIOLOGICAL_PROCESS	2.18764e-30	1737	11734
GO:0008152	metabolic process	BIOLOGICAL_PROCESS	2.18764e-30	1785	12175
GO:0044238	primary metabolic process	BIOLOGICAL_PROCESS	6.57272e-30	1697	11392
GO:0006139	nucleobase-containing compound metabolic process	BIOLOGICAL_PROCESS	8.38255e-30	1153	6880
GO:0044237	cellular metabolic process	BIOLOGICAL_PROCESS	2.96799e-29	1724	11662
GO:0006807	nitrogen compound metabolic process	BIOLOGICAL_PROCESS	3.35655e-29	1657	11066
GO:0016070	RNA metabolic process	BIOLOGICAL_PROCESS	5.94306e-28	986	5682
GO:0034641	cellular nitrogen compound metabolic process	BIOLOGICAL_PROCESS	1.47736e-27	1244	7683
GO:0016071	mRNA metabolic process	BIOLOGICAL_PROCESS	1.5121e-27	273	965
GO:0046483	heterocycle metabolic process	BIOLOGICAL_PROCESS	1.59968e-27	1175	7143
GO:0034645	cellular macromolecule biosynthetic process	BIOLOGICAL_PROCESS	4.79606e-27	1037	6103
GO:0010467	gene expression	BIOLOGICAL_PROCESS	6.82215e-27	1115	6705
GO:0006725	cellular aromatic compound metabolic process	BIOLOGICAL_PROCESS	2.71318e-26	1175	7195
GO:0009059	macromolecule biosynthetic process	BIOLOGICAL_PROCESS	5.68969e-26	1054	6275
GO:0060255	regulation of macromolecule metabolic process	BIOLOGICAL_PROCESS	2.26126e-25	1281	8073
GO:1901360	organic cyclic compound metabolic process	BIOLOGICAL_PROCESS	2.62649e-25	1199	7425
GO:0044260	cellular macromolecule metabolic process	BIOLOGICAL_PROCESS	3.41418e-25	1439	9372
GO:0019222	regulation of metabolic process	BIOLOGICAL_PROCESS	1.7134e-23	1365	8838
GO:0044271	cellular nitrogen compound biosynthetic process	BIOLOGICAL_PROCESS	9.35446e-23	1008	6060
GO:0009058	biosynthetic process	BIOLOGICAL_PROCESS	1.13865e-22	1214	7660
GO:0006396	RNA processing	BIOLOGICAL_PROCESS	1.27876e-22	278	1086
GO:0044249	cellular biosynthetic process	BIOLOGICAL_PROCESS	1.49078e-22	1189	7469
GO:0010468	regulation of gene expression	BIOLOGICAL_PROCESS	2.32444e-22	984	5897
GO:1901576	organic substance biosynthetic process	BIOLOGICAL_PROCESS	3.12479e-22	1188	7476
GO:0010605	negative regulation of macromolecule metabolic process	BIOLOGICAL_PROCESS	6.00548e-22	818	4685
GO:0009892	negative regulation of metabolic process	BIOLOGICAL_PROCESS	4.60953e-21	878	5160
GO:0044267	cellular protein metabolic process	BIOLOGICAL_PROCESS	3.64432e-20	1117	7014
GO:0080090	regulation of primary metabolic process	BIOLOGICAL_PROCESS	7.17765e-20	1245	8038
GO:0008380	RNA splicing	BIOLOGICAL_PROCESS	8.54619e-19	163	529
GO:0051171	regulation of nitrogen compound metabolic process	BIOLOGICAL_PROCESS	1.74202e-18	1205	7786
GO:0006397	mRNA processing	BIOLOGICAL_PROCESS	1.93284e-18	172	581
GO:0019219	regulation of nucleobase-containing compound metabolic process	BIOLOGICAL_PROCESS	2.3051e-18	889	5359
GO:0006614	SRP-dependent cotranslational protein targeting to membrane	BIOLOGICAL_PROCESS	3.0345e-18	45	42
GO:0000375	RNA splicing, via transesterification reactions	BIOLOGICAL_PROCESS	3.0345e-18	130	374
GO:0006613	cotranslational protein targeting to membrane	BIOLOGICAL_PROCESS	3.78057e-18	46	45
GO:0006402	mRNA catabolic process	BIOLOGICAL_PROCESS	3.78057e-18	132	385
GO:0031323	regulation of cellular metabolic process	BIOLOGICAL_PROCESS	4.68376e-18	1267	8305
GO:0045047	protein targeting to ER	BIOLOGICAL_PROCESS	1.45404e-17	48	53
GO:0019538	protein metabolic process	BIOLOGICAL_PROCESS	2.66121e-17	1181	7658
GO:0010629	negative regulation of gene expression	BIOLOGICAL_PROCESS	3.81061e-17	585	3218
GO:0051252	regulation of RNA metabolic process	BIOLOGICAL_PROCESS	3.4772e-16	829	5015
GO:2000112	regulation of cellular macromolecule biosynthetic process	BIOLOGICAL_PROCESS	3.4772e-16	861	5253
GO:0000956	nuclear-transcribed mRNA catabolic process	BIOLOGICAL_PROCESS	5.14136e-16	82	184
GO:0006401	RNA catabolic process	BIOLOGICAL_PROCESS	5.65876e-16	132	415
GO:0000398	mRNA splicing, via spliceosome	BIOLOGICAL_PROCESS	7.59286e-16	119	353
GO:0000377	RNA splicing, via transesterification reactions with bulged adenosine as nucleophile	BIOLOGICAL_PROCESS	7.59286e-16	119	353
GO:0009889	regulation of biosynthetic process	BIOLOGICAL_PROCESS	7.73672e-16	925	5752
GO:0072599	establishment of protein localization to endoplasmic reticulum	BIOLOGICAL_PROCESS	1.01701e-15	48	62
GO:0044265	cellular macromolecule catabolic process	BIOLOGICAL_PROCESS	1.03909e-15	359	1752
GO:0022613	ribonucleoprotein complex biogenesis	BIOLOGICAL_PROCESS	1.33762e-15	149	508
GO:0034654	nucleobase-containing compound biosynthetic process	BIOLOGICAL_PROCESS	1.37537e-15	878	5411
GO:0031326	regulation of cellular biosynthetic process	BIOLOGICAL_PROCESS	1.78655e-15	907	5635
GO:0010556	regulation of macromolecule biosynthetic process	BIOLOGICAL_PROCESS	3.09614e-15	875	5406
GO:0018130	heterocycle biosynthetic process	BIOLOGICAL_PROCESS	5.16608e-15	884	5485
GO:0034655	nucleobase-containing compound catabolic process	BIOLOGICAL_PROCESS	6.3349e-15	187	727
GO:0019438	aromatic compound biosynthetic process	BIOLOGICAL_PROCESS	7.41138e-15	885	5501
GO:0097659	nucleic acid-templated transcription	BIOLOGICAL_PROCESS	1.14747e-14	806	4920
GO:0006366	transcription by RNA polymerase II	BIOLOGICAL_PROCESS	1.27651e-14	601	3435
GO:0006996	organelle organization	BIOLOGICAL_PROCESS	1.4444e-14	903	5652
GO:0006351	transcription, DNA-templated	BIOLOGICAL_PROCESS	1.55844e-14	801	4890
GO:0032774	RNA biosynthetic process	BIOLOGICAL_PROCESS	2.26252e-14	808	4950
GO:0048522	positive regulation of cellular process	BIOLOGICAL_PROCESS	3.76718e-14	1245	8341
GO:0048519	negative regulation of biological process	BIOLOGICAL_PROCESS	4.47562e-14	1261	8474
GO:0007049	cell cycle	BIOLOGICAL_PROCESS	5.78385e-14	608	3514
GO:0051172	negative regulation of nitrogen compound metabolic process	BIOLOGICAL_PROCESS	7.7963e-14	716	4299
GO:0009057	macromolecule catabolic process	BIOLOGICAL_PROCESS	1.37799e-13	418	2213
GO:0031324	negative regulation of cellular metabolic process	BIOLOGICAL_PROCESS	1.46231e-13	760	4636
GO:0044270	cellular nitrogen compound catabolic process	BIOLOGICAL_PROCESS	1.54731e-13	195	803
GO:0045935	positive regulation of nucleobase-containing compound metabolic process	BIOLOGICAL_PROCESS	1.69458e-13	547	3104
GO:0051173	positive regulation of nitrogen compound metabolic process	BIOLOGICAL_PROCESS	1.89377e-13	868	5448
GO:1901362	organic cyclic compound biosynthetic process	BIOLOGICAL_PROCESS	2.31291e-13	902	5710
GO:0046700	heterocycle catabolic process	BIOLOGICAL_PROCESS	2.31291e-13	196	813
GO:0051254	positive regulation of RNA metabolic process	BIOLOGICAL_PROCESS	2.80207e-13	497	2765
GO:0010604	positive regulation of macromolecule metabolic process	BIOLOGICAL_PROCESS	3.25397e-13	898	5688
GO:0000184	nuclear-transcribed mRNA catabolic process, nonsense-mediated decay	BIOLOGICAL_PROCESS	6.92117e-13	50	86
GO:0031325	positive regulation of cellular metabolic process	BIOLOGICAL_PROCESS	7.02326e-13	901	5729
GO:1901564	organonitrogen compound metabolic process	BIOLOGICAL_PROCESS	7.36767e-13	1295	8822
GO:0071840	cellular component organization or biogenesis	BIOLOGICAL_PROCESS	3.70293e-12	1323	9091
GO:0006412	translation	BIOLOGICAL_PROCESS	3.7544e-12	199	859
GO:1903506	regulation of nucleic acid-templated transcription	BIOLOGICAL_PROCESS	4.09143e-12	766	4756
GO:1903311	regulation of mRNA metabolic process	BIOLOGICAL_PROCESS	4.54188e-12	112	374
GO:0019439	aromatic compound catabolic process	BIOLOGICAL_PROCESS	4.73567e-12	194	832
GO:0046907	intracellular transport	BIOLOGICAL_PROCESS	4.95564e-12	499	2832
GO:2001141	regulation of RNA biosynthetic process	BIOLOGICAL_PROCESS	5.41141e-12	768	4778
GO:0051726	regulation of cell cycle	BIOLOGICAL_PROCESS	1.00759e-11	484	2741
GO:0006355	regulation of transcription, DNA-templated	BIOLOGICAL_PROCESS	1.00759e-11	757	4711
GO:0031328	positive regulation of cellular biosynthetic process	BIOLOGICAL_PROCESS	1.03883e-11	557	3256
GO:0009893	positive regulation of metabolic process	BIOLOGICAL_PROCESS	1.25486e-11	946	6145
GO:0009891	positive regulation of biosynthetic process	BIOLOGICAL_PROCESS	1.93771e-11	566	3333
GO:0006357	regulation of transcription by RNA polymerase II	BIOLOGICAL_PROCESS	2.7592e-11	555	3262
GO:0010557	positive regulation of macromolecule biosynthetic process	BIOLOGICAL_PROCESS	3.79304e-11	532	3105
GO:0043043	peptide biosynthetic process	BIOLOGICAL_PROCESS	6.43949e-11	202	909
GO:0048523	negative regulation of cellular process	BIOLOGICAL_PROCESS	7.56786e-11	1149	7778
GO:0000380	alternative mRNA splicing, via spliceosome	BIOLOGICAL_PROCESS	8.02081e-11	48	94
GO:1901361	organic cyclic compound catabolic process	BIOLOGICAL_PROCESS	8.26612e-11	201	906
GO:1901575	organic substance catabolic process	BIOLOGICAL_PROCESS	8.79992e-11	533	3130
GO:0033554	cellular response to stress	BIOLOGICAL_PROCESS	9.84942e-11	604	3642
GO:0070972	protein localization to endoplasmic reticulum	BIOLOGICAL_PROCESS	1.3017e-10	56	128
GO:0051649	establishment of localization in cell	BIOLOGICAL_PROCESS	1.3017e-10	593	3569
GO:0006518	peptide metabolic process	BIOLOGICAL_PROCESS	1.40477e-10	244	1180
GO:0048024	regulation of mRNA splicing, via spliceosome	BIOLOGICAL_PROCESS	1.40477e-10	53	116
GO:1903508	positive regulation of nucleic acid-templated transcription	BIOLOGICAL_PROCESS	1.42303e-10	462	2640
GO:0043484	regulation of RNA splicing	BIOLOGICAL_PROCESS	1.4494e-10	64	163
GO:0006886	intracellular protein transport	BIOLOGICAL_PROCESS	1.45159e-10	301	1548
GO:1902680	positive regulation of RNA biosynthetic process	BIOLOGICAL_PROCESS	1.46776e-10	462	2641
GO:0045934	negative regulation of nucleobase-containing compound metabolic process	BIOLOGICAL_PROCESS	1.97808e-10	470	2703
GO:0010628	positive regulation of gene expression	BIOLOGICAL_PROCESS	2.04594e-10	563	3364
GO:0000381	regulation of alternative mRNA splicing, via spliceosome	BIOLOGICAL_PROCESS	2.30735e-10	43	79
GO:0043604	amide biosynthetic process	BIOLOGICAL_PROCESS	3.12752e-10	223	1059
GO:0022618	ribonucleoprotein complex assembly	BIOLOGICAL_PROCESS	3.69726e-10	78	233
GO:0048518	positive regulation of biological process	BIOLOGICAL_PROCESS	4.16967e-10	1325	9244
GO:0051641	cellular localization	BIOLOGICAL_PROCESS	4.78486e-10	756	4801
GO:0070727	cellular macromolecule localization	BIOLOGICAL_PROCESS	5.46747e-10	520	3078
GO:0040029	regulation of gene expression, epigenetic	BIOLOGICAL_PROCESS	6.17437e-10	130	511
GO:0071826	ribonucleoprotein complex subunit organization	BIOLOGICAL_PROCESS	7.45322e-10	81	252
GO:0034613	cellular protein localization	BIOLOGICAL_PROCESS	1.10949e-09	516	3065
GO:0010558	negative regulation of macromolecule biosynthetic process	BIOLOGICAL_PROCESS	1.23029e-09	471	2748
GO:0009890	negative regulation of biosynthetic process	BIOLOGICAL_PROCESS	1.41431e-09	496	2928
GO:0044085	cellular component biogenesis	BIOLOGICAL_PROCESS	1.67255e-09	836	5438
GO:0050684	regulation of mRNA processing	BIOLOGICAL_PROCESS	1.71426e-09	63	171
GO:0031327	negative regulation of cellular biosynthetic process	BIOLOGICAL_PROCESS	1.79034e-09	490	2891
GO:0006974	cellular response to DNA damage stimulus	BIOLOGICAL_PROCESS	2.55677e-09	326	1762
GO:0051253	negative regulation of RNA metabolic process	BIOLOGICAL_PROCESS	2.68909e-09	427	2456
GO:0044248	cellular catabolic process	BIOLOGICAL_PROCESS	3.16607e-09	577	3529
GO:2000113	negative regulation of cellular macromolecule biosynthetic process	BIOLOGICAL_PROCESS	3.53127e-09	451	2630
GO:0043603	cellular amide metabolic process	BIOLOGICAL_PROCESS	3.58011e-09	289	1521
GO:0016043	cellular component organization	BIOLOGICAL_PROCESS	3.68662e-09	1277	8922
GO:0006464	cellular protein modification process	BIOLOGICAL_PROCESS	4.20172e-09	882	5816
GO:0036211	protein modification process	BIOLOGICAL_PROCESS	4.20172e-09	882	5816
GO:0022402	cell cycle process	BIOLOGICAL_PROCESS	5.33999e-09	463	2724
GO:0032268	regulation of cellular protein metabolic process	BIOLOGICAL_PROCESS	6.49966e-09	762	4917
GO:0010608	posttranscriptional regulation of gene expression	BIOLOGICAL_PROCESS	7.56745e-09	188	883
GO:0045893	positive regulation of transcription, DNA-templated	BIOLOGICAL_PROCESS	9.06927e-09	438	2559
GO:0043412	macromolecule modification	BIOLOGICAL_PROCESS	1.12408e-08	901	5991
GO:0034622	cellular protein-containing complex assembly	BIOLOGICAL_PROCESS	1.12408e-08	297	1594
GO:0006259	DNA metabolic process	BIOLOGICAL_PROCESS	1.20657e-08	344	1913
GO:0006612	protein targeting to membrane	BIOLOGICAL_PROCESS	2.48893e-08	70	220
GO:0009056	catabolic process	BIOLOGICAL_PROCESS	3.5621e-08	625	3942
GO:0031329	regulation of cellular catabolic process	BIOLOGICAL_PROCESS	4.76587e-08	321	1782
GO:0051246	regulation of protein metabolic process	BIOLOGICAL_PROCESS	5.61402e-08	791	5198
GO:0016072	rRNA metabolic process	BIOLOGICAL_PROCESS	6.28548e-08	67	211
GO:0016570	histone modification	BIOLOGICAL_PROCESS	8.48192e-08	209	1049
GO:1903047	mitotic cell cycle process	BIOLOGICAL_PROCESS	9.36962e-08	301	1659
GO:0010564	regulation of cell cycle process	BIOLOGICAL_PROCESS	1.06548e-07	326	1832
GO:0051128	regulation of cellular component organization	BIOLOGICAL_PROCESS	1.18531e-07	781	5145
GO:0000278	mitotic cell cycle	BIOLOGICAL_PROCESS	1.78543e-07	364	2105
GO:0006403	RNA localization	BIOLOGICAL_PROCESS	2.09644e-07	74	255
GO:0043632	modification-dependent macromolecule catabolic process	BIOLOGICAL_PROCESS	2.13584e-07	189	935
GO:0016569	covalent chromatin modification	BIOLOGICAL_PROCESS	2.68528e-07	209	1067
GO:0006605	protein targeting	BIOLOGICAL_PROCESS	2.708e-07	122	526
GO:1902679	negative regulation of RNA biosynthetic process	BIOLOGICAL_PROCESS	2.71381e-07	396	2339
GO:1903507	negative regulation of nucleic acid-templated transcription	BIOLOGICAL_PROCESS	2.80723e-07	395	2333
GO:0009894	regulation of catabolic process	BIOLOGICAL_PROCESS	2.80723e-07	350	2018
GO:0042254	ribosome biogenesis	BIOLOGICAL_PROCESS	3.96626e-07	85	319
GO:0019941	modification-dependent protein catabolic process	BIOLOGICAL_PROCESS	4.79845e-07	186	928
GO:0032502	developmental process	BIOLOGICAL_PROCESS	5.32852e-07	1277	9088
GO:0051236	establishment of RNA localization	BIOLOGICAL_PROCESS	5.46778e-07	68	231
GO:0051130	positive regulation of cellular component organization	BIOLOGICAL_PROCESS	5.83318e-07	453	2763
GO:0072657	protein localization to membrane	BIOLOGICAL_PROCESS	6.7703e-07	232	1233
GO:0006364	rRNA processing	BIOLOGICAL_PROCESS	8.06112e-07	57	178
GO:0006511	ubiquitin-dependent protein catabolic process	BIOLOGICAL_PROCESS	1.00954e-06	183	920
GO:0045892	negative regulation of transcription, DNA-templated	BIOLOGICAL_PROCESS	1.11689e-06	383	2280
GO:0072594	establishment of protein localization to organelle	BIOLOGICAL_PROCESS	1.43557e-06	144	679
GO:0050658	RNA transport	BIOLOGICAL_PROCESS	1.49696e-06	66	228
GO:0050657	nucleic acid transport	BIOLOGICAL_PROCESS	1.49696e-06	66	228
GO:1901566	organonitrogen compound biosynthetic process	BIOLOGICAL_PROCESS	1.53826e-06	385	2302
GO:0007017	microtubule-based process	BIOLOGICAL_PROCESS	1.89975e-06	250	1372
GO:0006476	protein deacetylation	BIOLOGICAL_PROCESS	1.94457e-06	52	159
GO:0048856	anatomical structure development	BIOLOGICAL_PROCESS	2.16604e-06	1221	8688
GO:0033043	regulation of organelle organization	BIOLOGICAL_PROCESS	2.3883e-06	441	2713
GO:0065003	protein-containing complex assembly	BIOLOGICAL_PROCESS	2.52498e-06	499	3135
GO:0022607	cellular component assembly	BIOLOGICAL_PROCESS	2.56628e-06	763	5107
GO:0032269	negative regulation of cellular protein metabolic process	BIOLOGICAL_PROCESS	2.5931e-06	360	2138
GO:0070646	protein modification by small protein removal	BIOLOGICAL_PROCESS	2.94298e-06	95	394
GO:0007275	multicellular organism development	BIOLOGICAL_PROCESS	3.34656e-06	1154	8168
GO:0010638	positive regulation of organelle organization	BIOLOGICAL_PROCESS	3.40415e-06	272	1533
GO:0006325	chromatin organization	BIOLOGICAL_PROCESS	3.40415e-06	252	1397
GO:0098732	macromolecule deacylation	BIOLOGICAL_PROCESS	3.63866e-06	53	168
GO:0016575	histone deacetylation	BIOLOGICAL_PROCESS	3.68504e-06	46	134
GO:0007346	regulation of mitotic cell cycle	BIOLOGICAL_PROCESS	4.08606e-06	265	1489
GO:0016458	gene silencing	BIOLOGICAL_PROCESS	4.11109e-06	93	386
GO:0051276	chromosome organization	BIOLOGICAL_PROCESS	4.57124e-06	340	2011
GO:0061013	regulation of mRNA catabolic process	BIOLOGICAL_PROCESS	4.86242e-06	68	248
GO:0070647	protein modification by small protein conjugation or removal	BIOLOGICAL_PROCESS	5.59105e-06	294	1695
GO:0090150	establishment of protein localization to membrane	BIOLOGICAL_PROCESS	6.42159e-06	111	497
GO:0033365	protein localization to organelle	BIOLOGICAL_PROCESS	6.51208e-06	270	1533
GO:0006413	translational initiation	BIOLOGICAL_PROCESS	6.7687e-06	66	240
GO:0010498	proteasomal protein catabolic process	BIOLOGICAL_PROCESS	7.02258e-06	165	835
GO:0043161	proteasome-mediated ubiquitin-dependent protein catabolic process	BIOLOGICAL_PROCESS	7.46751e-06	135	646
GO:1903313	positive regulation of mRNA metabolic process	BIOLOGICAL_PROCESS	7.53096e-06	40	110
GO:0035601	protein deacylation	BIOLOGICAL_PROCESS	7.53096e-06	52	168
GO:0016579	protein deubiquitination	BIOLOGICAL_PROCESS	7.56284e-06	91	381
GO:0051248	negative regulation of protein metabolic process	BIOLOGICAL_PROCESS	1.03171e-05	375	2279
GO:1903312	negative regulation of mRNA metabolic process	BIOLOGICAL_PROCESS	1.1626e-05	41	117
GO:0030522	intracellular receptor signaling pathway	BIOLOGICAL_PROCESS	1.25766e-05	134	647
GO:0070925	organelle assembly	BIOLOGICAL_PROCESS	1.43906e-05	281	1626
GO:0034248	regulation of cellular amide metabolic process	BIOLOGICAL_PROCESS	1.45124e-05	152	763
GO:0033036	macromolecule localization	BIOLOGICAL_PROCESS	1.68649e-05	741	5006
GO:0061014	positive regulation of mRNA catabolic process	BIOLOGICAL_PROCESS	1.89103e-05	29	66
GO:0051603	proteolysis involved in cellular protein catabolic process	BIOLOGICAL_PROCESS	1.92617e-05	211	1155
GO:0006487	protein N-linked glycosylation	BIOLOGICAL_PROCESS	1.94207e-05	28	62
GO:0007010	cytoskeleton organization	BIOLOGICAL_PROCESS	2.01848e-05	421	2628
GO:0043488	regulation of mRNA stability	BIOLOGICAL_PROCESS	2.02978e-05	60	217
GO:0090068	positive regulation of cell cycle process	BIOLOGICAL_PROCESS	2.17618e-05	153	776
GO:0008104	protein localization	BIOLOGICAL_PROCESS	2.26114e-05	685	4591
GO:1903362	regulation of cellular protein catabolic process	BIOLOGICAL_PROCESS	2.33033e-05	116	544
GO:0032270	positive regulation of cellular protein metabolic process	BIOLOGICAL_PROCESS	2.35279e-05	535	3468
GO:0045944	positive regulation of transcription by RNA polymerase II	BIOLOGICAL_PROCESS	2.68746e-05	324	1942
GO:0006281	DNA repair	BIOLOGICAL_PROCESS	2.69623e-05	186	995
GO:0051247	positive regulation of protein metabolic process	BIOLOGICAL_PROCESS	2.72675e-05	552	3599
GO:0042274	ribosomal small subunit biogenesis	BIOLOGICAL_PROCESS	2.82627e-05	22	40
GO:0015931	nucleobase-containing compound transport	BIOLOGICAL_PROCESS	3.3024e-05	73	293
GO:0044770	cell cycle phase transition	BIOLOGICAL_PROCESS	3.45672e-05	214	1187
GO:0050793	regulation of developmental process	BIOLOGICAL_PROCESS	3.45672e-05	764	5209
GO:0045786	negative regulation of cell cycle	BIOLOGICAL_PROCESS	3.90735e-05	260	1504
GO:1901990	regulation of mitotic cell cycle phase transition	BIOLOGICAL_PROCESS	4.01421e-05	159	825
GO:0044772	mitotic cell cycle phase transition	BIOLOGICAL_PROCESS	4.0596e-05	191	1036
GO:1901987	regulation of cell cycle phase transition	BIOLOGICAL_PROCESS	4.22223e-05	182	977
GO:0007167	enzyme linked receptor protein signaling pathway	BIOLOGICAL_PROCESS	4.2742e-05	332	2011
GO:0006352	DNA-templated transcription, initiation	BIOLOGICAL_PROCESS	4.48533e-05	91	401
GO:0006405	RNA export from nucleus	BIOLOGICAL_PROCESS	4.92131e-05	48	161
GO:0043487	regulation of RNA stability	BIOLOGICAL_PROCESS	5.1759e-05	60	225
GO:0043618	regulation of transcription from RNA polymerase II promoter in response to stress	BIOLOGICAL_PROCESS	6.14272e-05	50	173
GO:0043933	protein-containing complex subunit organization	BIOLOGICAL_PROCESS	6.45484e-05	547	3591
GO:0051169	nuclear transport	BIOLOGICAL_PROCESS	7.09119e-05	109	516
GO:0034249	negative regulation of cellular amide metabolic process	BIOLOGICAL_PROCESS	7.16887e-05	64	250
GO:0006406	mRNA export from nucleus	BIOLOGICAL_PROCESS	7.85007e-05	40	124
GO:0071427	mRNA-containing ribonucleoprotein complex export from nucleus	BIOLOGICAL_PROCESS	7.85007e-05	40	124
GO:0032922	circadian regulation of gene expression	BIOLOGICAL_PROCESS	8.54871e-05	29	73
GO:0140014	mitotic nuclear division	BIOLOGICAL_PROCESS	9.22233e-05	98	452
GO:0043620	regulation of DNA-templated transcription in response to stress	BIOLOGICAL_PROCESS	0.000103582	53	193
GO:0044257	cellular protein catabolic process	BIOLOGICAL_PROCESS	0.000117071	222	1267
GO:0000122	negative regulation of transcription by RNA polymerase II	BIOLOGICAL_PROCESS	0.00011962	265	1565
GO:0006915	apoptotic process	BIOLOGICAL_PROCESS	0.000120442	569	3777
GO:0006913	nucleocytoplasmic transport	BIOLOGICAL_PROCESS	0.000121093	107	511
GO:0031331	positive regulation of cellular catabolic process	BIOLOGICAL_PROCESS	0.000127411	162	865
GO:0051028	mRNA transport	BIOLOGICAL_PROCESS	0.00012894	47	163
GO:0071166	ribonucleoprotein complex localization	BIOLOGICAL_PROCESS	0.000141348	43	143
GO:0071426	ribonucleoprotein complex export from nucleus	BIOLOGICAL_PROCESS	0.000141348	43	143
GO:0034470	ncRNA processing	BIOLOGICAL_PROCESS	0.000141876	82	361
GO:0015833	peptide transport	BIOLOGICAL_PROCESS	0.000144373	509	3336
GO:0015031	protein transport	BIOLOGICAL_PROCESS	0.000158495	497	3250
GO:0006417	regulation of translation	BIOLOGICAL_PROCESS	0.000168819	124	623
GO:0044403	symbiont process	BIOLOGICAL_PROCESS	0.000170074	256	1511
GO:0000226	microtubule cytoskeleton organization	BIOLOGICAL_PROCESS	0.000172159	203	1146
GO:0033962	cytoplasmic mRNA processing body assembly	BIOLOGICAL_PROCESS	0.000183366	13	15
GO:0000280	nuclear division	BIOLOGICAL_PROCESS	0.000186652	127	644
GO:0048285	organelle fission	BIOLOGICAL_PROCESS	0.000186652	136	702
GO:0034660	ncRNA metabolic process	BIOLOGICAL_PROCESS	0.000201712	124	626
GO:2000058	regulation of ubiquitin-dependent protein catabolic process	BIOLOGICAL_PROCESS	0.000226204	76	331
GO:0016032	viral process	BIOLOGICAL_PROCESS	0.000230284	229	1331
GO:0022604	regulation of cell morphogenesis	BIOLOGICAL_PROCESS	0.000235233	224	1297
GO:0000082	G1/S transition of mitotic cell cycle	BIOLOGICAL_PROCESS	0.00024251	110	540
GO:0042886	amide transport	BIOLOGICAL_PROCESS	0.000251173	512	3378
GO:0044843	cell cycle G1/S phase transition	BIOLOGICAL_PROCESS	0.000253192	117	585
GO:0000288	nuclear-transcribed mRNA catabolic process, deadenylation-dependent decay	BIOLOGICAL_PROCESS	0.000299217	26	66
GO:2000045	regulation of G1/S transition of mitotic cell cycle	BIOLOGICAL_PROCESS	0.000311148	86	395
GO:0045184	establishment of protein localization	BIOLOGICAL_PROCESS	0.000343107	528	3509
GO:0045787	positive regulation of cell cycle	BIOLOGICAL_PROCESS	0.000380239	208	1198
GO:0061157	mRNA destabilization	BIOLOGICAL_PROCESS	0.000383133	18	34
GO:0009653	anatomical structure morphogenesis	BIOLOGICAL_PROCESS	0.000395174	732	5062
GO:1902806	regulation of cell cycle G1/S phase transition	BIOLOGICAL_PROCESS	0.000424554	93	442
GO:0048731	system development	BIOLOGICAL_PROCESS	0.000468633	1057	7608
GO:0006473	protein acetylation	BIOLOGICAL_PROCESS	0.000484357	108	538
GO:0042752	regulation of circadian rhythm	BIOLOGICAL_PROCESS	0.000491977	53	207
GO:0050779	RNA destabilization	BIOLOGICAL_PROCESS	0.000506433	18	35
GO:0031330	negative regulation of cellular catabolic process	BIOLOGICAL_PROCESS	0.000552173	105	521
GO:0031503	protein-containing complex localization	BIOLOGICAL_PROCESS	0.000553636	94	452
GO:0006367	transcription initiation from RNA polymerase II promoter	BIOLOGICAL_PROCESS	0.000594155	62	260
GO:0006360	transcription by RNA polymerase I	BIOLOGICAL_PROCESS	0.000608109	32	98
GO:0044419	interspecies interaction between organisms	BIOLOGICAL_PROCESS	0.000650609	261	1581
GO:0043543	protein acylation	BIOLOGICAL_PROCESS	0.00065336	116	594
GO:0030163	protein catabolic process	BIOLOGICAL_PROCESS	0.00065336	271	1652
GO:0051054	positive regulation of DNA metabolic process	BIOLOGICAL_PROCESS	0.000678657	121	627
GO:0035195	gene silencing by miRNA	BIOLOGICAL_PROCESS	0.000685844	47	177
GO:0000724	double-strand break repair via homologous recombination	BIOLOGICAL_PROCESS	0.000728828	48	183
GO:0080135	regulation of cellular response to stress	BIOLOGICAL_PROCESS	0.000795084	292	1807
GO:0051493	regulation of cytoskeleton organization	BIOLOGICAL_PROCESS	0.000818769	210	1230
GO:0009987	cellular process	BIOLOGICAL_PROCESS	0.000822859	2004	15524
GO:0031570	DNA integrity checkpoint	BIOLOGICAL_PROCESS	0.000829171	76	347
GO:0032446	protein modification by small protein conjugation	BIOLOGICAL_PROCESS	0.000870709	240	1441
GO:0017148	negative regulation of translation	BIOLOGICAL_PROCESS	0.000874603	52	207
GO:0045595	regulation of cell differentiation	BIOLOGICAL_PROCESS	0.00091284	579	3931
GO:1903050	regulation of proteolysis involved in cellular protein catabolic process	BIOLOGICAL_PROCESS	0.000913287	102	510
GO:0060751	branch elongation involved in mammary gland duct branching	BIOLOGICAL_PROCESS	0.000932166	5	0
GO:0030178	negative regulation of Wnt signaling pathway	BIOLOGICAL_PROCESS	0.000952627	85	404
GO:0051052	regulation of DNA metabolic process	BIOLOGICAL_PROCESS	0.00102542	195	1132
GO:0045292	mRNA cis splicing, via spliceosome	BIOLOGICAL_PROCESS	0.00104146	16	30
GO:0016441	posttranscriptional gene silencing	BIOLOGICAL_PROCESS	0.00104408	49	192
GO:0009896	positive regulation of catabolic process	BIOLOGICAL_PROCESS	0.00110823	174	990
GO:0031399	regulation of protein modification process	BIOLOGICAL_PROCESS	0.00115076	566	3843
GO:0012501	programmed cell death	BIOLOGICAL_PROCESS	0.00115076	582	3964
GO:0006508	proteolysis	BIOLOGICAL_PROCESS	0.00118572	418	2738
GO:0000725	recombinational repair	BIOLOGICAL_PROCESS	0.00120716	48	188
GO:0050790	regulation of catalytic activity	BIOLOGICAL_PROCESS	0.00128158	601	4113
GO:0035196	production of miRNAs involved in gene silencing by miRNA	BIOLOGICAL_PROCESS	0.00135112	27	79
GO:0034330	cell junction organization	BIOLOGICAL_PROCESS	0.00142228	135	733
GO:0042176	regulation of protein catabolic process	BIOLOGICAL_PROCESS	0.00145987	157	881
GO:0048869	cellular developmental process	BIOLOGICAL_PROCESS	0.00147334	954	6852
GO:0032784	regulation of DNA-templated transcription, elongation	BIOLOGICAL_PROCESS	0.00163399	28	85
GO:0010883	regulation of lipid storage	BIOLOGICAL_PROCESS	0.00163399	28	85
GO:0035194	posttranscriptional gene silencing by RNA	BIOLOGICAL_PROCESS	0.00164958	48	191
GO:0006310	DNA recombination	BIOLOGICAL_PROCESS	0.00167763	83	400
GO:0016055	Wnt signaling pathway	BIOLOGICAL_PROCESS	0.00174679	179	1035
GO:0000077	DNA damage checkpoint	BIOLOGICAL_PROCESS	0.00176303	73	339
GO:0035966	response to topologically incorrect protein	BIOLOGICAL_PROCESS	0.00181299	77	364
GO:0000462	maturation of SSU-rRNA from tricistronic rRNA transcript (SSU-rRNA, 5.8S rRNA, LSU-rRNA)	BIOLOGICAL_PROCESS	0.00183003	13	21
GO:0051168	nuclear export	BIOLOGICAL_PROCESS	0.00195065	67	304
GO:0048524	positive regulation of viral process	BIOLOGICAL_PROCESS	0.00195065	63	280
GO:0045945	positive regulation of transcription by RNA polymerase III	BIOLOGICAL_PROCESS	0.00208593	14	25
GO:0007623	circadian rhythm	BIOLOGICAL_PROCESS	0.00211791	76	360
GO:0065009	regulation of molecular function	BIOLOGICAL_PROCESS	0.00219614	782	5528
GO:0030490	maturation of SSU-rRNA	BIOLOGICAL_PROCESS	0.0022286	15	29
GO:0048511	rhythmic process	BIOLOGICAL_PROCESS	0.00231885	87	430
GO:0036297	interstrand cross-link repair	BIOLOGICAL_PROCESS	0.0023979	20	50
GO:0070918	production of small RNA involved in gene silencing by RNA	BIOLOGICAL_PROCESS	0.00250702	27	83
GO:0198738	cell-cell signaling by wnt	BIOLOGICAL_PROCESS	0.00250702	180	1051
GO:0051865	protein autoubiquitination	BIOLOGICAL_PROCESS	0.00250702	46	184
GO:0031050	dsRNA processing	BIOLOGICAL_PROCESS	0.00250702	27	83
GO:0016567	protein ubiquitination	BIOLOGICAL_PROCESS	0.00298059	226	1377
GO:0071702	organic substance transport	BIOLOGICAL_PROCESS	0.00307608	623	4320
GO:0030162	regulation of proteolysis	BIOLOGICAL_PROCESS	0.00311686	252	1563
GO:0030518	intracellular steroid hormone receptor signaling pathway	BIOLOGICAL_PROCESS	0.00320722	80	391
GO:0031023	microtubule organizing center organization	BIOLOGICAL_PROCESS	0.0032937	68	317
GO:0031047	gene silencing by RNA	BIOLOGICAL_PROCESS	0.00345591	51	216
GO:0000209	protein polyubiquitination	BIOLOGICAL_PROCESS	0.00375104	93	476
GO:0034976	response to endoplasmic reticulum stress	BIOLOGICAL_PROCESS	0.00392761	111	594
GO:0071158	positive regulation of cell cycle arrest	BIOLOGICAL_PROCESS	0.00399434	45	183
GO:0006302	double-strand break repair	BIOLOGICAL_PROCESS	0.00408264	87	439
GO:2001252	positive regulation of chromosome organization	BIOLOGICAL_PROCESS	0.00433626	92	472
GO:0008219	cell death	BIOLOGICAL_PROCESS	0.00433626	611	4244
GO:0035967	cellular response to topologically incorrect protein	BIOLOGICAL_PROCESS	0.00437849	69	327
GO:0006977	DNA damage response, signal transduction by p53 class mediator resulting in cell cycle arrest	BIOLOGICAL_PROCESS	0.00456364	33	118
GO:0007088	regulation of mitotic nuclear division	BIOLOGICAL_PROCESS	0.00456575	65	303
GO:0071705	nitrogen compound transport	BIOLOGICAL_PROCESS	0.00459539	563	3881
GO:0033119	negative regulation of RNA splicing	BIOLOGICAL_PROCESS	0.00462252	13	24
GO:1903364	positive regulation of cellular protein catabolic process	BIOLOGICAL_PROCESS	0.00469511	58	261
GO:1901224	positive regulation of NIK/NF-kappaB signaling	BIOLOGICAL_PROCESS	0.00469511	35	129
GO:0034250	positive regulation of cellular amide metabolic process	BIOLOGICAL_PROCESS	0.0047842	67	316
GO:0000075	cell cycle checkpoint	BIOLOGICAL_PROCESS	0.00479838	90	461
GO:0009895	negative regulation of catabolic process	BIOLOGICAL_PROCESS	0.00484319	114	618
GO:0018193	peptidyl-amino acid modification	BIOLOGICAL_PROCESS	0.00489036	329	2135
GO:1905114	cell surface receptor signaling pathway involved in cell-cell signaling	BIOLOGICAL_PROCESS	0.00497992	196	1180
GO:1902400	intracellular signal transduction involved in G1 DNA damage checkpoint	BIOLOGICAL_PROCESS	0.00508207	33	119
GO:0072431	signal transduction involved in mitotic G1 DNA damage checkpoint	BIOLOGICAL_PROCESS	0.00508207	33	119
GO:0032786	positive regulation of DNA-templated transcription, elongation	BIOLOGICAL_PROCESS	0.00513585	18	45
GO:1903320	regulation of protein modification by small protein conjugation or removal	BIOLOGICAL_PROCESS	0.00514394	131	733
GO:0009409	response to cold	BIOLOGICAL_PROCESS	0.00516814	24	73
GO:1903322	positive regulation of protein modification by small protein conjugation or removal	BIOLOGICAL_PROCESS	0.0054697	79	393
GO:0006356	regulation of transcription by RNA polymerase I	BIOLOGICAL_PROCESS	0.00553735	17	41
GO:0051258	protein polymerization	BIOLOGICAL_PROCESS	0.00572541	107	575
GO:0070423	nucleotide-binding oligomerization domain containing signaling pathway	BIOLOGICAL_PROCESS	0.00575969	22	64
GO:0051225	spindle assembly	BIOLOGICAL_PROCESS	0.00578274	45	187
GO:0006611	protein export from nucleus	BIOLOGICAL_PROCESS	0.00584028	60	276
GO:0031396	regulation of protein ubiquitination	BIOLOGICAL_PROCESS	0.00589819	117	642
GO:0031647	regulation of protein stability	BIOLOGICAL_PROCESS	0.00593603	124	689
GO:0031400	negative regulation of protein modification process	BIOLOGICAL_PROCESS	0.00598857	230	1426
GO:0000289	nuclear-transcribed mRNA poly(A) tail shortening	BIOLOGICAL_PROCESS	0.00602118	13	25
GO:0010992	ubiquitin recycling	BIOLOGICAL_PROCESS	0.00602118	13	25
GO:0050686	negative regulation of mRNA processing	BIOLOGICAL_PROCESS	0.00606389	15	33
GO:0018393	internal peptidyl-lysine acetylation	BIOLOGICAL_PROCESS	0.00619923	84	427
GO:0008283	cell population proliferation	BIOLOGICAL_PROCESS	0.00630812	567	3927
GO:0031571	mitotic G1 DNA damage checkpoint	BIOLOGICAL_PROCESS	0.00647574	37	143
GO:0060750	epithelial cell proliferation involved in mammary gland duct elongation	BIOLOGICAL_PROCESS	0.00649921	4	0
GO:0045930	negative regulation of mitotic cell cycle	BIOLOGICAL_PROCESS	0.00677957	117	645
GO:0061136	regulation of proteasomal protein catabolic process	BIOLOGICAL_PROCESS	0.00682124	77	384
GO:0045727	positive regulation of translation	BIOLOGICAL_PROCESS	0.00682757	57	260
GO:0035722	interleukin-12-mediated signaling pathway	BIOLOGICAL_PROCESS	0.00692133	26	85
GO:0048513	animal organ development	BIOLOGICAL_PROCESS	0.00695495	843	6064
GO:0016573	histone acetylation	BIOLOGICAL_PROCESS	0.00712627	83	423
GO:0044783	G1 DNA damage checkpoint	BIOLOGICAL_PROCESS	0.00716011	37	144
GO:0000729	DNA double-strand break processing	BIOLOGICAL_PROCESS	0.00749335	18	47
GO:0009968	negative regulation of signal transduction	BIOLOGICAL_PROCESS	0.00754103	420	2826
GO:0030865	cortical cytoskeleton organization	BIOLOGICAL_PROCESS	0.00758548	28	96
GO:0000079	regulation of cyclin-dependent protein serine/threonine kinase activity	BIOLOGICAL_PROCESS	0.00759432	46	196
GO:0022603	regulation of anatomical structure morphogenesis	BIOLOGICAL_PROCESS	0.00768865	418	2812
GO:0072422	signal transduction involved in DNA damage checkpoint	BIOLOGICAL_PROCESS	0.00769674	39	156
GO:0072401	signal transduction involved in DNA integrity checkpoint	BIOLOGICAL_PROCESS	0.00769674	39	156
GO:0035872	nucleotide-binding domain, leucine rich repeat containing receptor signaling pathway	BIOLOGICAL_PROCESS	0.0077562	22	66
GO:1904352	positive regulation of protein catabolic process in the vacuole	BIOLOGICAL_PROCESS	0.00791756	7	6
GO:0036003	positive regulation of transcription from RNA polymerase II promoter in response to stress	BIOLOGICAL_PROCESS	0.00794036	24	76
GO:0006475	internal protein amino acid acetylation	BIOLOGICAL_PROCESS	0.00795869	85	438
GO:0007098	centrosome cycle	BIOLOGICAL_PROCESS	0.00796857	63	299
GO:0016358	dendrite development	BIOLOGICAL_PROCESS	0.0079824	93	490
GO:0061024	membrane organization	BIOLOGICAL_PROCESS	0.00808818	252	1594
GO:0030030	cell projection organization	BIOLOGICAL_PROCESS	0.00818475	475	3243
GO:0007179	transforming growth factor beta receptor signaling pathway	BIOLOGICAL_PROCESS	0.00819686	88	458
GO:1902531	regulation of intracellular signal transduction	BIOLOGICAL_PROCESS	0.00821925	531	3667
GO:1904029	regulation of cyclin-dependent protein kinase activity	BIOLOGICAL_PROCESS	0.00826105	47	203
GO:0072395	signal transduction involved in cell cycle checkpoint	BIOLOGICAL_PROCESS	0.00839499	39	157
GO:0006950	response to stress	BIOLOGICAL_PROCESS	0.00854539	912	6618
GO:0044819	mitotic G1/S transition checkpoint	BIOLOGICAL_PROCESS	0.00861396	37	146
GO:0031398	positive regulation of protein ubiquitination	BIOLOGICAL_PROCESS	0.00868444	70	344
GO:0051783	regulation of nuclear division	BIOLOGICAL_PROCESS	0.00912018	71	351
GO:0051298	centrosome duplication	BIOLOGICAL_PROCESS	0.00928249	39	158
GO:0048025	negative regulation of mRNA splicing, via spliceosome	BIOLOGICAL_PROCESS	0.00972484	12	23
GO:0010994	free ubiquitin chain polymerization	BIOLOGICAL_PROCESS	0.00972484	12	23
GO:0000018	regulation of DNA recombination	BIOLOGICAL_PROCESS	0.00977779	41	170
GO:0006986	response to unfolded protein	BIOLOGICAL_PROCESS	0.00989642	62	296
GO:0051645	Golgi localization	BIOLOGICAL_PROCESS	0.0105431	23	73
GO:0050434	positive regulation of viral transcription	BIOLOGICAL_PROCESS	0.0105431	23	73
GO:0007169	transmembrane receptor protein tyrosine kinase signaling pathway	BIOLOGICAL_PROCESS	0.0107025	224	1402
GO:2000134	negative regulation of G1/S transition of mitotic cell cycle	BIOLOGICAL_PROCESS	0.0107561	51	230
GO:0010745	negative regulation of macrophage derived foam cell differentiation	BIOLOGICAL_PROCESS	0.0107561	10	16
GO:0032237	activation of store-operated calcium channel activity	BIOLOGICAL_PROCESS	0.0113227	5	2
GO:0018107	peptidyl-threonine phosphorylation	BIOLOGICAL_PROCESS	0.0119172	67	330
GO:0120036	plasma membrane bounded cell projection organization	BIOLOGICAL_PROCESS	0.0119455	463	3170
GO:0000902	cell morphogenesis	BIOLOGICAL_PROCESS	0.0119455	357	2377
GO:1901522	positive regulation of transcription from RNA polymerase II promoter involved in cellular response to chemical stimulus	BIOLOGICAL_PROCESS	0.0119486	21	64
GO:1900221	regulation of amyloid-beta clearance	BIOLOGICAL_PROCESS	0.0120113	11	20
GO:0043967	histone H4 acetylation	BIOLOGICAL_PROCESS	0.0120194	43	184
GO:0019080	viral gene expression	BIOLOGICAL_PROCESS	0.0123554	46	202
GO:0010948	negative regulation of cell cycle process	BIOLOGICAL_PROCESS	0.0123697	137	795
GO:0002576	platelet degranulation	BIOLOGICAL_PROCESS	0.0124192	48	214
GO:0051851	modification by host of symbiont morphology or physiology	BIOLOGICAL_PROCESS	0.0124192	50	226
GO:0042634	regulation of hair cycle	BIOLOGICAL_PROCESS	0.0124666	18	50
GO:0045911	positive regulation of DNA recombination	BIOLOGICAL_PROCESS	0.0124666	18	50
GO:0010888	negative regulation of lipid storage	BIOLOGICAL_PROCESS	0.0128003	16	41
GO:0003334	keratinocyte development	BIOLOGICAL_PROCESS	0.0133416	8	10
GO:0022614	membrane to membrane docking	BIOLOGICAL_PROCESS	0.0133416	8	10
GO:0009966	regulation of signal transduction	BIOLOGICAL_PROCESS	0.0134865	782	5627
GO:0031334	positive regulation of protein complex assembly	BIOLOGICAL_PROCESS	0.0139139	104	574
GO:0097190	apoptotic signaling pathway	BIOLOGICAL_PROCESS	0.0139149	211	1318
GO:0070085	glycosylation	BIOLOGICAL_PROCESS	0.0140945	54	252
GO:0018394	peptidyl-lysine acetylation	BIOLOGICAL_PROCESS	0.0141662	89	475
GO:0051094	positive regulation of developmental process	BIOLOGICAL_PROCESS	0.0143276	462	3172
GO:0051495	positive regulation of cytoskeleton organization	BIOLOGICAL_PROCESS	0.0143276	114	642
GO:0030154	cell differentiation	BIOLOGICAL_PROCESS	0.0145731	911	6643
GO:0032886	regulation of microtubule-based process	BIOLOGICAL_PROCESS	0.0146441	96	522
GO:0045943	positive regulation of transcription by RNA polymerase I	BIOLOGICAL_PROCESS	0.014782	14	33
GO:0006354	DNA-templated transcription, elongation	BIOLOGICAL_PROCESS	0.0150824	37	152
GO:2000026	regulation of multicellular organismal development	BIOLOGICAL_PROCESS	0.0152834	620	4380
GO:1902807	negative regulation of cell cycle G1/S phase transition	BIOLOGICAL_PROCESS	0.0152873	51	235
GO:0006890	retrograde vesicle-mediated transport, Golgi to endoplasmic reticulum	BIOLOGICAL_PROCESS	0.0153278	30	113
GO:0010889	regulation of sequestering of triglyceride	BIOLOGICAL_PROCESS	0.015467	11	21
GO:0043067	regulation of programmed cell death	BIOLOGICAL_PROCESS	0.0155478	486	3358
GO:0030866	cortical actin cytoskeleton organization	BIOLOGICAL_PROCESS	0.0155771	22	71
GO:0061462	protein localization to lysosome	BIOLOGICAL_PROCESS	0.0155771	21	66
GO:0000245	spliceosomal complex assembly	BIOLOGICAL_PROCESS	0.0155771	21	66
GO:0071383	cellular response to steroid hormone stimulus	BIOLOGICAL_PROCESS	0.0157193	116	658
GO:0071559	response to transforming growth factor beta	BIOLOGICAL_PROCESS	0.0158668	105	584
GO:0042981	regulation of apoptotic process	BIOLOGICAL_PROCESS	0.0158737	482	3329
GO:0019220	regulation of phosphate metabolic process	BIOLOGICAL_PROCESS	0.0159373	522	3633
GO:0046605	regulation of centrosome cycle	BIOLOGICAL_PROCESS	0.0159389	29	108
GO:0006261	DNA-dependent DNA replication	BIOLOGICAL_PROCESS	0.0165422	46	206
GO:0051174	regulation of phosphorus metabolic process	BIOLOGICAL_PROCESS	0.0165637	522	3635
GO:0070507	regulation of microtubule cytoskeleton organization	BIOLOGICAL_PROCESS	0.0166153	88	472
GO:0000819	sister chromatid segregation	BIOLOGICAL_PROCESS	0.0167016	60	292
GO:0018205	peptidyl-lysine modification	BIOLOGICAL_PROCESS	0.0167016	141	831
GO:0010571	positive regulation of nuclear cell cycle DNA replication	BIOLOGICAL_PROCESS	0.016804	9	14
GO:0019083	viral transcription	BIOLOGICAL_PROCESS	0.0175553	42	183
GO:0036010	protein localization to endosome	BIOLOGICAL_PROCESS	0.0178364	21	67
GO:0051179	localization	BIOLOGICAL_PROCESS	0.0179561	1226	9166
GO:0016584	nucleosome positioning	BIOLOGICAL_PROCESS	0.0180141	16	43
GO:0071349	cellular response to interleukin-12	BIOLOGICAL_PROCESS	0.0180438	26	93
GO:0043413	macromolecule glycosylation	BIOLOGICAL_PROCESS	0.0184664	52	244
GO:0006486	protein glycosylation	BIOLOGICAL_PROCESS	0.0184664	52	244
GO:0060968	regulation of gene silencing	BIOLOGICAL_PROCESS	0.0186294	51	238
GO:0072331	signal transduction by p53 class mediator	BIOLOGICAL_PROCESS	0.0186746	92	501
GO:0031401	positive regulation of protein modification process	BIOLOGICAL_PROCESS	0.0186876	415	2832
GO:1902946	protein localization to early endosome	BIOLOGICAL_PROCESS	0.0188317	10	18
GO:0085020	protein K6-linked ubiquitination	BIOLOGICAL_PROCESS	0.0189861	17	48
GO:0043297	apical junction assembly	BIOLOGICAL_PROCESS	0.0189861	44	196
GO:0006793	phosphorus metabolic process	BIOLOGICAL_PROCESS	0.0190179	695	4973
GO:2000009	negative regulation of protein localization to cell surface	BIOLOGICAL_PROCESS	0.0196824	11	22
GO:1904350	regulation of protein catabolic process in the vacuole	BIOLOGICAL_PROCESS	0.0199497	7	8
GO:0031123	RNA 3'-end processing	BIOLOGICAL_PROCESS	0.0201849	35	144
GO:0070671	response to interleukin-12	BIOLOGICAL_PROCESS	0.0201849	26	94
GO:0002753	cytoplasmic pattern recognition receptor signaling pathway	BIOLOGICAL_PROCESS	0.0202135	32	127
GO:0007051	spindle organization	BIOLOGICAL_PROCESS	0.0205007	62	308
GO:0019915	lipid storage	BIOLOGICAL_PROCESS	0.0205178	30	116
GO:0010563	negative regulation of phosphorus metabolic process	BIOLOGICAL_PROCESS	0.0205273	210	1325
GO:0045936	negative regulation of phosphate metabolic process	BIOLOGICAL_PROCESS	0.0205273	210	1325
GO:0044774	mitotic DNA integrity checkpoint	BIOLOGICAL_PROCESS	0.0210259	57	277
GO:0051702	interaction with symbiont	BIOLOGICAL_PROCESS	0.0210435	52	246
GO:1902532	negative regulation of intracellular signal transduction	BIOLOGICAL_PROCESS	0.0213226	214	1355
GO:0006359	regulation of transcription by RNA polymerase III	BIOLOGICAL_PROCESS	0.0216201	24	84
GO:0046782	regulation of viral transcription	BIOLOGICAL_PROCESS	0.0217885	40	174
GO:0035556	intracellular signal transduction	BIOLOGICAL_PROCESS	0.022374	651	4642
GO:0019857	5-methylcytosine metabolic process	BIOLOGICAL_PROCESS	0.022565	4	1
GO:0051338	regulation of transferase activity	BIOLOGICAL_PROCESS	0.022565	322	2147
GO:1990440	positive regulation of transcription from RNA polymerase II promoter in response to endoplasmic reticulum stress	BIOLOGICAL_PROCESS	0.022565	9	15
GO:0051817	modification of morphology or physiology of other organism involved in symbiotic interaction	BIOLOGICAL_PROCESS	0.022565	70	361
GO:0048699	generation of neurons	BIOLOGICAL_PROCESS	0.022565	503	3508
GO:0006211	5-methylcytosine catabolic process	BIOLOGICAL_PROCESS	0.022565	4	1
GO:0031124	mRNA 3'-end processing	BIOLOGICAL_PROCESS	0.022565	28	106
GO:0006888	endoplasmic reticulum to Golgi vesicle-mediated transport	BIOLOGICAL_PROCESS	0.0227031	74	387
GO:0021942	radial glia guided migration of Purkinje cell	BIOLOGICAL_PROCESS	0.0227869	5	3
GO:0032392	DNA geometric change	BIOLOGICAL_PROCESS	0.0230146	20	64
GO:0033143	regulation of intracellular steroid hormone receptor signaling pathway	BIOLOGICAL_PROCESS	0.0234705	53	254
GO:0018210	peptidyl-threonine modification	BIOLOGICAL_PROCESS	0.0236526	68	349
GO:0043401	steroid hormone mediated signaling pathway	BIOLOGICAL_PROCESS	0.0237373	97	540
GO:0006796	phosphate-containing compound metabolic process	BIOLOGICAL_PROCESS	0.023818	689	4941
GO:0034063	stress granule assembly	BIOLOGICAL_PROCESS	0.0241645	10	19
GO:0071824	protein-DNA complex subunit organization	BIOLOGICAL_PROCESS	0.0244095	75	395
GO:0030730	sequestering of triglyceride	BIOLOGICAL_PROCESS	0.0245224	11	23
GO:0090305	nucleic acid phosphodiester bond hydrolysis	BIOLOGICAL_PROCESS	0.0250562	60	299
GO:0043254	regulation of protein complex assembly	BIOLOGICAL_PROCESS	0.0250976	156	948
GO:0046460	neutral lipid biosynthetic process	BIOLOGICAL_PROCESS	0.025548	17	50
GO:0046463	acylglycerol biosynthetic process	BIOLOGICAL_PROCESS	0.025548	17	50
GO:0072665	protein localization to vacuole	BIOLOGICAL_PROCESS	0.0256914	25	91
GO:0033120	positive regulation of RNA splicing	BIOLOGICAL_PROCESS	0.0261178	18	55
GO:0000395	mRNA 5'-splice site recognition	BIOLOGICAL_PROCESS	0.0261682	8	12
GO:0008360	regulation of cell shape	BIOLOGICAL_PROCESS	0.0267054	65	332
GO:0048488	synaptic vesicle endocytosis	BIOLOGICAL_PROCESS	0.0270265	30	119
GO:0140238	presynaptic endocytosis	BIOLOGICAL_PROCESS	0.0270265	30	119
GO:0016601	Rac protein signal transduction	BIOLOGICAL_PROCESS	0.0278306	23	81
GO:0032434	regulation of proteasomal ubiquitin-dependent protein catabolic process	BIOLOGICAL_PROCESS	0.0280545	49	232
GO:0006283	transcription-coupled nucleotide-excision repair	BIOLOGICAL_PROCESS	0.0287484	22	76
GO:0000028	ribosomal small subunit assembly	BIOLOGICAL_PROCESS	0.0292338	7	9
GO:1990428	miRNA transport	BIOLOGICAL_PROCESS	0.0292338	6	6
GO:0010603	regulation of cytoplasmic mRNA processing body assembly	BIOLOGICAL_PROCESS	0.0292338	6	6
GO:0044773	mitotic DNA damage checkpoint	BIOLOGICAL_PROCESS	0.0292476	55	270
GO:0034329	cell junction assembly	BIOLOGICAL_PROCESS	0.0297909	113	654
GO:1903894	regulation of IRE1-mediated unfolded protein response	BIOLOGICAL_PROCESS	0.0299066	9	16
GO:2001233	regulation of apoptotic signaling pathway	BIOLOGICAL_PROCESS	0.0303779	159	975
GO:0072215	regulation of metanephros development	BIOLOGICAL_PROCESS	0.0304506	14	37
GO:0006376	mRNA splice site selection	BIOLOGICAL_PROCESS	0.0304506	14	37
GO:0042325	regulation of phosphorylation	BIOLOGICAL_PROCESS	0.0313313	468	3260
GO:0022008	neurogenesis	BIOLOGICAL_PROCESS	0.0318199	520	3657
GO:1902402	signal transduction involved in mitotic DNA damage checkpoint	BIOLOGICAL_PROCESS	0.0320654	33	138
GO:1902403	signal transduction involved in mitotic DNA integrity checkpoint	BIOLOGICAL_PROCESS	0.0320654	33	138
GO:1901343	negative regulation of vasculature development	BIOLOGICAL_PROCESS	0.0320654	81	440
GO:0072413	signal transduction involved in mitotic cell cycle checkpoint	BIOLOGICAL_PROCESS	0.0320654	33	138
GO:1901565	organonitrogen compound catabolic process	BIOLOGICAL_PROCESS	0.032088	314	2104
GO:0090090	negative regulation of canonical Wnt signaling pathway	BIOLOGICAL_PROCESS	0.0320947	64	329
GO:0090207	regulation of triglyceride metabolic process	BIOLOGICAL_PROCESS	0.0321536	15	42
GO:0045216	cell-cell junction organization	BIOLOGICAL_PROCESS	0.0321536	66	342
GO:0043085	positive regulation of catalytic activity	BIOLOGICAL_PROCESS	0.0321545	412	2838
GO:0007093	mitotic cell cycle checkpoint	BIOLOGICAL_PROCESS	0.032982	73	388
GO:1902373	negative regulation of mRNA catabolic process	BIOLOGICAL_PROCESS	0.0332028	24	88
GO:0034401	chromatin organization involved in regulation of transcription	BIOLOGICAL_PROCESS	0.033485	37	162
GO:0030111	regulation of Wnt signaling pathway	BIOLOGICAL_PROCESS	0.0338503	135	810
GO:0051150	regulation of smooth muscle cell differentiation	BIOLOGICAL_PROCESS	0.0343389	18	57
GO:0006457	protein folding	BIOLOGICAL_PROCESS	0.0343673	52	254
GO:0060395	SMAD protein signal transduction	BIOLOGICAL_PROCESS	0.0344419	23	83
GO:0007062	sister chromatid cohesion	BIOLOGICAL_PROCESS	0.0344419	23	83
GO:0007254	JNK cascade	BIOLOGICAL_PROCESS	0.0344419	107	617
GO:0048585	negative regulation of response to stimulus	BIOLOGICAL_PROCESS	0.035042	521	3671
GO:1900223	positive regulation of amyloid-beta clearance	BIOLOGICAL_PROCESS	0.0354902	8	13
GO:1903827	regulation of cellular protein localization	BIOLOGICAL_PROCESS	0.0359921	195	1238
GO:0045652	regulation of megakaryocyte differentiation	BIOLOGICAL_PROCESS	0.0361929	39	175
GO:0035295	tube development	BIOLOGICAL_PROCESS	0.0371387	332	2245
GO:0050773	regulation of dendrite development	BIOLOGICAL_PROCESS	0.0375286	64	332
GO:0006383	transcription by RNA polymerase III	BIOLOGICAL_PROCESS	0.037623	29	117
GO:0042255	ribosome assembly	BIOLOGICAL_PROCESS	0.0376275	15	43
GO:0010648	negative regulation of cell communication	BIOLOGICAL_PROCESS	0.0377495	441	3066
GO:0031145	anaphase-promoting complex-dependent catabolic process	BIOLOGICAL_PROCESS	0.0378525	20	68
GO:1905459	regulation of vascular associated smooth muscle cell apoptotic process	BIOLOGICAL_PROCESS	0.0383675	9	17
GO:1905288	vascular associated smooth muscle cell apoptotic process	BIOLOGICAL_PROCESS	0.0383675	9	17
GO:0032535	regulation of cellular component size	BIOLOGICAL_PROCESS	0.0383794	131	786
GO:1905663	positive regulation of telomerase RNA reverse transcriptase activity	BIOLOGICAL_PROCESS	0.0384614	3	0
GO:1903363	negative regulation of cellular protein catabolic process	BIOLOGICAL_PROCESS	0.0384614	40	182
GO:1904381	Golgi apparatus mannose trimming	BIOLOGICAL_PROCESS	0.0384614	3	0
GO:0097167	circadian regulation of translation	BIOLOGICAL_PROCESS	0.0384614	3	0
GO:0044089	positive regulation of cellular component biogenesis	BIOLOGICAL_PROCESS	0.0384614	185	1169
GO:0045814	negative regulation of gene expression, epigenetic	BIOLOGICAL_PROCESS	0.0384614	40	182
GO:0043984	histone H4-K16 acetylation	BIOLOGICAL_PROCESS	0.0386224	17	53
GO:0071363	cellular response to growth factor stimulus	BIOLOGICAL_PROCESS	0.0393243	248	1627
GO:0048255	mRNA stabilization	BIOLOGICAL_PROCESS	0.0395528	22	79
GO:0023057	negative regulation of signaling	BIOLOGICAL_PROCESS	0.040044	441	3070
GO:1901341	positive regulation of store-operated calcium channel activity	BIOLOGICAL_PROCESS	0.040044	5	4
GO:0010606	positive regulation of cytoplasmic mRNA processing body assembly	BIOLOGICAL_PROCESS	0.040044	5	4
GO:0034332	adherens junction organization	BIOLOGICAL_PROCESS	0.0400691	74	399
GO:0060548	negative regulation of cell death	BIOLOGICAL_PROCESS	0.0402559	330	2235
GO:0140066	peptidyl-lysine crotonylation	BIOLOGICAL_PROCESS	0.0402662	7	10
GO:0071901	negative regulation of protein serine/threonine kinase activity	BIOLOGICAL_PROCESS	0.0403844	60	308
GO:0010596	negative regulation of endothelial cell migration	BIOLOGICAL_PROCESS	0.041005	47	226
GO:0010799	regulation of peptidyl-threonine phosphorylation	BIOLOGICAL_PROCESS	0.0411961	30	124
GO:0010941	regulation of cell death	BIOLOGICAL_PROCESS	0.0411961	515	3636
GO:0098813	nuclear chromosome segregation	BIOLOGICAL_PROCESS	0.0412229	71	380
GO:0031175	neuron projection development	BIOLOGICAL_PROCESS	0.0414571	337	2289
GO:0071560	cellular response to transforming growth factor beta stimulus	BIOLOGICAL_PROCESS	0.0420598	100	575
GO:0030968	endoplasmic reticulum unfolded protein response	BIOLOGICAL_PROCESS	0.0421551	49	239
GO:0060338	regulation of type I interferon-mediated signaling pathway	BIOLOGICAL_PROCESS	0.0426736	19	64
GO:0070848	response to growth factor	BIOLOGICAL_PROCESS	0.0430304	258	1705
GO:0016578	histone deubiquitination	BIOLOGICAL_PROCESS	0.0434098	16	49
GO:0007178	transmembrane receptor protein serine/threonine kinase signaling pathway	BIOLOGICAL_PROCESS	0.0443625	130	784
GO:0009648	photoperiodism	BIOLOGICAL_PROCESS	0.0451969	11	26
GO:0044314	protein K27-linked ubiquitination	BIOLOGICAL_PROCESS	0.0458603	13	35
GO:0031053	primary miRNA processing	BIOLOGICAL_PROCESS	0.0462746	8	14
GO:0097549	chromatin organization involved in negative regulation of transcription	BIOLOGICAL_PROCESS	0.0470868	34	149
GO:0006342	chromatin silencing	BIOLOGICAL_PROCESS	0.0470868	34	149
GO:1901991	negative regulation of mitotic cell cycle phase transition	BIOLOGICAL_PROCESS	0.0474949	71	383
GO:0034620	cellular response to unfolded protein	BIOLOGICAL_PROCESS	0.0477532	52	260
GO:0010866	regulation of triglyceride biosynthetic process	BIOLOGICAL_PROCESS	0.048007	9	18
GO:0007250	activation of NF-kappaB-inducing kinase activity	BIOLOGICAL_PROCESS	0.048007	9	18
GO:0007030	Golgi organization	BIOLOGICAL_PROCESS	0.0490994	56	286
GO:0042695	thelarche	BIOLOGICAL_PROCESS	0.0492522	4	2
GO:0061394	regulation of transcription from RNA polymerase II promoter in response to arsenic-containing substance	BIOLOGICAL_PROCESS	0.0492522	4	2
GO:0060744	mammary gland branching involved in thelarche	BIOLOGICAL_PROCESS	0.0492522	4	2
GO:0045732	positive regulation of protein catabolic process	BIOLOGICAL_PROCESS	0.0492522	76	417
GO:0032989	cellular component morphogenesis	BIOLOGICAL_PROCESS	0.0492943	378	2606
GO:0045861	negative regulation of proteolysis	BIOLOGICAL_PROCESS	0.0495572	113	669
GO:0031981	nuclear lumen	CELLULAR_COMPONENT	5.38954e-35	1090	6175
GO:0005654	nucleoplasm	CELLULAR_COMPONENT	8.40731e-33	975	5406
GO:0005622	intracellular	CELLULAR_COMPONENT	1.32194e-32	1951	13688
GO:0044424	intracellular part	CELLULAR_COMPONENT	3.26485e-32	1948	13673
GO:0044428	nuclear part	CELLULAR_COMPONENT	9.66202e-32	1144	6727
GO:0005634	nucleus	CELLULAR_COMPONENT	1.37616e-31	1146	6750
GO:0031974	membrane-enclosed lumen	CELLULAR_COMPONENT	5.52558e-31	1249	7583
GO:0070013	intracellular organelle lumen	CELLULAR_COMPONENT	5.52558e-31	1249	7583
GO:0043233	organelle lumen	CELLULAR_COMPONENT	5.52558e-31	1249	7583
GO:0043231	intracellular membrane-bounded organelle	CELLULAR_COMPONENT	3.6706e-27	1542	10153
GO:0043232	intracellular non-membrane-bounded organelle	CELLULAR_COMPONENT	2.7057e-24	1076	6513
GO:0043228	non-membrane-bounded organelle	CELLULAR_COMPONENT	2.7818e-24	1076	6514
GO:0044446	intracellular organelle part	CELLULAR_COMPONENT	4.68997e-24	1677	11462
GO:0043229	intracellular organelle	CELLULAR_COMPONENT	6.18434e-24	1785	12440
GO:0043226	organelle	CELLULAR_COMPONENT	1.17453e-22	1813	12752
GO:0044422	organelle part	CELLULAR_COMPONENT	8.01998e-21	1695	11767
GO:0043227	membrane-bounded organelle	CELLULAR_COMPONENT	8.01998e-21	1677	11608
GO:1902494	catalytic complex	CELLULAR_COMPONENT	5.27913e-20	414	1976
GO:0044451	nucleoplasm part	CELLULAR_COMPONENT	4.44988e-18	471	2408
GO:0032991	protein-containing complex	CELLULAR_COMPONENT	5.31452e-18	1105	7026
GO:1990904	ribonucleoprotein complex	CELLULAR_COMPONENT	2.65586e-17	262	1108
GO:1990234	transferase complex	CELLULAR_COMPONENT	3.66989e-15	274	1234
GO:0005737	cytoplasm	CELLULAR_COMPONENT	5.08436e-14	1710	12242
GO:0005681	spliceosomal complex	CELLULAR_COMPONENT	1.11332e-13	96	272
GO:0016604	nuclear body	CELLULAR_COMPONENT	8.53167e-12	372	1972
GO:0005829	cytosol	CELLULAR_COMPONENT	2.37894e-11	993	6524
GO:0044444	cytoplasmic part	CELLULAR_COMPONENT	8.66061e-11	1572	11246
GO:0005730	nucleolus	CELLULAR_COMPONENT	1.27481e-10	373	2025
GO:0071013	catalytic step 2 spliceosome	CELLULAR_COMPONENT	6.27938e-10	51	114
GO:0005694	chromosome	CELLULAR_COMPONENT	2.17162e-09	334	1813
GO:0034708	methyltransferase complex	CELLULAR_COMPONENT	5.01633e-09	90	311
GO:1902493	acetyltransferase complex	CELLULAR_COMPONENT	1.01133e-08	66	195
GO:0031248	protein acetyltransferase complex	CELLULAR_COMPONENT	1.01133e-08	66	195
GO:0000123	histone acetyltransferase complex	CELLULAR_COMPONENT	9.45332e-08	62	189
GO:0035097	histone methyltransferase complex	CELLULAR_COMPONENT	1.00945e-07	80	281
GO:0044427	chromosomal part	CELLULAR_COMPONENT	2.17774e-07	293	1621
GO:0097525	spliceosomal snRNP complex	CELLULAR_COMPONENT	2.28009e-07	46	119
GO:0016607	nuclear speck	CELLULAR_COMPONENT	2.63546e-07	180	881
GO:0030137	COPI-coated vesicle	CELLULAR_COMPONENT	7.77433e-07	18	18
GO:0035770	ribonucleoprotein granule	CELLULAR_COMPONENT	1.47278e-06	98	404
GO:0000785	chromatin	CELLULAR_COMPONENT	1.56204e-06	196	1011
GO:0030532	small nuclear ribonucleoprotein complex	CELLULAR_COMPONENT	4.36271e-06	46	135
GO:0000228	nuclear chromosome	CELLULAR_COMPONENT	5.22902e-06	197	1038
GO:0015630	microtubule cytoskeleton	CELLULAR_COMPONENT	6.94914e-06	410	2519
GO:0044454	nuclear chromosome part	CELLULAR_COMPONENT	8.25542e-06	186	974
GO:0120114	Sm-like protein family complex	CELLULAR_COMPONENT	1.17787e-05	47	146
GO:0000790	nuclear chromatin	CELLULAR_COMPONENT	1.45538e-05	149	744
GO:0005819	spindle	CELLULAR_COMPONENT	1.57072e-05	156	790
GO:0070603	SWI/SNF superfamily-type complex	CELLULAR_COMPONENT	2.72675e-05	42	127
GO:0036464	cytoplasmic ribonucleoprotein granule	CELLULAR_COMPONENT	5.69731e-05	87	380
GO:0005856	cytoskeleton	CELLULAR_COMPONENT	5.85675e-05	594	3939
GO:0000152	nuclear ubiquitin ligase complex	CELLULAR_COMPONENT	7.48322e-05	28	68
GO:0005684	U2-type spliceosomal complex	CELLULAR_COMPONENT	7.54729e-05	34	95
GO:0044798	nuclear transcription factor complex	CELLULAR_COMPONENT	0.000142939	85	379
GO:1904949	ATPase complex	CELLULAR_COMPONENT	0.00017595	45	155
GO:0070161	anchoring junction	CELLULAR_COMPONENT	0.00026333	142	747
GO:0090575	RNA polymerase II transcription factor complex	CELLULAR_COMPONENT	0.000268869	77	339
GO:0030663	COPI-coated vesicle membrane	CELLULAR_COMPONENT	0.000276178	12	13
GO:1902562	H4 histone acetyltransferase complex	CELLULAR_COMPONENT	0.000367808	26	67
GO:0005912	adherens junction	CELLULAR_COMPONENT	0.000452541	137	724
GO:0044432	endoplasmic reticulum part	CELLULAR_COMPONENT	0.000456226	282	1720
GO:0005874	microtubule	CELLULAR_COMPONENT	0.000654809	118	607
GO:0005783	endoplasmic reticulum	CELLULAR_COMPONENT	0.000825962	297	1844
GO:0005667	transcription factor complex	CELLULAR_COMPONENT	0.000977836	118	614
GO:0000118	histone deacetylase complex	CELLULAR_COMPONENT	0.00108352	34	112
GO:0071011	precatalytic spliceosome	CELLULAR_COMPONENT	0.00109815	18	38
GO:0048471	perinuclear region of cytoplasm	CELLULAR_COMPONENT	0.00110944	209	1231
GO:0034399	nuclear periphery	CELLULAR_COMPONENT	0.00115076	49	193
GO:0005623	cell	CELLULAR_COMPONENT	0.00116095	2019	15672
GO:0044464	cell part	CELLULAR_COMPONENT	0.00116095	2019	15672
GO:0097346	INO80-type complex	CELLULAR_COMPONENT	0.00134601	19	43
GO:0005815	microtubule organizing center	CELLULAR_COMPONENT	0.00135112	267	1645
GO:0042788	polysomal ribosome	CELLULAR_COMPONENT	0.00147528	12	17
GO:0097526	spliceosomal tri-snRNP complex	CELLULAR_COMPONENT	0.00178156	17	36
GO:0046540	U4/U6 x U5 tri-snRNP complex	CELLULAR_COMPONENT	0.00178156	17	36
GO:0044430	cytoskeletal part	CELLULAR_COMPONENT	0.00181203	445	2954
GO:0000151	ubiquitin ligase complex	CELLULAR_COMPONENT	0.00191656	93	465
GO:0031010	ISWI-type complex	CELLULAR_COMPONENT	0.00217472	23	63
GO:0031332	RNAi effector complex	CELLULAR_COMPONENT	0.00234091	9	9
GO:0016442	RISC complex	CELLULAR_COMPONENT	0.00234091	9	9
GO:0030426	growth cone	CELLULAR_COMPONENT	0.00242891	58	253
GO:0071005	U2-type precatalytic spliceosome	CELLULAR_COMPONENT	0.00286159	17	38
GO:0030126	COPI vesicle coat	CELLULAR_COMPONENT	0.0033427	8	7
GO:0030427	site of polarized growth	CELLULAR_COMPONENT	0.00370463	58	258
GO:0043596	nuclear replication fork	CELLULAR_COMPONENT	0.00380688	24	71
GO:0016363	nuclear matrix	CELLULAR_COMPONENT	0.00380688	41	160
GO:0005657	replication fork	CELLULAR_COMPONENT	0.00474923	37	140
GO:0030027	lamellipodium	CELLULAR_COMPONENT	0.00642254	85	434
GO:0033202	DNA helicase complex	CELLULAR_COMPONENT	0.00749272	12	22
GO:0031011	Ino80 complex	CELLULAR_COMPONENT	0.00749272	12	22
GO:0042175	nuclear outer membrane-endoplasmic reticulum membrane network	CELLULAR_COMPONENT	0.00977779	229	1435
GO:0035145	exon-exon junction complex	CELLULAR_COMPONENT	0.0107561	10	16
GO:1990589	ATF4-CREB1 transcription factor complex	CELLULAR_COMPONENT	0.0113227	5	2
GO:0030055	cell-substrate junction	CELLULAR_COMPONENT	0.011742	83	432
GO:0005844	polysome	CELLULAR_COMPONENT	0.0118528	25	84
GO:0031252	cell leading edge	CELLULAR_COMPONENT	0.0123554	174	1052
GO:0005689	U12-type spliceosomal complex	CELLULAR_COMPONENT	0.0124276	13	28
GO:0005794	Golgi apparatus	CELLULAR_COMPONENT	0.0143276	210	1312
GO:0044431	Golgi apparatus part	CELLULAR_COMPONENT	0.0143276	210	1312
GO:0030135	coated vesicle	CELLULAR_COMPONENT	0.0149862	92	496
GO:0005911	cell-cell junction	CELLULAR_COMPONENT	0.0150824	159	953
GO:0031461	cullin-RING ubiquitin ligase complex	CELLULAR_COMPONENT	0.0152873	51	235
GO:0005680	anaphase-promoting complex	CELLULAR_COMPONENT	0.0154263	13	29
GO:0043296	apical junction complex	CELLULAR_COMPONENT	0.0161723	58	279
GO:0005924	cell-substrate adherens junction	CELLULAR_COMPONENT	0.017371	77	401
GO:0000793	condensed chromosome	CELLULAR_COMPONENT	0.0178364	69	350
GO:0005789	endoplasmic reticulum membrane	CELLULAR_COMPONENT	0.0180438	219	1385
GO:0005925	focal adhesion	CELLULAR_COMPONENT	0.0186746	76	396
GO:0000791	euchromatin	CELLULAR_COMPONENT	0.0223063	23	79
GO:0061574	ASAP complex	CELLULAR_COMPONENT	0.022565	4	1
GO:0034709	methylosome	CELLULAR_COMPONENT	0.022565	9	15
GO:0016605	PML body	CELLULAR_COMPONENT	0.023728	52	248
GO:0030662	coated vesicle membrane	CELLULAR_COMPONENT	0.0252621	65	331
GO:0016514	SWI/SNF complex	CELLULAR_COMPONENT	0.0254731	14	36
GO:0033116	endoplasmic reticulum-Golgi intermediate compartment membrane	CELLULAR_COMPONENT	0.0261682	20	65
GO:0044665	MLL1/2 complex	CELLULAR_COMPONENT	0.0299717	24	87
GO:0071339	MLL1 complex	CELLULAR_COMPONENT	0.0299717	24	87
GO:0035102	PRC1 complex	CELLULAR_COMPONENT	0.0307648	11	24
GO:0016589	NURF complex	CELLULAR_COMPONENT	0.0321536	15	42
GO:0070461	SAGA-type complex	CELLULAR_COMPONENT	0.034148	19	62
GO:0005686	U2 snRNP	CELLULAR_COMPONENT	0.0383675	9	17
GO:0031213	RSF complex	CELLULAR_COMPONENT	0.0384614	10	21
GO:0000932	P-body	CELLULAR_COMPONENT	0.0400691	26	101
GO:0099568	cytoplasmic region	CELLULAR_COMPONENT	0.0403989	135	816
GO:0000139	Golgi membrane	CELLULAR_COMPONENT	0.0418075	153	944
GO:0031093	platelet alpha granule lumen	CELLULAR_COMPONENT	0.0418075	23	85
GO:0090734	site of DNA damage	CELLULAR_COMPONENT	0.0430068	33	142
GO:0008250	oligosaccharyltransferase complex	CELLULAR_COMPONENT	0.0430068	6	7
GO:0070578	RISC-loading complex	CELLULAR_COMPONENT	0.0430068	6	7
GO:0005813	centrosome	CELLULAR_COMPONENT	0.0467933	171	1076
GO:0005685	U1 snRNP	CELLULAR_COMPONENT	0.0474609	10	22
GO:1990590	ATF1-ATF4 transcription factor complex	CELLULAR_COMPONENT	0.0492522	4	2
GO:0005788	endoplasmic reticulum lumen	CELLULAR_COMPONENT	0.0493895	64	338
GO:0003676	nucleic acid binding	MOLECULAR_FUNCTION	1.11719e-33	713	3524
GO:1901363	heterocyclic compound binding	MOLECULAR_FUNCTION	3.53237e-27	958	5505
GO:0003723	RNA binding	MOLECULAR_FUNCTION	2.9719e-25	284	1068
GO:0097159	organic cyclic compound binding	MOLECULAR_FUNCTION	1.57589e-24	976	5745
GO:0005488	binding	MOLECULAR_FUNCTION	5.99043e-17	1971	14498
GO:0005515	protein binding	MOLECULAR_FUNCTION	6.61917e-15	1814	13122
GO:0003677	DNA binding	MOLECULAR_FUNCTION	1.1329e-13	455	2460
GO:0003729	mRNA binding	MOLECULAR_FUNCTION	1.56672e-10	84	257
GO:0019843	rRNA binding	MOLECULAR_FUNCTION	1.66701e-09	38	67
GO:0140110	transcription regulator activity	MOLECULAR_FUNCTION	1.70645e-09	391	2197
GO:0003727	single-stranded RNA binding	MOLECULAR_FUNCTION	1.68768e-08	52	133
GO:0034212	peptide N-acetyltransferase activity	MOLECULAR_FUNCTION	1.71335e-08	67	203
GO:0008080	N-acetyltransferase activity	MOLECULAR_FUNCTION	3.96244e-08	68	213
GO:0003735	structural constituent of ribosome	MOLECULAR_FUNCTION	4.47913e-08	45	107
GO:0016407	acetyltransferase activity	MOLECULAR_FUNCTION	8.44833e-08	71	233
GO:0070181	small ribosomal subunit rRNA binding	MOLECULAR_FUNCTION	9.36962e-08	25	34
GO:0019899	enzyme binding	MOLECULAR_FUNCTION	1.68903e-07	692	4484
GO:0061733	peptide-lysine-N-acetyltransferase activity	MOLECULAR_FUNCTION	1.81098e-07	63	198
GO:0004402	histone acetyltransferase activity	MOLECULAR_FUNCTION	2.80536e-07	62	196
GO:0016410	N-acyltransferase activity	MOLECULAR_FUNCTION	8.00511e-07	69	239
GO:0016740	transferase activity	MOLECULAR_FUNCTION	1.50798e-06	493	3077
GO:0043565	sequence-specific DNA binding	MOLECULAR_FUNCTION	2.59646e-06	264	1473
GO:0043167	ion binding	MOLECULAR_FUNCTION	5.39491e-06	933	6444
GO:0008270	zinc ion binding	MOLECULAR_FUNCTION	1.44386e-05	178	931
GO:0046872	metal ion binding	MOLECULAR_FUNCTION	1.45538e-05	609	4003
GO:0003824	catalytic activity	MOLECULAR_FUNCTION	1.51276e-05	941	6546
GO:0036002	pre-mRNA binding	MOLECULAR_FUNCTION	1.97076e-05	26	54
GO:0003682	chromatin binding	MOLECULAR_FUNCTION	3.2552e-05	190	1025
GO:0035064	methylated histone binding	MOLECULAR_FUNCTION	3.74675e-05	42	129
GO:0140034	methylation-dependent protein binding	MOLECULAR_FUNCTION	3.74675e-05	42	129
GO:0008266	poly(U) RNA binding	MOLECULAR_FUNCTION	4.16597e-05	20	34
GO:0005198	structural molecule activity	MOLECULAR_FUNCTION	5.46907e-05	171	909
GO:0008187	poly-pyrimidine tract binding	MOLECULAR_FUNCTION	6.3032e-05	21	39
GO:0003700	DNA-binding transcription factor activity	MOLECULAR_FUNCTION	0.00011962	266	1572
GO:0070717	poly-purine tract binding	MOLECULAR_FUNCTION	0.000172945	25	59
GO:0008094	DNA-dependent ATPase activity	MOLECULAR_FUNCTION	0.000186652	42	140
GO:0019904	protein domain specific binding	MOLECULAR_FUNCTION	0.000209823	283	1706
GO:0019900	kinase binding	MOLECULAR_FUNCTION	0.00021401	270	1615
GO:0140096	catalytic activity, acting on a protein	MOLECULAR_FUNCTION	0.000277167	473	3092
GO:0070063	RNA polymerase binding	MOLECULAR_FUNCTION	0.000288038	34	103
GO:0042393	histone binding	MOLECULAR_FUNCTION	0.0002892	86	394
GO:0001067	regulatory region nucleic acid binding	MOLECULAR_FUNCTION	0.000297648	233	1365
GO:0044877	protein-containing complex binding	MOLECULAR_FUNCTION	0.00030026	304	1865
GO:0008134	transcription factor binding	MOLECULAR_FUNCTION	0.000400913	256	1533
GO:0044212	transcription regulatory region DNA binding	MOLECULAR_FUNCTION	0.000429931	231	1360
GO:0043169	cation binding	MOLECULAR_FUNCTION	0.000546863	623	4243
GO:0019787	ubiquitin-like protein transferase activity	MOLECULAR_FUNCTION	0.000608109	127	664
GO:0016746	transferase activity, transferring acyl groups	MOLECULAR_FUNCTION	0.000608109	87	410
GO:0016747	transferase activity, transferring acyl groups other than amino-acyl groups	MOLECULAR_FUNCTION	0.00074679	81	376
GO:0004386	helicase activity	MOLECULAR_FUNCTION	0.000879673	38	131
GO:0140030	modification-dependent protein binding	MOLECULAR_FUNCTION	0.000977438	70	313
GO:0016462	pyrophosphatase activity	MOLECULAR_FUNCTION	0.00103739	171	968
GO:0017111	nucleoside-triphosphatase activity	MOLECULAR_FUNCTION	0.00114287	163	916
GO:0000981	DNA-binding transcription factor activity, RNA polymerase II-specific	MOLECULAR_FUNCTION	0.00115076	239	1442
GO:0016817	hydrolase activity, acting on acid anhydrides	MOLECULAR_FUNCTION	0.00116095	171	971
GO:0016818	hydrolase activity, acting on acid anhydrides, in phosphorus-containing anhydrides	MOLECULAR_FUNCTION	0.00116095	171	971
GO:0003712	transcription coregulator activity	MOLECULAR_FUNCTION	0.00138379	207	1223
GO:0016922	nuclear receptor binding	MOLECULAR_FUNCTION	0.00207213	71	329
GO:0003690	double-stranded DNA binding	MOLECULAR_FUNCTION	0.00241712	225	1364
GO:1990247	N6-methyladenosine-containing RNA binding	MOLECULAR_FUNCTION	0.00246537	10	12
GO:0004842	ubiquitin-protein transferase activity	MOLECULAR_FUNCTION	0.00250702	115	612
GO:0046914	transition metal ion binding	MOLECULAR_FUNCTION	0.00251936	211	1267
GO:0140097	catalytic activity, acting on DNA	MOLECULAR_FUNCTION	0.0028747	51	214
GO:0042826	histone deacetylase binding	MOLECULAR_FUNCTION	0.00297349	71	334
GO:1990837	sequence-specific double-stranded DNA binding	MOLECULAR_FUNCTION	0.00667329	207	1266
GO:0008143	poly(A) binding	MOLECULAR_FUNCTION	0.00749335	18	47
GO:0035497	cAMP response element binding	MOLECULAR_FUNCTION	0.0077562	10	15
GO:0035257	nuclear hormone receptor binding	MOLECULAR_FUNCTION	0.00971332	90	474
GO:0003714	transcription corepressor activity	MOLECULAR_FUNCTION	0.0102784	105	574
GO:0140297	DNA-binding transcription factor binding	MOLECULAR_FUNCTION	0.0107561	162	964
GO:0001099	basal RNA polymerase II transcription machinery binding	MOLECULAR_FUNCTION	0.0119486	24	79
GO:0001098	basal transcription machinery binding	MOLECULAR_FUNCTION	0.0119486	24	79
GO:0043047	single-stranded telomeric DNA binding	MOLECULAR_FUNCTION	0.0123554	9	13
GO:0003697	single-stranded DNA binding	MOLECULAR_FUNCTION	0.0132883	31	117
GO:0000976	transcription regulatory region sequence-specific DNA binding	MOLECULAR_FUNCTION	0.0136333	191	1175
GO:0015631	tubulin binding	MOLECULAR_FUNCTION	0.0143276	110	615
GO:0003725	double-stranded RNA binding	MOLECULAR_FUNCTION	0.0145503	33	129
GO:0022884	macromolecule transmembrane transporter activity	MOLECULAR_FUNCTION	0.016804	9	14
GO:0008017	microtubule binding	MOLECULAR_FUNCTION	0.0178364	76	395
GO:1990715	mRNA CDS binding	MOLECULAR_FUNCTION	0.0180438	6	5
GO:0043175	RNA polymerase core enzyme binding	MOLECULAR_FUNCTION	0.0203399	20	63
GO:0070035	purine NTP-dependent helicase activity	MOLECULAR_FUNCTION	0.0224673	26	95
GO:0008026	ATP-dependent helicase activity	MOLECULAR_FUNCTION	0.0224673	26	95
GO:0061629	RNA polymerase II-specific DNA-binding transcription factor binding	MOLECULAR_FUNCTION	0.0224673	131	770
GO:0098847	sequence-specific single stranded DNA binding	MOLECULAR_FUNCTION	0.022565	9	15
GO:0008013	beta-catenin binding	MOLECULAR_FUNCTION	0.0234058	46	211
GO:0043014	alpha-tubulin binding	MOLECULAR_FUNCTION	0.0236526	29	112
GO:0019901	protein kinase binding	MOLECULAR_FUNCTION	0.0238688	225	1439
GO:0004857	enzyme inhibitor activity	MOLECULAR_FUNCTION	0.0239895	98	547
GO:0017076	purine nucleotide binding	MOLECULAR_FUNCTION	0.0240606	273	1789
GO:0047485	protein N-terminus binding	MOLECULAR_FUNCTION	0.0285781	36	154
GO:0005158	insulin receptor binding	MOLECULAR_FUNCTION	0.0294121	21	71
GO:0031996	thioesterase binding	MOLECULAR_FUNCTION	0.0296243	12	28
GO:0032555	purine ribonucleotide binding	MOLECULAR_FUNCTION	0.0306656	270	1777
GO:0034191	apolipoprotein A-I receptor binding	MOLECULAR_FUNCTION	0.0307648	11	24
GO:0061630	ubiquitin protein ligase activity	MOLECULAR_FUNCTION	0.0320947	59	297
GO:0042162	telomeric DNA binding	MOLECULAR_FUNCTION	0.0321536	15	42
GO:0004407	histone deacetylase activity	MOLECULAR_FUNCTION	0.0336278	20	67
GO:0033558	protein deacetylase activity	MOLECULAR_FUNCTION	0.0336278	20	67
GO:0042802	identical protein binding	MOLECULAR_FUNCTION	0.0344628	510	3586
GO:0042623	ATPase activity, coupled	MOLECULAR_FUNCTION	0.0348566	87	482
GO:0032553	ribonucleotide binding	MOLECULAR_FUNCTION	0.0354815	271	1791
GO:0016887	ATPase activity	MOLECULAR_FUNCTION	0.0358798	97	550
GO:0097367	carbohydrate derivative binding	MOLECULAR_FUNCTION	0.0371387	349	2372
GO:0008022	protein C-terminus binding	MOLECULAR_FUNCTION	0.0374668	89	497
GO:0034190	apolipoprotein receptor binding	MOLECULAR_FUNCTION	0.0377495	11	25
GO:0035258	steroid hormone receptor binding	MOLECULAR_FUNCTION	0.0383604	63	326
GO:0051022	Rho GDP-dissociation inhibitor binding	MOLECULAR_FUNCTION	0.0384614	3	0
GO:0050693	LBD domain binding	MOLECULAR_FUNCTION	0.0384614	10	21
GO:0000166	nucleotide binding	MOLECULAR_FUNCTION	0.0396045	330	2234
GO:1901265	nucleoside phosphate binding	MOLECULAR_FUNCTION	0.0396045	330	2234
GO:0016787	hydrolase activity	MOLECULAR_FUNCTION	0.0401512	437	3040
GO:0035639	purine ribonucleoside triphosphate binding	MOLECULAR_FUNCTION	0.0402662	250	1643
GO:0043021	ribonucleoprotein complex binding	MOLECULAR_FUNCTION	0.0409467	40	183
GO:0032559	adenyl ribonucleotide binding	MOLECULAR_FUNCTION	0.0410544	221	1432
GO:0030234	enzyme regulator activity	MOLECULAR_FUNCTION	0.041992	253	1667
GO:0030554	adenyl nucleotide binding	MOLECULAR_FUNCTION	0.0423744	223	1448
GO:0019789	SUMO transferase activity	MOLECULAR_FUNCTION	0.0426736	19	64
GO:0001221	transcription cofactor binding	MOLECULAR_FUNCTION	0.0433865	34	148
GO:0001047	core promoter binding	MOLECULAR_FUNCTION	0.0438961	37	166
GO:0004518	nuclease activity	MOLECULAR_FUNCTION	0.0463693	47	228
GO:0061980	regulatory RNA binding	MOLECULAR_FUNCTION	0.0464107	23	86
GO:0051427	hormone receptor binding	MOLECULAR_FUNCTION	0.0470868	94	537
GO:0036310	annealing helicase activity	MOLECULAR_FUNCTION	0.048007	9	18
GO:0042974	retinoic acid receptor binding	MOLECULAR_FUNCTION	0.0481116	19	65
GO:0070579	methylcytosine dioxygenase activity	MOLECULAR_FUNCTION	0.0492522	4	2

## Sheet: Muscle_down_table
GO ID	GO Term	GO Category	FDR	Number in Test	Number in Reference
GO:0055114	oxidation-reduction process	BIOLOGICAL_PROCESS	1.98046e-56	231	999
GO:0044281	small molecule metabolic process	BIOLOGICAL_PROCESS	4.01046e-46	383	2763
GO:0140053	mitochondrial gene expression	BIOLOGICAL_PROCESS	5.30025e-43	79	114
GO:0009117	nucleotide metabolic process	BIOLOGICAL_PROCESS	1.20084e-41	179	788
GO:0006753	nucleoside phosphate metabolic process	BIOLOGICAL_PROCESS	1.43712e-41	180	798
GO:0006091	generation of precursor metabolites and energy	BIOLOGICAL_PROCESS	2.48342e-41	161	647
GO:0032543	mitochondrial translation	BIOLOGICAL_PROCESS	8.27148e-41	68	80
GO:0055086	nucleobase-containing small molecule metabolic process	BIOLOGICAL_PROCESS	3.71808e-40	187	882
GO:0006163	purine nucleotide metabolic process	BIOLOGICAL_PROCESS	2.11487e-37	155	657
GO:0009150	purine ribonucleotide metabolic process	BIOLOGICAL_PROCESS	4.04204e-37	149	613
GO:0009259	ribonucleotide metabolic process	BIOLOGICAL_PROCESS	1.19938e-36	150	628
GO:0045333	cellular respiration	BIOLOGICAL_PROCESS	2.92555e-36	81	164
GO:0022900	electron transport chain	BIOLOGICAL_PROCESS	3.15424e-36	77	144
GO:0072521	purine-containing compound metabolic process	BIOLOGICAL_PROCESS	3.70421e-36	159	710
GO:0019693	ribose phosphate metabolic process	BIOLOGICAL_PROCESS	4.95497e-36	151	646
GO:0019752	carboxylic acid metabolic process	BIOLOGICAL_PROCESS	3.00959e-34	215	1261
GO:0017144	drug metabolic process	BIOLOGICAL_PROCESS	4.58536e-34	210	1216
GO:0051186	cofactor metabolic process	BIOLOGICAL_PROCESS	1.90528e-33	157	738
GO:0006082	organic acid metabolic process	BIOLOGICAL_PROCESS	4.71072e-33	230	1441
GO:0043436	oxoacid metabolic process	BIOLOGICAL_PROCESS	1.01899e-32	225	1398
GO:0019637	organophosphate metabolic process	BIOLOGICAL_PROCESS	3.19246e-32	235	1514
GO:0015980	energy derivation by oxidation of organic compounds	BIOLOGICAL_PROCESS	7.72044e-32	102	331
GO:0006119	oxidative phosphorylation	BIOLOGICAL_PROCESS	7.24268e-31	67	129
GO:0007005	mitochondrion organization	BIOLOGICAL_PROCESS	1.16355e-30	151	735
GO:0070125	mitochondrial translational elongation	BIOLOGICAL_PROCESS	6.35205e-30	45	41
GO:0022904	respiratory electron transport chain	BIOLOGICAL_PROCESS	1.5482e-29	56	85
GO:0033108	mitochondrial respiratory chain complex assembly	BIOLOGICAL_PROCESS	1.59389e-28	48	57
GO:0070126	mitochondrial translational termination	BIOLOGICAL_PROCESS	4.36252e-27	42	41
GO:0042775	mitochondrial ATP synthesis coupled electron transport	BIOLOGICAL_PROCESS	5.0625e-27	50	72
GO:0042773	ATP synthesis coupled electron transport	BIOLOGICAL_PROCESS	7.90017e-27	50	73
GO:0032981	mitochondrial respiratory chain complex I assembly	BIOLOGICAL_PROCESS	1.38255e-26	39	33
GO:0010257	NADH dehydrogenase complex assembly	BIOLOGICAL_PROCESS	1.38255e-26	39	33
GO:0009144	purine nucleoside triphosphate metabolic process	BIOLOGICAL_PROCESS	2.19984e-26	101	391
GO:0046034	ATP metabolic process	BIOLOGICAL_PROCESS	6.62017e-26	94	345
GO:0009141	nucleoside triphosphate metabolic process	BIOLOGICAL_PROCESS	1.67675e-25	102	411
GO:0009205	purine ribonucleoside triphosphate metabolic process	BIOLOGICAL_PROCESS	4.35283e-25	98	386
GO:0009199	ribonucleoside triphosphate metabolic process	BIOLOGICAL_PROCESS	1.38682e-24	98	393
GO:0006415	translational termination	BIOLOGICAL_PROCESS	2.10498e-24	42	52
GO:0032787	monocarboxylic acid metabolic process	BIOLOGICAL_PROCESS	4.5582e-23	143	812
GO:0006732	coenzyme metabolic process	BIOLOGICAL_PROCESS	5.98006e-23	100	433
GO:0006120	mitochondrial electron transport, NADH to ubiquinone	BIOLOGICAL_PROCESS	1.04684e-22	31	21
GO:1901135	carbohydrate derivative metabolic process	BIOLOGICAL_PROCESS	4.36814e-22	214	1580
GO:0051188	cofactor biosynthetic process	BIOLOGICAL_PROCESS	8.23344e-22	84	325
GO:0006414	translational elongation	BIOLOGICAL_PROCESS	3.10247e-21	47	92
GO:0008152	metabolic process	BIOLOGICAL_PROCESS	2.67139e-20	967	12993
GO:0009063	cellular amino acid catabolic process	BIOLOGICAL_PROCESS	3.00853e-19	50	123
GO:0044237	cellular metabolic process	BIOLOGICAL_PROCESS	5.83906e-19	933	12453
GO:1901566	organonitrogen compound biosynthetic process	BIOLOGICAL_PROCESS	3.6421e-18	272	2415
GO:0016054	organic acid catabolic process	BIOLOGICAL_PROCESS	4.98498e-18	82	365
GO:0046395	carboxylic acid catabolic process	BIOLOGICAL_PROCESS	4.98498e-18	82	365
GO:0034032	purine nucleoside bisphosphate metabolic process	BIOLOGICAL_PROCESS	4.21293e-17	49	136
GO:0033875	ribonucleoside bisphosphate metabolic process	BIOLOGICAL_PROCESS	4.21293e-17	49	136
GO:0033865	nucleoside bisphosphate metabolic process	BIOLOGICAL_PROCESS	4.21293e-17	49	136
GO:0006790	sulfur compound metabolic process	BIOLOGICAL_PROCESS	4.90433e-17	91	459
GO:0006637	acyl-CoA metabolic process	BIOLOGICAL_PROCESS	8.29803e-17	43	103
GO:0035383	thioester metabolic process	BIOLOGICAL_PROCESS	8.29803e-17	43	103
GO:0006520	cellular amino acid metabolic process	BIOLOGICAL_PROCESS	1.45243e-16	80	373
GO:0044282	small molecule catabolic process	BIOLOGICAL_PROCESS	4.22869e-16	100	560
GO:0009108	coenzyme biosynthetic process	BIOLOGICAL_PROCESS	1.3195e-15	63	251
GO:0043603	cellular amide metabolic process	BIOLOGICAL_PROCESS	2.59779e-15	196	1614
GO:1901564	organonitrogen compound metabolic process	BIOLOGICAL_PROCESS	4.67346e-15	737	9380
GO:0071704	organic substance metabolic process	BIOLOGICAL_PROCESS	7.16099e-15	922	12549
GO:0009060	aerobic respiration	BIOLOGICAL_PROCESS	1.12237e-14	31	55
GO:0009081	branched-chain amino acid metabolic process	BIOLOGICAL_PROCESS	1.28896e-14	22	19
GO:0006631	fatty acid metabolic process	BIOLOGICAL_PROCESS	4.19548e-14	94	548
GO:0043648	dicarboxylic acid metabolic process	BIOLOGICAL_PROCESS	7.75141e-14	37	93
GO:0043604	amide biosynthetic process	BIOLOGICAL_PROCESS	4.95841e-13	147	1135
GO:0043624	cellular protein complex disassembly	BIOLOGICAL_PROCESS	1.2421e-12	57	248
GO:0009083	branched-chain amino acid catabolic process	BIOLOGICAL_PROCESS	5.73517e-12	18	15
GO:1901293	nucleoside phosphate biosynthetic process	BIOLOGICAL_PROCESS	8.19763e-12	75	420
GO:0009165	nucleotide biosynthetic process	BIOLOGICAL_PROCESS	9.33364e-12	74	412
GO:1901606	alpha-amino acid catabolic process	BIOLOGICAL_PROCESS	1.49154e-11	36	108
GO:1901605	alpha-amino acid metabolic process	BIOLOGICAL_PROCESS	4.49134e-11	57	274
GO:0044238	primary metabolic process	BIOLOGICAL_PROCESS	4.49631e-11	885	12204
GO:0006839	mitochondrial transport	BIOLOGICAL_PROCESS	4.68749e-11	58	283
GO:0006101	citrate metabolic process	BIOLOGICAL_PROCESS	4.99465e-11	17	15
GO:0006099	tricarboxylic acid cycle	BIOLOGICAL_PROCESS	4.99465e-11	17	15
GO:0044255	cellular lipid metabolic process	BIOLOGICAL_PROCESS	5.05694e-11	170	1484
GO:0072350	tricarboxylic acid metabolic process	BIOLOGICAL_PROCESS	1.27797e-10	18	20
GO:1990542	mitochondrial transmembrane transport	BIOLOGICAL_PROCESS	4.12424e-10	32	97
GO:0006807	nitrogen compound metabolic process	BIOLOGICAL_PROCESS	7.05803e-10	859	11864
GO:0006103	2-oxoglutarate metabolic process	BIOLOGICAL_PROCESS	1.34894e-09	12	5
GO:0019395	fatty acid oxidation	BIOLOGICAL_PROCESS	2.26503e-09	44	195
GO:0016999	antibiotic metabolic process	BIOLOGICAL_PROCESS	2.53609e-09	45	204
GO:0034440	lipid oxidation	BIOLOGICAL_PROCESS	3.4389e-09	44	198
GO:0044283	small molecule biosynthetic process	BIOLOGICAL_PROCESS	5.41899e-09	131	1108
GO:0006084	acetyl-CoA metabolic process	BIOLOGICAL_PROCESS	6.32691e-09	18	28
GO:0034030	ribonucleoside bisphosphate biosynthetic process	BIOLOGICAL_PROCESS	8.585e-09	24	60
GO:0034033	purine nucleoside bisphosphate biosynthetic process	BIOLOGICAL_PROCESS	8.585e-09	24	60
GO:0033866	nucleoside bisphosphate biosynthetic process	BIOLOGICAL_PROCESS	8.585e-09	24	60
GO:0006635	fatty acid beta-oxidation	BIOLOGICAL_PROCESS	9.8785e-09	36	142
GO:0032984	protein-containing complex disassembly	BIOLOGICAL_PROCESS	1.23455e-08	75	500
GO:0016053	organic acid biosynthetic process	BIOLOGICAL_PROCESS	1.39183e-08	83	585
GO:0046394	carboxylic acid biosynthetic process	BIOLOGICAL_PROCESS	1.39183e-08	83	585
GO:0035384	thioester biosynthetic process	BIOLOGICAL_PROCESS	1.90069e-08	21	46
GO:0071616	acyl-CoA biosynthetic process	BIOLOGICAL_PROCESS	1.90069e-08	21	46
GO:0009260	ribonucleotide biosynthetic process	BIOLOGICAL_PROCESS	2.75865e-08	56	322
GO:0034641	cellular nitrogen compound metabolic process	BIOLOGICAL_PROCESS	3.61671e-08	631	8296
GO:0043043	peptide biosynthetic process	BIOLOGICAL_PROCESS	3.84266e-08	118	993
GO:0090407	organophosphate biosynthetic process	BIOLOGICAL_PROCESS	4.14941e-08	106	856
GO:0072329	monocarboxylic acid catabolic process	BIOLOGICAL_PROCESS	4.14941e-08	43	209
GO:0006164	purine nucleotide biosynthetic process	BIOLOGICAL_PROCESS	4.14941e-08	57	336
GO:0046390	ribose phosphate biosynthetic process	BIOLOGICAL_PROCESS	4.77609e-08	56	328
GO:0042407	cristae formation	BIOLOGICAL_PROCESS	5.06708e-08	15	20
GO:0009152	purine ribonucleotide biosynthetic process	BIOLOGICAL_PROCESS	5.16613e-08	54	310
GO:0009066	aspartate family amino acid metabolic process	BIOLOGICAL_PROCESS	9.34655e-08	20	46
GO:0007007	inner mitochondrial membrane organization	BIOLOGICAL_PROCESS	1.15863e-07	17	31
GO:0006412	translation	BIOLOGICAL_PROCESS	1.27285e-07	112	946
GO:0072522	purine-containing compound biosynthetic process	BIOLOGICAL_PROCESS	1.35801e-07	57	349
GO:0044272	sulfur compound biosynthetic process	BIOLOGICAL_PROCESS	1.47915e-07	42	211
GO:0033014	tetrapyrrole biosynthetic process	BIOLOGICAL_PROCESS	1.89631e-07	15	23
GO:0006779	porphyrin-containing compound biosynthetic process	BIOLOGICAL_PROCESS	2.13476e-07	14	19
GO:0006629	lipid metabolic process	BIOLOGICAL_PROCESS	5.80927e-07	207	2183
GO:0006778	porphyrin-containing compound metabolic process	BIOLOGICAL_PROCESS	5.90043e-07	17	36
GO:0006122	mitochondrial electron transport, ubiquinol to cytochrome c	BIOLOGICAL_PROCESS	5.90043e-07	9	4
GO:0017004	cytochrome complex assembly	BIOLOGICAL_PROCESS	7.70101e-07	14	22
GO:0006626	protein targeting to mitochondrion	BIOLOGICAL_PROCESS	1.06372e-06	23	75
GO:1902600	proton transmembrane transport	BIOLOGICAL_PROCESS	1.30475e-06	32	144
GO:0006518	peptide metabolic process	BIOLOGICAL_PROCESS	1.32479e-06	136	1288
GO:0044242	cellular lipid catabolic process	BIOLOGICAL_PROCESS	1.34427e-06	50	307
GO:0009062	fatty acid catabolic process	BIOLOGICAL_PROCESS	1.78463e-06	37	189
GO:0006733	oxidoreduction coenzyme metabolic process	BIOLOGICAL_PROCESS	2.52068e-06	39	210
GO:0006085	acetyl-CoA biosynthetic process	BIOLOGICAL_PROCESS	3.78791e-06	12	17
GO:0009068	aspartate family amino acid catabolic process	BIOLOGICAL_PROCESS	3.88221e-06	11	13
GO:0033013	tetrapyrrole metabolic process	BIOLOGICAL_PROCESS	4.03575e-06	22	75
GO:0007006	mitochondrial membrane organization	BIOLOGICAL_PROCESS	9.35504e-06	34	177
GO:0072330	monocarboxylic acid biosynthetic process	BIOLOGICAL_PROCESS	1.51222e-05	61	452
GO:1901575	organic substance catabolic process	BIOLOGICAL_PROCESS	3.31757e-05	283	3380
GO:0006086	acetyl-CoA biosynthetic process from pyruvate	BIOLOGICAL_PROCESS	4.59878e-05	9	10
GO:0000959	mitochondrial RNA metabolic process	BIOLOGICAL_PROCESS	5.19993e-05	16	47
GO:0030258	lipid modification	BIOLOGICAL_PROCESS	5.53029e-05	59	450
GO:0044248	cellular catabolic process	BIOLOGICAL_PROCESS	8.82448e-05	309	3797
GO:0015986	ATP synthesis coupled proton transport	BIOLOGICAL_PROCESS	0.000125687	9	12
GO:0015985	energy coupled proton transport, down electrochemical gradient	BIOLOGICAL_PROCESS	0.000125687	9	12
GO:0022411	cellular component disassembly	BIOLOGICAL_PROCESS	0.000137659	102	977
GO:0006554	lysine catabolic process	BIOLOGICAL_PROCESS	0.000142045	7	5
GO:0070129	regulation of mitochondrial translation	BIOLOGICAL_PROCESS	0.000156698	10	17
GO:0006090	pyruvate metabolic process	BIOLOGICAL_PROCESS	0.000160214	30	167
GO:0006633	fatty acid biosynthetic process	BIOLOGICAL_PROCESS	0.00018086	34	206
GO:0070585	protein localization to mitochondrion	BIOLOGICAL_PROCESS	0.00019114	33	197
GO:0072524	pyridine-containing compound metabolic process	BIOLOGICAL_PROCESS	0.000214919	34	208
GO:0006553	lysine metabolic process	BIOLOGICAL_PROCESS	0.000282403	7	6
GO:0006768	biotin metabolic process	BIOLOGICAL_PROCESS	0.000368061	5	1
GO:0042168	heme metabolic process	BIOLOGICAL_PROCESS	0.000400095	11	25
GO:0072655	establishment of protein localization to mitochondrion	BIOLOGICAL_PROCESS	0.000407598	31	186
GO:0006767	water-soluble vitamin metabolic process	BIOLOGICAL_PROCESS	0.000459806	21	97
GO:1901137	carbohydrate derivative biosynthetic process	BIOLOGICAL_PROCESS	0.00049057	93	897
GO:1901661	quinone metabolic process	BIOLOGICAL_PROCESS	0.000637639	13	39
GO:0006783	heme biosynthetic process	BIOLOGICAL_PROCESS	0.000638172	9	16
GO:0046496	nicotinamide nucleotide metabolic process	BIOLOGICAL_PROCESS	0.000643872	32	201
GO:0019362	pyridine nucleotide metabolic process	BIOLOGICAL_PROCESS	0.000643872	32	201
GO:0007031	peroxisome organization	BIOLOGICAL_PROCESS	0.000663484	25	135
GO:1901568	fatty acid derivative metabolic process	BIOLOGICAL_PROCESS	0.000693341	35	232
GO:0006744	ubiquinone biosynthetic process	BIOLOGICAL_PROCESS	0.0008646	7	8
GO:1901663	quinone biosynthetic process	BIOLOGICAL_PROCESS	0.0008646	7	8
GO:0009056	catabolic process	BIOLOGICAL_PROCESS	0.0008646	331	4236
GO:0043649	dicarboxylic acid catabolic process	BIOLOGICAL_PROCESS	0.000876848	9	17
GO:0006574	valine catabolic process	BIOLOGICAL_PROCESS	0.000983931	4	0
GO:0042126	nitrate metabolic process	BIOLOGICAL_PROCESS	0.000983931	4	0
GO:0035928	rRNA import into mitochondrion	BIOLOGICAL_PROCESS	0.000983931	4	0
GO:0033512	L-lysine catabolic process to acetyl-CoA via saccharopine	BIOLOGICAL_PROCESS	0.000983931	4	0
GO:0030150	protein import into mitochondrial matrix	BIOLOGICAL_PROCESS	0.0011782	8	13
GO:0033539	fatty acid beta-oxidation using acyl-CoA dehydrogenase	BIOLOGICAL_PROCESS	0.00119412	6	5
GO:0046148	pigment biosynthetic process	BIOLOGICAL_PROCESS	0.00136488	16	65
GO:0006743	ubiquinone metabolic process	BIOLOGICAL_PROCESS	0.00136683	7	9
GO:0070131	positive regulation of mitochondrial translation	BIOLOGICAL_PROCESS	0.00136683	7	9
GO:0042440	pigment metabolic process	BIOLOGICAL_PROCESS	0.00157516	18	82
GO:0016042	lipid catabolic process	BIOLOGICAL_PROCESS	0.00214843	55	471
GO:0006105	succinate metabolic process	BIOLOGICAL_PROCESS	0.00217505	6	6
GO:0016101	diterpenoid metabolic process	BIOLOGICAL_PROCESS	0.00257936	20	103
GO:0006573	valine metabolic process	BIOLOGICAL_PROCESS	0.0025913	5	3
GO:0006108	malate metabolic process	BIOLOGICAL_PROCESS	0.0025913	5	3
GO:0006536	glutamate metabolic process	BIOLOGICAL_PROCESS	0.00289852	12	40
GO:0009058	biosynthetic process	BIOLOGICAL_PROCESS	0.00293175	590	8284
GO:1901576	organic substance biosynthetic process	BIOLOGICAL_PROCESS	0.00328083	577	8087
GO:0006104	succinyl-CoA metabolic process	BIOLOGICAL_PROCESS	0.00366111	6	7
GO:0006749	glutathione metabolic process	BIOLOGICAL_PROCESS	0.00399338	13	49
GO:0051029	rRNA transport	BIOLOGICAL_PROCESS	0.0040016	4	1
GO:0009092	homoserine metabolic process	BIOLOGICAL_PROCESS	0.0040016	4	1
GO:0061732	mitochondrial acetyl-CoA biosynthetic process from pyruvate	BIOLOGICAL_PROCESS	0.0040016	4	1
GO:0046440	L-lysine metabolic process	BIOLOGICAL_PROCESS	0.0040016	4	1
GO:0019474	L-lysine catabolic process to acetyl-CoA	BIOLOGICAL_PROCESS	0.0040016	4	1
GO:0019477	L-lysine catabolic process	BIOLOGICAL_PROCESS	0.0040016	4	1
GO:0019346	transsulfuration	BIOLOGICAL_PROCESS	0.0040016	4	1
GO:0005975	carbohydrate metabolic process	BIOLOGICAL_PROCESS	0.00434088	86	871
GO:0008535	respiratory chain complex IV assembly	BIOLOGICAL_PROCESS	0.00435997	8	17
GO:0008610	lipid biosynthetic process	BIOLOGICAL_PROCESS	0.00449699	109	1172
GO:0008637	apoptotic mitochondrial changes	BIOLOGICAL_PROCESS	0.00463162	30	207
GO:0000096	sulfur amino acid metabolic process	BIOLOGICAL_PROCESS	0.0052779	13	51
GO:0006069	ethanol oxidation	BIOLOGICAL_PROCESS	0.00564269	6	8
GO:0002931	response to ischemia	BIOLOGICAL_PROCESS	0.00569084	12	44
GO:0051791	medium-chain fatty acid metabolic process	BIOLOGICAL_PROCESS	0.00643486	7	13
GO:0001523	retinoid metabolic process	BIOLOGICAL_PROCESS	0.00643486	18	94
GO:0050667	homocysteine metabolic process	BIOLOGICAL_PROCESS	0.00643486	7	13
GO:0042180	cellular ketone metabolic process	BIOLOGICAL_PROCESS	0.00685393	54	485
GO:0070584	mitochondrion morphogenesis	BIOLOGICAL_PROCESS	0.00700751	11	38
GO:0035337	fatty-acyl-CoA metabolic process	BIOLOGICAL_PROCESS	0.00714373	13	53
GO:0001676	long-chain fatty acid metabolic process	BIOLOGICAL_PROCESS	0.00856044	23	144
GO:0043574	peroxisomal transport	BIOLOGICAL_PROCESS	0.00865991	19	106
GO:0043933	protein-containing complex subunit organization	BIOLOGICAL_PROCESS	0.00872926	295	3843
GO:0009064	glutamine family amino acid metabolic process	BIOLOGICAL_PROCESS	0.00872926	18	97
GO:1901360	organic cyclic compound metabolic process	BIOLOGICAL_PROCESS	0.00872926	570	8054
GO:0017062	respiratory chain complex III assembly	BIOLOGICAL_PROCESS	0.00889331	5	5
GO:0034551	mitochondrial respiratory chain complex III assembly	BIOLOGICAL_PROCESS	0.00889331	5	5
GO:0006457	protein folding	BIOLOGICAL_PROCESS	0.00893742	35	271
GO:0098754	detoxification	BIOLOGICAL_PROCESS	0.0100187	20	117
GO:0035927	RNA import into mitochondrion	BIOLOGICAL_PROCESS	0.0101449	4	2
GO:0034622	cellular protein-containing complex assembly	BIOLOGICAL_PROCESS	0.0121244	148	1743
GO:0006780	uroporphyrinogen III biosynthetic process	BIOLOGICAL_PROCESS	0.0122373	3	0
GO:0046502	uroporphyrinogen III metabolic process	BIOLOGICAL_PROCESS	0.0122373	3	0
GO:0006106	fumarate metabolic process	BIOLOGICAL_PROCESS	0.0122373	3	0
GO:0071926	endocannabinoid signaling pathway	BIOLOGICAL_PROCESS	0.0122373	3	0
GO:0006083	acetate metabolic process	BIOLOGICAL_PROCESS	0.0122373	3	0
GO:0046949	fatty-acyl-CoA biosynthetic process	BIOLOGICAL_PROCESS	0.0139025	9	28
GO:0042573	retinoic acid metabolic process	BIOLOGICAL_PROCESS	0.0139289	12	50
GO:0032790	ribosome disassembly	BIOLOGICAL_PROCESS	0.0144003	5	6
GO:0006793	phosphorus metabolic process	BIOLOGICAL_PROCESS	0.015154	388	5280
GO:0032988	ribonucleoprotein complex disassembly	BIOLOGICAL_PROCESS	0.0153591	8	22
GO:0000963	mitochondrial RNA processing	BIOLOGICAL_PROCESS	0.0153591	8	22
GO:0044743	protein transmembrane import into intracellular organelle	BIOLOGICAL_PROCESS	0.015489	11	43
GO:0015936	coenzyme A metabolic process	BIOLOGICAL_PROCESS	0.0170451	6	11
GO:0006721	terpenoid metabolic process	BIOLOGICAL_PROCESS	0.0182401	21	134
GO:0042398	cellular modified amino acid biosynthetic process	BIOLOGICAL_PROCESS	0.0184046	12	52
GO:0044249	cellular biosynthetic process	BIOLOGICAL_PROCESS	0.0193251	568	8090
GO:0006551	leucine metabolic process	BIOLOGICAL_PROCESS	0.0205723	4	3
GO:0061668	mitochondrial ribosome assembly	BIOLOGICAL_PROCESS	0.0205723	4	3
GO:0006754	ATP biosynthetic process	BIOLOGICAL_PROCESS	0.0215429	26	188
GO:0016024	CDP-diacylglycerol biosynthetic process	BIOLOGICAL_PROCESS	0.0221365	5	7
GO:1905065	positive regulation of vascular smooth muscle cell differentiation	BIOLOGICAL_PROCESS	0.0221365	5	7
GO:0006577	amino-acid betaine metabolic process	BIOLOGICAL_PROCESS	0.0232682	6	12
GO:0010823	negative regulation of mitochondrion organization	BIOLOGICAL_PROCESS	0.0236075	16	89
GO:0033559	unsaturated fatty acid metabolic process	BIOLOGICAL_PROCESS	0.0243354	22	148
GO:0006796	phosphate-containing compound metabolic process	BIOLOGICAL_PROCESS	0.0264086	383	5247
GO:0042737	drug catabolic process	BIOLOGICAL_PROCESS	0.0265975	24	170
GO:0046483	heterocycle metabolic process	BIOLOGICAL_PROCESS	0.0266343	546	7772
GO:0042255	ribosome assembly	BIOLOGICAL_PROCESS	0.0276504	11	47
GO:0006458	'de novo' protein folding	BIOLOGICAL_PROCESS	0.0287703	13	64
GO:0006081	cellular aldehyde metabolic process	BIOLOGICAL_PROCESS	0.0287703	21	140
GO:0009145	purine nucleoside triphosphate biosynthetic process	BIOLOGICAL_PROCESS	0.0298725	27	204
GO:0061077	chaperone-mediated protein folding	BIOLOGICAL_PROCESS	0.0300337	17	101
GO:0006720	isoprenoid metabolic process	BIOLOGICAL_PROCESS	0.0301195	22	151
GO:0033540	fatty acid beta-oxidation using acyl-CoA oxidase	BIOLOGICAL_PROCESS	0.0310805	6	13
GO:0034982	mitochondrial protein processing	BIOLOGICAL_PROCESS	0.0317831	7	19
GO:0042026	protein refolding	BIOLOGICAL_PROCESS	0.0320687	13	65
GO:0046341	CDP-diacylglycerol metabolic process	BIOLOGICAL_PROCESS	0.0322897	5	8
GO:0009437	carnitine metabolic process	BIOLOGICAL_PROCESS	0.0322897	5	8
GO:0042574	retinal metabolic process	BIOLOGICAL_PROCESS	0.0336962	9	33
GO:0051193	regulation of cofactor metabolic process	BIOLOGICAL_PROCESS	0.0347731	25	185
GO:0006782	protoporphyrinogen IX biosynthetic process	BIOLOGICAL_PROCESS	0.035793	4	4
GO:0006107	oxaloacetate metabolic process	BIOLOGICAL_PROCESS	0.035793	4	4
GO:0097164	ammonium ion metabolic process	BIOLOGICAL_PROCESS	0.0386567	34	288
GO:0042219	cellular modified amino acid catabolic process	BIOLOGICAL_PROCESS	0.0391552	7	20
GO:0019072	viral genome packaging	BIOLOGICAL_PROCESS	0.0394102	3	1
GO:0019074	viral RNA genome packaging	BIOLOGICAL_PROCESS	0.0394102	3	1
GO:0006121	mitochondrial electron transport, succinate to ubiquinone	BIOLOGICAL_PROCESS	0.0394102	3	1
GO:0033617	mitochondrial respiratory chain complex IV assembly	BIOLOGICAL_PROCESS	0.0395479	6	14
GO:0099132	ATP hydrolysis coupled cation transmembrane transport	BIOLOGICAL_PROCESS	0.0402878	10	42
GO:0014733	regulation of skeletal muscle adaptation	BIOLOGICAL_PROCESS	0.0403761	8	27
GO:0009206	purine ribonucleoside triphosphate biosynthetic process	BIOLOGICAL_PROCESS	0.0408972	26	199
GO:0006625	protein targeting to peroxisome	BIOLOGICAL_PROCESS	0.044584	17	106
GO:0072663	establishment of protein localization to peroxisome	BIOLOGICAL_PROCESS	0.044584	17	106
GO:0072662	protein localization to peroxisome	BIOLOGICAL_PROCESS	0.044584	17	106
GO:0042559	pteridine-containing compound biosynthetic process	BIOLOGICAL_PROCESS	0.0446376	5	9
GO:0006725	cellular aromatic compound metabolic process	BIOLOGICAL_PROCESS	0.0457699	546	7824
GO:0051196	regulation of coenzyme metabolic process	BIOLOGICAL_PROCESS	0.0483567	18	117
GO:0005739	mitochondrion	CELLULAR_COMPONENT	4.31484e-148	385	1131
GO:0044429	mitochondrial part	CELLULAR_COMPONENT	4.70422e-148	384	1127
GO:0005759	mitochondrial matrix	CELLULAR_COMPONENT	5.35489e-96	206	422
GO:0005743	mitochondrial inner membrane	CELLULAR_COMPONENT	2.96338e-86	187	385
GO:0005740	mitochondrial envelope	CELLULAR_COMPONENT	8.39525e-82	245	790
GO:0031966	mitochondrial membrane	CELLULAR_COMPONENT	2.75035e-79	229	704
GO:0019866	organelle inner membrane	CELLULAR_COMPONENT	2.90485e-78	190	462
GO:0098798	mitochondrial protein complex	CELLULAR_COMPONENT	5.61232e-77	133	179
GO:0044455	mitochondrial membrane part	CELLULAR_COMPONENT	1.21572e-51	106	190
GO:0098800	inner mitochondrial membrane protein complex	CELLULAR_COMPONENT	2.7412e-44	73	84
GO:0031975	envelope	CELLULAR_COMPONENT	2.73853e-39	292	1934
GO:0031967	organelle envelope	CELLULAR_COMPONENT	2.73853e-39	292	1934
GO:0005746	mitochondrial respirasome	CELLULAR_COMPONENT	1.72427e-38	54	41
GO:0070469	respirasome	CELLULAR_COMPONENT	6.25401e-38	56	49
GO:0098803	respiratory chain complex	CELLULAR_COMPONENT	5.76335e-36	51	40
GO:1990204	oxidoreductase complex	CELLULAR_COMPONENT	1.97618e-35	61	77
GO:0005761	mitochondrial ribosome	CELLULAR_COMPONENT	3.1596e-31	47	43
GO:0000313	organellar ribosome	CELLULAR_COMPONENT	3.1596e-31	47	43
GO:0044444	cytoplasmic part	CELLULAR_COMPONENT	4.09571e-31	942	11876
GO:0005737	cytoplasm	CELLULAR_COMPONENT	6.3373e-26	984	12968
GO:0044391	ribosomal subunit	CELLULAR_COMPONENT	2.46854e-25	42	48
GO:0005747	mitochondrial respiratory chain complex I	CELLULAR_COMPONENT	1.10219e-22	32	24
GO:0030964	NADH dehydrogenase complex	CELLULAR_COMPONENT	1.10219e-22	32	24
GO:0045271	respiratory chain complex I	CELLULAR_COMPONENT	1.10219e-22	32	24
GO:0005840	ribosome	CELLULAR_COMPONENT	1.11578e-22	53	113
GO:0043231	intracellular membrane-bounded organelle	CELLULAR_COMPONENT	1.24387e-22	856	10839
GO:0005762	mitochondrial large ribosomal subunit	CELLULAR_COMPONENT	2.18791e-22	32	25
GO:0000315	organellar large ribosomal subunit	CELLULAR_COMPONENT	2.18791e-22	32	25
GO:0044424	intracellular part	CELLULAR_COMPONENT	3.91121e-21	1050	14571
GO:0005622	intracellular	CELLULAR_COMPONENT	7.87711e-21	1050	14589
GO:0015934	large ribosomal subunit	CELLULAR_COMPONENT	4.55233e-20	32	33
GO:0044446	intracellular organelle part	CELLULAR_COMPONENT	2.23613e-18	918	12221
GO:0044422	organelle part	CELLULAR_COMPONENT	7.30326e-18	933	12529
GO:0043227	membrane-bounded organelle	CELLULAR_COMPONENT	7.25433e-17	920	12365
GO:0043229	intracellular organelle	CELLULAR_COMPONENT	1.10646e-16	968	13257
GO:0043226	organelle	CELLULAR_COMPONENT	3.19712e-15	980	13585
GO:0031090	organelle membrane	CELLULAR_COMPONENT	9.53693e-14	467	5321
GO:0070069	cytochrome complex	CELLULAR_COMPONENT	3.30277e-10	17	18
GO:0015935	small ribosomal subunit	CELLULAR_COMPONENT	2.10901e-07	13	15
GO:0031974	membrane-enclosed lumen	CELLULAR_COMPONENT	3.2754e-07	619	8213
GO:0070013	intracellular organelle lumen	CELLULAR_COMPONENT	3.2754e-07	619	8213
GO:0043233	organelle lumen	CELLULAR_COMPONENT	3.2754e-07	619	8213
GO:0005753	mitochondrial proton-transporting ATP synthase complex	CELLULAR_COMPONENT	3.4934e-07	13	16
GO:0045259	proton-transporting ATP synthase complex	CELLULAR_COMPONENT	5.73453e-07	13	17
GO:0005750	mitochondrial respiratory chain complex III	CELLULAR_COMPONENT	5.90043e-07	9	4
GO:0045275	respiratory chain complex III	CELLULAR_COMPONENT	5.90043e-07	9	4
GO:0005777	peroxisome	CELLULAR_COMPONENT	8.49795e-07	43	236
GO:0042579	microbody	CELLULAR_COMPONENT	8.49795e-07	43	236
GO:0005763	mitochondrial small ribosomal subunit	CELLULAR_COMPONENT	1.46763e-06	12	15
GO:0000314	organellar small ribosomal subunit	CELLULAR_COMPONENT	1.46763e-06	12	15
GO:0005758	mitochondrial intermembrane space	CELLULAR_COMPONENT	1.81176e-06	25	92
GO:0016469	proton-transporting two-sector ATPase complex	CELLULAR_COMPONENT	2.60712e-05	15	38
GO:0098573	intrinsic component of mitochondrial membrane	CELLULAR_COMPONENT	3.67565e-05	21	80
GO:0032592	integral component of mitochondrial membrane	CELLULAR_COMPONENT	3.67565e-05	21	80
GO:0031970	organelle envelope lumen	CELLULAR_COMPONENT	6.24329e-05	25	115
GO:1902494	catalytic complex	CELLULAR_COMPONENT	0.000109434	195	2195
GO:0044439	peroxisomal part	CELLULAR_COMPONENT	0.000141209	26	130
GO:0044438	microbody part	CELLULAR_COMPONENT	0.000141209	26	130
GO:0045277	respiratory chain complex IV	CELLULAR_COMPONENT	0.00019319	9	13
GO:0005741	mitochondrial outer membrane	CELLULAR_COMPONENT	0.000368061	37	244
GO:0031314	extrinsic component of mitochondrial inner membrane	CELLULAR_COMPONENT	0.000518852	7	7
GO:0045239	tricarboxylic acid cycle enzyme complex	CELLULAR_COMPONENT	0.000536896	8	11
GO:0042645	mitochondrial nucleoid	CELLULAR_COMPONENT	0.000860185	12	34
GO:0009295	nucleoid	CELLULAR_COMPONENT	0.000860185	12	34
GO:0005751	mitochondrial respiratory chain complex IV	CELLULAR_COMPONENT	0.0008646	7	8
GO:0031305	integral component of mitochondrial inner membrane	CELLULAR_COMPONENT	0.00104196	12	35
GO:0031304	intrinsic component of mitochondrial inner membrane	CELLULAR_COMPONENT	0.00104196	12	35
GO:0031968	organelle outer membrane	CELLULAR_COMPONENT	0.00131776	39	283
GO:0019867	outer membrane	CELLULAR_COMPONENT	0.00183055	39	288
GO:0045254	pyruvate dehydrogenase complex	CELLULAR_COMPONENT	0.0025913	5	3
GO:0005782	peroxisomal matrix	CELLULAR_COMPONENT	0.00285605	13	47
GO:0031907	microbody lumen	CELLULAR_COMPONENT	0.00285605	13	47
GO:0005749	mitochondrial respiratory chain complex II, succinate dehydrogenase complex (ubiquinone)	CELLULAR_COMPONENT	0.0040016	4	1
GO:1905202	methylcrotonoyl-CoA carboxylase complex	CELLULAR_COMPONENT	0.0040016	4	1
GO:0045257	succinate dehydrogenase complex (ubiquinone)	CELLULAR_COMPONENT	0.0040016	4	1
GO:0045273	respiratory chain complex II	CELLULAR_COMPONENT	0.0040016	4	1
GO:0045283	fumarate reductase complex	CELLULAR_COMPONENT	0.0040016	4	1
GO:0045281	succinate dehydrogenase complex	CELLULAR_COMPONENT	0.0040016	4	1
GO:0005587	collagen type IV trimer	CELLULAR_COMPONENT	0.0101449	4	2
GO:0098651	basement membrane collagen trimer	CELLULAR_COMPONENT	0.0101449	4	2
GO:0098642	network-forming collagen trimer	CELLULAR_COMPONENT	0.0101449	4	2
GO:0098645	collagen network	CELLULAR_COMPONENT	0.0101449	4	2
GO:0071986	Ragulator complex	CELLULAR_COMPONENT	0.0101449	4	2
GO:0098796	membrane protein complex	CELLULAR_COMPONENT	0.0108516	150	1766
GO:0005744	TIM23 mitochondrial import inner membrane translocase complex	CELLULAR_COMPONENT	0.0121766	6	10
GO:0002169	3-methylcrotonyl-CoA carboxylase complex, mitochondrial	CELLULAR_COMPONENT	0.0122373	3	0
GO:1990904	ribonucleoprotein complex	CELLULAR_COMPONENT	0.0299272	110	1260
GO:0031307	integral component of mitochondrial outer membrane	CELLULAR_COMPONENT	0.0344414	8	26
GO:0031306	intrinsic component of mitochondrial outer membrane	CELLULAR_COMPONENT	0.0344414	8	26
GO:0000276	mitochondrial proton-transporting ATP synthase complex, coupling factor F(o)	CELLULAR_COMPONENT	0.035793	4	4
GO:0005623	cell	CELLULAR_COMPONENT	0.0456079	1077	16614
GO:0044464	cell part	CELLULAR_COMPONENT	0.0456079	1077	16614
GO:0016491	oxidoreductase activity	MOLECULAR_FUNCTION	1.8992e-46	178	709
GO:0003824	catalytic activity	MOLECULAR_FUNCTION	2.02979e-40	669	6818
GO:0048037	cofactor binding	MOLECULAR_FUNCTION	6.1535e-28	122	534
GO:0050662	coenzyme binding	MOLECULAR_FUNCTION	1.24e-26	88	293
GO:0009055	electron transfer activity	MOLECULAR_FUNCTION	1.76803e-23	51	97
GO:0016655	oxidoreductase activity, acting on NAD(P)H, quinone or similar compound as acceptor	MOLECULAR_FUNCTION	7.1407e-23	40	51
GO:0050136	NADH dehydrogenase (quinone) activity	MOLECULAR_FUNCTION	1.28197e-22	29	16
GO:0008137	NADH dehydrogenase (ubiquinone) activity	MOLECULAR_FUNCTION	1.28197e-22	29	16
GO:0003954	NADH dehydrogenase activity	MOLECULAR_FUNCTION	7.66711e-22	29	18
GO:0016651	oxidoreductase activity, acting on NAD(P)H	MOLECULAR_FUNCTION	6.35717e-20	49	112
GO:0016627	oxidoreductase activity, acting on the CH-CH group of donors	MOLECULAR_FUNCTION	1.91892e-11	27	56
GO:0003735	structural constituent of ribosome	MOLECULAR_FUNCTION	4.06226e-10	35	117
GO:0016836	hydro-lyase activity	MOLECULAR_FUNCTION	1.03184e-08	21	44
GO:0051536	iron-sulfur cluster binding	MOLECULAR_FUNCTION	2.86736e-08	20	42
GO:0051540	metal cluster binding	MOLECULAR_FUNCTION	2.86736e-08	20	42
GO:0016903	oxidoreductase activity, acting on the aldehyde or oxo group of donors	MOLECULAR_FUNCTION	4.14941e-08	19	38
GO:0016829	lyase activity	MOLECULAR_FUNCTION	5.20898e-08	41	194
GO:0016874	ligase activity	MOLECULAR_FUNCTION	8.61967e-08	33	133
GO:0036094	small molecule binding	MOLECULAR_FUNCTION	9.34655e-08	272	3005
GO:0000166	nucleotide binding	MOLECULAR_FUNCTION	1.5021e-07	222	2342
GO:1901265	nucleoside phosphate binding	MOLECULAR_FUNCTION	1.5021e-07	222	2342
GO:0019842	vitamin binding	MOLECULAR_FUNCTION	2.45e-07	34	148
GO:0051287	NAD binding	MOLECULAR_FUNCTION	3.54507e-07	21	57
GO:0016835	carbon-oxygen lyase activity	MOLECULAR_FUNCTION	5.37295e-07	22	65
GO:0016679	oxidoreductase activity, acting on diphenols and related substances as donors	MOLECULAR_FUNCTION	6.9995e-07	8	2
GO:0016675	oxidoreductase activity, acting on a heme group of donors	MOLECULAR_FUNCTION	8.85094e-07	13	18
GO:0016681	oxidoreductase activity, acting on diphenols and related substances as donors, cytochrome as acceptor	MOLECULAR_FUNCTION	2.08094e-06	7	1
GO:0008121	ubiquinol-cytochrome-c reductase activity	MOLECULAR_FUNCTION	2.08094e-06	7	1
GO:0016614	oxidoreductase activity, acting on CH-OH group of donors	MOLECULAR_FUNCTION	2.25994e-06	31	140
GO:0016620	oxidoreductase activity, acting on the aldehyde or oxo group of donors, NAD or NADP as acceptor	MOLECULAR_FUNCTION	4.59551e-06	15	32
GO:0004129	cytochrome-c oxidase activity	MOLECULAR_FUNCTION	5.80269e-06	12	18
GO:0015002	heme-copper terminal oxidase activity	MOLECULAR_FUNCTION	5.80269e-06	12	18
GO:0016676	oxidoreductase activity, acting on a heme group of donors, oxygen as acceptor	MOLECULAR_FUNCTION	5.80269e-06	12	18
GO:0030170	pyridoxal phosphate binding	MOLECULAR_FUNCTION	9.20187e-06	16	40
GO:0070279	vitamin B6 binding	MOLECULAR_FUNCTION	9.20187e-06	16	40
GO:0015078	proton transmembrane transporter activity	MOLECULAR_FUNCTION	1.12509e-05	26	111
GO:0016616	oxidoreductase activity, acting on the CH-OH group of donors, NAD or NADP as acceptor	MOLECULAR_FUNCTION	1.26356e-05	28	128
GO:0016421	CoA carboxylase activity	MOLECULAR_FUNCTION	2.8588e-05	6	1
GO:0016885	ligase activity, forming carbon-carbon bonds	MOLECULAR_FUNCTION	6.5152e-05	7	4
GO:0050660	flavin adenine dinucleotide binding	MOLECULAR_FUNCTION	9.94451e-05	19	71
GO:0051539	4 iron, 4 sulfur cluster binding	MOLECULAR_FUNCTION	0.000107147	12	26
GO:0004029	aldehyde dehydrogenase (NAD) activity	MOLECULAR_FUNCTION	0.00019319	9	13
GO:0051537	2 iron, 2 sulfur cluster binding	MOLECULAR_FUNCTION	0.000297059	9	14
GO:0032559	adenyl ribonucleotide binding	MOLECULAR_FUNCTION	0.000625401	140	1513
GO:0030554	adenyl nucleotide binding	MOLECULAR_FUNCTION	0.000684475	141	1530
GO:0016879	ligase activity, forming carbon-nitrogen bonds	MOLECULAR_FUNCTION	0.000778104	13	40
GO:0003995	acyl-CoA dehydrogenase activity	MOLECULAR_FUNCTION	0.0008646	7	8
GO:0004485	methylcrotonoyl-CoA carboxylase activity	MOLECULAR_FUNCTION	0.000983931	4	0
GO:0048038	quinone binding	MOLECULAR_FUNCTION	0.0011782	8	13
GO:0016628	oxidoreductase activity, acting on the CH-CH group of donors, NAD or NADP as acceptor	MOLECULAR_FUNCTION	0.00129639	12	36
GO:0017076	purine nucleotide binding	MOLECULAR_FUNCTION	0.00136406	166	1896
GO:0032553	ribonucleotide binding	MOLECULAR_FUNCTION	0.00136406	166	1896
GO:0032555	purine ribonucleotide binding	MOLECULAR_FUNCTION	0.00196482	164	1883
GO:0016878	acid-thiol ligase activity	MOLECULAR_FUNCTION	0.00291484	9	21
GO:0050661	NADP binding	MOLECULAR_FUNCTION	0.00312148	14	55
GO:0008483	transaminase activity	MOLECULAR_FUNCTION	0.00333234	8	16
GO:0016853	isomerase activity	MOLECULAR_FUNCTION	0.00339745	27	172
GO:0000104	succinate dehydrogenase activity	MOLECULAR_FUNCTION	0.0040016	4	1
GO:0008177	succinate dehydrogenase (ubiquinone) activity	MOLECULAR_FUNCTION	0.0040016	4	1
GO:0043168	anion binding	MOLECULAR_FUNCTION	0.00479213	278	3556
GO:0016624	oxidoreductase activity, acting on the aldehyde or oxo group of donors, disulfide as acceptor	MOLECULAR_FUNCTION	0.0050032	5	4
GO:0008144	drug binding	MOLECULAR_FUNCTION	0.00603622	161	1891
GO:0031072	heat shock protein binding	MOLECULAR_FUNCTION	0.00695893	32	234
GO:0016769	transferase activity, transferring nitrogenous groups	MOLECULAR_FUNCTION	0.0076711	8	19
GO:0016667	oxidoreductase activity, acting on a sulfur group of donors	MOLECULAR_FUNCTION	0.00835042	14	62
GO:0001758	retinal dehydrogenase activity	MOLECULAR_FUNCTION	0.00857027	6	9
GO:0046933	proton-transporting ATP synthase activity, rotational mechanism	MOLECULAR_FUNCTION	0.00857027	6	9
GO:0004466	long-chain-acyl-CoA dehydrogenase activity	MOLECULAR_FUNCTION	0.00889331	5	5
GO:0016779	nucleotidyltransferase activity	MOLECULAR_FUNCTION	0.00908236	23	145
GO:0016635	oxidoreductase activity, acting on the CH-CH group of donors, quinone or related compound as acceptor	MOLECULAR_FUNCTION	0.0101449	4	2
GO:0004738	pyruvate dehydrogenase activity	MOLECULAR_FUNCTION	0.0101449	4	2
GO:0009374	biotin binding	MOLECULAR_FUNCTION	0.0101449	4	2
GO:0005524	ATP binding	MOLECULAR_FUNCTION	0.0102379	123	1392
GO:0016790	thiolester hydrolase activity	MOLECULAR_FUNCTION	0.0114011	9	27
GO:0004658	propionyl-CoA carboxylase activity	MOLECULAR_FUNCTION	0.0122373	3	0
GO:0016645	oxidoreductase activity, acting on the CH-NH group of donors	MOLECULAR_FUNCTION	0.0153591	8	22
GO:0004312	fatty acid synthase activity	MOLECULAR_FUNCTION	0.0170451	6	11
GO:0016646	oxidoreductase activity, acting on the CH-NH group of donors, NAD or NADP as acceptor	MOLECULAR_FUNCTION	0.0170451	6	11
GO:0016787	hydrolase activity	MOLECULAR_FUNCTION	0.017983	250	3227
GO:0000062	fatty-acyl-CoA binding	MOLECULAR_FUNCTION	0.0192348	8	23
GO:0051082	unfolded protein binding	MOLECULAR_FUNCTION	0.0193251	23	155
GO:0070991	medium-chain-acyl-CoA dehydrogenase activity	MOLECULAR_FUNCTION	0.0205723	4	3
GO:0004300	enoyl-CoA hydratase activity	MOLECULAR_FUNCTION	0.0205723	4	3
GO:0048039	ubiquinone binding	MOLECULAR_FUNCTION	0.0205723	4	3
GO:0003960	NADPH:quinone reductase activity	MOLECULAR_FUNCTION	0.0205723	4	3
GO:0016740	transferase activity	MOLECULAR_FUNCTION	0.0222956	255	3315
GO:0035639	purine ribonucleoside triphosphate binding	MOLECULAR_FUNCTION	0.0232955	146	1747
GO:0003857	3-hydroxyacyl-CoA dehydrogenase activity	MOLECULAR_FUNCTION	0.0253064	7	18
GO:0016877	ligase activity, forming carbon-sulfur bonds	MOLECULAR_FUNCTION	0.0287703	9	32
GO:0016405	CoA-ligase activity	MOLECULAR_FUNCTION	0.0317831	7	19
GO:1901363	heterocyclic compound binding	MOLECULAR_FUNCTION	0.0320765	433	6030
GO:0008237	metallopeptidase activity	MOLECULAR_FUNCTION	0.0348571	29	229
GO:0016830	carbon-carbon lyase activity	MOLECULAR_FUNCTION	0.0356199	11	49
GO:0016615	malate dehydrogenase activity	MOLECULAR_FUNCTION	0.035793	4	4
GO:0051920	peroxiredoxin activity	MOLECULAR_FUNCTION	0.035793	4	4
GO:0030151	molybdenum ion binding	MOLECULAR_FUNCTION	0.0394102	3	1
GO:0004470	malic enzyme activity	MOLECULAR_FUNCTION	0.0394102	3	1
GO:0004591	oxoglutarate dehydrogenase (succinyl-transferring) activity	MOLECULAR_FUNCTION	0.0394102	3	1
GO:0051538	3 iron, 4 sulfur cluster binding	MOLECULAR_FUNCTION	0.0394102	3	1
GO:0070402	NADPH binding	MOLECULAR_FUNCTION	0.0395479	6	14
GO:0051879	Hsp90 protein binding	MOLECULAR_FUNCTION	0.0408972	17	105
GO:0016831	carboxy-lyase activity	MOLECULAR_FUNCTION	0.0481826	8	28

## Sheet: Muscle_up_table
GO ID	GO Term	GO Category	FDR	Number in Test	Number in Reference
GO:0016070	RNA metabolic process	BIOLOGICAL_PROCESS	5.92192e-22	516	6152
GO:0090304	nucleic acid metabolic process	BIOLOGICAL_PROCESS	7.10438e-21	543	6690
GO:0010467	gene expression	BIOLOGICAL_PROCESS	3.44071e-20	573	7247
GO:0010468	regulation of gene expression	BIOLOGICAL_PROCESS	2.50168e-19	517	6364
GO:0044271	cellular nitrogen compound biosynthetic process	BIOLOGICAL_PROCESS	3.19242e-19	527	6541
GO:0006613	cotranslational protein targeting to membrane	BIOLOGICAL_PROCESS	3.20067e-19	36	55
GO:0034645	cellular macromolecule biosynthetic process	BIOLOGICAL_PROCESS	1.52805e-18	528	6612
GO:0034641	cellular nitrogen compound metabolic process	BIOLOGICAL_PROCESS	2.35136e-18	625	8302
GO:0044260	cellular macromolecule metabolic process	BIOLOGICAL_PROCESS	2.35136e-18	723	10088
GO:0009059	macromolecule biosynthetic process	BIOLOGICAL_PROCESS	3.04911e-18	537	6792
GO:0006412	translation	BIOLOGICAL_PROCESS	2.13562e-17	132	926
GO:0043170	macromolecule metabolic process	BIOLOGICAL_PROCESS	2.39552e-17	774	11143
GO:0006614	SRP-dependent cotranslational protein targeting to membrane	BIOLOGICAL_PROCESS	4.27282e-17	33	54
GO:0043043	peptide biosynthetic process	BIOLOGICAL_PROCESS	6.2689e-17	135	976
GO:0045047	protein targeting to ER	BIOLOGICAL_PROCESS	8.85143e-17	35	66
GO:0000184	nuclear-transcribed mRNA catabolic process, nonsense-mediated decay	BIOLOGICAL_PROCESS	1.76071e-16	40	96
GO:0006139	nucleobase-containing compound metabolic process	BIOLOGICAL_PROCESS	6.88828e-16	566	7467
GO:0060255	regulation of macromolecule metabolic process	BIOLOGICAL_PROCESS	7.23637e-16	637	8717
GO:0019222	regulation of metabolic process	BIOLOGICAL_PROCESS	8.86866e-16	681	9522
GO:0051252	regulation of RNA metabolic process	BIOLOGICAL_PROCESS	1.21042e-15	441	5403
GO:0006807	nitrogen compound metabolic process	BIOLOGICAL_PROCESS	1.38072e-15	806	11917
GO:0072599	establishment of protein localization to endoplasmic reticulum	BIOLOGICAL_PROCESS	1.54527e-15	35	75
GO:0019219	regulation of nucleobase-containing compound metabolic process	BIOLOGICAL_PROCESS	2.47016e-15	463	5785
GO:0010629	negative regulation of gene expression	BIOLOGICAL_PROCESS	2.6106e-15	316	3487
GO:2000112	regulation of cellular macromolecule biosynthetic process	BIOLOGICAL_PROCESS	2.68099e-15	455	5659
GO:0044238	primary metabolic process	BIOLOGICAL_PROCESS	2.91504e-15	822	12267
GO:0010556	regulation of macromolecule biosynthetic process	BIOLOGICAL_PROCESS	9.58254e-15	462	5819
GO:0043604	amide biosynthetic process	BIOLOGICAL_PROCESS	2.96997e-14	141	1141
GO:0006725	cellular aromatic compound metabolic process	BIOLOGICAL_PROCESS	3.70865e-14	576	7794
GO:1901360	organic cyclic compound metabolic process	BIOLOGICAL_PROCESS	5.40295e-14	589	8035
GO:0046483	heterocycle metabolic process	BIOLOGICAL_PROCESS	6.5731e-14	572	7746
GO:0006518	peptide metabolic process	BIOLOGICAL_PROCESS	1.04161e-13	150	1274
GO:0006413	translational initiation	BIOLOGICAL_PROCESS	1.52006e-13	56	250
GO:0010605	negative regulation of macromolecule metabolic process	BIOLOGICAL_PROCESS	3.09789e-13	410	5093
GO:1901576	organic substance biosynthetic process	BIOLOGICAL_PROCESS	3.9396e-13	587	8077
GO:0000956	nuclear-transcribed mRNA catabolic process	BIOLOGICAL_PROCESS	4.07699e-13	51	215
GO:0080090	regulation of primary metabolic process	BIOLOGICAL_PROCESS	4.07699e-13	620	8663
GO:0044237	cellular metabolic process	BIOLOGICAL_PROCESS	4.32884e-13	827	12559
GO:0071704	organic substance metabolic process	BIOLOGICAL_PROCESS	4.36601e-13	831	12640
GO:2001141	regulation of RNA biosynthetic process	BIOLOGICAL_PROCESS	5.91013e-13	411	5135
GO:1903506	regulation of nucleic acid-templated transcription	BIOLOGICAL_PROCESS	7.84192e-13	409	5113
GO:0009892	negative regulation of metabolic process	BIOLOGICAL_PROCESS	7.84192e-13	439	5599
GO:0051171	regulation of nitrogen compound metabolic process	BIOLOGICAL_PROCESS	1.18927e-12	602	8389
GO:0006355	regulation of transcription, DNA-templated	BIOLOGICAL_PROCESS	1.18927e-12	405	5063
GO:0032774	RNA biosynthetic process	BIOLOGICAL_PROCESS	1.87804e-12	421	5337
GO:0097659	nucleic acid-templated transcription	BIOLOGICAL_PROCESS	1.98933e-12	419	5307
GO:0006366	transcription by RNA polymerase II	BIOLOGICAL_PROCESS	2.12683e-12	318	3718
GO:0008152	metabolic process	BIOLOGICAL_PROCESS	2.2345e-12	851	13109
GO:0006612	protein targeting to membrane	BIOLOGICAL_PROCESS	2.92676e-12	52	238
GO:0031326	regulation of cellular biosynthetic process	BIOLOGICAL_PROCESS	2.92676e-12	465	6077
GO:0006351	transcription, DNA-templated	BIOLOGICAL_PROCESS	3.04098e-12	416	5275
GO:0031323	regulation of cellular metabolic process	BIOLOGICAL_PROCESS	4.43167e-12	630	8942
GO:0044249	cellular biosynthetic process	BIOLOGICAL_PROCESS	4.81508e-12	581	8077
GO:0070972	protein localization to endoplasmic reticulum	BIOLOGICAL_PROCESS	4.96388e-12	40	144
GO:0009058	biosynthetic process	BIOLOGICAL_PROCESS	1.0165e-11	591	8283
GO:0009889	regulation of biosynthetic process	BIOLOGICAL_PROCESS	1.0165e-11	470	6207
GO:0006401	RNA catabolic process	BIOLOGICAL_PROCESS	1.1581e-11	75	472
GO:0044265	cellular macromolecule catabolic process	BIOLOGICAL_PROCESS	1.57568e-11	191	1920
GO:0006357	regulation of transcription by RNA polymerase II	BIOLOGICAL_PROCESS	3.87688e-11	299	3518
GO:0006402	mRNA catabolic process	BIOLOGICAL_PROCESS	4.93276e-11	71	446
GO:0016071	mRNA metabolic process	BIOLOGICAL_PROCESS	5.03101e-11	128	1110
GO:0044267	cellular protein metabolic process	BIOLOGICAL_PROCESS	5.48164e-11	547	7584
GO:0034654	nucleobase-containing compound biosynthetic process	BIOLOGICAL_PROCESS	6.16361e-11	444	5845
GO:0009057	macromolecule catabolic process	BIOLOGICAL_PROCESS	1.23519e-10	222	2409
GO:0019438	aromatic compound biosynthetic process	BIOLOGICAL_PROCESS	1.97464e-10	447	5939
GO:0018130	heterocycle biosynthetic process	BIOLOGICAL_PROCESS	1.97467e-10	446	5923
GO:1901362	organic cyclic compound biosynthetic process	BIOLOGICAL_PROCESS	4.3236e-10	458	6154
GO:0043603	cellular amide metabolic process	BIOLOGICAL_PROCESS	5.41524e-10	165	1645
GO:0045935	positive regulation of nucleobase-containing compound metabolic process	BIOLOGICAL_PROCESS	1.19999e-09	282	3369
GO:0051254	positive regulation of RNA metabolic process	BIOLOGICAL_PROCESS	1.94862e-09	257	3005
GO:0010628	positive regulation of gene expression	BIOLOGICAL_PROCESS	4.83131e-09	296	3631
GO:0031325	positive regulation of cellular metabolic process	BIOLOGICAL_PROCESS	5.83134e-09	453	6177
GO:0022613	ribonucleoprotein complex biogenesis	BIOLOGICAL_PROCESS	1.17788e-08	77	580
GO:0009893	positive regulation of metabolic process	BIOLOGICAL_PROCESS	1.81782e-08	476	6615
GO:0045893	positive regulation of transcription, DNA-templated	BIOLOGICAL_PROCESS	1.83312e-08	236	2761
GO:0019538	protein metabolic process	BIOLOGICAL_PROCESS	2.29598e-08	571	8268
GO:0010557	positive regulation of macromolecule biosynthetic process	BIOLOGICAL_PROCESS	2.30984e-08	275	3362
GO:0051253	negative regulation of RNA metabolic process	BIOLOGICAL_PROCESS	2.78867e-08	228	2655
GO:0090150	establishment of protein localization to membrane	BIOLOGICAL_PROCESS	2.98238e-08	72	536
GO:0051172	negative regulation of nitrogen compound metabolic process	BIOLOGICAL_PROCESS	3.68008e-08	356	4659
GO:0031328	positive regulation of cellular biosynthetic process	BIOLOGICAL_PROCESS	4.94431e-08	284	3529
GO:1903508	positive regulation of nucleic acid-templated transcription	BIOLOGICAL_PROCESS	6.26135e-08	240	2862
GO:1902680	positive regulation of RNA biosynthetic process	BIOLOGICAL_PROCESS	6.40277e-08	240	2863
GO:0010558	negative regulation of macromolecule biosynthetic process	BIOLOGICAL_PROCESS	6.85955e-08	247	2972
GO:0045934	negative regulation of nucleobase-containing compound metabolic process	BIOLOGICAL_PROCESS	7.36388e-08	244	2929
GO:0010604	positive regulation of macromolecule metabolic process	BIOLOGICAL_PROCESS	7.59316e-08	444	6142
GO:2000113	negative regulation of cellular macromolecule biosynthetic process	BIOLOGICAL_PROCESS	1.35247e-07	237	2844
GO:0051173	positive regulation of nitrogen compound metabolic process	BIOLOGICAL_PROCESS	1.51225e-07	427	5889
GO:0071826	ribonucleoprotein complex subunit organization	BIOLOGICAL_PROCESS	1.69258e-07	47	286
GO:0022618	ribonucleoprotein complex assembly	BIOLOGICAL_PROCESS	1.71329e-07	45	266
GO:0006605	protein targeting	BIOLOGICAL_PROCESS	1.81747e-07	73	575
GO:0009891	positive regulation of biosynthetic process	BIOLOGICAL_PROCESS	1.90302e-07	286	3613
GO:0006396	RNA processing	BIOLOGICAL_PROCESS	1.91521e-07	125	1239
GO:0010608	posttranscriptional regulation of gene expression	BIOLOGICAL_PROCESS	2.55716e-07	104	967
GO:0031324	negative regulation of cellular metabolic process	BIOLOGICAL_PROCESS	2.71196e-07	373	5023
GO:0034660	ncRNA metabolic process	BIOLOGICAL_PROCESS	3.52887e-07	80	670
GO:0031327	negative regulation of cellular biosynthetic process	BIOLOGICAL_PROCESS	3.98263e-07	253	3128
GO:0034655	nucleobase-containing compound catabolic process	BIOLOGICAL_PROCESS	4.0102e-07	92	822
GO:1902679	negative regulation of RNA biosynthetic process	BIOLOGICAL_PROCESS	4.21905e-07	213	2522
GO:0072594	establishment of protein localization to organelle	BIOLOGICAL_PROCESS	4.96748e-07	85	738
GO:0009890	negative regulation of biosynthetic process	BIOLOGICAL_PROCESS	5.14267e-07	255	3169
GO:1903507	negative regulation of nucleic acid-templated transcription	BIOLOGICAL_PROCESS	5.4605e-07	212	2516
GO:0051276	chromosome organization	BIOLOGICAL_PROCESS	1.01157e-06	187	2164
GO:0033365	protein localization to organelle	BIOLOGICAL_PROCESS	1.41354e-06	151	1652
GO:0070647	protein modification by small protein conjugation or removal	BIOLOGICAL_PROCESS	1.49434e-06	163	1826
GO:0048522	positive regulation of cellular process	BIOLOGICAL_PROCESS	1.66388e-06	599	8987
GO:0045892	negative regulation of transcription, DNA-templated	BIOLOGICAL_PROCESS	2.13586e-06	205	2458
GO:0006325	chromatin organization	BIOLOGICAL_PROCESS	2.22362e-06	140	1509
GO:0046700	heterocycle catabolic process	BIOLOGICAL_PROCESS	5.39361e-06	95	914
GO:0019439	aromatic compound catabolic process	BIOLOGICAL_PROCESS	6.11042e-06	96	930
GO:0044270	cellular nitrogen compound catabolic process	BIOLOGICAL_PROCESS	6.19742e-06	94	904
GO:0040029	regulation of gene expression, epigenetic	BIOLOGICAL_PROCESS	6.29385e-06	68	573
GO:0045944	positive regulation of transcription by RNA polymerase II	BIOLOGICAL_PROCESS	9.3079e-06	177	2089
GO:0070727	cellular macromolecule localization	BIOLOGICAL_PROCESS	1.18047e-05	258	3340
GO:0006417	regulation of translation	BIOLOGICAL_PROCESS	1.21009e-05	75	672
GO:1901575	organic substance catabolic process	BIOLOGICAL_PROCESS	1.6696e-05	261	3402
GO:0000122	negative regulation of transcription by RNA polymerase II	BIOLOGICAL_PROCESS	1.67687e-05	148	1682
GO:0048519	negative regulation of biological process	BIOLOGICAL_PROCESS	1.72916e-05	600	9135
GO:1901564	organonitrogen compound metabolic process	BIOLOGICAL_PROCESS	1.83226e-05	620	9497
GO:0071840	cellular component organization or biogenesis	BIOLOGICAL_PROCESS	2.24215e-05	635	9779
GO:0006886	intracellular protein transport	BIOLOGICAL_PROCESS	3.04635e-05	148	1701
GO:0034613	cellular protein localization	BIOLOGICAL_PROCESS	3.6881e-05	254	3327
GO:0043620	regulation of DNA-templated transcription in response to stress	BIOLOGICAL_PROCESS	4.28263e-05	34	212
GO:1901361	organic cyclic compound catabolic process	BIOLOGICAL_PROCESS	5.36847e-05	98	1009
GO:0048518	positive regulation of biological process	BIOLOGICAL_PROCESS	5.94912e-05	640	9929
GO:0016570	histone modification	BIOLOGICAL_PROCESS	5.95264e-05	108	1150
GO:0006996	organelle organization	BIOLOGICAL_PROCESS	6.46619e-05	423	6132
GO:0016569	covalent chromatin modification	BIOLOGICAL_PROCESS	6.61071e-05	109	1167
GO:0044248	cellular catabolic process	BIOLOGICAL_PROCESS	7.47899e-05	283	3823
GO:0034248	regulation of cellular amide metabolic process	BIOLOGICAL_PROCESS	8.45037e-05	84	831
GO:0072657	protein localization to membrane	BIOLOGICAL_PROCESS	8.51628e-05	121	1344
GO:0016072	rRNA metabolic process	BIOLOGICAL_PROCESS	9.20256e-05	36	242
GO:0009056	catabolic process	BIOLOGICAL_PROCESS	9.77379e-05	309	4258
GO:0006974	cellular response to DNA damage stimulus	BIOLOGICAL_PROCESS	0.000125015	160	1928
GO:0097549	chromatin organization involved in negative regulation of transcription	BIOLOGICAL_PROCESS	0.00017448	27	156
GO:0006342	chromatin silencing	BIOLOGICAL_PROCESS	0.00017448	27	156
GO:0044770	cell cycle phase transition	BIOLOGICAL_PROCESS	0.000211492	115	1286
GO:1901987	regulation of cell cycle phase transition	BIOLOGICAL_PROCESS	0.000212083	99	1060
GO:0016458	gene silencing	BIOLOGICAL_PROCESS	0.000225549	51	428
GO:0018205	peptidyl-lysine modification	BIOLOGICAL_PROCESS	0.000259581	86	886
GO:1901566	organonitrogen compound biosynthetic process	BIOLOGICAL_PROCESS	0.000270209	195	2492
GO:0034401	chromatin organization involved in regulation of transcription	BIOLOGICAL_PROCESS	0.000280755	28	171
GO:1903047	mitotic cell cycle process	BIOLOGICAL_PROCESS	0.000290764	150	1810
GO:0006364	rRNA processing	BIOLOGICAL_PROCESS	0.000327559	31	204
GO:0032446	protein modification by small protein conjugation	BIOLOGICAL_PROCESS	0.000340891	132	1549
GO:0016567	protein ubiquitination	BIOLOGICAL_PROCESS	0.000342309	127	1476
GO:0043984	histone H4-K16 acetylation	BIOLOGICAL_PROCESS	0.000356821	15	55
GO:0051641	cellular localization	BIOLOGICAL_PROCESS	0.000744825	359	5198
GO:0010564	regulation of cell cycle process	BIOLOGICAL_PROCESS	0.000770103	160	1998
GO:0045814	negative regulation of gene expression, epigenetic	BIOLOGICAL_PROCESS	0.00079394	29	193
GO:0043632	modification-dependent macromolecule catabolic process	BIOLOGICAL_PROCESS	0.000858821	94	1030
GO:0043618	regulation of transcription from RNA polymerase II promoter in response to stress	BIOLOGICAL_PROCESS	0.000858821	29	194
GO:0033554	cellular response to stress	BIOLOGICAL_PROCESS	0.00108364	283	3963
GO:0043412	macromolecule modification	BIOLOGICAL_PROCESS	0.00108441	432	6460
GO:0016043	cellular component organization	BIOLOGICAL_PROCESS	0.00118675	610	9589
GO:0042254	ribosome biogenesis	BIOLOGICAL_PROCESS	0.00127898	43	361
GO:0046907	intracellular transport	BIOLOGICAL_PROCESS	0.00132366	229	3102
GO:0007049	cell cycle	BIOLOGICAL_PROCESS	0.0013809	275	3847
GO:0006397	mRNA processing	BIOLOGICAL_PROCESS	0.00140269	68	685
GO:0019941	modification-dependent protein catabolic process	BIOLOGICAL_PROCESS	0.0016462	92	1022
GO:0002181	cytoplasmic translation	BIOLOGICAL_PROCESS	0.00170038	18	91
GO:0006511	ubiquitin-dependent protein catabolic process	BIOLOGICAL_PROCESS	0.00187093	91	1012
GO:0006473	protein acetylation	BIOLOGICAL_PROCESS	0.00190479	60	586
GO:0051603	proteolysis involved in cellular protein catabolic process	BIOLOGICAL_PROCESS	0.00192252	108	1258
GO:0031329	regulation of cellular catabolic process	BIOLOGICAL_PROCESS	0.00203935	154	1949
GO:0022402	cell cycle process	BIOLOGICAL_PROCESS	0.00211692	219	2968
GO:0009894	regulation of catabolic process	BIOLOGICAL_PROCESS	0.00213336	170	2198
GO:0051726	regulation of cell cycle	BIOLOGICAL_PROCESS	0.00226123	221	3004
GO:0006354	DNA-templated transcription, elongation	BIOLOGICAL_PROCESS	0.00234643	25	164
GO:0006464	cellular protein modification process	BIOLOGICAL_PROCESS	0.00247641	418	6280
GO:0036211	protein modification process	BIOLOGICAL_PROCESS	0.00247641	418	6280
GO:0045945	positive regulation of transcription by RNA polymerase III	BIOLOGICAL_PROCESS	0.00253564	10	29
GO:0032784	regulation of DNA-templated transcription, elongation	BIOLOGICAL_PROCESS	0.00263547	18	95
GO:0031123	RNA 3'-end processing	BIOLOGICAL_PROCESS	0.00264929	24	155
GO:0033043	regulation of organelle organization	BIOLOGICAL_PROCESS	0.00290774	216	2938
GO:0044772	mitotic cell cycle phase transition	BIOLOGICAL_PROCESS	0.00302475	98	1129
GO:0006403	RNA localization	BIOLOGICAL_PROCESS	0.00315823	36	293
GO:1901990	regulation of mitotic cell cycle phase transition	BIOLOGICAL_PROCESS	0.00319331	82	902
GO:1901522	positive regulation of transcription from RNA polymerase II promoter involved in cellular response to chemical stimulus	BIOLOGICAL_PROCESS	0.00345327	15	70
GO:0018394	peptidyl-lysine acetylation	BIOLOGICAL_PROCESS	0.00388866	53	511
GO:0044257	cellular protein catabolic process	BIOLOGICAL_PROCESS	0.00412493	114	1375
GO:0043543	protein acylation	BIOLOGICAL_PROCESS	0.0042651	63	647
GO:0048523	negative regulation of cellular process	BIOLOGICAL_PROCESS	0.0042651	537	8390
GO:0000278	mitotic cell cycle	BIOLOGICAL_PROCESS	0.00434385	174	2295
GO:0034470	ncRNA processing	BIOLOGICAL_PROCESS	0.00466633	44	399
GO:0006259	DNA metabolic process	BIOLOGICAL_PROCESS	0.00467564	161	2096
GO:1903311	regulation of mRNA metabolic process	BIOLOGICAL_PROCESS	0.00504382	47	439
GO:0010638	positive regulation of organelle organization	BIOLOGICAL_PROCESS	0.00540315	133	1672
GO:0030163	protein catabolic process	BIOLOGICAL_PROCESS	0.00589979	140	1783
GO:0036003	positive regulation of transcription from RNA polymerase II promoter in response to stress	BIOLOGICAL_PROCESS	0.00624643	16	84
GO:0060968	regulation of gene silencing	BIOLOGICAL_PROCESS	0.00624643	32	257
GO:0008380	RNA splicing	BIOLOGICAL_PROCESS	0.006447	61	631
GO:0033036	macromolecule localization	BIOLOGICAL_PROCESS	0.00704801	361	5386
GO:0045727	positive regulation of translation	BIOLOGICAL_PROCESS	0.00704801	34	283
GO:0033044	regulation of chromosome organization	BIOLOGICAL_PROCESS	0.00706906	83	942
GO:0007346	regulation of mitotic cell cycle	BIOLOGICAL_PROCESS	0.0073321	129	1625
GO:0032268	regulation of cellular protein metabolic process	BIOLOGICAL_PROCESS	0.00736473	357	5322
GO:0032922	circadian regulation of gene expression	BIOLOGICAL_PROCESS	0.00775023	16	86
GO:0031935	regulation of chromatin silencing	BIOLOGICAL_PROCESS	0.00805948	15	77
GO:0044843	cell cycle G1/S phase transition	BIOLOGICAL_PROCESS	0.00913624	61	641
GO:0000028	ribosomal small subunit assembly	BIOLOGICAL_PROCESS	0.00913624	6	10
GO:0016579	protein deubiquitination	BIOLOGICAL_PROCESS	0.00919129	45	427
GO:0051246	regulation of protein metabolic process	BIOLOGICAL_PROCESS	0.00990344	373	5616
GO:0000082	G1/S transition of mitotic cell cycle	BIOLOGICAL_PROCESS	0.0118024	57	593
GO:0001732	formation of cytoplasmic translation initiation complex	BIOLOGICAL_PROCESS	0.0118427	5	6
GO:1902806	regulation of cell cycle G1/S phase transition	BIOLOGICAL_PROCESS	0.0121701	49	486
GO:2001252	positive regulation of chromosome organization	BIOLOGICAL_PROCESS	0.0122819	51	513
GO:0051649	establishment of localization in cell	BIOLOGICAL_PROCESS	0.013334	269	3893
GO:0034599	cellular response to oxidative stress	BIOLOGICAL_PROCESS	0.0134764	70	778
GO:2000045	regulation of G1/S transition of mitotic cell cycle	BIOLOGICAL_PROCESS	0.0136889	45	436
GO:0036091	positive regulation of transcription from RNA polymerase II promoter in response to oxidative stress	BIOLOGICAL_PROCESS	0.0143198	7	17
GO:1902075	cellular response to salt	BIOLOGICAL_PROCESS	0.0150364	13	64
GO:0044085	cellular component biogenesis	BIOLOGICAL_PROCESS	0.0150364	387	5887
GO:1903364	positive regulation of cellular protein catabolic process	BIOLOGICAL_PROCESS	0.015933	33	286
GO:0043414	macromolecule methylation	BIOLOGICAL_PROCESS	0.0160956	52	534
GO:0044788	modulation by host of viral process	BIOLOGICAL_PROCESS	0.0171583	16	94
GO:0031331	positive regulation of cellular catabolic process	BIOLOGICAL_PROCESS	0.0176905	81	946
GO:0043981	histone H4-K5 acetylation	BIOLOGICAL_PROCESS	0.0181998	9	32
GO:0043982	histone H4-K8 acetylation	BIOLOGICAL_PROCESS	0.0181998	9	32
GO:0030178	negative regulation of Wnt signaling pathway	BIOLOGICAL_PROCESS	0.0185449	45	444
GO:0070646	protein modification by small protein removal	BIOLOGICAL_PROCESS	0.0185449	45	444
GO:0031124	mRNA 3'-end processing	BIOLOGICAL_PROCESS	0.0192745	18	116
GO:0016573	histone acetylation	BIOLOGICAL_PROCESS	0.020437	46	460
GO:2000058	regulation of ubiquitin-dependent protein catabolic process	BIOLOGICAL_PROCESS	0.0204698	39	368
GO:0007623	circadian rhythm	BIOLOGICAL_PROCESS	0.0213159	41	395
GO:0044030	regulation of DNA methylation	BIOLOGICAL_PROCESS	0.0213708	10	41
GO:0006475	internal protein amino acid acetylation	BIOLOGICAL_PROCESS	0.0224748	47	476
GO:0034622	cellular protein-containing complex assembly	BIOLOGICAL_PROCESS	0.0224748	134	1757
GO:0018393	internal peptidyl-lysine acetylation	BIOLOGICAL_PROCESS	0.0246659	46	465
GO:0044766	multi-organism transport	BIOLOGICAL_PROCESS	0.0246659	10	42
GO:1902579	multi-organism localization	BIOLOGICAL_PROCESS	0.0246659	10	42
GO:0042274	ribosomal small subunit biogenesis	BIOLOGICAL_PROCESS	0.0263047	11	51
GO:0036294	cellular response to decreased oxygen levels	BIOLOGICAL_PROCESS	0.0274928	36	336
GO:0071397	cellular response to cholesterol	BIOLOGICAL_PROCESS	0.0279366	7	20
GO:0032259	methylation	BIOLOGICAL_PROCESS	0.0280843	55	592
GO:0050789	regulation of biological process	BIOLOGICAL_PROCESS	0.0286241	836	14019
GO:0000183	chromatin silencing at rDNA	BIOLOGICAL_PROCESS	0.0290259	9	35
GO:0036315	cellular response to sterol	BIOLOGICAL_PROCESS	0.0290259	9	35
GO:0019054	modulation by virus of host process	BIOLOGICAL_PROCESS	0.0293633	11	52
GO:0043983	histone H4-K12 acetylation	BIOLOGICAL_PROCESS	0.0301148	6	14
GO:0016073	snRNA metabolic process	BIOLOGICAL_PROCESS	0.0305448	19	133
GO:0000375	RNA splicing, via transesterification reactions	BIOLOGICAL_PROCESS	0.0320266	45	459
GO:0051128	regulation of cellular component organization	BIOLOGICAL_PROCESS	0.0321072	364	5562
GO:2000134	negative regulation of G1/S transition of mitotic cell cycle	BIOLOGICAL_PROCESS	0.0330802	29	252
GO:0009896	positive regulation of catabolic process	BIOLOGICAL_PROCESS	0.0334935	88	1076
GO:0006305	DNA alkylation	BIOLOGICAL_PROCESS	0.0342082	15	92
GO:0006306	DNA methylation	BIOLOGICAL_PROCESS	0.0342082	15	92
GO:0033209	tumor necrosis factor-mediated signaling pathway	BIOLOGICAL_PROCESS	0.035442	23	181
GO:0019885	antigen processing and presentation of endogenous peptide antigen via MHC class I	BIOLOGICAL_PROCESS	0.0356773	5	9
GO:1903052	positive regulation of proteolysis involved in cellular protein catabolic process	BIOLOGICAL_PROCESS	0.0356773	29	254
GO:0000411	positive regulation of transcription by galactose	BIOLOGICAL_PROCESS	0.0356773	3	1
GO:0000409	regulation of transcription by galactose	BIOLOGICAL_PROCESS	0.0356773	3	1
GO:0000435	positive regulation of transcription from RNA polymerase II promoter by galactose	BIOLOGICAL_PROCESS	0.0356773	3	1
GO:0000431	regulation of transcription from RNA polymerase II promoter by galactose	BIOLOGICAL_PROCESS	0.0356773	3	1
GO:1903533	regulation of protein targeting	BIOLOGICAL_PROCESS	0.0358052	20	147
GO:0009409	response to cold	BIOLOGICAL_PROCESS	0.0368166	14	83
GO:0043619	regulation of transcription from RNA polymerase II promoter in response to oxidative stress	BIOLOGICAL_PROCESS	0.0371936	9	37
GO:0072707	cellular response to sodium dodecyl sulfate	BIOLOGICAL_PROCESS	0.0371936	9	37
GO:0072706	response to sodium dodecyl sulfate	BIOLOGICAL_PROCESS	0.0371936	9	37
GO:0010822	positive regulation of mitochondrion organization	BIOLOGICAL_PROCESS	0.0396608	21	160
GO:0017148	negative regulation of translation	BIOLOGICAL_PROCESS	0.0403389	27	232
GO:0006979	response to oxidative stress	BIOLOGICAL_PROCESS	0.0404522	89	1101
GO:1902807	negative regulation of cell cycle G1/S phase transition	BIOLOGICAL_PROCESS	0.0404522	29	257
GO:0034249	negative regulation of cellular amide metabolic process	BIOLOGICAL_PROCESS	0.0420958	31	283
GO:0006913	nucleocytoplasmic transport	BIOLOGICAL_PROCESS	0.0440883	52	566
GO:1903706	regulation of hemopoiesis	BIOLOGICAL_PROCESS	0.0443597	102	1302
GO:0006383	transcription by RNA polymerase III	BIOLOGICAL_PROCESS	0.0445473	18	128
GO:0031937	positive regulation of chromatin silencing	BIOLOGICAL_PROCESS	0.044735	10	47
GO:0061013	regulation of mRNA catabolic process	BIOLOGICAL_PROCESS	0.0456713	31	285
GO:0098781	ncRNA transcription	BIOLOGICAL_PROCESS	0.0456713	20	151
GO:0000398	mRNA splicing, via spliceosome	BIOLOGICAL_PROCESS	0.0458058	42	430
GO:0000377	RNA splicing, via transesterification reactions with bulged adenosine as nucleophile	BIOLOGICAL_PROCESS	0.0458058	42	430
GO:0008298	intracellular mRNA localization	BIOLOGICAL_PROCESS	0.046053	6	16
GO:1902275	regulation of chromatin organization	BIOLOGICAL_PROCESS	0.0460683	52	568
GO:1905642	negative regulation of DNA methylation	BIOLOGICAL_PROCESS	0.0464224	4	5
GO:0051851	modification by host of symbiont morphology or physiology	BIOLOGICAL_PROCESS	0.0470951	28	248
GO:0010586	miRNA metabolic process	BIOLOGICAL_PROCESS	0.0490364	11	57
GO:2000630	positive regulation of miRNA metabolic process	BIOLOGICAL_PROCESS	0.0495504	8	31
GO:2000060	positive regulation of ubiquitin-dependent protein catabolic process	BIOLOGICAL_PROCESS	0.0495504	25	212
GO:0051817	modification of morphology or physiology of other organism involved in symbiotic interaction	BIOLOGICAL_PROCESS	0.0495504	39	392
GO:0006356	regulation of transcription by RNA polymerase I	BIOLOGICAL_PROCESS	0.049568	10	48
GO:0031981	nuclear lumen	CELLULAR_COMPONENT	1.44406e-21	548	6717
GO:0005654	nucleoplasm	CELLULAR_COMPONENT	1.52934e-21	497	5884
GO:0044428	nuclear part	CELLULAR_COMPONENT	1.45623e-18	569	7302
GO:0005634	nucleus	CELLULAR_COMPONENT	1.52805e-18	570	7326
GO:0044451	nucleoplasm part	CELLULAR_COMPONENT	2.25964e-17	264	2615
GO:0031974	membrane-enclosed lumen	CELLULAR_COMPONENT	2.91504e-15	606	8226
GO:0070013	intracellular organelle lumen	CELLULAR_COMPONENT	2.91504e-15	606	8226
GO:0043233	organelle lumen	CELLULAR_COMPONENT	2.91504e-15	606	8226
GO:0005622	intracellular	CELLULAR_COMPONENT	8.38157e-15	936	14703
GO:0044424	intracellular part	CELLULAR_COMPONENT	9.58254e-15	935	14686
GO:0043231	intracellular membrane-bounded organelle	CELLULAR_COMPONENT	7.00314e-14	748	10947
GO:0005730	nucleolus	CELLULAR_COMPONENT	2.73134e-13	217	2181
GO:0016604	nuclear body	CELLULAR_COMPONENT	5.86658e-13	212	2132
GO:1902494	catalytic complex	CELLULAR_COMPONENT	4.408e-11	208	2182
GO:0043226	organelle	CELLULAR_COMPONENT	1.97464e-10	871	13694
GO:0043229	intracellular organelle	CELLULAR_COMPONENT	1.98923e-10	855	13370
GO:0044446	intracellular organelle part	CELLULAR_COMPONENT	3.14127e-10	802	12337
GO:0043232	intracellular non-membrane-bounded organelle	CELLULAR_COMPONENT	3.04781e-09	508	7081
GO:0043228	non-membrane-bounded organelle	CELLULAR_COMPONENT	3.08899e-09	508	7082
GO:0000785	chromatin	CELLULAR_COMPONENT	7.33779e-09	119	1088
GO:0044422	organelle part	CELLULAR_COMPONENT	7.5507e-09	811	12651
GO:0043227	membrane-bounded organelle	CELLULAR_COMPONENT	8.85661e-09	802	12483
GO:0005694	chromosome	CELLULAR_COMPONENT	1.53256e-08	182	1965
GO:0016607	nuclear speck	CELLULAR_COMPONENT	4.06503e-08	106	955
GO:0000790	nuclear chromatin	CELLULAR_COMPONENT	6.50555e-08	93	800
GO:1990234	transferase complex	CELLULAR_COMPONENT	9.91784e-08	136	1372
GO:0044427	chromosomal part	CELLULAR_COMPONENT	5.56743e-07	160	1754
GO:0044454	nuclear chromosome part	CELLULAR_COMPONENT	5.88045e-07	109	1051
GO:0000228	nuclear chromosome	CELLULAR_COMPONENT	1.29737e-06	113	1122
GO:0032991	protein-containing complex	CELLULAR_COMPONENT	8.76376e-06	516	7615
GO:1990904	ribonucleoprotein complex	CELLULAR_COMPONENT	4.46415e-05	116	1254
GO:0005829	cytosol	CELLULAR_COMPONENT	0.000123223	474	7043
GO:1904949	ATPase complex	CELLULAR_COMPONENT	0.000868639	27	173
GO:0070603	SWI/SNF superfamily-type complex	CELLULAR_COMPONENT	0.00112947	24	145
GO:0042788	polysomal ribosome	CELLULAR_COMPONENT	0.00130611	9	20
GO:0005844	polysome	CELLULAR_COMPONENT	0.00170038	18	91
GO:0035097	histone methyltransferase complex	CELLULAR_COMPONENT	0.00213027	39	322
GO:0005737	cytoplasm	CELLULAR_COMPONENT	0.00213334	801	13151
GO:0016605	PML body	CELLULAR_COMPONENT	0.00562892	33	267
GO:0071013	catalytic step 2 spliceosome	CELLULAR_COMPONENT	0.00569238	22	143
GO:0000118	histone deacetylase complex	CELLULAR_COMPONENT	0.00787046	20	126
GO:0016282	eukaryotic 43S preinitiation complex	CELLULAR_COMPONENT	0.0109345	7	16
GO:0072687	meiotic spindle	CELLULAR_COMPONENT	0.015946	8	24
GO:0034708	methyltransferase complex	CELLULAR_COMPONENT	0.0160675	39	362
GO:0044665	MLL1/2 complex	CELLULAR_COMPONENT	0.018588	16	95
GO:0071339	MLL1 complex	CELLULAR_COMPONENT	0.018588	16	95
GO:0070993	translation preinitiation complex	CELLULAR_COMPONENT	0.0279366	7	20
GO:0017053	transcriptional repressor complex	CELLULAR_COMPONENT	0.0307447	25	202
GO:0097525	spliceosomal snRNP complex	CELLULAR_COMPONENT	0.0323422	20	145
GO:0035525	NF-kappaB p50/p65 complex	CELLULAR_COMPONENT	0.0356773	3	1
GO:0033290	eukaryotic 48S preinitiation complex	CELLULAR_COMPONENT	0.0356773	5	9
GO:0005681	spliceosomal complex	CELLULAR_COMPONENT	0.0397886	35	333
GO:0090568	nuclear transcriptional repressor complex	CELLULAR_COMPONENT	0.0399616	10	46
GO:0031519	PcG protein complex	CELLULAR_COMPONENT	0.0440883	13	75
GO:1902493	acetyltransferase complex	CELLULAR_COMPONENT	0.0443597	27	234
GO:0031248	protein acetyltransferase complex	CELLULAR_COMPONENT	0.0443597	27	234
GO:0035770	ribonucleoprotein granule	CELLULAR_COMPONENT	0.0469301	44	458
GO:0003676	nucleic acid binding	MOLECULAR_FUNCTION	2.16438e-22	372	3865
GO:1901363	heterocyclic compound binding	MOLECULAR_FUNCTION	2.05746e-14	471	5992
GO:0003723	RNA binding	MOLECULAR_FUNCTION	3.69737e-14	146	1206
GO:0097159	organic cyclic compound binding	MOLECULAR_FUNCTION	3.32632e-13	480	6241
GO:0003677	DNA binding	MOLECULAR_FUNCTION	4.93988e-13	250	2665
GO:0140110	transcription regulator activity	MOLECULAR_FUNCTION	4.408e-11	221	2367
GO:0003735	structural constituent of ribosome	MOLECULAR_FUNCTION	8.05756e-10	33	119
GO:0003682	chromatin binding	MOLECULAR_FUNCTION	7.95547e-08	116	1099
GO:0003700	DNA-binding transcription factor activity	MOLECULAR_FUNCTION	1.11396e-07	158	1680
GO:0043565	sequence-specific DNA binding	MOLECULAR_FUNCTION	1.19028e-06	147	1590
GO:0000981	DNA-binding transcription factor activity, RNA polymerase II-specific	MOLECULAR_FUNCTION	1.39443e-06	143	1538
GO:0003712	transcription coregulator activity	MOLECULAR_FUNCTION	1.5514e-06	126	1304
GO:0001067	regulatory region nucleic acid binding	MOLECULAR_FUNCTION	2.6992e-05	132	1466
GO:0003713	transcription coactivator activity	MOLECULAR_FUNCTION	3.19556e-05	80	756
GO:0003690	double-stranded DNA binding	MOLECULAR_FUNCTION	3.30835e-05	131	1458
GO:0044212	transcription regulatory region DNA binding	MOLECULAR_FUNCTION	3.52681e-05	131	1460
GO:1990837	sequence-specific double-stranded DNA binding	MOLECULAR_FUNCTION	0.000110647	121	1352
GO:0005515	protein binding	MOLECULAR_FUNCTION	0.000153141	858	14078
GO:0000976	transcription regulatory region sequence-specific DNA binding	MOLECULAR_FUNCTION	0.000182171	113	1253
GO:0042393	histone binding	MOLECULAR_FUNCTION	0.000238459	51	429
GO:0043021	ribonucleoprotein complex binding	MOLECULAR_FUNCTION	0.000315974	30	193
GO:0003729	mRNA binding	MOLECULAR_FUNCTION	0.000643421	39	302
GO:0047485	protein N-terminus binding	MOLECULAR_FUNCTION	0.000988478	26	164
GO:0045322	unmethylated CpG binding	MOLECULAR_FUNCTION	0.00146555	7	10
GO:0005488	binding	MOLECULAR_FUNCTION	0.00156326	925	15544
GO:0016740	transferase activity	MOLECULAR_FUNCTION	0.00181722	242	3328
GO:0019843	rRNA binding	MOLECULAR_FUNCTION	0.00343585	17	88
GO:0019899	enzyme binding	MOLECULAR_FUNCTION	0.0042651	331	4845
GO:0140297	DNA-binding transcription factor binding	MOLECULAR_FUNCTION	0.00582686	90	1036
GO:0008270	zinc ion binding	MOLECULAR_FUNCTION	0.00861201	88	1021
GO:0035258	steroid hormone receptor binding	MOLECULAR_FUNCTION	0.00913624	39	350
GO:0035064	methylated histone binding	MOLECULAR_FUNCTION	0.00913624	22	149
GO:0140034	methylation-dependent protein binding	MOLECULAR_FUNCTION	0.00913624	22	149
GO:0016407	acetyltransferase activity	MOLECULAR_FUNCTION	0.0145725	32	272
GO:0003743	translation initiation factor activity	MOLECULAR_FUNCTION	0.015933	11	47
GO:0001047	core promoter binding	MOLECULAR_FUNCTION	0.0159656	24	179
GO:0008022	protein C-terminus binding	MOLECULAR_FUNCTION	0.0160956	52	534
GO:0008135	translation factor activity, RNA binding	MOLECULAR_FUNCTION	0.0170472	17	104
GO:0008080	N-acetyltransferase activity	MOLECULAR_FUNCTION	0.0171583	30	251
GO:0034212	peptide N-acetyltransferase activity	MOLECULAR_FUNCTION	0.0190446	29	241
GO:0001221	transcription cofactor binding	MOLECULAR_FUNCTION	0.0199661	22	160
GO:0004402	histone acetyltransferase activity	MOLECULAR_FUNCTION	0.0201431	28	230
GO:0008134	transcription factor binding	MOLECULAR_FUNCTION	0.0211965	128	1661
GO:0061733	peptide-lysine-N-acetyltransferase activity	MOLECULAR_FUNCTION	0.0237376	28	233
GO:0000977	RNA polymerase II regulatory region sequence-specific DNA binding	MOLECULAR_FUNCTION	0.0243653	93	1136
GO:0016746	transferase activity, transferring acyl groups	MOLECULAR_FUNCTION	0.024894	45	452
GO:0016747	transferase activity, transferring acyl groups other than amino-acyl groups	MOLECULAR_FUNCTION	0.0279831	42	415
GO:0000987	proximal promoter sequence-specific DNA binding	MOLECULAR_FUNCTION	0.0291479	79	937
GO:0045182	translation regulator activity	MOLECULAR_FUNCTION	0.0291479	25	201
GO:0004842	ubiquitin-protein transferase activity	MOLECULAR_FUNCTION	0.0323082	60	667
GO:0043023	ribosomal large subunit binding	MOLECULAR_FUNCTION	0.0336984	7	21
GO:0001012	RNA polymerase II regulatory region DNA binding	MOLECULAR_FUNCTION	0.0342082	93	1152
GO:0019787	ubiquitin-like protein transferase activity	MOLECULAR_FUNCTION	0.0350461	64	727
GO:0044877	protein-containing complex binding	MOLECULAR_FUNCTION	0.0356773	149	2020
GO:0008263	pyrimidine-specific mismatch base pair DNA N-glycosylase activity	MOLECULAR_FUNCTION	0.0356773	3	1
GO:0061629	RNA polymerase II-specific DNA-binding transcription factor binding	MOLECULAR_FUNCTION	0.0360432	71	830
GO:0004386	helicase activity	MOLECULAR_FUNCTION	0.0404522	20	149
GO:0036459	thiol-dependent ubiquitinyl hydrolase activity	MOLECULAR_FUNCTION	0.0471591	17	118
