# Supplementary material for: Hibernation induces widespread transcriptional remodeling in metabolic tissues of the grizzly bear
Source: Commun Biol. 2019 Sep 13;2:336. doi: 10.1038/s42003-019-0574-4 (PMC6744400; doi:10.1038/s42003-019-0574-4)
Supplement: Supplementary file 6 — Supplementary Data 4 [file 42003_2019_574_MOESM6_ESM.xlsx]

## Sheet: C2-adipose
Supplementary Table 4. Gene set enrichment analysis.
NAME	SIZE	ES	NES	NOM p-val	FDR q-val	FWER p-val	RANK AT MAX	LEADING EDGE
REACTOME_TCA_CYCLE_AND_RESPIRATORY_ELECTRON_TRANSPORT	91	-0.706101	-2.61137	0	0	0	3334	tags=75%, list=18%, signal=91%
REACTOME_RESPIRATORY_ELECTRON_TRANSPORT	55	-0.762873	-2.55895	0	0	0	3238	tags=78%, list=18%, signal=95%
KEGG_VALINE_LEUCINE_AND_ISOLEUCINE_DEGRADATION	42	-0.784782	-2.50874	0	0	0	2119	tags=76%, list=12%, signal=86%
REACTOME_RESPIRATORY_ELECTRON_TRANSPORT_ATP_SYNTHESIS_BY_CHEMIOSMOTIC_COUPLING_AND_HEAT_PRODUCTION_BY_UNCOUPLING_PROTEINS_	59	-0.751927	-2.50384	0	0	0	3238	tags=78%, list=18%, signal=95%
KEGG_PROPANOATE_METABOLISM	28	-0.80489	-2.38476	0	0	0	2189	tags=75%, list=12%, signal=85%
KEGG_BUTANOATE_METABOLISM	25	-0.807909	-2.33889	0	0	0	1937	tags=80%, list=11%, signal=89%
KEGG_CITRATE_CYCLE_TCA_CYCLE	27	-0.80091	-2.32686	0	0	0	2391	tags=78%, list=13%, signal=90%
KEGG_PYRUVATE_METABOLISM	34	-0.766601	-2.28979	0	0	0	2127	tags=62%, list=12%, signal=70%
KEGG_PARKINSONS_DISEASE	79	-0.620796	-2.25571	0	0	0	3201	tags=61%, list=18%, signal=74%
KEGG_OXIDATIVE_PHOSPHORYLATION	76	-0.629776	-2.22344	0	0.000555359	0.005	3796	tags=67%, list=21%, signal=85%
NABA_COLLAGENS	36	-0.720166	-2.20653	0	0.000601048	0.006	1556	tags=53%, list=9%, signal=58%
REACTOME_CITRIC_ACID_CYCLE_TCA_CYCLE	18	-0.81663	-2.17395	0	0.000824759	0.009	3085	tags=94%, list=17%, signal=114%
REACTOME_BRANCHED_CHAIN_AMINO_ACID_CATABOLISM	17	-0.822695	-2.1387	0	0.002196	0.025	2119	tags=82%, list=12%, signal=93%
KEGG_RETINOL_METABOLISM	16	-0.816468	-2.08244	0	0.00395953	0.054	1511	tags=56%, list=8%, signal=61%
KEGG_PEROXISOME	71	-0.591283	-2.08255	0	0.0042235	0.054	3440	tags=54%, list=19%, signal=66%
REACTOME_PYRUVATE_METABOLISM_AND_CITRIC_ACID_TCA_CYCLE	36	-0.668089	-2.08802	0	0.00436099	0.052	2391	tags=64%, list=13%, signal=73%
KEGG_ALZHEIMERS_DISEASE	110	-0.546862	-2.06697	0	0.00449895	0.066	3363	tags=45%, list=19%, signal=54%
BIOCARTA_CHREBP2_PATHWAY	35	-0.670222	-2.0283	0	0.0071449	0.109	3846	tags=51%, list=21%, signal=65%
REACTOME_COLLAGEN_FORMATION	47	-0.622173	-2.02551	0	0.0071688	0.116	1556	tags=43%, list=9%, signal=46%
KEGG_BIOSYNTHESIS_OF_UNSATURATED_FATTY_ACIDS	16	-0.759782	-1.98315	0	0.0106328	0.177	1509	tags=63%, list=8%, signal=68%
REACTOME_MITOCHONDRIAL_PROTEIN_IMPORT	40	-0.610274	-1.96376	0	0.0137687	0.233	4827	tags=63%, list=27%, signal=85%
KEGG_PPAR_SIGNALING_PATHWAY	54	-0.574856	-1.9315	0.00209644	0.0190011	0.309	1373	tags=41%, list=8%, signal=44%
KEGG_HUNTINGTONS_DISEASE	126	-0.489961	-1.92527	0	0.0196031	0.332	3231	tags=41%, list=18%, signal=50%
REACTOME_CHOLESTEROL_BIOSYNTHESIS	18	-0.713887	-1.90336	0	0.0242241	0.426	3288	tags=72%, list=18%, signal=88%
NABA_CORE_MATRISOME	223	-0.456371	-1.9049	0	0.0245589	0.416	2877	tags=39%, list=16%, signal=46%
REACTOME_TRIGLYCERIDE_BIOSYNTHESIS	35	-0.610681	-1.89538	0	0.0254305	0.453	783	tags=37%, list=4%, signal=39%
BIOCARTA_PROTEASOME_PATHWAY	28	-0.636423	-1.88653	0	0.0258883	0.485	5139	tags=61%, list=28%, signal=85%
REACTOME_NCAM1_INTERACTIONS	28	-0.642406	-1.88801	0.00202429	0.0262089	0.476	2074	tags=50%, list=11%, signal=56%
KEGG_FATTY_ACID_METABOLISM	36	-0.613347	-1.87701	0.00215054	0.0280697	0.52	2126	tags=53%, list=12%, signal=60%
NABA_BASEMENT_MEMBRANES	37	-0.586359	-1.85713	0	0.0341394	0.61	3057	tags=46%, list=17%, signal=55%
REACTOME_EXTRACELLULAR_MATRIX_ORGANIZATION	60	-0.539536	-1.85128	0	0.0351506	0.636	1651	tags=37%, list=9%, signal=40%
KEGG_GLYCEROLIPID_METABOLISM	35	-0.594784	-1.84779	0.00655022	0.0353107	0.645	2255	tags=40%, list=12%, signal=46%
REACTOME_FATTY_ACID_TRIACYLGLYCEROL_AND_KETONE_BODY_METABOLISM	155	-0.459751	-1.83932	0	0.0373173	0.67	1838	tags=27%, list=10%, signal=30%
KEGG_PORPHYRIN_AND_CHLOROPHYLL_METABOLISM	19	-0.679808	-1.82957	0.00215517	0.0409808	0.72	2950	tags=53%, list=16%, signal=63%

## Sheet: C2-liver
NAME	SIZE	ES	NES	NOM p-val	FDR q-val	FWER p-val	RANK AT MAX	LEADING EDGE
REACTOME_PEPTIDE_CHAIN_ELONGATION	82	0.640299	2.36164	0	0	0	3547	tags=74%, list=22%, signal=95%
REACTOME_CHOLESTEROL_BIOSYNTHESIS	18	-0.869598	-2.22825	0	0	0	1241	tags=78%, list=8%, signal=84%
KEGG_ARGININE_AND_PROLINE_METABOLISM	42	-0.688624	-2.1825	0	0	0	2617	tags=55%, list=16%, signal=65%
REACTOME_INFLUENZA_VIRAL_RNA_TRANSCRIPTION_AND_REPLICATION	97	0.593673	2.25737	0	0.000372326	0.001	3547	tags=64%, list=22%, signal=82%
KEGG_VALINE_LEUCINE_AND_ISOLEUCINE_DEGRADATION	42	-0.675102	-2.12735	0	0.000475474	0.002	2184	tags=55%, list=14%, signal=63%
KEGG_RIBOSOME	84	0.61871	2.28295	0	0.000496435	0.001	3547	tags=73%, list=22%, signal=93%
REACTOME_SRP_DEPENDENT_COTRANSLATIONAL_PROTEIN_TARGETING_TO_MEMBRANE	103	0.609529	2.3157	0	0.000744652	0.001	3547	tags=67%, list=22%, signal=86%
REACTOME_METABOLISM_OF_AMINO_ACIDS_AND_DERIVATIVES	166	-0.530385	-2.1019	0	0.000860356	0.005	1699	tags=35%, list=11%, signal=39%
REACTOME_3_UTR_MEDIATED_TRANSLATIONAL_REGULATION	100	0.570419	2.20436	0	0.00113475	0.004	4391	tags=71%, list=28%, signal=97%
REACTOME_ACTIVATION_OF_NMDA_RECEPTOR_UPON_GLUTAMATE_BINDING_AND_POSTSYNAPTIC_EVENTS	27	-0.718272	-2.07515	0	0.00178185	0.013	1102	tags=30%, list=7%, signal=32%
REACTOME_NONSENSE_MEDIATED_DECAY_ENHANCED_BY_THE_EXON_JUNCTION_COMPLEX	103	0.569446	2.17693	0	0.00212436	0.009	3547	tags=61%, list=22%, signal=78%
KEGG_TYROSINE_METABOLISM	24	-0.723024	-2.03696	0	0.00239585	0.02	1922	tags=50%, list=12%, signal=57%
REACTOME_MUSCLE_CONTRACTION	35	-0.653785	-2.00017	0.0018315	0.00509434	0.051	657	tags=26%, list=4%, signal=27%
REACTOME_STRIATED_MUSCLE_CONTRACTION	17	-0.781933	-1.98592	0	0.00530547	0.06	657	tags=53%, list=4%, signal=55%
REACTOME_INFLUENZA_LIFE_CYCLE	127	0.533147	2.12543	0	0.00562411	0.028	3547	tags=53%, list=22%, signal=67%
REACTOME_TCA_CYCLE_AND_RESPIRATORY_ELECTRON_TRANSPORT	90	-0.546443	-1.96858	0	0.00675809	0.084	4377	tags=61%, list=27%, signal=84%
REACTOME_PYRUVATE_METABOLISM_AND_CITRIC_ACID_TCA_CYCLE	36	-0.631218	-1.93823	0.00178253	0.010018	0.138	3849	tags=72%, list=24%, signal=95%
KEGG_BUTANOATE_METABOLISM	25	-0.68089	-1.89582	0.00176678	0.0177628	0.241	3178	tags=64%, list=20%, signal=80%
REACTOME_BRANCHED_CHAIN_AMINO_ACID_CATABOLISM	17	-0.718046	-1.88487	0	0.0188123	0.273	2184	tags=65%, list=14%, signal=75%
REACTOME_FORMATION_OF_THE_TERNARY_COMPLEX_AND_SUBSEQUENTLY_THE_43S_COMPLEX	45	0.625499	2.01604	0	0.0228838	0.141	4391	tags=69%, list=28%, signal=95%
REACTOME_TRANSLATION	138	0.506659	2.01958	0	0.0243328	0.134	3872	tags=56%, list=24%, signal=73%
REACTOME_POST_NMDA_RECEPTOR_ACTIVATION_EVENTS	24	-0.663359	-1.86043	0.00178891	0.025474	0.371	1102	tags=25%, list=7%, signal=27%
KEGG_ALANINE_ASPARTATE_AND_GLUTAMATE_METABOLISM	28	-0.637432	-1.84842	0.0018315	0.0273536	0.416	2476	tags=57%, list=16%, signal=68%
REACTOME_TRANSMISSION_ACROSS_CHEMICAL_SYNAPSES	101	-0.487247	-1.81972	0.0017452	0.0336631	0.544	1616	tags=26%, list=10%, signal=28%
KEGG_PROPANOATE_METABOLISM	28	-0.629357	-1.82238	0.00177305	0.0348852	0.534	3178	tags=68%, list=20%, signal=85%
REACTOME_BIOLOGICAL_OXIDATIONS	46	-0.551864	-1.78286	0	0.0368871	0.707	1847	tags=37%, list=12%, signal=42%
KEGG_BIOSYNTHESIS_OF_UNSATURATED_FATTY_ACIDS	15	-0.709962	-1.78419	0	0.0378116	0.704	881	tags=33%, list=6%, signal=35%
NABA_ECM_AFFILIATED	93	-0.490783	-1.78729	0	0.038044	0.683	2196	tags=29%, list=14%, signal=33%
REACTOME_TRANSPORT_OF_INORGANIC_CATIONS_ANIONS_AND_AMINO_ACIDS_OLIGOPEPTIDES	60	-0.536778	-1.80542	0	0.0384447	0.617	2526	tags=45%, list=16%, signal=53%
REACTOME_CITRIC_ACID_CYCLE_TCA_CYCLE	18	-0.698698	-1.79403	0.00180505	0.039188	0.663	2708	tags=72%, list=17%, signal=87%
KEGG_GLYCOLYSIS_GLUCONEOGENESIS	43	-0.564113	-1.78735	0	0.0399463	0.683	4325	tags=67%, list=27%, signal=92%
REACTOME_BILE_ACID_AND_BILE_SALT_METABOLISM	16	-0.687203	-1.77087	0.0106195	0.0402858	0.753	2630	tags=63%, list=16%, signal=75%
REACTOME_GLUCOSE_METABOLISM	58	-0.536942	-1.79528	0	0.0408269	0.658	3369	tags=47%, list=21%, signal=59%
KEGG_SELENOAMINO_ACID_METABOLISM	23	-0.649237	-1.76653	0.00540541	0.0408273	0.776	1691	tags=43%, list=11%, signal=49%
REACTOME_RESPIRATORY_ELECTRON_TRANSPORT_ATP_SYNTHESIS_BY_CHEMIOSMOTIC_COUPLING_AND_HEAT_PRODUCTION_BY_UNCOUPLING_PROTEINS_	58	-0.521915	-1.76028	0	0.0423612	0.794	5391	tags=67%, list=34%, signal=101%

## Sheet: C2-muscle
NAME	SIZE	ES	NES	NOM p-val	FDR q-val	FWER p-val	RANK AT MAX	LEADING EDGE
REACTOME_PEPTIDE_CHAIN_ELONGATION	82	0.640299	2.40515	0	0	0	3889	tags=79%, list=28%, signal=109%
KEGG_RIBOSOME	84	0.622691	2.35926	0	0	0	3889	tags=77%, list=28%, signal=106%
REACTOME_3_UTR_MEDIATED_TRANSLATIONAL_REGULATION	100	0.605259	2.35278	0	0	0	4413	tags=77%, list=31%, signal=111%
REACTOME_SRP_DEPENDENT_COTRANSLATIONAL_PROTEIN_TARGETING_TO_MEMBRANE	103	0.5984	2.30519	0	0	0	4316	tags=76%, list=31%, signal=108%
REACTOME_INFLUENZA_VIRAL_RNA_TRANSCRIPTION_AND_REPLICATION	97	0.591405	2.25948	0	0	0	3889	tags=69%, list=28%, signal=95%
REACTOME_TRANSLATION	138	0.552593	2.22278	0	0	0	4736	tags=72%, list=34%, signal=107%
REACTOME_NONSENSE_MEDIATED_DECAY_ENHANCED_BY_THE_EXON_JUNCTION_COMPLEX	103	0.558958	2.19048	0	0	0	4736	tags=80%, list=34%, signal=119%
REACTOME_RESPIRATORY_ELECTRON_TRANSPORT	55	-0.761441	-2.83421	0	0	0	2587	tags=84%, list=18%, signal=102%
REACTOME_TCA_CYCLE_AND_RESPIRATORY_ELECTRON_TRANSPORT	91	-0.70507	-2.80915	0	0	0	2454	tags=77%, list=17%, signal=93%
KEGG_OXIDATIVE_PHOSPHORYLATION	73	-0.704982	-2.72105	0	0	0	2587	tags=64%, list=18%, signal=78%
REACTOME_RESPIRATORY_ELECTRON_TRANSPORT_ATP_SYNTHESIS_BY_CHEMIOSMOTIC_COUPLING_AND_HEAT_PRODUCTION_BY_UNCOUPLING_PROTEINS_	59	-0.730585	-2.70243	0	0	0	2587	tags=81%, list=18%, signal=99%
KEGG_PARKINSONS_DISEASE	79	-0.677211	-2.61344	0	0	0	2705	tags=65%, list=19%, signal=79%
REACTOME_TRIGLYCERIDE_BIOSYNTHESIS	32	-0.755421	-2.48192	0	0	0	972	tags=44%, list=7%, signal=47%
REACTOME_METABOLISM_OF_AMINO_ACIDS_AND_DERIVATIVES	140	-0.555745	-2.38687	0	0	0	1458	tags=31%, list=10%, signal=35%
KEGG_VALINE_LEUCINE_AND_ISOLEUCINE_DEGRADATION	41	-0.686747	-2.36439	0	0	0	1625	tags=61%, list=12%, signal=69%
REACTOME_BRANCHED_CHAIN_AMINO_ACID_CATABOLISM	17	-0.837833	-2.35892	0	0	0	1625	tags=82%, list=12%, signal=93%
KEGG_CITRATE_CYCLE_TCA_CYCLE	26	-0.760969	-2.35594	0	0	0	2205	tags=77%, list=16%, signal=91%
REACTOME_CITRIC_ACID_CYCLE_TCA_CYCLE	18	-0.806897	-2.29673	0	5.69e-05	0.001	2205	tags=89%, list=16%, signal=105%
KEGG_PROPANOATE_METABOLISM	27	-0.745772	-2.29879	0	6.16e-05	0.001	1225	tags=59%, list=9%, signal=65%
REACTOME_PYRUVATE_METABOLISM_AND_CITRIC_ACID_TCA_CYCLE	36	-0.699882	-2.32042	0	6.72e-05	0.001	2205	tags=75%, list=16%, signal=89%
REACTOME_FORMATION_OF_THE_TERNARY_COMPLEX_AND_SUBSEQUENTLY_THE_43S_COMPLEX	45	0.646859	2.18244	0	0.000139183	0.001	4413	tags=82%, list=31%, signal=119%
NABA_COLLAGENS	34	-0.666191	-2.20657	0	0.000291	0.005	1971	tags=59%, list=14%, signal=68%
NABA_BASEMENT_MEMBRANES	34	-0.660633	-2.15858	0	0.000428	0.008	2019	tags=62%, list=14%, signal=72%
REACTOME_INFLUENZA_LIFE_CYCLE	127	0.534404	2.14318	0	0.000497012	0.004	4762	tags=66%, list=34%, signal=99%
KEGG_PYRUVATE_METABOLISM	30	-0.674282	-2.14456	0	0.00076	0.014	2014	tags=63%, list=14%, signal=74%
REACTOME_COLLAGEN_FORMATION	46	-0.596673	-2.1027	0	0.0012395	0.025	1971	tags=52%, list=14%, signal=60%
REACTOME_GLUCOSE_METABOLISM	56	-0.570774	-2.08795	0	0.00140081	0.032	2526	tags=45%, list=18%, signal=54%
KEGG_ALZHEIMERS_DISEASE	110	-0.508193	-2.08871	0	0.00143603	0.031	2589	tags=45%, list=18%, signal=54%
REACTOME_NCAM1_INTERACTIONS	27	-0.652156	-2.0589	0	0.00220678	0.052	1934	tags=52%, list=14%, signal=60%
REACTOME_ACTIVATION_OF_THE_MRNA_UPON_BINDING_OF_THE_CAP_BINDING_COMPLEX_AND_EIFS_AND_SUBSEQUENT_BINDING_TO_43S	53	0.577621	2.00117	0	0.00540715	0.052	3651	tags=64%, list=26%, signal=86%
PID_CD8_TCR_DOWNSTREAM_PATHWAY	31	0.63732	2.00358	0	0.00583321	0.051	1468	tags=29%, list=10%, signal=32%
PID_IL12_STAT4_PATHWAY	18	0.698025	1.91577	0	0.0213244	0.204	1114	tags=28%, list=8%, signal=30%
PID_AMB2_NEUTROPHILS_PATHWAY	33	0.595529	1.8887	0.00176367	0.0274224	0.276	2043	tags=30%, list=14%, signal=35%
NABA_SECRETED_FACTORS	128	0.466929	1.86629	0	0.0338076	0.356	2364	tags=34%, list=17%, signal=40%
REACTOME_IMMUNOREGULATORY_INTERACTIONS_BETWEEN_A_LYMPHOID_AND_A_NON_LYMPHOID_CELL	24	0.631714	1.83635	0.00179856	0.0457169	0.467	1895	tags=50%, list=13%, signal=58%

## Sheet: GO-adipose
NAME	SIZE	ES	NES	NOM p-val	FDR q-val	FWER p-val	RANK AT MAX	LEADING EDGE
GO_CELLULAR_RESPIRATION	103	-0.676277	-2.57203	0	0	0	3766	tags=70%, list=21%, signal=88%
GO_ELECTRON_TRANSPORT_CHAIN	63	-0.698507	-2.4312	0	0	0	3238	tags=70%, list=18%, signal=85%
GO_ENERGY_DERIVATION_BY_OXIDATION_OF_ORGANIC_COMPOUNDS	162	-0.60277	-2.42405	0	0	0	3766	tags=57%, list=21%, signal=72%
GO_OXIDATIVE_PHOSPHORYLATION	50	-0.741458	-2.40808	0	0	0	3029	tags=74%, list=17%, signal=89%
GO_MITOCHONDRIAL_RESPIRATORY_CHAIN_COMPLEX_ASSEMBLY	59	-0.700502	-2.38135	0	0	0	4131	tags=76%, list=23%, signal=99%
GO_MITOCHONDRIAL_TRANSLATION	101	-0.62592	-2.36538	0	0	0	4987	tags=70%, list=28%, signal=97%
GO_MITOCHONDRIAL_RESPIRATORY_CHAIN_COMPLEX_I_BIOGENESIS	50	-0.714038	-2.3407	0	0	0	3143	tags=74%, list=17%, signal=89%
GO_GENERATION_OF_PRECURSOR_METABOLITES_AND_ENERGY	213	-0.554708	-2.32994	0	0	0	3710	tags=53%, list=21%, signal=66%
GO_AEROBIC_RESPIRATION	38	-0.741299	-2.32488	0	0	0	3685	tags=82%, list=20%, signal=102%
GO_BRANCHED_CHAIN_AMINO_ACID_METABOLIC_PROCESS	22	-0.81301	-2.30323	0	0	0	2447	tags=82%, list=14%, signal=95%
GO_TRANSLATIONAL_TERMINATION	89	-0.624511	-2.29971	0	0	0	4987	tags=72%, list=28%, signal=99%
GO_GLYOXYLATE_METABOLIC_PROCESS	24	-0.779268	-2.2499	0	0.000204138	0.002	2114	tags=63%, list=12%, signal=71%
GO_THIOESTER_METABOLIC_PROCESS	64	-0.639948	-2.23215	0	0.000376299	0.004	2189	tags=55%, list=12%, signal=62%
GO_ACETYL_COA_METABOLIC_PROCESS	21	-0.797677	-2.22732	0	0.00034942	0.004	1345	tags=52%, list=7%, signal=57%
GO_MONOCARBOXYLIC_ACID_CATABOLIC_PROCESS	76	-0.614148	-2.21433	0	0.000649055	0.008	3556	tags=66%, list=20%, signal=82%
GO_CELLULAR_PROTEIN_COMPLEX_DISASSEMBLY	109	-0.581255	-2.20724	0	0.000608489	0.008	4987	tags=65%, list=28%, signal=89%
GO_FATTY_ACID_CATABOLIC_PROCESS	64	-0.630703	-2.19346	0	0.00071429	0.01	3556	tags=72%, list=20%, signal=89%
GO_FATTY_ACID_METABOLIC_PROCESS	208	-0.528029	-2.19328	0	0.000674607	0.01	2246	tags=39%, list=12%, signal=44%
GO_TRICARBOXYLIC_ACID_METABOLIC_PROCESS	32	-0.716989	-2.1814	0	0.00115214	0.018	2447	tags=72%, list=14%, signal=83%
GO_ORGANIC_ACID_CATABOLIC_PROCESS	163	-0.549192	-2.1781	0	0.00109453	0.018	3339	tags=56%, list=18%, signal=68%
GO_MONOCARBOXYLIC_ACID_METABOLIC_PROCESS	341	-0.489131	-2.16	0	0.00132965	0.023	2246	tags=35%, list=12%, signal=40%
GO_COENZYME_METABOLIC_PROCESS	214	-0.520027	-2.15829	0	0.00132347	0.024	2194	tags=36%, list=12%, signal=40%
GO_TRANSLATIONAL_ELONGATION	105	-0.566358	-2.14748	0	0.00174713	0.032	4987	tags=68%, list=28%, signal=93%
GO_COFACTOR_METABOLIC_PROCESS	262	-0.504037	-2.14739	0	0.00167434	0.032	2194	tags=34%, list=12%, signal=38%
GO_MULTICELLULAR_ORGANISM_METABOLIC_PROCESS	66	-0.614773	-2.13474	0	0.00204236	0.041	1892	tags=42%, list=10%, signal=47%
GO_MULTICELLULAR_ORGANISMAL_MACROMOLECULE_METABOLIC_PROCESS	57	-0.624989	-2.13284	0	0.00210395	0.044	1892	tags=44%, list=10%, signal=49%
GO_OXIDOREDUCTION_COENZYME_METABOLIC_PROCESS	86	-0.579019	-2.12621	0	0.00238015	0.052	1914	tags=37%, list=11%, signal=41%
GO_FATTY_ACID_BETA_OXIDATION	49	-0.635672	-2.10474	0	0.00303143	0.068	3556	tags=78%, list=20%, signal=96%
GO_SMALL_MOLECULE_CATABOLIC_PROCESS	251	-0.495317	-2.1021	0	0.00309366	0.072	3286	tags=46%, list=18%, signal=55%
GO_COENZYME_BIOSYNTHETIC_PROCESS	103	-0.550014	-2.07194	0	0.00488196	0.113	2114	tags=38%, list=12%, signal=43%
GO_FATTY_ACID_BETA_OXIDATION_USING_ACYL_COA_DEHYDROGENASE	17	-0.789555	-2.0655	0	0.00542659	0.129	3238	tags=88%, list=18%, signal=107%
GO_REGULATION_OF_FATTY_ACID_METABOLIC_PROCESS	68	-0.589658	-2.06263	0	0.0054822	0.133	1358	tags=35%, list=8%, signal=38%
GO_COFACTOR_BIOSYNTHETIC_PROCESS	133	-0.528528	-2.06009	0	0.00550008	0.138	3180	tags=42%, list=18%, signal=51%
GO_LIPID_HOMEOSTASIS	83	-0.565744	-2.03998	0	0.00750321	0.19	2363	tags=42%, list=13%, signal=48%
GO_THIOESTER_BIOSYNTHETIC_PROCESS	43	-0.613554	-2.01692	0	0.0100731	0.259	1447	tags=47%, list=8%, signal=50%
GO_CELLULAR_LIPID_CATABOLIC_PROCESS	116	-0.52499	-1.99572	0	0.0135451	0.337	3339	tags=51%, list=18%, signal=62%
GO_MITOCHONDRION_ORGANIZATION	487	-0.435641	-1.97689	0	0.0176203	0.41	4509	tags=45%, list=25%, signal=59%
GO_SMALL_MOLECULE_BIOSYNTHETIC_PROCESS	338	-0.451924	-1.96418	0	0.0207328	0.464	2885	tags=38%, list=16%, signal=45%
GO_MACROMOLECULAR_COMPLEX_DISASSEMBLY	160	-0.489464	-1.95447	0	0.022953	0.508	5039	tags=55%, list=28%, signal=76%
GO_NEUTRAL_LIPID_BIOSYNTHETIC_PROCESS	24	-0.671351	-1.9535	0.00196078	0.0228035	0.513	2255	tags=46%, list=12%, signal=52%
GO_REGULATION_OF_TRIGLYCERIDE_BIOSYNTHETIC_PROCESS	17	-0.746175	-1.94944	0.00413223	0.023635	0.535	630	tags=35%, list=3%, signal=37%
GO_HYDROGEN_PEROXIDE_METABOLIC_PROCESS	16	-0.744287	-1.94906	0.0021692	0.023158	0.536	2387	tags=63%, list=13%, signal=72%
GO_REGULATION_OF_CARDIAC_MUSCLE_CELL_ACTION_POTENTIAL	16	-0.74057	-1.93677	0.00212766	0.0261139	0.593	1949	tags=50%, list=11%, signal=56%
GO_SULFUR_COMPOUND_METABOLIC_PROCESS	272	-0.45048	-1.93474	0	0.0263464	0.609	2550	tags=30%, list=14%, signal=35%
GO_PRIMARY_ALCOHOL_METABOLIC_PROCESS	31	-0.653722	-1.92997	0	0.0272088	0.631	1598	tags=42%, list=9%, signal=46%
GO_REGULATION_OF_CARDIAC_MUSCLE_CONTRACTION	52	-0.588202	-1.92897	0	0.0270941	0.637	2349	tags=33%, list=13%, signal=37%
GO_REGULATION_OF_COFACTOR_METABOLIC_PROCESS	41	-0.61053	-1.91804	0.00203666	0.0308461	0.689	1724	tags=34%, list=10%, signal=38%
GO_LIPID_OXIDATION	61	-0.560236	-1.91794	0.00414079	0.0302035	0.689	3556	tags=69%, list=20%, signal=85%
GO_CELLULAR_AMINO_ACID_CATABOLIC_PROCESS	88	-0.527783	-1.91504	0	0.0305465	0.696	2222	tags=45%, list=12%, signal=52%
GO_MONOSACCHARIDE_BIOSYNTHETIC_PROCESS	48	-0.574399	-1.91294	0	0.0306899	0.706	1724	tags=38%, list=10%, signal=41%
GO_NADP_METABOLIC_PROCESS	23	-0.686708	-1.90657	0.00208333	0.0328975	0.739	3656	tags=57%, list=20%, signal=71%
GO_CELLULAR_ALDEHYDE_METABOLIC_PROCESS	63	-0.542234	-1.90581	0	0.0324962	0.743	2704	tags=46%, list=15%, signal=54%
GO_ASPARTATE_FAMILY_AMINO_ACID_CATABOLIC_PROCESS	15	-0.725828	-1.90247	0	0.0332971	0.76	3012	tags=67%, list=17%, signal=80%
GO_NEUTRAL_LIPID_METABOLIC_PROCESS	59	-0.554351	-1.88743	0	0.0387262	0.83	1511	tags=36%, list=8%, signal=39%
GO_GLYCOSYL_COMPOUND_METABOLIC_PROCESS	247	-0.447452	-1.87959	0	0.0419619	0.851	3766	tags=42%, list=21%, signal=52%
GO_FATTY_ACYL_COA_METABOLIC_PROCESS	42	-0.584149	-1.87757	0.00208768	0.0422285	0.86	1792	tags=45%, list=10%, signal=50%
GO_NEGATIVE_REGULATION_OF_LYMPHOCYTE_APOPTOTIC_PROCESS	23	-0.646746	-1.86817	0.00642398	0.0461685	0.884	1668	tags=30%, list=9%, signal=33%
GO_LIPID_CATABOLIC_PROCESS	170	-0.459188	-1.86177	0	0.0490609	0.901	3339	tags=42%, list=18%, signal=51%
GO_HOMOLOGOUS_CHROMOSOME_SEGREGATION	25	0.687618	1.9926	0.00192308	0.0268972	0.126	2259	tags=40%, list=12%, signal=46%
GO_ACTIN_MYOSIN_FILAMENT_SLIDING	20	0.740367	1.99477	0	0.0339752	0.121	2410	tags=55%, list=13%, signal=63%
GO_SYNAPSIS	19	0.761476	2.06518	0	0.0225525	0.028	2942	tags=58%, list=16%, signal=69%

## Sheet: GO-liver
NAME	SIZE	ES	NES	NOM p-val	FDR q-val	FWER p-val	RANK AT MAX	LEADING EDGE
GO_CELLULAR_AMINO_ACID_CATABOLIC_PROCESS	93	-0.712128	-2.57637	0	0	0	2444	tags=60%, list=15%, signal=71%
GO_ORGANIC_ACID_CATABOLIC_PROCESS	166	-0.639018	-2.5361	0	0	0	2444	tags=49%, list=15%, signal=57%
GO_ALPHA_AMINO_ACID_CATABOLIC_PROCESS	77	-0.71934	-2.53467	0	0	0	2444	tags=61%, list=15%, signal=72%
GO_SMALL_MOLECULE_CATABOLIC_PROCESS	254	-0.588331	-2.41988	0	0	0	2446	tags=44%, list=15%, signal=51%
GO_STEROID_BIOSYNTHETIC_PROCESS	70	-0.6806	-2.34962	0	0	0	1297	tags=37%, list=8%, signal=40%
GO_STEROL_BIOSYNTHETIC_PROCESS	33	-0.770831	-2.32266	0	0	0	1241	tags=48%, list=8%, signal=52%
GO_SMALL_MOLECULE_BIOSYNTHETIC_PROCESS	328	-0.5292	-2.25573	0	0	0	2432	tags=36%, list=15%, signal=42%
GO_ALPHA_AMINO_ACID_METABOLIC_PROCESS	182	-0.561918	-2.23638	0	0	0	1922	tags=34%, list=12%, signal=38%
GO_ALCOHOL_BIOSYNTHETIC_PROCESS	81	-0.614635	-2.16957	0	0.000300427	0.003	2272	tags=41%, list=14%, signal=47%
GO_CATECHOLAMINE_METABOLIC_PROCESS	24	-0.773235	-2.16171	0	0.000270384	0.003	1086	tags=42%, list=7%, signal=45%
GO_ORGANIC_HYDROXY_COMPOUND_BIOSYNTHETIC_PROCESS	119	-0.579163	-2.15928	0	0.000245804	0.003	2165	tags=39%, list=14%, signal=45%
GO_THIOESTER_METABOLIC_PROCESS	65	-0.634853	-2.15753	0	0.000300561	0.004	2380	tags=51%, list=15%, signal=59%
GO_CELLULAR_AMINO_ACID_METABOLIC_PROCESS	278	-0.512108	-2.14711	0	0.000277441	0.004	2444	tags=33%, list=15%, signal=38%
GO_ANION_HOMEOSTASIS	31	-0.718674	-2.13995	0	0.000386107	0.006	1744	tags=39%, list=11%, signal=43%
GO_ORGANONITROGEN_COMPOUND_CATABOLIC_PROCESS	263	-0.507393	-2.10921	0	0.00107763	0.018	2617	tags=37%, list=16%, signal=43%
GO_AROMATIC_AMINO_ACID_FAMILY_METABOLIC_PROCESS	20	-0.783615	-2.10855	0	0.00101028	0.018	1677	tags=60%, list=11%, signal=67%
GO_CELLULAR_ALDEHYDE_METABOLIC_PROCESS	65	-0.610092	-2.10227	0	0.00100377	0.019	4325	tags=63%, list=27%, signal=86%
GO_DICARBOXYLIC_ACID_METABOLIC_PROCESS	78	-0.59129	-2.08437	0	0.00139891	0.028	2404	tags=45%, list=15%, signal=53%
GO_ACTIN_FILAMENT_BASED_MOVEMENT	63	-0.604935	-2.05873	0	0.00213192	0.043	2203	tags=38%, list=14%, signal=44%
GO_COENZYME_METABOLIC_PROCESS	213	-0.502345	-2.05036	0	0.00234228	0.049	2380	tags=34%, list=15%, signal=39%
GO_ACTIN_MYOSIN_FILAMENT_SLIDING	22	-0.746267	-2.04946	0	0.00240261	0.053	657	tags=50%, list=4%, signal=52%
GO_MONOCARBOXYLIC_ACID_BIOSYNTHETIC_PROCESS	111	-0.551085	-2.0476	0	0.0022934	0.053	2380	tags=35%, list=15%, signal=41%
GO_ACTIN_MEDIATED_CELL_CONTRACTION	46	-0.645296	-2.04758	0	0.00219368	0.053	1878	tags=43%, list=12%, signal=49%
GO_NADH_METABOLIC_PROCESS	31	-0.687191	-2.03524	0	0.00266758	0.068	2299	tags=58%, list=14%, signal=68%
GO_DOPAMINE_METABOLIC_PROCESS	16	-0.801587	-2.03028	0	0.00281109	0.074	1086	tags=50%, list=7%, signal=54%
GO_COFACTOR_METABOLIC_PROCESS	260	-0.486035	-2.02511	0	0.00287741	0.079	2380	tags=32%, list=15%, signal=37%
GO_NAD_METABOLIC_PROCESS	44	-0.631922	-2.02419	0	0.00277084	0.079	3581	tags=59%, list=22%, signal=76%
GO_ORGANIC_ACID_BIOSYNTHETIC_PROCESS	190	-0.50635	-2.02097	0	0.00283219	0.084	2405	tags=34%, list=15%, signal=40%
GO_2_OXOGLUTARATE_METABOLIC_PROCESS	17	-0.770198	-2.01414	0	0.00316864	0.097	2240	tags=65%, list=14%, signal=75%
GO_MONOCARBOXYLIC_ACID_METABOLIC_PROCESS	337	-0.477743	-2.01387	0	0.0030936	0.098	3275	tags=42%, list=21%, signal=52%
GO_ACETYL_COA_METABOLIC_PROCESS	22	-0.723463	-1.9923	0	0.00470431	0.15	1779	tags=64%, list=11%, signal=72%
GO_GLYOXYLATE_METABOLIC_PROCESS	28	-0.677759	-1.96216	0	0.00776078	0.234	3052	tags=64%, list=19%, signal=79%
GO_GLUTAMATE_METABOLIC_PROCESS	21	-0.708442	-1.94425	0.00185185	0.00995351	0.302	1922	tags=62%, list=12%, signal=70%
GO_NEUROTRANSMITTER_METABOLIC_PROCESS	15	-0.785011	-1.94036	0.0018622	0.0102729	0.318	1277	tags=40%, list=8%, signal=43%
GO_FATTY_ACID_METABOLIC_PROCESS	200	-0.483236	-1.93956	0	0.0100059	0.319	1937	tags=28%, list=12%, signal=31%
GO_MONOCARBOXYLIC_ACID_CATABOLIC_PROCESS	76	-0.555058	-1.93103	0	0.0111296	0.352	2442	tags=43%, list=15%, signal=51%
GO_GLUTAMINE_FAMILY_AMINO_ACID_METABOLIC_PROCESS	51	-0.593283	-1.92481	0	0.0117522	0.372	1517	tags=33%, list=10%, signal=37%
GO_ELECTRON_TRANSPORT_CHAIN	63	-0.568537	-1.91606	0	0.0129352	0.415	4937	tags=60%, list=31%, signal=87%
GO_GLUTAMINE_FAMILY_AMINO_ACID_CATABOLIC_PROCESS	18	-0.740052	-1.91267	0	0.0133201	0.431	2404	tags=50%, list=15%, signal=59%
GO_ALDITOL_METABOLIC_PROCESS	16	-0.73803	-1.91039	0.00189753	0.0134816	0.442	497	tags=19%, list=3%, signal=19%
GO_SULFUR_COMPOUND_METABOLIC_PROCESS	262	-0.457933	-1.89946	0	0.015016	0.499	2383	tags=31%, list=15%, signal=36%
GO_AROMATIC_AMINO_ACID_FAMILY_CATABOLIC_PROCESS	16	-0.751276	-1.89152	0	0.0163736	0.533	1677	tags=56%, list=11%, signal=63%
GO_FATTY_ACID_BIOSYNTHETIC_PROCESS	74	-0.539102	-1.87946	0	0.0190026	0.59	1896	tags=30%, list=12%, signal=34%
GO_CELLULAR_RESPONSE_TO_ALKALOID	21	-0.674271	-1.86435	0	0.0229693	0.667	2202	tags=52%, list=14%, signal=61%
GO_FATTY_ACID_BETA_OXIDATION_USING_ACYL_COA_DEHYDROGENASE	17	-0.717189	-1.85288	0.00352734	0.0268385	0.729	3695	tags=76%, list=23%, signal=99%
GO_OXIDATIVE_PHOSPHORYLATION	51	-0.560452	-1.83825	0	0.0327354	0.804	5119	tags=63%, list=32%, signal=92%
GO_ISOPRENOID_BIOSYNTHETIC_PROCESS	19	-0.691548	-1.83111	0	0.0348957	0.823	217	tags=26%, list=1%, signal=27%
GO_GLUTAMINE_FAMILY_AMINO_ACID_BIOSYNTHETIC_PROCESS	15	-0.715531	-1.82671	0.00180505	0.0361007	0.839	1517	tags=60%, list=10%, signal=66%
GO_MUSCLE_CONTRACTION	147	-0.474241	-1.82199	0	0.0377476	0.853	2361	tags=29%, list=15%, signal=33%
GO_INDOLE_CONTAINING_COMPOUND_METABOLIC_PROCESS	16	-0.71436	-1.81959	0.00357782	0.0381625	0.867	1281	tags=50%, list=8%, signal=54%
GO_NUCLEOPHAGY	16	-0.72314	-1.81613	0.00179533	0.0390379	0.878	2581	tags=50%, list=16%, signal=60%
GO_UNSATURATED_FATTY_ACID_BIOSYNTHETIC_PROCESS	32	-0.598911	-1.81183	0.00179533	0.0405693	0.895	1896	tags=31%, list=12%, signal=35%
GO_THIOESTER_BIOSYNTHETIC_PROCESS	41	-0.571547	-1.81099	0.0052356	0.040058	0.895	3645	tags=61%, list=23%, signal=79%
GO_REACTIVE_OXYGEN_SPECIES_METABOLIC_PROCESS	59	-0.544065	-1.80975	0	0.0397662	0.898	3216	tags=46%, list=20%, signal=57%
GO_PHENOL_CONTAINING_COMPOUND_BIOSYNTHETIC_PROCESS	19	-0.689703	-1.80808	0.00182482	0.0400234	0.902	1607	tags=42%, list=10%, signal=47%
GO_OXIDOREDUCTION_COENZYME_METABOLIC_PROCESS	86	-0.499769	-1.79297	0	0.0470586	0.943	3627	tags=49%, list=23%, signal=63%
GO_STRIATED_MUSCLE_CONTRACTION	59	-0.528735	-1.79253	0	0.0464217	0.943	2058	tags=34%, list=13%, signal=39%
GO_SKELETAL_MUSCLE_CONTRACTION	18	-0.678887	-1.7875	0.0034904	0.0485513	0.956	231	tags=28%, list=1%, signal=28%
GO_CELLULAR_AMINO_ACID_BIOSYNTHETIC_PROCESS	73	-0.509639	-1.78655	0	0.0483679	0.957	1691	tags=33%, list=11%, signal=37%
GO_ORGANIC_HYDROXY_COMPOUND_METABOLIC_PROCESS	328	-0.421395	-1.78623	0	0.0478626	0.957	2222	tags=27%, list=14%, signal=31%
GO_GLUCOSE_CATABOLIC_PROCESS	24	-0.642057	-1.78514	0.00564972	0.0475793	0.957	2299	tags=50%, list=14%, signal=58%
GO_PROTEIN_LOCALIZATION_TO_ENDOPLASMIC_RETICULUM	116	0.547158	2.13414	0	0.0166236	0.042	3547	tags=59%, list=22%, signal=75%
GO_NUCLEAR_TRANSCRIBED_MRNA_CATABOLIC_PROCESS_NONSENSE_MEDIATED_DECAY	115	0.547212	2.14185	0	0.02156	0.036	3599	tags=57%, list=23%, signal=74%
GO_ESTABLISHMENT_OF_PROTEIN_LOCALIZATION_TO_ENDOPLASMIC_RETICULUM	100	0.580238	2.21956	0	0.0102048	0.009	3547	tags=65%, list=22%, signal=83%

## Sheet: GO-muscle
NAME	SIZE	ES	NES	NOM p-val	FDR q-val	FWER p-val	RANK AT MAX	LEADING EDGE
GO_CELLULAR_RESPIRATION	104	-0.713507	-2.92653	0	0	0	2672	tags=72%, list=19%, signal=88%
GO_ELECTRON_TRANSPORT_CHAIN	63	-0.721782	-2.75877	0	0	0	2587	tags=75%, list=18%, signal=91%
GO_MITOCHONDRIAL_TRANSLATION	101	-0.67546	-2.72594	0	0	0	3290	tags=73%, list=23%, signal=95%
GO_CELLULAR_AMINO_ACID_CATABOLIC_PROCESS	78	-0.691318	-2.6797	0	0	0	2365	tags=60%, list=17%, signal=72%
GO_MITOCHONDRIAL_RESPIRATORY_CHAIN_COMPLEX_ASSEMBLY	59	-0.714008	-2.62272	0	0	0	2587	tags=68%, list=18%, signal=83%
GO_ORGANIC_ACID_CATABOLIC_PROCESS	146	-0.607181	-2.60065	0	0	0	2394	tags=54%, list=17%, signal=65%
GO_AEROBIC_RESPIRATION	38	-0.760826	-2.59292	0	0	0	2205	tags=74%, list=16%, signal=87%
GO_OXIDATIVE_PHOSPHORYLATION	51	-0.712843	-2.57602	0	0	0	3445	tags=84%, list=24%, signal=111%
GO_ENERGY_DERIVATION_BY_OXIDATION_OF_ORGANIC_COMPOUNDS	160	-0.577863	-2.56406	0	0	0	2516	tags=57%, list=18%, signal=68%
GO_MITOCHONDRIAL_RESPIRATORY_CHAIN_COMPLEX_I_BIOGENESIS	50	-0.720525	-2.55927	0	0	0	2587	tags=72%, list=18%, signal=88%
GO_ALPHA_AMINO_ACID_CATABOLIC_PROCESS	62	-0.67361	-2.54965	0	0	0	2365	tags=60%, list=17%, signal=71%
GO_SMALL_MOLECULE_CATABOLIC_PROCESS	226	-0.552519	-2.54825	0	0	0	2395	tags=46%, list=17%, signal=54%
GO_THIOESTER_METABOLIC_PROCESS	58	-0.701561	-2.5475	0	0	0	2400	tags=59%, list=17%, signal=70%
GO_TRANSLATIONAL_TERMINATION	89	-0.643519	-2.54308	0	0	0	3290	tags=71%, list=23%, signal=92%
GO_COFACTOR_BIOSYNTHETIC_PROCESS	125	-0.591508	-2.52129	0	0	0	2150	tags=45%, list=15%, signal=52%
GO_COFACTOR_METABOLIC_PROCESS	242	-0.542127	-2.49222	0	0	0	2654	tags=44%, list=19%, signal=53%
GO_FATTY_ACID_METABOLIC_PROCESS	191	-0.557116	-2.4711	0	0	0	2394	tags=43%, list=17%, signal=52%
GO_COENZYME_BIOSYNTHETIC_PROCESS	95	-0.614165	-2.46605	0	0	0	2150	tags=46%, list=15%, signal=54%
GO_TRANSLATIONAL_ELONGATION	105	-0.601425	-2.46547	0	0	0	3352	tags=65%, list=24%, signal=84%
GO_GENERATION_OF_PRECURSOR_METABOLITES_AND_ENERGY	203	-0.540905	-2.46286	0	0	0	2526	tags=50%, list=18%, signal=60%
GO_TRICARBOXYLIC_ACID_METABOLIC_PROCESS	31	-0.763533	-2.44862	0	0	0	2314	tags=77%, list=16%, signal=92%
GO_COENZYME_METABOLIC_PROCESS	197	-0.541949	-2.4212	0	0	0	2654	tags=44%, list=19%, signal=53%
GO_MONOCARBOXYLIC_ACID_METABOLIC_PROCESS	305	-0.517577	-2.41542	0	0	0	2394	tags=40%, list=17%, signal=48%
GO_CELLULAR_PROTEIN_COMPLEX_DISASSEMBLY	105	-0.586786	-2.40355	0	0	0	3290	tags=63%, list=23%, signal=81%
GO_BRANCHED_CHAIN_AMINO_ACID_METABOLIC_PROCESS	22	-0.806274	-2.38018	0	0	0	1625	tags=73%, list=12%, signal=82%
GO_THIOESTER_BIOSYNTHETIC_PROCESS	39	-0.701159	-2.37386	0	0	0	2127	tags=56%, list=15%, signal=66%
GO_NUCLEOSIDE_TRIPHOSPHATE_METABOLIC_PROCESS	139	-0.547195	-2.36426	0	0	0	2587	tags=46%, list=18%, signal=56%
GO_GLYOXYLATE_METABOLIC_PROCESS	22	-0.773057	-2.3408	0	0	0	2349	tags=73%, list=17%, signal=87%
GO_MITOCHONDRION_ORGANIZATION	472	-0.474234	-2.33685	0	0	0	3462	tags=48%, list=25%, signal=62%
GO_DICARBOXYLIC_ACID_METABOLIC_PROCESS	68	-0.601272	-2.32087	0	0	0	2416	tags=57%, list=17%, signal=69%
GO_PYRUVATE_METABOLIC_PROCESS	42	-0.666492	-2.26992	0	0.000119438	0.004	2014	tags=52%, list=14%, signal=61%
GO_CELLULAR_ALDEHYDE_METABOLIC_PROCESS	57	-0.611033	-2.26501	0	0.000143556	0.005	2937	tags=60%, list=21%, signal=75%
GO_FATTY_ACYL_COA_METABOLIC_PROCESS	38	-0.659972	-2.25659	0	0.000165966	0.006	972	tags=37%, list=7%, signal=39%
GO_OXIDOREDUCTION_COENZYME_METABOLIC_PROCESS	79	-0.572414	-2.22508	0	0.00026753	0.01	2654	tags=51%, list=19%, signal=62%
GO_ACETYL_COA_METABOLIC_PROCESS	18	-0.774023	-2.18094	0	0.000517151	0.02	2014	tags=72%, list=14%, signal=84%
GO_MONOCARBOXYLIC_ACID_CATABOLIC_PROCESS	70	-0.557044	-2.15744	0	0.000653871	0.025	2394	tags=56%, list=17%, signal=67%
GO_2_OXOGLUTARATE_METABOLIC_PROCESS	16	-0.768022	-2.14989	0	0.000660592	0.026	1660	tags=69%, list=12%, signal=78%
GO_FATTY_ACID_BIOSYNTHETIC_PROCESS	73	-0.548204	-2.1197	0	0.00107329	0.044	1953	tags=37%, list=14%, signal=43%
GO_LIPID_OXIDATION	55	-0.579031	-2.11766	0	0.0010914	0.046	2394	tags=55%, list=17%, signal=65%
GO_SMALL_MOLECULE_BIOSYNTHETIC_PROCESS	310	-0.44779	-2.11021	0	0.00131336	0.055	2080	tags=32%, list=15%, signal=36%
GO_NUCLEOSIDE_MONOPHOSPHATE_METABOLIC_PROCESS	153	-0.48654	-2.10371	0	0.00141288	0.061	2587	tags=41%, list=18%, signal=50%
GO_FATTY_ACID_CATABOLIC_PROCESS	59	-0.57695	-2.10331	0	0.00137924	0.061	2394	tags=54%, list=17%, signal=65%
GO_MACROMOLECULAR_COMPLEX_DISASSEMBLY	156	-0.48386	-2.08866	0	0.00155706	0.071	2458	tags=42%, list=17%, signal=50%
GO_CELLULAR_AMINO_ACID_METABOLIC_PROCESS	245	-0.445791	-2.08188	0	0.00164561	0.077	2366	tags=33%, list=17%, signal=39%
GO_ORGANONITROGEN_COMPOUND_CATABOLIC_PROCESS	239	-0.454486	-2.0765	0	0.00173079	0.082	2400	tags=37%, list=17%, signal=44%
GO_ORGANIC_ACID_BIOSYNTHETIC_PROCESS	174	-0.464488	-2.05225	0	0.00254044	0.125	2127	tags=33%, list=15%, signal=39%
GO_CELLULAR_KETONE_METABOLIC_PROCESS	33	-0.618245	-2.04758	0	0.00262214	0.132	2080	tags=42%, list=15%, signal=50%
GO_GLUTAMINE_FAMILY_AMINO_ACID_CATABOLIC_PROCESS	16	-0.755355	-2.04736	0	0.00258599	0.133	2365	tags=63%, list=17%, signal=75%
GO_MITOCHONDRIAL_RNA_METABOLIC_PROCESS	23	-0.658652	-2.0395	0.00230947	0.00292347	0.151	2812	tags=61%, list=20%, signal=76%
GO_FATTY_ACID_BETA_OXIDATION	44	-0.595164	-2.0393	0.00221239	0.002865	0.151	2394	tags=61%, list=17%, signal=74%
GO_MONOCARBOXYLIC_ACID_BIOSYNTHETIC_PROCESS	104	-0.499047	-2.03097	0	0.00315083	0.167	2127	tags=37%, list=15%, signal=43%
GO_MONOSACCHARIDE_BIOSYNTHETIC_PROCESS	46	-0.575673	-2.02754	0	0.00326413	0.175	2488	tags=52%, list=18%, signal=63%
GO_CELLULAR_LIPID_CATABOLIC_PROCESS	103	-0.495924	-2.01953	0	0.00365048	0.194	2400	tags=44%, list=17%, signal=52%
GO_NEUTRAL_LIPID_BIOSYNTHETIC_PROCESS	21	-0.698744	-2.01811	0	0.00363246	0.197	875	tags=38%, list=6%, signal=41%
GO_ASPARTATE_FAMILY_AMINO_ACID_METABOLIC_PROCESS	43	-0.569547	-2.01067	0	0.00397594	0.214	1714	tags=42%, list=12%, signal=48%
GO_ALPHA_AMINO_ACID_METABOLIC_PROCESS	156	-0.459105	-2.00707	0	0.0040191	0.219	1738	tags=29%, list=12%, signal=33%
GO_SULFUR_COMPOUND_METABOLIC_PROCESS	248	-0.434107	-1.99148	0	0.00493445	0.263	2336	tags=32%, list=17%, signal=38%
GO_PURINE_CONTAINING_COMPOUND_METABOLIC_PROCESS	257	-0.424406	-1.96522	0	0.00639087	0.336	2613	tags=37%, list=19%, signal=45%
GO_NADH_METABOLIC_PROCESS	29	-0.620174	-1.96272	0	0.00655842	0.348	2526	tags=52%, list=18%, signal=63%
GO_PHOSPHATIDIC_ACID_METABOLIC_PROCESS	20	-0.673418	-1.94434	0.00686499	0.00804628	0.411	2488	tags=45%, list=18%, signal=55%
GO_TETRAPYRROLE_METABOLIC_PROCESS	37	-0.576249	-1.93358	0.00226757	0.00915809	0.462	2888	tags=54%, list=20%, signal=68%
GO_KETONE_BIOSYNTHETIC_PROCESS	18	-0.689913	-1.92022	0	0.0107768	0.515	1933	tags=50%, list=14%, signal=58%
GO_NUCLEOBASE_CONTAINING_SMALL_MOLECULE_METABOLIC_PROCESS	354	-0.398615	-1.9107	0	0.0119966	0.56	2858	tags=37%, list=20%, signal=45%
GO_WATER_SOLUBLE_VITAMIN_METABOLIC_PROCESS	61	-0.514202	-1.90292	0	0.0128409	0.586	3007	tags=46%, list=21%, signal=58%
GO_REGULATION_OF_MITOCHONDRIAL_MEMBRANE_POTENTIAL	40	-0.555093	-1.89725	0	0.0135076	0.612	2332	tags=38%, list=17%, signal=45%
GO_FATTY_ACID_BETA_OXIDATION_USING_ACYL_COA_DEHYDROGENASE	16	-0.695344	-1.8879	0.00674157	0.0148772	0.65	2394	tags=63%, list=17%, signal=75%
GO_GLYCOSYL_COMPOUND_METABOLIC_PROCESS	229	-0.408369	-1.87925	0	0.0160855	0.693	2719	tags=37%, list=19%, signal=45%
GO_NAD_METABOLIC_PROCESS	39	-0.558913	-1.86909	0.00232558	0.0178611	0.743	2526	tags=49%, list=18%, signal=59%
GO_MITOCHONDRIAL_GENOME_MAINTENANCE	16	-0.68104	-1.84942	0.0021097	0.0222434	0.817	2661	tags=50%, list=19%, signal=62%
GO_PIGMENT_METABOLIC_PROCESS	40	-0.533837	-1.84362	0	0.0234477	0.835	2888	tags=50%, list=20%, signal=63%
GO_MITOCHONDRION_MORPHOGENESIS	19	-0.651938	-1.84302	0.00630252	0.0232066	0.836	3396	tags=63%, list=24%, signal=83%
GO_HORMONE_METABOLIC_PROCESS	70	-0.488461	-1.83848	0	0.0239383	0.856	3487	tags=51%, list=25%, signal=68%
GO_REGULATION_OF_SENSORY_PERCEPTION	15	-0.674865	-1.82821	0.0109649	0.0261631	0.884	1953	tags=53%, list=14%, signal=62%
GO_REGULATION_OF_FATTY_ACID_METABOLIC_PROCESS	64	-0.482808	-1.8152	0	0.0295519	0.917	1642	tags=34%, list=12%, signal=39%
GO_SULFUR_COMPOUND_BIOSYNTHETIC_PROCESS	145	-0.424162	-1.81274	0	0.029822	0.922	2181	tags=30%, list=15%, signal=35%
GO_REGULATION_OF_CARDIAC_MUSCLE_CELL_MEMBRANE_REPOLARIZATION	15	-0.675901	-1.80888	0.0151844	0.0306355	0.931	1348	tags=33%, list=10%, signal=37%
GO_GLUTATHIONE_METABOLIC_PROCESS	35	-0.54195	-1.80403	0	0.0317715	0.939	3494	tags=57%, list=25%, signal=76%
GO_COENZYME_A_METABOLIC_PROCESS	17	-0.640808	-1.80136	0.00669643	0.0323028	0.942	1254	tags=41%, list=9%, signal=45%
GO_PHOSPHOLIPID_CATABOLIC_PROCESS	18	-0.630318	-1.80013	0.00456621	0.0323509	0.943	4078	tags=72%, list=29%, signal=102%
GO_GLUTAMINE_FAMILY_AMINO_ACID_METABOLIC_PROCESS	41	-0.528259	-1.79466	0	0.0340532	0.954	2842	tags=44%, list=20%, signal=55%
GO_LIPID_HOMEOSTASIS	72	-0.464093	-1.79153	0.00238663	0.0347975	0.955	1554	tags=29%, list=11%, signal=33%
GO_ATP_GENERATION_FROM_ADP	26	-0.572576	-1.79003	0.00856531	0.0348485	0.957	1987	tags=38%, list=14%, signal=45%
GO_VITAMIN_METABOLIC_PROCESS	72	-0.465263	-1.78569	0	0.0360755	0.962	2255	tags=35%, list=16%, signal=41%
GO_REPLACEMENT_OSSIFICATION	20	-0.605619	-1.78466	0.004329	0.0360337	0.964	74	tags=15%, list=1%, signal=15%
GO_GLYCEROLIPID_CATABOLIC_PROCESS	22	-0.603022	-1.78323	0	0.0362059	0.964	2091	tags=50%, list=15%, signal=59%
GO_GLUCOSE_METABOLIC_PROCESS	92	-0.452459	-1.78055	0.00243309	0.036669	0.968	2574	tags=43%, list=18%, signal=53%
GO_UNSATURATED_FATTY_ACID_METABOLIC_PROCESS	53	-0.492867	-1.77272	0	0.038885	0.974	2795	tags=42%, list=20%, signal=52%
GO_MONOSACCHARIDE_METABOLIC_PROCESS	133	-0.415118	-1.77054	0	0.0393275	0.975	2848	tags=43%, list=20%, signal=53%
GO_ADP_METABOLIC_PROCESS	33	-0.551872	-1.76398	0	0.0412559	0.977	3099	tags=48%, list=22%, signal=62%
GO_HEXOSE_METABOLIC_PROCESS	118	-0.417121	-1.76185	0.0026455	0.0419505	0.98	2809	tags=42%, list=20%, signal=51%
GO_PIGMENT_BIOSYNTHETIC_PROCESS	34	-0.529009	-1.75201	0.00458716	0.0454291	0.984	2888	tags=50%, list=20%, signal=63%
GO_TETRAPYRROLE_BIOSYNTHETIC_PROCESS	22	-0.597011	-1.75095	0.00447427	0.0454943	0.986	2068	tags=55%, list=15%, signal=64%
GO_QUINONE_METABOLIC_PROCESS	16	-0.62686	-1.75016	0.0043956	0.0453543	0.987	3361	tags=69%, list=24%, signal=90%
GO_PRIMARY_ALCOHOL_METABOLIC_PROCESS	22	-0.581178	-1.74422	0.0113636	0.0477315	0.99	2395	tags=45%, list=17%, signal=55%
GO_REGULATION_OF_NUCLEOSIDE_METABOLIC_PROCESS	40	-0.515182	-1.74112	0	0.0485496	0.993	2531	tags=38%, list=18%, signal=46%
GO_LIPID_CATABOLIC_PROCESS	153	-0.400111	-1.73948	0	0.0487982	0.994	2445	tags=37%, list=17%, signal=44%
GO_SENSORY_PERCEPTION_OF_CHEMICAL_STIMULUS	20	0.719974	2.04059	0	0.01403	0.086	1905	tags=45%, list=14%, signal=52%
GO_TRANSLATIONAL_INITIATION	134	0.506559	2.04061	0	0.0163683	0.086	4413	tags=67%, list=31%, signal=97%
GO_PROTEIN_TARGETING_TO_MEMBRANE	144	0.517744	2.11243	0	0.00470848	0.022	3889	tags=59%, list=28%, signal=81%
GO_NUCLEAR_TRANSCRIBED_MRNA_CATABOLIC_PROCESS_NONSENSE_MEDIATED_DECAY	115	0.543138	2.15964	0	0.00214658	0.008	4736	tags=76%, list=34%, signal=113%
GO_MULTI_ORGANISM_METABOLIC_PROCESS	130	0.536525	2.16246	0	0.00286211	0.008	4762	tags=67%, list=34%, signal=100%
GO_PROTEIN_LOCALIZATION_TO_ENDOPLASMIC_RETICULUM	117	0.548552	2.1843	0	0.00215306	0.004	4736	tags=73%, list=34%, signal=109%
GO_ESTABLISHMENT_OF_PROTEIN_LOCALIZATION_TO_ENDOPLASMIC_RETICULUM	100	0.594738	2.29635	0	0	0	4736	tags=80%, list=34%, signal=120%
