# Supplementary material for: Hibernation induces widespread transcriptional remodeling in metabolic tissues of the grizzly bear
Source: Commun Biol. 2019 Sep 13;2:336. doi: 10.1038/s42003-019-0574-4 (PMC6744400; doi:10.1038/s42003-019-0574-4)
Supplement: Supplementary file 7 — Supplementary Data 5 [file 42003_2019_574_MOESM7_ESM.xlsx]

## Sheet: SupTable11-Summary
Supplementary Table 5. Gene ontology terms from intersection of all three tissues
Upregulated or Downregulated	Biological Process	Cellular Component	Molecular Function	Total
Up	137	27	9	173
Down	205	71	82	358

## Sheet: Up
GO ID	GO Name	GO Category	FDR	Number in Test	Number in Reference
GO:0010468	regulation of gene expression	BIOLOGICAL_PROCESS	9.89762e-11	84	6797
GO:0010467	gene expression	BIOLOGICAL_PROCESS	9.89762e-11	90	7730
GO:0090304	nucleic acid metabolic process	BIOLOGICAL_PROCESS	2.54525e-10	85	7097
GO:0016070	RNA metabolic process	BIOLOGICAL_PROCESS	1.28736e-09	80	6571
GO:0006139	nucleobase-containing compound metabolic process	BIOLOGICAL_PROCESS	2.03104e-09	87	7751
GO:0046483	heterocycle metabolic process	BIOLOGICAL_PROCESS	5.62168e-09	88	8055
GO:0006725	cellular aromatic compound metabolic process	BIOLOGICAL_PROCESS	7.16931e-09	88	8100
GO:1901360	organic cyclic compound metabolic process	BIOLOGICAL_PROCESS	1.38102e-08	89	8363
GO:0060255	regulation of macromolecule metabolic process	BIOLOGICAL_PROCESS	1.61465e-08	94	9260
GO:0034641	cellular nitrogen compound metabolic process	BIOLOGICAL_PROCESS	2.63824e-08	90	8640
GO:0019222	regulation of metabolic process	BIOLOGICAL_PROCESS	1.04905e-07	97	10106
GO:0051252	regulation of RNA metabolic process	BIOLOGICAL_PROCESS	8.37844e-07	68	5763
GO:0019219	regulation of nucleobase-containing compound metabolic process	BIOLOGICAL_PROCESS	1.16188e-06	70	6101
GO:0080090	regulation of primary metabolic process	BIOLOGICAL_PROCESS	5.35859e-06	88	9153
GO:0051171	regulation of nitrogen compound metabolic process	BIOLOGICAL_PROCESS	6.71987e-06	86	8855
GO:0043170	macromolecule metabolic process	BIOLOGICAL_PROCESS	8.11602e-06	102	11815
GO:2000112	regulation of cellular macromolecule biosynthetic process	BIOLOGICAL_PROCESS	4.29031e-05	66	6048
GO:0044271	cellular nitrogen compound biosynthetic process	BIOLOGICAL_PROCESS	4.29031e-05	72	6934
GO:0010556	regulation of macromolecule biosynthetic process	BIOLOGICAL_PROCESS	4.50422e-05	67	6210
GO:0044237	cellular metabolic process	BIOLOGICAL_PROCESS	7.74198e-05	107	13269
GO:0031323	regulation of cellular metabolic process	BIOLOGICAL_PROCESS	8.31486e-05	87	9482
GO:0034645	cellular macromolecule biosynthetic process	BIOLOGICAL_PROCESS	8.45971e-05	72	7068
GO:0010629	negative regulation of gene expression	BIOLOGICAL_PROCESS	9.04175e-05	48	3755
GO:0006807	nitrogen compound metabolic process	BIOLOGICAL_PROCESS	9.48426e-05	103	12489
GO:0009059	macromolecule biosynthetic process	BIOLOGICAL_PROCESS	9.48426e-05	73	7252
GO:0009889	regulation of biosynthetic process	BIOLOGICAL_PROCESS	0.000155733	68	6584
GO:0031326	regulation of cellular biosynthetic process	BIOLOGICAL_PROCESS	0.000161084	67	6449
GO:0010605	negative regulation of macromolecule metabolic process	BIOLOGICAL_PROCESS	0.000161084	60	5443
GO:0006366	transcription by RNA polymerase II	BIOLOGICAL_PROCESS	0.000176789	49	3987
GO:0044260	cellular macromolecule metabolic process	BIOLOGICAL_PROCESS	0.000177173	93	10718
GO:0016071	mRNA metabolic process	BIOLOGICAL_PROCESS	0.000196789	24	1214
GO:0016570	histone modification	BIOLOGICAL_PROCESS	0.000254461	24	1234
GO:0006325	chromatin organization	BIOLOGICAL_PROCESS	0.000254461	28	1621
GO:0009892	negative regulation of metabolic process	BIOLOGICAL_PROCESS	0.000282816	63	5975
GO:0016569	covalent chromatin modification	BIOLOGICAL_PROCESS	0.000311307	24	1252
GO:0071840	cellular component organization or biogenesis	BIOLOGICAL_PROCESS	0.000329026	90	10318
GO:0008152	metabolic process	BIOLOGICAL_PROCESS	0.000386578	108	13852
GO:0006996	organelle organization	BIOLOGICAL_PROCESS	0.000388872	66	6483
GO:0006614	SRP-dependent cotranslational protein targeting to membrane	BIOLOGICAL_PROCESS	0.000406668	7	80
GO:0051276	chromosome organization	BIOLOGICAL_PROCESS	0.000406668	34	2317
GO:0006351	transcription, DNA-templated	BIOLOGICAL_PROCESS	0.000406668	60	5631
GO:0044238	primary metabolic process	BIOLOGICAL_PROCESS	0.000455618	103	12856
GO:0097659	nucleic acid-templated transcription	BIOLOGICAL_PROCESS	0.000478329	60	5666
GO:0071704	organic substance metabolic process	BIOLOGICAL_PROCESS	0.000490339	105	13288
GO:0006613	cotranslational protein targeting to membrane	BIOLOGICAL_PROCESS	0.000499843	7	84
GO:0032774	RNA biosynthetic process	BIOLOGICAL_PROCESS	0.000513958	60	5685
GO:0031123	RNA 3'-end processing	BIOLOGICAL_PROCESS	0.000527373	9	170
GO:0006355	regulation of transcription, DNA-templated	BIOLOGICAL_PROCESS	0.000527373	58	5410
GO:1903506	regulation of nucleic acid-templated transcription	BIOLOGICAL_PROCESS	0.000725783	58	5464
GO:0006396	RNA processing	BIOLOGICAL_PROCESS	0.000727983	24	1340
GO:2001141	regulation of RNA biosynthetic process	BIOLOGICAL_PROCESS	0.000755077	58	5475
GO:0022613	ribonucleoprotein complex biogenesis	BIOLOGICAL_PROCESS	0.000808669	16	641
GO:0045047	protein targeting to ER	BIOLOGICAL_PROCESS	0.000896188	7	94
GO:0006357	regulation of transcription by RNA polymerase II	BIOLOGICAL_PROCESS	0.000971656	45	3772
GO:0044249	cellular biosynthetic process	BIOLOGICAL_PROCESS	0.000971656	78	8557
GO:1901576	organic substance biosynthetic process	BIOLOGICAL_PROCESS	0.000975854	78	8562
GO:0006402	mRNA catabolic process	BIOLOGICAL_PROCESS	0.00100316	14	503
GO:0009058	biosynthetic process	BIOLOGICAL_PROCESS	0.00131698	79	8787
GO:0072599	establishment of protein localization to endoplasmic reticulum	BIOLOGICAL_PROCESS	0.00146116	7	103
GO:0006259	DNA metabolic process	BIOLOGICAL_PROCESS	0.00162888	30	2050
GO:0006401	RNA catabolic process	BIOLOGICAL_PROCESS	0.0017943	14	533
GO:0042254	ribosome biogenesis	BIOLOGICAL_PROCESS	0.00190054	12	392
GO:0000469	cleavage involved in rRNA processing	BIOLOGICAL_PROCESS	0.00196433	4	17
GO:1903311	regulation of mRNA metabolic process	BIOLOGICAL_PROCESS	0.00230894	13	473
GO:0034654	nucleobase-containing compound biosynthetic process	BIOLOGICAL_PROCESS	0.00262338	61	6154
GO:0006612	protein targeting to membrane	BIOLOGICAL_PROCESS	0.00294513	10	280
GO:0051254	positive regulation of RNA metabolic process	BIOLOGICAL_PROCESS	0.00356025	39	3223
GO:0018130	heterocycle biosynthetic process	BIOLOGICAL_PROCESS	0.00377402	61	6234
GO:0010628	positive regulation of gene expression	BIOLOGICAL_PROCESS	0.00399714	44	3883
GO:0070972	protein localization to endoplasmic reticulum	BIOLOGICAL_PROCESS	0.00400469	8	176
GO:0006974	cellular response to DNA damage stimulus	BIOLOGICAL_PROCESS	0.00400469	29	2059
GO:0019438	aromatic compound biosynthetic process	BIOLOGICAL_PROCESS	0.00400469	61	6251
GO:0031125	rRNA 3'-end processing	BIOLOGICAL_PROCESS	0.00409126	3	6
GO:0009893	positive regulation of metabolic process	BIOLOGICAL_PROCESS	0.00443424	66	7026
GO:0000184	nuclear-transcribed mRNA catabolic process, nonsense-mediated decay	BIOLOGICAL_PROCESS	0.0044826	7	129
GO:1901362	organic cyclic compound biosynthetic process	BIOLOGICAL_PROCESS	0.00577069	62	6479
GO:0045935	positive regulation of nucleobase-containing compound metabolic process	BIOLOGICAL_PROCESS	0.00603971	41	3570
GO:0045893	positive regulation of transcription, DNA-templated	BIOLOGICAL_PROCESS	0.00693776	36	2961
GO:0010604	positive regulation of macromolecule metabolic process	BIOLOGICAL_PROCESS	0.00694672	62	6524
GO:0010557	positive regulation of macromolecule biosynthetic process	BIOLOGICAL_PROCESS	0.00694672	41	3596
GO:0044267	cellular protein metabolic process	BIOLOGICAL_PROCESS	0.00694672	72	8059
GO:0000479	endonucleolytic cleavage of tricistronic rRNA transcript (SSU-rRNA, 5.8S rRNA, LSU-rRNA)	BIOLOGICAL_PROCESS	0.00723411	3	8
GO:0000478	endonucleolytic cleavage involved in rRNA processing	BIOLOGICAL_PROCESS	0.00723411	3	8
GO:0000461	endonucleolytic cleavage to generate mature 3'-end of SSU-rRNA from (SSU-rRNA, 5.8S rRNA, LSU-rRNA)	BIOLOGICAL_PROCESS	0.00749163	2	0
GO:0000956	nuclear-transcribed mRNA catabolic process	BIOLOGICAL_PROCESS	0.00754242	9	257
GO:0042274	ribosomal small subunit biogenesis	BIOLOGICAL_PROCESS	0.00756599	5	57
GO:0031328	positive regulation of cellular biosynthetic process	BIOLOGICAL_PROCESS	0.00778652	42	3754
GO:0016043	cellular component organization	BIOLOGICAL_PROCESS	0.00914873	84	10109
GO:0033554	cellular response to stress	BIOLOGICAL_PROCESS	0.0102972	45	4201
GO:0006397	mRNA processing	BIOLOGICAL_PROCESS	0.0105616	15	738
GO:1903508	positive regulation of nucleic acid-templated transcription	BIOLOGICAL_PROCESS	0.0123638	36	3066
GO:1902680	positive regulation of RNA biosynthetic process	BIOLOGICAL_PROCESS	0.0123638	36	3067
GO:0034655	nucleobase-containing compound catabolic process	BIOLOGICAL_PROCESS	0.0123638	15	751
GO:0009891	positive regulation of biosynthetic process	BIOLOGICAL_PROCESS	0.0124179	42	3842
GO:0051173	positive regulation of nitrogen compound metabolic process	BIOLOGICAL_PROCESS	0.0127442	59	6229
GO:0031325	positive regulation of cellular metabolic process	BIOLOGICAL_PROCESS	0.0145942	61	6557
GO:0006364	rRNA processing	BIOLOGICAL_PROCESS	0.017286	8	227
GO:0000028	ribosomal small subunit assembly	BIOLOGICAL_PROCESS	0.0198261	3	13
GO:0048519	negative regulation of biological process	BIOLOGICAL_PROCESS	0.0213971	80	9657
GO:0051172	negative regulation of nitrogen compound metabolic process	BIOLOGICAL_PROCESS	0.0232801	49	4922
GO:0048522	positive regulation of cellular process	BIOLOGICAL_PROCESS	0.0232801	79	9513
GO:0016072	rRNA metabolic process	BIOLOGICAL_PROCESS	0.0235857	8	240
GO:0016579	protein deubiquitination	BIOLOGICAL_PROCESS	0.0242039	11	461
GO:0040029	regulation of gene expression, epigenetic	BIOLOGICAL_PROCESS	0.0242039	13	628
GO:0044265	cellular macromolecule catabolic process	BIOLOGICAL_PROCESS	0.0242039	27	2084
GO:0034612	response to tumor necrosis factor	BIOLOGICAL_PROCESS	0.0247398	12	545
GO:0006605	protein targeting	BIOLOGICAL_PROCESS	0.0262272	13	635
GO:0019538	protein metabolic process	BIOLOGICAL_PROCESS	0.0267865	74	8742
GO:0031124	mRNA 3'-end processing	BIOLOGICAL_PROCESS	0.0267929	6	128
GO:0044788	modulation by host of viral process	BIOLOGICAL_PROCESS	0.0277095	6	129
GO:0006403	RNA localization	BIOLOGICAL_PROCESS	0.0290069	9	320
GO:0009057	macromolecule catabolic process	BIOLOGICAL_PROCESS	0.029581	31	2600
GO:0000466	maturation of 5.8S rRNA from tricistronic rRNA transcript (SSU-rRNA, 5.8S rRNA, LSU-rRNA)	BIOLOGICAL_PROCESS	0.0299878	3	16
GO:0070646	protein modification by small protein removal	BIOLOGICAL_PROCESS	0.0306876	11	478
GO:0044827	modulation by host of viral genome replication	BIOLOGICAL_PROCESS	0.0309056	4	44
GO:0044270	cellular nitrogen compound catabolic process	BIOLOGICAL_PROCESS	0.0312057	15	835
GO:0043902	positive regulation of multi-organism process	BIOLOGICAL_PROCESS	0.0320683	20	1344
GO:0030261	chromosome condensation	BIOLOGICAL_PROCESS	0.0328423	4	45
GO:0050789	regulation of biological process	BIOLOGICAL_PROCESS	0.033409	107	14748
GO:0006412	translation	BIOLOGICAL_PROCESS	0.0342825	17	1041
GO:0048518	positive regulation of biological process	BIOLOGICAL_PROCESS	0.0343144	84	10485
GO:0046700	heterocycle catabolic process	BIOLOGICAL_PROCESS	0.034465	15	846
GO:0048524	positive regulation of viral process	BIOLOGICAL_PROCESS	0.0365066	9	334
GO:0000375	RNA splicing, via transesterification reactions	BIOLOGICAL_PROCESS	0.0372748	11	493
GO:0032268	regulation of cellular protein metabolic process	BIOLOGICAL_PROCESS	0.0379393	53	5626
GO:0070059	intrinsic apoptotic signaling pathway in response to endoplasmic reticulum stress	BIOLOGICAL_PROCESS	0.0381662	6	140
GO:0044085	cellular component biogenesis	BIOLOGICAL_PROCESS	0.0381701	57	6217
GO:0018205	peptidyl-lysine modification	BIOLOGICAL_PROCESS	0.0385722	16	956
GO:0051851	modification by host of symbiont morphology or physiology	BIOLOGICAL_PROCESS	0.0399344	8	268
GO:0006281	DNA repair	BIOLOGICAL_PROCESS	0.0399344	18	1163
GO:0019439	aromatic compound catabolic process	BIOLOGICAL_PROCESS	0.0401661	15	863
GO:1903265	positive regulation of tumor necrosis factor-mediated signaling pathway	BIOLOGICAL_PROCESS	0.0471878	3	20
GO:0000460	maturation of 5.8S rRNA	BIOLOGICAL_PROCESS	0.0471878	3	20
GO:0045934	negative regulation of nucleobase-containing compound metabolic process	BIOLOGICAL_PROCESS	0.0471878	34	3071
GO:1905435	regulation of histone H3-K4 trimethylation	BIOLOGICAL_PROCESS	0.0473382	2	3
GO:1905437	positive regulation of histone H3-K4 trimethylation	BIOLOGICAL_PROCESS	0.0473382	2	3
GO:0051098	regulation of binding	BIOLOGICAL_PROCESS	0.0474943	20	1399
GO:0031981	nuclear lumen	CELLULAR_COMPONENT	1.28736e-09	84	7181
GO:0005654	nucleoplasm	CELLULAR_COMPONENT	1.37494e-09	78	6303
GO:0044428	nuclear part	CELLULAR_COMPONENT	7.01124e-08	84	7787
GO:0005634	nucleus	CELLULAR_COMPONENT	7.88154e-08	84	7812
GO:0031974	membrane-enclosed lumen	CELLULAR_COMPONENT	1.33171e-07	89	8743
GO:0070013	intracellular organelle lumen	CELLULAR_COMPONENT	1.33171e-07	89	8743
GO:0043233	organelle lumen	CELLULAR_COMPONENT	1.33171e-07	89	8743
GO:0043228	non-membrane-bounded organelle	CELLULAR_COMPONENT	6.612e-07	80	7510
GO:0043232	intracellular non-membrane-bounded organelle	CELLULAR_COMPONENT	6.612e-07	80	7509
GO:0044451	nucleoplasm part	CELLULAR_COMPONENT	5.0981e-05	41	2838
GO:0005730	nucleolus	CELLULAR_COMPONENT	9.92827e-05	36	2362
GO:0043231	intracellular membrane-bounded organelle	CELLULAR_COMPONENT	0.000329026	97	11598
GO:0044446	intracellular organelle part	CELLULAR_COMPONENT	0.000406668	104	13035
GO:1902494	catalytic complex	CELLULAR_COMPONENT	0.000456487	34	2335
GO:0044422	organelle part	CELLULAR_COMPONENT	0.00162888	104	13358
GO:0032991	protein-containing complex	CELLULAR_COMPONENT	0.00183179	74	8057
GO:0016604	nuclear body	CELLULAR_COMPONENT	0.00214503	32	2312
GO:0005694	chromosome	CELLULAR_COMPONENT	0.00275173	30	2117
GO:0043229	intracellular organelle	CELLULAR_COMPONENT	0.00294513	107	14118
GO:0000785	chromatin	CELLULAR_COMPONENT	0.00311336	21	1186
GO:0044424	intracellular part	CELLULAR_COMPONENT	0.00377402	113	15508
GO:0005622	intracellular	CELLULAR_COMPONENT	0.00400469	113	15526
GO:1990234	transferase complex	CELLULAR_COMPONENT	0.00754242	23	1485
GO:0043226	organelle	CELLULAR_COMPONENT	0.011508	107	14458
GO:0044427	chromosomal part	CELLULAR_COMPONENT	0.01363	26	1888
GO:0043227	membrane-bounded organelle	CELLULAR_COMPONENT	0.0174061	100	13168
GO:0005829	cytosol	CELLULAR_COMPONENT	0.0244776	66	7451
GO:0003676	nucleic acid binding	MOLECULAR_FUNCTION	9.41696e-07	56	4181
GO:1901363	heterocyclic compound binding	MOLECULAR_FUNCTION	8.69117e-06	70	6393
GO:0097159	organic cyclic compound binding	MOLECULAR_FUNCTION	4.50422e-05	70	6651
GO:0003677	DNA binding	MOLECULAR_FUNCTION	0.000386578	39	2876
GO:0003682	chromatin binding	MOLECULAR_FUNCTION	0.00885043	20	1195
GO:0003723	RNA binding	MOLECULAR_FUNCTION	0.0123638	21	1331
GO:0003700	DNA-binding transcription factor activity	MOLECULAR_FUNCTION	0.0183016	25	1813
GO:0005174	CD40 receptor binding	MOLECULAR_FUNCTION	0.0187964	2	1
GO:0140110	transcription regulator activity	MOLECULAR_FUNCTION	0.0236568	31	2557

## Sheet: Down
GO ID	GO Name	GO Category	FDR	Nr Test	Nr Reference
GO:0055114	oxidation-reduction process	BIOLOGICAL_PROCESS	2.70756e-49	105	1135
GO:0006091	generation of precursor metabolites and energy	BIOLOGICAL_PROCESS	6.16558e-33	72	749
GO:0019752	carboxylic acid metabolic process	BIOLOGICAL_PROCESS	2.54762e-30	90	1375
GO:0044281	small molecule metabolic process	BIOLOGICAL_PROCESS	4.2081e-30	127	2817
GO:0043436	oxoacid metabolic process	BIOLOGICAL_PROCESS	9.38731e-29	92	1520
GO:0006082	organic acid metabolic process	BIOLOGICAL_PROCESS	1.56217e-28	93	1567
GO:0022900	electron transport chain	BIOLOGICAL_PROCESS	5.69024e-28	39	182
GO:0051186	cofactor metabolic process	BIOLOGICAL_PROCESS	9.98592e-27	61	659
GO:0045333	cellular respiration	BIOLOGICAL_PROCESS	2.62257e-26	39	206
GO:0006119	oxidative phosphorylation	BIOLOGICAL_PROCESS	5.72929e-24	34	162
GO:0009063	cellular amino acid catabolic process	BIOLOGICAL_PROCESS	2.27529e-23	32	141
GO:0006520	cellular amino acid metabolic process	BIOLOGICAL_PROCESS	7.98888e-21	43	390
GO:0042775	mitochondrial ATP synthesis coupled electron transport	BIOLOGICAL_PROCESS	4.50085e-19	25	97
GO:0042773	ATP synthesis coupled electron transport	BIOLOGICAL_PROCESS	5.28136e-19	25	98
GO:0015980	energy derivation by oxidation of organic compounds	BIOLOGICAL_PROCESS	5.28136e-19	41	392
GO:0022904	respiratory electron transport chain	BIOLOGICAL_PROCESS	1.05969e-18	26	115
GO:0046034	ATP metabolic process	BIOLOGICAL_PROCESS	6.70647e-18	40	399
GO:0016054	organic acid catabolic process	BIOLOGICAL_PROCESS	1.22829e-17	40	407
GO:0046395	carboxylic acid catabolic process	BIOLOGICAL_PROCESS	1.22829e-17	40	407
GO:0032787	monocarboxylic acid metabolic process	BIOLOGICAL_PROCESS	4.44863e-17	57	916
GO:0009081	branched-chain amino acid metabolic process	BIOLOGICAL_PROCESS	9.43436e-17	16	25
GO:0017144	drug metabolic process	BIOLOGICAL_PROCESS	1.3205e-16	59	1007
GO:1901605	alpha-amino acid metabolic process	BIOLOGICAL_PROCESS	1.64354e-16	33	278
GO:0009060	aerobic respiration	BIOLOGICAL_PROCESS	3.16155e-16	20	66
GO:0043648	dicarboxylic acid metabolic process	BIOLOGICAL_PROCESS	4.84878e-16	23	107
GO:0006732	coenzyme metabolic process	BIOLOGICAL_PROCESS	6.23766e-16	34	315
GO:0044282	small molecule catabolic process	BIOLOGICAL_PROCESS	1.5786e-15	45	615
GO:0009083	branched-chain amino acid catabolic process	BIOLOGICAL_PROCESS	3.60959e-15	14	19
GO:1901606	alpha-amino acid catabolic process	BIOLOGICAL_PROCESS	4.85912e-15	23	121
GO:0006099	tricarboxylic acid cycle	BIOLOGICAL_PROCESS	1.04603e-13	13	19
GO:0006790	sulfur compound metabolic process	BIOLOGICAL_PROCESS	4.59079e-13	38	512
GO:0006120	mitochondrial electron transport, NADH to ubiquinone	BIOLOGICAL_PROCESS	5.09846e-12	14	38
GO:0006637	acyl-CoA metabolic process	BIOLOGICAL_PROCESS	1.14335e-11	20	126
GO:0035383	thioester metabolic process	BIOLOGICAL_PROCESS	1.14335e-11	20	126
GO:0034032	purine nucleoside bisphosphate metabolic process	BIOLOGICAL_PROCESS	1.14335e-11	22	163
GO:0033875	ribonucleoside bisphosphate metabolic process	BIOLOGICAL_PROCESS	1.14335e-11	22	163
GO:0033865	nucleoside bisphosphate metabolic process	BIOLOGICAL_PROCESS	1.14335e-11	22	163
GO:0044237	cellular metabolic process	BIOLOGICAL_PROCESS	1.76612e-11	249	13127
GO:0032981	mitochondrial respiratory chain complex I assembly	BIOLOGICAL_PROCESS	3.12548e-11	15	57
GO:0010257	NADH dehydrogenase complex assembly	BIOLOGICAL_PROCESS	3.12548e-11	15	57
GO:0008152	metabolic process	BIOLOGICAL_PROCESS	9.01561e-11	254	13706
GO:0006103	2-oxoglutarate metabolic process	BIOLOGICAL_PROCESS	1.62651e-10	9	8
GO:0140053	mitochondrial gene expression	BIOLOGICAL_PROCESS	2.28139e-10	21	172
GO:0006631	fatty acid metabolic process	BIOLOGICAL_PROCESS	2.31098e-10	37	605
GO:0051188	cofactor biosynthetic process	BIOLOGICAL_PROCESS	3.76447e-10	25	270
GO:0070125	mitochondrial translational elongation	BIOLOGICAL_PROCESS	4.04788e-10	15	71
GO:0007005	mitochondrion organization	BIOLOGICAL_PROCESS	5.37849e-10	43	833
GO:0033108	mitochondrial respiratory chain complex assembly	BIOLOGICAL_PROCESS	6.10837e-10	16	89
GO:0032543	mitochondrial translation	BIOLOGICAL_PROCESS	1.29172e-09	18	130
GO:0009117	nucleotide metabolic process	BIOLOGICAL_PROCESS	1.38e-09	38	683
GO:0044255	cellular lipid metabolic process	BIOLOGICAL_PROCESS	1.78736e-09	61	1593
GO:0006753	nucleoside phosphate metabolic process	BIOLOGICAL_PROCESS	2.20765e-09	38	695
GO:0055086	nucleobase-containing small molecule metabolic process	BIOLOGICAL_PROCESS	3.80118e-09	40	780
GO:0019637	organophosphate metabolic process	BIOLOGICAL_PROCESS	6.35053e-09	57	1472
GO:0009150	purine ribonucleotide metabolic process	BIOLOGICAL_PROCESS	1.96033e-08	31	514
GO:0006629	lipid metabolic process	BIOLOGICAL_PROCESS	2.43173e-08	74	2316
GO:0006163	purine nucleotide metabolic process	BIOLOGICAL_PROCESS	3.86102e-08	32	563
GO:0009259	ribonucleotide metabolic process	BIOLOGICAL_PROCESS	3.86466e-08	31	530
GO:0006414	translational elongation	BIOLOGICAL_PROCESS	3.87137e-08	16	123
GO:0043603	cellular amide metabolic process	BIOLOGICAL_PROCESS	4.07479e-08	60	1687
GO:0019693	ribose phosphate metabolic process	BIOLOGICAL_PROCESS	5.00946e-08	31	537
GO:0019395	fatty acid oxidation	BIOLOGICAL_PROCESS	6.50504e-08	20	219
GO:0034440	lipid oxidation	BIOLOGICAL_PROCESS	8.04277e-08	20	222
GO:0044283	small molecule biosynthetic process	BIOLOGICAL_PROCESS	2.4047e-07	45	1113
GO:0072521	purine-containing compound metabolic process	BIOLOGICAL_PROCESS	2.73018e-07	32	616
GO:0009066	aspartate family amino acid metabolic process	BIOLOGICAL_PROCESS	2.73018e-07	11	52
GO:0070126	mitochondrial translational termination	BIOLOGICAL_PROCESS	4.57173e-07	12	71
GO:0044242	cellular lipid catabolic process	BIOLOGICAL_PROCESS	4.57173e-07	23	334
GO:0033539	fatty acid beta-oxidation using acyl-CoA dehydrogenase	BIOLOGICAL_PROCESS	6.49738e-07	6	5
GO:0072329	monocarboxylic acid catabolic process	BIOLOGICAL_PROCESS	8.91928e-07	19	233
GO:0006635	fatty acid beta-oxidation	BIOLOGICAL_PROCESS	1.20572e-06	16	162
GO:1901566	organonitrogen compound biosynthetic process	BIOLOGICAL_PROCESS	1.33783e-06	73	2504
GO:0006415	translational termination	BIOLOGICAL_PROCESS	1.82902e-06	12	82
GO:0006122	mitochondrial electron transport, ubiquinol to cytochrome c	BIOLOGICAL_PROCESS	2.23475e-06	6	7
GO:0006084	acetyl-CoA metabolic process	BIOLOGICAL_PROCESS	2.73631e-06	9	37
GO:0009108	coenzyme biosynthetic process	BIOLOGICAL_PROCESS	2.94542e-06	15	150
GO:0009152	purine ribonucleotide biosynthetic process	BIOLOGICAL_PROCESS	1.88582e-05	16	202
GO:0009165	nucleotide biosynthetic process	BIOLOGICAL_PROCESS	1.95206e-05	20	320
GO:0006839	mitochondrial transport	BIOLOGICAL_PROCESS	2.03339e-05	20	321
GO:0006085	acetyl-CoA biosynthetic process	BIOLOGICAL_PROCESS	2.11125e-05	7	22
GO:0006066	alcohol metabolic process	BIOLOGICAL_PROCESS	2.69508e-05	28	608
GO:0006081	cellular aldehyde metabolic process	BIOLOGICAL_PROCESS	2.74185e-05	13	132
GO:1901293	nucleoside phosphate biosynthetic process	BIOLOGICAL_PROCESS	2.75292e-05	20	329
GO:0009062	fatty acid catabolic process	BIOLOGICAL_PROCESS	2.76586e-05	16	210
GO:0016042	lipid catabolic process	BIOLOGICAL_PROCESS	2.79251e-05	25	501
GO:0016101	diterpenoid metabolic process	BIOLOGICAL_PROCESS	2.98358e-05	12	111
GO:0009260	ribonucleotide biosynthetic process	BIOLOGICAL_PROCESS	3.73327e-05	16	216
GO:1902600	proton transmembrane transport	BIOLOGICAL_PROCESS	3.73327e-05	14	162
GO:0015986	ATP synthesis coupled proton transport	BIOLOGICAL_PROCESS	4.87853e-05	6	15
GO:0015985	energy coupled proton transport, down electrochemical gradient	BIOLOGICAL_PROCESS	4.87853e-05	6	15
GO:0007007	inner mitochondrial membrane organization	BIOLOGICAL_PROCESS	4.90988e-05	8	40
GO:0046390	ribose phosphate biosynthetic process	BIOLOGICAL_PROCESS	5.09507e-05	16	222
GO:0006721	terpenoid metabolic process	BIOLOGICAL_PROCESS	5.18733e-05	13	142
GO:0042407	cristae formation	BIOLOGICAL_PROCESS	7.07511e-05	7	28
GO:0006164	purine nucleotide biosynthetic process	BIOLOGICAL_PROCESS	8.14795e-05	16	231
GO:0001523	retinoid metabolic process	BIOLOGICAL_PROCESS	8.22047e-05	11	101
GO:0009068	aspartate family amino acid catabolic process	BIOLOGICAL_PROCESS	0.000111108	6	18
GO:0072522	purine-containing compound biosynthetic process	BIOLOGICAL_PROCESS	0.000157944	16	244
GO:0090407	organophosphate biosynthetic process	BIOLOGICAL_PROCESS	0.000159214	31	797
GO:0006551	leucine metabolic process	BIOLOGICAL_PROCESS	0.000164243	4	3
GO:0033013	tetrapyrrole metabolic process	BIOLOGICAL_PROCESS	0.000164243	10	87
GO:0006105	succinate metabolic process	BIOLOGICAL_PROCESS	0.000164243	4	3
GO:0006720	isoprenoid metabolic process	BIOLOGICAL_PROCESS	0.000167642	13	160
GO:0006575	cellular modified amino acid metabolic process	BIOLOGICAL_PROCESS	0.000274621	17	289
GO:1901615	organic hydroxy compound metabolic process	BIOLOGICAL_PROCESS	0.000304637	34	957
GO:0006107	oxaloacetate metabolic process	BIOLOGICAL_PROCESS	0.000304637	4	4
GO:0042573	retinoic acid metabolic process	BIOLOGICAL_PROCESS	0.000315206	8	54
GO:0006106	fumarate metabolic process	BIOLOGICAL_PROCESS	0.000315206	3	0
GO:1901564	organonitrogen compound metabolic process	BIOLOGICAL_PROCESS	0.000484709	182	9790
GO:0006627	protein processing involved in protein targeting to mitochondrion	BIOLOGICAL_PROCESS	0.000517454	4	5
GO:0042737	drug catabolic process	BIOLOGICAL_PROCESS	0.00053508	13	181
GO:0035384	thioester biosynthetic process	BIOLOGICAL_PROCESS	0.000543021	8	59
GO:0071616	acyl-CoA biosynthetic process	BIOLOGICAL_PROCESS	0.000543021	8	59
GO:0006086	acetyl-CoA biosynthetic process from pyruvate	BIOLOGICAL_PROCESS	0.000600274	5	14
GO:0051791	medium-chain fatty acid metabolic process	BIOLOGICAL_PROCESS	0.000783917	5	15
GO:0006767	water-soluble vitamin metabolic process	BIOLOGICAL_PROCESS	0.000833631	10	108
GO:0006778	porphyrin-containing compound metabolic process	BIOLOGICAL_PROCESS	0.00104875	7	46
GO:0006121	mitochondrial electron transport, succinate to ubiquinone	BIOLOGICAL_PROCESS	0.00114913	3	1
GO:0019471	4-hydroxyproline metabolic process	BIOLOGICAL_PROCESS	0.00126664	5	17
GO:0033014	tetrapyrrole biosynthetic process	BIOLOGICAL_PROCESS	0.00155253	6	32
GO:0016053	organic acid biosynthetic process	BIOLOGICAL_PROCESS	0.00168234	22	527
GO:0046394	carboxylic acid biosynthetic process	BIOLOGICAL_PROCESS	0.00168234	22	527
GO:0030258	lipid modification	BIOLOGICAL_PROCESS	0.00169755	21	488
GO:1901135	carbohydrate derivative metabolic process	BIOLOGICAL_PROCESS	0.00181773	44	1533
GO:0006104	succinyl-CoA metabolic process	BIOLOGICAL_PROCESS	0.00257112	4	9
GO:0006552	leucine catabolic process	BIOLOGICAL_PROCESS	0.00259755	3	2
GO:0034308	primary alcohol metabolic process	BIOLOGICAL_PROCESS	0.00259755	12	183
GO:0034030	ribonucleoside bisphosphate biosynthetic process	BIOLOGICAL_PROCESS	0.00259755	8	76
GO:0034033	purine nucleoside bisphosphate biosynthetic process	BIOLOGICAL_PROCESS	0.00259755	8	76
GO:0061732	mitochondrial acetyl-CoA biosynthetic process from pyruvate	BIOLOGICAL_PROCESS	0.00259755	3	2
GO:0019470	4-hydroxyproline catabolic process	BIOLOGICAL_PROCESS	0.00259755	3	2
GO:0033866	nucleoside bisphosphate biosynthetic process	BIOLOGICAL_PROCESS	0.00259755	8	76
GO:0098754	detoxification	BIOLOGICAL_PROCESS	0.00275604	10	127
GO:0034982	mitochondrial protein processing	BIOLOGICAL_PROCESS	0.00275604	5	21
GO:0009145	purine nucleoside triphosphate biosynthetic process	BIOLOGICAL_PROCESS	0.00279858	8	77
GO:0001676	long-chain fatty acid metabolic process	BIOLOGICAL_PROCESS	0.0028753	11	156
GO:0071704	organic substance metabolic process	BIOLOGICAL_PROCESS	0.0028831	225	13168
GO:0042219	cellular modified amino acid catabolic process	BIOLOGICAL_PROCESS	0.00329075	5	22
GO:0006069	ethanol oxidation	BIOLOGICAL_PROCESS	0.00329756	4	10
GO:0043624	cellular protein complex disassembly	BIOLOGICAL_PROCESS	0.00354883	15	290
GO:0009064	glutamine family amino acid metabolic process	BIOLOGICAL_PROCESS	0.00386559	9	106
GO:0008610	lipid biosynthetic process	BIOLOGICAL_PROCESS	0.00399967	37	1244
GO:0043604	amide biosynthetic process	BIOLOGICAL_PROCESS	0.00405016	37	1245
GO:0042776	mitochondrial ATP synthesis coupled proton transport	BIOLOGICAL_PROCESS	0.00436135	4	11
GO:0006754	ATP biosynthetic process	BIOLOGICAL_PROCESS	0.00473749	7	61
GO:0009141	nucleoside triphosphate metabolic process	BIOLOGICAL_PROCESS	0.0047998	10	137
GO:0006768	biotin metabolic process	BIOLOGICAL_PROCESS	0.00480773	3	3
GO:0007006	mitochondrial membrane organization	BIOLOGICAL_PROCESS	0.00508932	12	199
GO:0009144	purine nucleoside triphosphate metabolic process	BIOLOGICAL_PROCESS	0.00519874	9	111
GO:0034754	cellular hormone metabolic process	BIOLOGICAL_PROCESS	0.0063709	14	272
GO:0009072	aromatic amino acid family metabolic process	BIOLOGICAL_PROCESS	0.0065746	6	44
GO:0016999	antibiotic metabolic process	BIOLOGICAL_PROCESS	0.00680608	12	206
GO:0044272	sulfur compound biosynthetic process	BIOLOGICAL_PROCESS	0.00696553	13	240
GO:0006626	protein targeting to mitochondrion	BIOLOGICAL_PROCESS	0.00711351	8	90
GO:0006067	ethanol metabolic process	BIOLOGICAL_PROCESS	0.00712893	5	27
GO:0006536	glutamate metabolic process	BIOLOGICAL_PROCESS	0.00796113	6	46
GO:0009142	nucleoside triphosphate biosynthetic process	BIOLOGICAL_PROCESS	0.00803231	8	92
GO:0006779	porphyrin-containing compound biosynthetic process	BIOLOGICAL_PROCESS	0.00812899	5	28
GO:1990542	mitochondrial transmembrane transport	BIOLOGICAL_PROCESS	0.00856228	9	120
GO:1990748	cellular detoxification	BIOLOGICAL_PROCESS	0.00856228	9	120
GO:0017001	antibiotic catabolic process	BIOLOGICAL_PROCESS	0.00887809	7	69
GO:0042180	cellular ketone metabolic process	BIOLOGICAL_PROCESS	0.00950209	20	519
GO:1901137	carbohydrate derivative biosynthetic process	BIOLOGICAL_PROCESS	0.0100236	27	829
GO:0009206	purine ribonucleoside triphosphate biosynthetic process	BIOLOGICAL_PROCESS	0.0112291	7	72
GO:1901568	fatty acid derivative metabolic process	BIOLOGICAL_PROCESS	0.0112341	13	254
GO:0006457	protein folding	BIOLOGICAL_PROCESS	0.0118415	14	292
GO:0006573	valine metabolic process	BIOLOGICAL_PROCESS	0.0118415	3	5
GO:0042168	heme metabolic process	BIOLOGICAL_PROCESS	0.0118415	5	31
GO:0006108	malate metabolic process	BIOLOGICAL_PROCESS	0.0118415	3	5
GO:1902652	secondary alcohol metabolic process	BIOLOGICAL_PROCESS	0.0122106	13	257
GO:0072594	establishment of protein localization to organelle	BIOLOGICAL_PROCESS	0.0125426	26	797
GO:0046185	aldehyde catabolic process	BIOLOGICAL_PROCESS	0.0126974	4	16
GO:0009205	purine ribonucleoside triphosphate metabolic process	BIOLOGICAL_PROCESS	0.0128541	8	100
GO:0044238	primary metabolic process	BIOLOGICAL_PROCESS	0.0139855	216	12743
GO:0006781	succinyl-CoA pathway	BIOLOGICAL_PROCESS	0.0148446	2	0
GO:0009074	aromatic amino acid family catabolic process	BIOLOGICAL_PROCESS	0.0148446	5	33
GO:0051187	cofactor catabolic process	BIOLOGICAL_PROCESS	0.0150392	8	103
GO:0044248	cellular catabolic process	BIOLOGICAL_PROCESS	0.0158246	84	3971
GO:0009201	ribonucleoside triphosphate biosynthetic process	BIOLOGICAL_PROCESS	0.0174839	7	79
GO:0110095	cellular detoxification of aldehyde	BIOLOGICAL_PROCESS	0.017746	4	18
GO:0110096	cellular response to aldehyde	BIOLOGICAL_PROCESS	0.017746	4	18
GO:0006749	glutathione metabolic process	BIOLOGICAL_PROCESS	0.0187309	6	56
GO:0009199	ribonucleoside triphosphate metabolic process	BIOLOGICAL_PROCESS	0.0187309	8	107
GO:1901575	organic substance catabolic process	BIOLOGICAL_PROCESS	0.0199412	77	3586
GO:0042574	retinal metabolic process	BIOLOGICAL_PROCESS	0.0229845	5	37
GO:0042445	hormone metabolic process	BIOLOGICAL_PROCESS	0.0282475	19	528
GO:1901565	organonitrogen compound catabolic process	BIOLOGICAL_PROCESS	0.0287994	55	2363
GO:1904851	positive regulation of establishment of protein localization to telomere	BIOLOGICAL_PROCESS	0.0304531	3	8
GO:0043649	dicarboxylic acid catabolic process	BIOLOGICAL_PROCESS	0.033405	4	22
GO:1901570	fatty acid derivative biosynthetic process	BIOLOGICAL_PROCESS	0.0349919	8	119
GO:0006793	phosphorus metabolic process	BIOLOGICAL_PROCESS	0.0385087	107	5508
GO:0006554	lysine catabolic process	BIOLOGICAL_PROCESS	0.0391101	3	9
GO:0046487	glyoxylate metabolic process	BIOLOGICAL_PROCESS	0.0391101	3	9
GO:0070203	regulation of establishment of protein localization to telomere	BIOLOGICAL_PROCESS	0.0391101	3	9
GO:0006780	uroporphyrinogen III biosynthetic process	BIOLOGICAL_PROCESS	0.039332	2	1
GO:1903850	regulation of cristae formation	BIOLOGICAL_PROCESS	0.039332	2	1
GO:1903852	positive regulation of cristae formation	BIOLOGICAL_PROCESS	0.039332	2	1
GO:0046502	uroporphyrinogen III metabolic process	BIOLOGICAL_PROCESS	0.039332	2	1
GO:0009056	catabolic process	BIOLOGICAL_PROCESS	0.0438333	90	4477
GO:0006796	phosphate-containing compound metabolic process	BIOLOGICAL_PROCESS	0.0440302	106	5471
GO:0008652	cellular amino acid biosynthetic process	BIOLOGICAL_PROCESS	0.0471768	7	96
GO:0032984	protein-containing complex disassembly	BIOLOGICAL_PROCESS	0.047646	19	556
GO:0006553	lysine metabolic process	BIOLOGICAL_PROCESS	0.0479117	3	10
GO:0009437	carnitine metabolic process	BIOLOGICAL_PROCESS	0.0479117	3	10
GO:0070202	regulation of establishment of protein localization to chromosome	BIOLOGICAL_PROCESS	0.0479117	3	10
GO:0005739	mitochondrion	CELLULAR_COMPONENT	1.28417e-89	153	1363
GO:0044429	mitochondrial part	CELLULAR_COMPONENT	5.89278e-89	152	1359
GO:0005759	mitochondrial matrix	CELLULAR_COMPONENT	7.79824e-67	95	533
GO:0005743	mitochondrial inner membrane	CELLULAR_COMPONENT	9.20309e-47	75	497
GO:0098798	mitochondrial protein complex	CELLULAR_COMPONENT	5.55602e-44	58	254
GO:0019866	organelle inner membrane	CELLULAR_COMPONENT	1.00927e-42	75	577
GO:0031966	mitochondrial membrane	CELLULAR_COMPONENT	4.07673e-42	86	847
GO:0005740	mitochondrial envelope	CELLULAR_COMPONENT	2.1896e-41	89	946
GO:0044455	mitochondrial membrane part	CELLULAR_COMPONENT	1.14376e-30	46	250
GO:0098800	inner mitochondrial membrane protein complex	CELLULAR_COMPONENT	8.20317e-30	36	121
GO:0070469	respirasome	CELLULAR_COMPONENT	9.50966e-28	30	75
GO:0098803	respiratory chain complex	CELLULAR_COMPONENT	8.0275e-27	28	63
GO:1990204	oxidoreductase complex	CELLULAR_COMPONENT	1.27419e-26	32	106
GO:0005746	mitochondrial respirasome	CELLULAR_COMPONENT	2.69906e-26	28	67
GO:0031975	envelope	CELLULAR_COMPONENT	1.04362e-21	97	2129
GO:0031967	organelle envelope	CELLULAR_COMPONENT	1.04362e-21	97	2129
GO:0044444	cytoplasmic part	CELLULAR_COMPONENT	2.04627e-17	254	12564
GO:0005737	cytoplasm	CELLULAR_COMPONENT	2.20497e-13	259	13693
GO:0005761	mitochondrial ribosome	CELLULAR_COMPONENT	2.65534e-13	18	72
GO:0000313	organellar ribosome	CELLULAR_COMPONENT	2.65534e-13	18	72
GO:0043231	intracellular membrane-bounded organelle	CELLULAR_COMPONENT	3.13307e-13	233	11462
GO:0070069	cytochrome complex	CELLULAR_COMPONENT	1.38648e-11	12	23
GO:0044391	ribosomal subunit	CELLULAR_COMPONENT	6.30491e-11	16	74
GO:0044446	intracellular organelle part	CELLULAR_COMPONENT	6.99813e-11	245	12894
GO:0005747	mitochondrial respiratory chain complex I	CELLULAR_COMPONENT	2.85302e-10	13	43
GO:0030964	NADH dehydrogenase complex	CELLULAR_COMPONENT	2.85302e-10	13	43
GO:0045271	respiratory chain complex I	CELLULAR_COMPONENT	2.85302e-10	13	43
GO:0044422	organelle part	CELLULAR_COMPONENT	3.76447e-10	247	13215
GO:0005840	ribosome	CELLULAR_COMPONENT	9.89012e-10	19	147
GO:0044424	intracellular part	CELLULAR_COMPONENT	3.72274e-09	268	15353
GO:0005622	intracellular	CELLULAR_COMPONENT	4.56904e-09	268	15371
GO:0043227	membrane-bounded organelle	CELLULAR_COMPONENT	1.34165e-08	241	13027
GO:0043229	intracellular organelle	CELLULAR_COMPONENT	1.41981e-08	252	13973
GO:0031090	organelle membrane	CELLULAR_COMPONENT	1.51297e-08	135	5620
GO:0005750	mitochondrial respiratory chain complex III	CELLULAR_COMPONENT	3.98939e-08	7	6
GO:0045275	respiratory chain complex III	CELLULAR_COMPONENT	3.98939e-08	7	6
GO:0005762	mitochondrial large ribosomal subunit	CELLULAR_COMPONENT	9.47261e-08	11	46
GO:0000315	organellar large ribosomal subunit	CELLULAR_COMPONENT	9.47261e-08	11	46
GO:0043226	organelle	CELLULAR_COMPONENT	2.03635e-07	253	14312
GO:0015934	large ribosomal subunit	CELLULAR_COMPONENT	3.81813e-07	11	54
GO:0045277	respiratory chain complex IV	CELLULAR_COMPONENT	2.80581e-06	7	15
GO:0005753	mitochondrial proton-transporting ATP synthase complex	CELLULAR_COMPONENT	2.11125e-05	7	22
GO:0045259	proton-transporting ATP synthase complex	CELLULAR_COMPONENT	2.69508e-05	7	23
GO:0031974	membrane-enclosed lumen	CELLULAR_COMPONENT	2.74185e-05	171	8661
GO:0070013	intracellular organelle lumen	CELLULAR_COMPONENT	2.74185e-05	171	8661
GO:0043233	organelle lumen	CELLULAR_COMPONENT	2.74185e-05	171	8661
GO:0045239	tricarboxylic acid cycle enzyme complex	CELLULAR_COMPONENT	2.76015e-05	6	13
GO:0005749	mitochondrial respiratory chain complex II, succinate dehydrogenase complex (ubiquinone)	CELLULAR_COMPONENT	2.76586e-05	4	1
GO:0045257	succinate dehydrogenase complex (ubiquinone)	CELLULAR_COMPONENT	2.76586e-05	4	1
GO:0045273	respiratory chain complex II	CELLULAR_COMPONENT	2.76586e-05	4	1
GO:0045283	fumarate reductase complex	CELLULAR_COMPONENT	2.76586e-05	4	1
GO:0045281	succinate dehydrogenase complex	CELLULAR_COMPONENT	2.76586e-05	4	1
GO:0005751	mitochondrial respiratory chain complex IV	CELLULAR_COMPONENT	0.000182995	5	10
GO:0005763	mitochondrial small ribosomal subunit	CELLULAR_COMPONENT	0.000220428	6	21
GO:0000314	organellar small ribosomal subunit	CELLULAR_COMPONENT	0.000220428	6	21
GO:0005782	peroxisomal matrix	CELLULAR_COMPONENT	0.000252925	8	52
GO:0031907	microbody lumen	CELLULAR_COMPONENT	0.000252925	8	52
GO:0015935	small ribosomal subunit	CELLULAR_COMPONENT	0.00027177	6	22
GO:0045254	pyruvate dehydrogenase complex	CELLULAR_COMPONENT	0.000304637	4	4
GO:0005777	peroxisome	CELLULAR_COMPONENT	0.00035026	16	263
GO:0042579	microbody	CELLULAR_COMPONENT	0.00035026	16	263
GO:0016469	proton-transporting two-sector ATPase complex	CELLULAR_COMPONENT	0.00104875	7	46
GO:0098796	membrane protein complex	CELLULAR_COMPONENT	0.00259755	50	1866
GO:0044439	peroxisomal part	CELLULAR_COMPONENT	0.00745583	10	146
GO:0044438	microbody part	CELLULAR_COMPONENT	0.00745583	10	146
GO:0005832	chaperonin-containing T-complex	CELLULAR_COMPONENT	0.0228693	3	7
GO:0042645	mitochondrial nucleoid	CELLULAR_COMPONENT	0.034383	5	41
GO:0009295	nucleoid	CELLULAR_COMPONENT	0.034383	5	41
GO:0101031	chaperone complex	CELLULAR_COMPONENT	0.0348732	6	64
GO:0030062	mitochondrial tricarboxylic acid cycle enzyme complex	CELLULAR_COMPONENT	0.039332	2	1
GO:0002169	3-methylcrotonyl-CoA carboxylase complex, mitochondrial	CELLULAR_COMPONENT	0.039332	2	1
GO:0016491	oxidoreductase activity	MOLECULAR_FUNCTION	1.06571e-47	90	797
GO:0048037	cofactor binding	MOLECULAR_FUNCTION	8.30351e-29	61	595
GO:0050662	coenzyme binding	MOLECULAR_FUNCTION	5.19387e-28	48	333
GO:0009055	electron transfer activity	MOLECULAR_FUNCTION	7.34189e-27	33	115
GO:0003824	catalytic activity	MOLECULAR_FUNCTION	1.83485e-21	191	7155
GO:0016651	oxidoreductase activity, acting on NAD(P)H	MOLECULAR_FUNCTION	3.98563e-16	25	136
GO:0016655	oxidoreductase activity, acting on NAD(P)H, quinone or similar compound as acceptor	MOLECULAR_FUNCTION	1.85932e-14	19	72
GO:0016627	oxidoreductase activity, acting on the CH-CH group of donors	MOLECULAR_FUNCTION	1.075e-12	17	66
GO:0050136	NADH dehydrogenase (quinone) activity	MOLECULAR_FUNCTION	3.47484e-10	12	33
GO:0008137	NADH dehydrogenase (ubiquinone) activity	MOLECULAR_FUNCTION	3.47484e-10	12	33
GO:0016903	oxidoreductase activity, acting on the aldehyde or oxo group of donors	MOLECULAR_FUNCTION	3.51505e-10	13	44
GO:0003954	NADH dehydrogenase activity	MOLECULAR_FUNCTION	5.72823e-10	12	35
GO:0016620	oxidoreductase activity, acting on the aldehyde or oxo group of donors, NAD or NADP as acceptor	MOLECULAR_FUNCTION	1.20328e-08	11	36
GO:0036094	small molecule binding	MOLECULAR_FUNCTION	1.26632e-08	92	3185
GO:0019842	vitamin binding	MOLECULAR_FUNCTION	3.62836e-08	18	164
GO:0050660	flavin adenine dinucleotide binding	MOLECULAR_FUNCTION	1.08002e-07	13	77
GO:0008483	transaminase activity	MOLECULAR_FUNCTION	1.98391e-07	8	16
GO:0051287	NAD binding	MOLECULAR_FUNCTION	2.31599e-07	12	66
GO:0051536	iron-sulfur cluster binding	MOLECULAR_FUNCTION	2.32703e-07	11	51
GO:0051540	metal cluster binding	MOLECULAR_FUNCTION	2.32703e-07	11	51
GO:0016769	transferase activity, transferring nitrogenous groups	MOLECULAR_FUNCTION	5.27523e-07	8	19
GO:0030170	pyridoxal phosphate binding	MOLECULAR_FUNCTION	1.14397e-06	10	46
GO:0070279	vitamin B6 binding	MOLECULAR_FUNCTION	1.14397e-06	10	46
GO:0016614	oxidoreductase activity, acting on CH-OH group of donors	MOLECULAR_FUNCTION	4.73502e-06	15	156
GO:0016681	oxidoreductase activity, acting on diphenols and related substances as donors, cytochrome as acceptor	MOLECULAR_FUNCTION	5.16157e-06	5	3
GO:0008121	ubiquinol-cytochrome-c reductase activity	MOLECULAR_FUNCTION	5.16157e-06	5	3
GO:0016853	isomerase activity	MOLECULAR_FUNCTION	5.41385e-06	16	183
GO:0000166	nucleotide binding	MOLECULAR_FUNCTION	5.41385e-06	71	2493
GO:1901265	nucleoside phosphate binding	MOLECULAR_FUNCTION	5.41385e-06	71	2493
GO:0003995	acyl-CoA dehydrogenase activity	MOLECULAR_FUNCTION	5.92811e-06	6	9
GO:0016616	oxidoreductase activity, acting on the CH-OH group of donors, NAD or NADP as acceptor	MOLECULAR_FUNCTION	9.84523e-06	14	142
GO:0004466	long-chain-acyl-CoA dehydrogenase activity	MOLECULAR_FUNCTION	2.11125e-05	5	5
GO:0016679	oxidoreductase activity, acting on diphenols and related substances as donors	MOLECULAR_FUNCTION	2.11125e-05	5	5
GO:0000104	succinate dehydrogenase activity	MOLECULAR_FUNCTION	2.76586e-05	4	1
GO:0008177	succinate dehydrogenase (ubiquinone) activity	MOLECULAR_FUNCTION	2.76586e-05	4	1
GO:0016675	oxidoreductase activity, acting on a heme group of donors	MOLECULAR_FUNCTION	3.09101e-05	7	24
GO:0043168	anion binding	MOLECULAR_FUNCTION	4.49803e-05	91	3743
GO:0016836	hydro-lyase activity	MOLECULAR_FUNCTION	4.83992e-05	9	56
GO:0004029	aldehyde dehydrogenase (NAD) activity	MOLECULAR_FUNCTION	6.48266e-05	6	16
GO:0016635	oxidoreductase activity, acting on the CH-CH group of donors, quinone or related compound as acceptor	MOLECULAR_FUNCTION	7.54134e-05	4	2
GO:0070991	medium-chain-acyl-CoA dehydrogenase activity	MOLECULAR_FUNCTION	0.000164243	4	3
GO:0004300	enoyl-CoA hydratase activity	MOLECULAR_FUNCTION	0.000164243	4	3
GO:0003960	NADPH:quinone reductase activity	MOLECULAR_FUNCTION	0.000164243	4	3
GO:0016829	lyase activity	MOLECULAR_FUNCTION	0.000204947	15	220
GO:0003735	structural constituent of ribosome	MOLECULAR_FUNCTION	0.000247793	12	140
GO:0004129	cytochrome-c oxidase activity	MOLECULAR_FUNCTION	0.000396845	6	24
GO:0015002	heme-copper terminal oxidase activity	MOLECULAR_FUNCTION	0.000396845	6	24
GO:0016676	oxidoreductase activity, acting on a heme group of donors, oxygen as acceptor	MOLECULAR_FUNCTION	0.000396845	6	24
GO:0016835	carbon-oxygen lyase activity	MOLECULAR_FUNCTION	0.000480285	9	78
GO:0050661	NADP binding	MOLECULAR_FUNCTION	0.000672912	8	61
GO:0016885	ligase activity, forming carbon-carbon bonds	MOLECULAR_FUNCTION	0.00126146	4	7
GO:0016667	oxidoreductase activity, acting on a sulfur group of donors	MOLECULAR_FUNCTION	0.00134268	8	68
GO:0051537	2 iron, 2 sulfur cluster binding	MOLECULAR_FUNCTION	0.00157898	5	18
GO:0016212	kynurenine-oxoglutarate transaminase activity	MOLECULAR_FUNCTION	0.00259755	3	2
GO:0036137	kynurenine aminotransferase activity	MOLECULAR_FUNCTION	0.00259755	3	2
GO:0034604	pyruvate dehydrogenase (NAD+) activity	MOLECULAR_FUNCTION	0.00259755	3	2
GO:0034603	pyruvate dehydrogenase [NAD(P)+] activity	MOLECULAR_FUNCTION	0.00259755	3	2
GO:0004738	pyruvate dehydrogenase activity	MOLECULAR_FUNCTION	0.00480773	3	3
GO:0008379	thioredoxin peroxidase activity	MOLECULAR_FUNCTION	0.00480773	3	3
GO:0016628	oxidoreductase activity, acting on the CH-CH group of donors, NAD or NADP as acceptor	MOLECULAR_FUNCTION	0.00525903	6	42
GO:0000062	fatty-acyl-CoA binding	MOLECULAR_FUNCTION	0.00624268	5	26
GO:0004030	aldehyde dehydrogenase [NAD(P)+] activity	MOLECULAR_FUNCTION	0.00705827	4	13
GO:0016421	CoA carboxylase activity	MOLECULAR_FUNCTION	0.00791155	3	4
GO:0015078	proton transmembrane transporter activity	MOLECULAR_FUNCTION	0.0112341	9	125
GO:0016874	ligase activity	MOLECULAR_FUNCTION	0.0118415	10	156
GO:0016671	oxidoreductase activity, acting on a sulfur group of donors, disulfide as acceptor	MOLECULAR_FUNCTION	0.0118415	3	5
GO:0051920	peroxiredoxin activity	MOLECULAR_FUNCTION	0.0118415	3	5
GO:0004333	fumarate hydratase activity	MOLECULAR_FUNCTION	0.0148446	2	0
GO:0050152	omega-amidase activity	MOLECULAR_FUNCTION	0.0148446	2	0
GO:0051539	4 iron, 4 sulfur cluster binding	MOLECULAR_FUNCTION	0.0148446	5	33
GO:0047536	2-aminoadipate transaminase activity	MOLECULAR_FUNCTION	0.0148446	2	0
GO:0008113	peptide-methionine (S)-S-oxide reductase activity	MOLECULAR_FUNCTION	0.0148446	2	0
GO:0048038	quinone binding	MOLECULAR_FUNCTION	0.0150133	4	17
GO:0004031	aldehyde oxidase activity	MOLECULAR_FUNCTION	0.0165378	3	6
GO:0016624	oxidoreductase activity, acting on the aldehyde or oxo group of donors, disulfide as acceptor	MOLECULAR_FUNCTION	0.0165378	3	6
GO:0016860	intramolecular oxidoreductase activity	MOLECULAR_FUNCTION	0.0282475	6	61
GO:0003857	3-hydroxyacyl-CoA dehydrogenase activity	MOLECULAR_FUNCTION	0.028849	4	21
GO:0016623	oxidoreductase activity, acting on the aldehyde or oxo group of donors, oxygen as acceptor	MOLECULAR_FUNCTION	0.0304531	3	8
GO:0004069	L-aspartate:2-oxoglutarate aminotransferase activity	MOLECULAR_FUNCTION	0.039332	2	1
GO:0004490	methylglutaconyl-CoA hydratase activity	MOLECULAR_FUNCTION	0.039332	2	1
GO:0004776	succinate-CoA ligase (GDP-forming) activity	MOLECULAR_FUNCTION	0.039332	2	1
GO:0004774	succinate-CoA ligase activity	MOLECULAR_FUNCTION	0.039332	2	1
