# Supplementary material for: Hibernation induces widespread transcriptional remodeling in metabolic tissues of the grizzly bear
Source: Commun Biol. 2019 Sep 13;2:336. doi: 10.1038/s42003-019-0574-4 (PMC6744400; doi:10.1038/s42003-019-0574-4)
Supplement: Supplementary file 8 — Supplementary Data 6 [file 42003_2019_574_MOESM8_ESM.xlsx]

## Sheet: SuppTable6-Summary
Supplementary Table 6. WGCNA tissue specific modules
Tissue	Number of Modules (excluding grey)
Adipose	23
Liver	13
Muscle	30

## Sheet: Adipose
geneName	geneSymbol	moduleColor
rna20468	RNF217	green
rna42422	LOC113242410	green
rna39418	PFAS	green
rna51700	ZFP92	green
rna24151	PRRC1	green
rna32191	ADGRD1	green
rna50112	MYRF	green
rna19033	SRC	green
rna43998	ZC3H4	green
rna37185	FZD3	green
rna50495	ADGRL1	green
rna36596	BLOC1S6	green
rna7976	HPS6	green
rna41500	CBX6	green
rna38445	SKI	green
rna4832	ZFP36L2	green
rna10068	SDC2	green
rna12905	NDC1	green
rna34854	AHDC1	green
rna34855	WASF2	green
rna39568	TRPV2	green
rna43737	MYOF	green
rna15398	DYRK2	green
rna7502	NDFIP2	green
rna47682	PKD1	green
rna47339	ATP8B2	green
rna51902	ZNF135	green
rna51895	LOC113248040	green
rna27204	ZNF710	green
rna26019	LOC113262917	green
rna37114	LOC113269910	green
rna40330	RCN2	green
rna43936	EMP3	green
rna8944	CRNDE	green
rna8945	IRX5	green
rna30736	TIMP1	green
rna31859	EVC	green
rna30473	HLF	green
rna4491	PPP3R1	green
rna22691	ANKRD33B	green
rna50313	GNAZ	green
rna13081	MAST2	green
rna8691	CBFA2T3	green
rna17134	LOC113257540	green
rna17124	LOC113257534	green
rna17128	HOXC12	green
rna6379	HOXD10	green
rna7832	LOXL4	green
rna12009	DHX36	green
rna16269	CACNA2D2	green
rna19004	LOC113258567	green
rna28214	CARMIL1	green
rna35953	DOC2B	green
rna54036	LOC113249736	green
rna44803	LOC113243849	green
rna48987	ADAMTSL4	green
rna46567	HSPB6	green
rna20055	VPS26A	green
rna15548	LRP1	green
rna4736	PPP1R21	green
rna28083	LOC113264312	green
rna25879	PRRX1	green
rna7193	KPNA3	green
rna21181	ZBTB44	green
rna34189	FSCN1	green
rna18390	LOC113258304	green
rna48125	ACOX3	green
rna24878	VEGFC	green
rna18198	CD9	green
rna21316	MSANTD2	green
rna43301	LRRC8E	green
rna7618	TM9SF2	green
rna15881	CRTC1	green
rna45103	LOC113244008	green
rna11205	PARD6G	green
rna15650	RAB5B	green
rna47435	S100A4	green
rna38610	ITPRIPL2	green
rna35313	FAM78B	green
rna31865	EVC2	green
rna2632	LOC113262408	green
rna41451	MRTFA	green
rna44184	KCNN4	green
rna187	ABCG1	green
rna19492	TAF4	green
rna3490	SDC1	green
rna42787	CD55	green
rna8310	BAG3	green
rna42786	LOC113242609	green
rna47976	AR	green
rna30864	G2E3	green
rna33886	UPK3B	green
rna41964	FAM98B	green
rna4405	PCBP1	green
rna23582	BICRAL	green
rna28420	CDYL	green
rna20997	PDE10A	green
rna23365	TRAM2	green
rna3145	DENND2A	green
rna42456	SRGAP2	green
rna42444	RASSF5	green
rna42447	LOC113242465	green
rna51792	LOC113247937	green
rna35887	ANKRD13B	green
rna1749	RAMP3	green
rna14926	CKAP4	green
rna14916	LOC113256039	green
rna24900	ING2	green
rna45894	LOC113244456	green
rna18108	CLSTN3	green
rna8360	ATE1	green
rna12006	RAP2B	green
rna50715	LRRC4B	green
rna46200	MXRA7	green
rna47175	LMNA	green
rna39312	LOC113271162	green
rna25580	KIAA1614	green
rna51106	FGD1	green
rna43075	TBXA2R	green
rna47837	LOC113245467	green
rna16447	IL17RD	green
rna22727	BASP1	green
rna10783	PSTPIP2	green
rna50061	EML3	green
rna11126	DIPK1C	green
rna40895	ARHGEF5	green
rna3650	EMILIN1	green
rna27108	MCTP2	green
rna11757	SLC35G2	green
rna5596	OBSL1	green
rna33811	ELN	green
rna20840	ZBTB2	green
rna30024	JUP	green
rna6977	SLC7A1	green
rna15861	SSBP4	green
rna39534	LOC113271239	green
rna43710	TNKS2	green
rna41907	CHST14	green
rna43715	CPEB3	green
rna12653	WLS	green
rna18062	PHC1	green
rna5225	TWIST2	green
rna36660	TRPM7	green
rna47399	NPR1	green
rna17761	LMNTD1	green
rna35367	BPNT1	green
rna23862	LOC113261967	green
rna5429	B3GNT7	green
rna24578	ZNF703	green
rna29346	SLC5A12	green
rna49208	LOC113246356	green
rna5864	CREB1	green
rna46618	CLIP3	green
rna32630	WSCD2	green
rna39260	DLG4	green
rna23488	SLC35B2	green
rna27331	IL16	green
rna54465	LOC113250233	green
rna54464	LOC113250232	green
rna50769	MYADM	green
rna6151	GLS	green
rna33493	ATXN2L	green
rna29235	CD44	green
rna33971	PCOLCE	green
rna31549	SPTAN1	green
rna19939	CCDC6	green
rna48374	OLFML1	green
rna27864	SFXN1	green
rna26804	GLI2	green
rna46601	LRFN3	green
rna50441	NFIX	green
rna21565	BACE1	green
rna4065	TTL	green
rna10436	MTCL1	green
rna48818	NYNRIN	green
rna48533	TBX1	green
rna50578	LOC113247256	green
rna37767	IRF2BPL	green
rna15505	DTX3	green
rna4894	TMEM131	green
rna44307	AXL	green
rna14971	NT5DC3	green
rna34868	SLC9A1	green
rna40630	LOC113241256	green
rna31453	STXBP1	green
rna2905	FLNC	green
rna43144	TICAM1	green
rna40277	CUNH15orf39	green
rna38637	ABCC1	green
rna41836	EHD4	green
rna51918	LOC113248011	green
rna3207	EPHB6	green
rna15895	HOMER3	green
rna33624	SRCAP	green
rna39884	ZBED1	green
rna221	LCA5L	green
rna24094	LOC113261641	green
rna14102	NR3C1	green
rna33652	SETD1A	green
rna33657	HSD3B7	green
rna22745	DROSHA	green
rna43042	TLE2	green
rna29765	FMNL1	green
rna30271	SP2	green
rna11418	ZBTB47	green
rna9623	ST3GAL1	green
rna5930	RAPH1	green
rna32036	SOD3	green
rna32037	CCDC149	green
rna40466	CELF2	green
rna21742	SLC35F2	green
rna21721	KDELC2	green
rna49478	LOC113246441	green
rna9193	ZDHHC1	green
rna19816	KCNK1	green
rna48406	STK33	green
rna24357	HNRNPA0	green
rna46341	CDR2L	green
rna11085	DSEL	green
rna30196	CACNB1	green
rna24942	CASP3	green
rna10329	ZFHX4	green
rna13974	ERCC8	green
rna25490	SERTAD4	green
rna5957	BMPR2	green
rna50367	DACT2	green
rna53298	SPIN4	green
rna7123	LOC113251281	green
rna13037	EFCAB14	green
rna44242	GRIK5	green
rna35718	LOC113268978	green
rna25452	CD34	green
rna47012	SLC35E4	green
rna34204	RADIL	green
rna4291	TET3	green
rna20378	SNCG	green
rna46139	SOCS3	green
rna2132	FZD1	green
rna21907	EPB41L4B	green
rna21288	FEZ1	green
rna31678	AIF1L	green
rna2018	RSBN1L	green
rna20702	HIVEP2	green
rna33026	HHIPL1	green
rna27425	CRABP1	green
rna31430	ANGPTL2	green
rna24789	KBTBD11	green
rna24800	ARHGEF10	green
rna2575	JAZF1	green
rna11171	LOC113253548	green
rna11175	KCNG2	green
rna17109	HOXC4	green
rna17114	HOXC6	green
rna17106	SMUG1	green
rna29899	TMEM106A	green
rna15966	LIMD1	green
rna31870	MSX1	green
rna28850	TSTD3	green
rna44471	CATSPERG	green
rna26440	PRDM8	green
rna31056	POLE2	green
rna37051	CEP78	green
rna11734	EPHB1	green
rna49131	LOC113246276	green
rna50044	LRRN4CL	green
rna45735	NOTCH2NLR	green
rna45736	NOTCH2	green
rna10699	MAPRE2	green
rna14157	LOC113255376	green
rna14158	LOC113255377	green
rna14152	DIAPH1	green
rna25239	TEC	green
rna1418	CHRD	green
rna4380	ADD2	green
rna11332	XYLB	green
rna36683	TMOD3	green
rna48728	EFS	green
rna33192	CATSPERB	green
rna28390	SLC22A23	green
rna28395	LOC113264406	green
rna48247	SPON2	green
rna3855	PRKD3	green
rna27951	DBN1	green
rna39482	GAS7	green
rna4346	LOC113244073	green
rna19871	GALNT2	green
rna35212	LOC113268655	green
rna4948	AFF3	green
rna46276	ITGB4	green
rna30808	KCND1	green
rna46865	KIAA1671	green
rna22634	IRX1	green
rna50914	IL11	green
rna9948	BAALC	green
rna14419	ANKRD50	green
rna32308	PITPNM2	green
rna23012	SYNCRIP	green
rna46892	MN1	green
rna867	BOC	green
rna11967	GPR171	green
rna52502	LOC113248449	green
rna10342	ELOC	green
rna42674	NAV1	green
rna39439	MYH10	green
rna51716	LOC113247886	green
rna21229	ST3GAL4	green
rna44990	KCNQ1	green
rna31713	NTNG2	green
rna28297	PPP1R18	green
rna43053	NFIC	green
rna53988	LOC113249687	green
rna50095	RAB3IL1	green
rna22313	B4GALT1	green
rna15179	LOC113256186	green
rna31507	DNM1	green
rna30887	HEATR5A	green
rna41689	IDS	green
rna41682	AFF2	green
rna51988	TMEM266	green
rna52442	LOC113248409	green
rna46032	SLC38A10	green
rna46028	BAHCC1	green
rna9151	CBFB	green
rna10241	WWP1	green
rna30109	MSL1	green
rna52777	LOC113248593	green
rna19429	BMP7	green
rna13780	POLK	green
rna36270	FAM168A	green
rna38063	ARHGEF10L	green
rna29420	CD300A	green
rna33145	PRIMA1	green
rna2932	STRIP2	green
rna50996	LOC113247479	green
rna53538	LOC113249270	green
rna29000	LOC113264918	green
rna27198	ANPEP	green
rna40100	CORO2B	green
rna17295	POU6F1	green
rna38853	GLIS2	green
rna16018	MYL3	green
rna3437	GREB1	green
rna14244	MCUB	green
rna33692	TGFB1I1	green
rna20121	UNC5B	green
rna34713	KHDRBS1	green
rna17172	PCBP2	green
rna17144	ATF7	green
rna23498	TMEM63B	green
rna50352	CUNH6orf120	green
rna9096	CDH11	green
rna19778	TBCE	green
rna50000	CHRM1	green
rna27025	CHSY1	green
rna31642	PRRX2	green
rna31643	PTGES	green
rna7579	FARP1	green
rna41171	PLXNB2	green
rna53769	LOC113249468	green
rna35479	CUEDC1	green
rna3074	CREB3L2	green
rna16994	PLXNA1	green
rna46979	LIF	green
rna11055	PHLPP1	green
rna16858	CAND2	green
rna34553	TEKT2	green
rna35228	OLFML2B	green
rna32580	PXN	green
rna38405	MEGF6	green
rna36336	ARRB1	green
rna36949	DAPK1	green
rna18667	LOC113258420	green
rna12586	LOC113254830	green
rna25124	UGDH	green
rna31467	ENG	green
rna31484	FAM102A	green
rna1543	ZMAT3	green
rna26317	PTPN13	green
rna27965	DOK3	green
rna6556	GALNT3	green
rna32442	PPTC7	green
rna39860	PRKX	green
rna49068	LOC113246261	green
rna3384	ADAM17	green
rna18639	EBF4	green
rna8872	ADCY7	green
rna37918	PSEN1	green
rna30240	PCGF2	green
rna11365	LOC113253800	green
rna53575	LOC113249305	green
rna53574	LOC113249306	green
rna33331	SDR42E2	green
rna21715	EXPH5	green
rna51465	LOC113247729	green
rna40201	CD276	green
rna48414	ST5	green
rna42435	SYT16	green
rna51828	MAGEH1	green
rna6768	EPC2	green
rna22658	ADCY2	green
rna41241	CELSR1	green
rna34433	MFSD2A	green
rna1734	PKD1L1	green
rna31262	PHF19	green
rna32372	MLXIP	green
rna43240	TRIP10	green
rna28718	MICAL1	green
rna5387	NGEF	green
rna37847	LTBP2	green
rna37848	LOC113270334	green
id386084	LOC113268197	green
rna25532	FLVCR1	green
rna21274	PATE2	green
rna6902	AMER2	green
rna3285	LOC113269270	green
rna8948	MMP2	green
rna36371	TSKU	green
rna36384	OMP	green
rna36380	CAPN5	green
rna13269	CTPS1	green
rna24093	LOC113261640	green
rna29772	HEXIM1	green
rna7222	FNDC3A	green
rna18664	SIRPA	green
rna17080	ZNF385A	green
rna37248	CDCA2	green
rna44487	SIPA1L3	green
rna6682	ACVR1	green
rna32487	DTX1	green
rna24533	FGFR1	green
rna27127	ST8SIA2	green
rna48344	DCHS1	green
rna8785	CUNH16orf74	green
rna46432	FAAP24	green
rna45749	TBX15	green
rna8802	LOC113251694	green
rna7012	B3GLCT	green
rna287	LOC113260550	green
rna34961	SELENON	green
rna34962	MAN1C1	green
rna34955	PAQR7	green
rna22414	LOC113260575	green
rna45306	LTBP3	green
rna31367	LOC113266392	green
rna1405	CUNH3orf70	green
rna1414	EPHB3	green
rna40368	PFKP	green
rna17736	FGFR1OP2	green
rna33218	CALM1	green
rna30820	PRAF2	green
rna16323	DUSP7	green
rna16314	PCBP4	green
rna37205	SCARA3	green
rna51840	UBQLN2	green
rna20284	ZMIZ1	green
rna47881	LOC113245524	green
rna36174	RHOG	green
rna41299	PRR5	green
rna53832	LOC113249538	green
rna34391	MCM4	green
rna30417	ABCC3	green
rna45619	MPP7	green
rna1798	AEBP1	green
rna1799	LOC113257996	green
rna46026	FSCN2	green
rna11966	MED12L	green
rna50446	TRMT1	royalblue
rna54195	LOC113249904	royalblue
rna48793	RABGGTA	royalblue
rna52423	LOC113248395	royalblue
rna37327	POLR3D	royalblue
rna38503	INTS11	royalblue
rna41502	DNAL4	royalblue
rna47745	LOC113245413	royalblue
rna29968	COASY	royalblue
rna42975	AP3D1	royalblue
rna19123	LOC113258282	royalblue
rna8707	PIEZO1	royalblue
rna47535	RHOT2	royalblue
rna19390	ZFP64	royalblue
rna51339	WDR97	royalblue
rna51324	MROH1	royalblue
rna42931	MBD3	royalblue
rna28210	LOC113264320	royalblue
rna32584	SIRT4	royalblue
rna35998	HIC1	royalblue
rna38431	PEX10	royalblue
rna43299	MAP2K7	royalblue
rna43118	SH3GL1	royalblue
rna43124	HDGFL2	royalblue
rna18621	UBOX5	royalblue
rna45443	RPS6KA4	royalblue
rna31802	RXRA	royalblue
rna16196	RNF123	royalblue
rna16202	GMPPB	royalblue
rna16927	IQSEC1	royalblue
rna42966	CSNK1G2	royalblue
rna51354	OPLAH	royalblue
rna53073	GATD1	royalblue
rna27172	POLG	royalblue
rna38499	CPTP	royalblue
rna46001	ARHGDIA	royalblue
rna39268	DVL2	royalblue
rna46935	GAS2L1	royalblue
rna33478	SH2B1	royalblue
rna32153	NOC4L	royalblue
rna32154	DDX51	royalblue
rna54197	LOC113249906	royalblue
rna48541	TXNRD2	royalblue
rna46091	GAA	royalblue
rna43415	LOC113242972	royalblue
rna43143	FEM1A	royalblue
rna29986	STAT5A	royalblue
rna52484	LOC113248433	royalblue
rna33631	PHKG2	royalblue
rna33638	RNF40	royalblue
rna20210	SEC24C	royalblue
rna7792	MMS19	royalblue
rna51679	PLXNB3	royalblue
rna18981	MYL9	royalblue
rna44772	ZNF76	royalblue
rna47678	TSC2	royalblue
rna43338	PNPLA6	royalblue
rna17392	MCRS1	royalblue
rna46438	LRP3	royalblue
rna46278	RECQL5	royalblue
rna39651	FLII	royalblue
rna32789	XRCC3	royalblue
rna48991	TARS2	royalblue
rna52764	LOC113248597	royalblue
rna42853	WDR18	royalblue
rna42847	ARID3A	royalblue
rna30701	RBM10	royalblue
rna20125	SLC29A3	royalblue
rna45977	RFNG	royalblue
rna23507	VEGFA	royalblue
rna44423	PAK4	royalblue
rna9244	PSKH1	royalblue
rna19237	NEURL2	royalblue
rna39618	LOC113271335	royalblue
rna53005	SIRT3	royalblue
rna52461	LOC113248437	royalblue
rna21458	NLRX1	royalblue
rna45908	TBCD	royalblue
rna39186	ZFP3	royalblue
rna23571	PEX6	royalblue
rna40487	DHTKD1	royalblue
rna43536	PRKCSH	royalblue
rna41236	GRAMD4	royalblue
rna47641	EME2	royalblue
rna16059	DHX30	royalblue
rna18655	SNRPB	royalblue
rna33961	GNB2	royalblue
rna5199	RNPEPL1	royalblue
rna51455	SNX8	royalblue
rna5138	ATG4B	royalblue
rna45308	SCYL1	royalblue
rna47595	GNPTG	royalblue
rna41424	ZC3H7B	royalblue
rna52849	LOC113248653	royalblue
rna44054	DMPK	royalblue
rna50957	EPN1	royalblue
rna1805	DBNL	royalblue
rna799	NECTIN3	red
rna2051	SEMA3A	red
rna2052	SEMA3D	red
rna11545	ZNF385D	red
rna17903	SMCO3	red
rna29699	ITGB3	red
rna29012	FAM180B	red
rna15210	RASSF9	red
rna41714	EIF3J	red
rna16178	RHOA	red
rna52783	LOC113248595	red
rna45656	TNMD	red
rna7013	LOC113251236	red
rna17780	BCAT1	red
rna36307	P4HA3	red
rna29444	SDK2	red
rna53248	RNASE10	red
rna12609	NEGR1	red
rna25177	SLC30A9	red
rna31347	ZBTB6	red
rna36624	FBN1	red
rna40300	SNX33	red
rna14719	CTSO	red
rna21362	VWA5A	red
rna6600	DPP4	red
rna17330	DIP2B	red
rna45057	MRGPRF	red
rna37107	SCRG1	red
rna42606	FMOD	red
rna5466	LOC113250369	red
rna24222	LOC113261708	red
rna22510	ZDHHC21	red
rna2271	C1GALT1	red
rna12760	EFCAB7	red
rna9799	COL14A1	red
rna25641	COLGALT2	red
rna25647	CUNH1orf21	red
rna4507	ETAA1	red
rna11389	CTNNB1	red
rna27775	SLIT3	red
rna53597	LOC113249318	red
rna7268	LOC113251342	red
rna42217	REPS2	red
rna16703	ARL8B	red
rna40585	AMMECR1	red
rna12493	SPATA1	red
rna25305	PDGFRA	red
rna4059	FBLN7	red
rna40098	ITGA11	red
rna35153	FAM43B	red
rna47128	CRABP2	red
rna29262	LOC113265056	red
rna51789	SYNDIG1	red
rna49760	LOC113246662	red
rna36838	VPS13C	red
rna43980	C5AR2	red
rna20670	NHSL1	red
rna40819	C1QL3	red
rna27624	SAP30L	red
rna52367	LOC113248368	red
rna46115	C1QTNF1	red
rna18392	RIN2	red
id158604	LOC113254898	red
rna24517	HTRA4	red
rna35993	RTN4RL1	red
rna22253	ENHO	red
rna28372	NQO2	red
rna33067	CUNH14orf132	red
rna10064	CPQ	red
rna40329	PSTPIP1	red
rna35327	AIDA	red
rna1560	NAALADL2	red
rna47548	FBXL16	red
rna12531	PTGFR	red
rna15075	NTN4	red
rna5502	SPHKAP	red
rna6975	LOC113251219	red
rna8303	TIAL1	red
rna42785	LOC113242608	red
rna7370	OLFM4	red
rna35012	GRHL3	red
rna29503	LOC113265233	red
rna29528	SLC16A6	red
rna3016	BPGM	red
rna40497	CAMK1D	red
rna30023	P3H4	red
rna12399	KYAT3	red
rna6713	LOC113250875	red
rna7771	TM9SF3	red
rna19865	AGT	red
gene30696	ND5	red
rna29338	LGR4	red
rna34434	MYCL	red
rna18116	C1S	red
rna8099	ADD3	red
rna50712	SYT3	red
rna13327	MAN2A1	red
rna16935	EFCC1	red
rna34610	GJB5	red
rna7670	KDELC1	red
rna42024	FGF16	red
rna40900	LOC113241447	red
rna18290	NINJ2	red
rna10234	CPNE3	red
rna10228	MMP16	red
rna7877	CHUK	red
rna33999	GAL3ST4	red
rna772	CD47	red
rna40500	LOC113241162	red
rna30031	EIF1	red
rna10673	MEP1B	red
rna7026	BRCA2	red
rna15846	IFI30	red
rna39528	LOC113271235	red
id302011	LOC113263365	red
rna45328	CDC42EP2	red
rna53264	EIF4G2	red
rna11310	ITGA9	red
rna926	LSAMP	red
rna44610	C2	red
rna18075	MFAP5	red
rna18054	KLRG1	red
rna13728	LHFPL2	red
rna15963	CLEC3B	red
rna40394	ASB13	red
rna35388	TGFB2	red
rna593	CUNH3orf38	red
rna596	PROS1	red
rna23265	RAB23	red
rna10982	ATP8B1	red
rna5007	IL1R2	red
rna20268	KCNMA1	red
rna30757	PORCN	red
rna30751	SLC38A5	red
rna8166	TCF7L2	red
rna10416	PIEZO2	red
rna9840	LOC113252795	red
rna33739	TPST1	red
rna26930	ATP10A	red
rna39795	MID1	red
rna1288	TPRG1	red
rna11439	FAM198A	red
rna11426	ACKR2	red
rna17930	GPRC5A	red
rna23493	SLC29A1	red
rna4231	DOK1	red
rna50753	LOC113247359	red
id557553	LOC113247360	red
rna3134	SLC37A3	red
rna9027	DOK4	red
rna10430	TWSG1	red
rna42382	FRMD6	red
rna47252	THBS3	red
rna35094	WNT4	red
rna21200	ARHGAP32	red
rna18550	RASSF2	red
rna403	TIAM1	red
rna14055	DPYSL3	red
rna48841	NOVA1	red
rna43755	PLCE1	red
rna43778	SIGLEC11	red
rna29688	MRC2	red
rna50427	DNASE2	red
rna19980	LOC113259285	red
rna7139	CKAP2	red
rna31156	CDC26	red
rna2486	MPP6	red
rna32262	DNAH10	red
rna16997	TXNRD3	red
rna5991	ALS2CR12	red
rna27673	ADAM19	red
rna5293	COL6A3	red
rna5316	ACKR3	red
rna5307	LOC113250305	red
rna35267	DDR2	red
rna17351	ASIC1	red
rna32566	HSPB8	red
rna29087	LRP4	red
rna666	COL8A1	red
rna49034	LOC113246143	red
rna45682	DRP2	red
rna12892	TMEM59	red
rna38086	MFAP2	red
rna15664	LOC113256454	red
rna24170	MINAR2	red
rna14016	MAP3K1	red
rna43172	LOC113242853	red
rna38649	NDE1	red
rna29995	RAB5C	red
rna6596	FAP	red
rna44160	ZNF233	red
rna33660	STX1B	red
rna43031	LOC113242772	red
rna45387	LOC113244150	red
rna45370	LOC113244149	red
rna25303	LOC113262501	red
rna46785	CSF1	red
rna49268	LOC113246315	red
rna53611	LOC113249328	red
rna12034	SLC33A1	red
rna7086	LOC113251265	red
rna12083	RARRES1	red
rna10314	LOC113253031	red
rna36824	ANXA2	red
rna54043	LOC113249742	red
rna54045	LOC113249744	red
rna8645	LOC113251648	red
rna32069	RBPJ	red
rna22654	NSUN2	red
rna27810	UBTD2	red
rna18139	P3H3	red
rna31277	GSN	red
rna2446	FAM126A	red
rna9944	SLC25A32	red
rna14382	TRPC3	red
rna21881	LPAR1	red
rna45532	CUL2	red
rna27647	SGCD	red
rna51500	GPER1	red
rna2131	LOC113259775	red
rna1055	LOC113252398	red
rna34572	NCDN	red
rna11867	PCOLCE2	red
rna13636	VCAN	red
rna17890	RERG	red
rna23156	COL12A1	red
rna6236	FAM171B	red
rna2580	CREB5	red
rna10513	EMILIN2	red
rna37249	KCTD9	red
rna37252	DOCK5	red
rna38582	GPRC5B	red
rna19717	LIPN	red
id17853	LOC113254977	red
rna17601	ABCD2	red
rna49729	CADM3	red
rna31044	MDGA2	red
rna6696	GALNT5	red
rna40643	WDR44	red
rna19451	RAB22A	red
rna324	CLIC6	red
rna34359	ATP6V1H	red
rna28599	MBOAT1	red
rna36681	TMOD2	red
rna14787	43525	red
rna21761	ELMOD1	red
rna42328	GMFB	red
rna3859	QPCT	red
rna23315	FAM83B	red
rna40178	CELF6	red
rna45940	SECTM1	red
rna24309	CUNH5orf24	red
rna22598	TPPP	red
rna14299	ANK2	red
rna25723	RALGPS2	red
rna1272	CCDC50	red
rna18086	C3AR1	red
rna23462	LOC113261234	red
rna42049	ITM2A	red
rna34247	LOC113268043	red
rna12196	EXTL2	red
rna2050	SEMA3E	red
rna17923	EMP1	red
rna7000	MEDAG	red
rna23165	LOC113261114	red
rna23163	CD109	red
rna27334	LOC113263767	red
rna4025	LOC113242252	red
rna17495	LOC113257689	red
rna32861	LOC113267227	red
rna32866	TNFAIP2	red
rna26432	RASGEF1B	red
rna9146	CES2	red
rna48020	IL2RG	red
rna15463	SLC16A7	red
rna41588	CYTH4	red
rna45222	CD248	red
rna48989	ECM1	red
rna50770	PRKCG	red
rna35955	CRK	red
rna27522	CSF1R	red
rna6311	FKBP7	red
rna5970	CDK15	red
rna44582	DDAH2	red
rna36671	TNFAIP8L3	red
rna48782	TM9SF1	red
rna14666	TRIM2	red
rna14654	ARFIP1	red
rna35422	KCTD3	red
rna47368	RAB13	red
rna41869	LOC113242011	red
rna24583	UNC5D	red
rna37695	ABHD17B	red
rna21406	LOC113259937	red
rna21405	BLID	red
rna40223	ISLR2	red
rna19911	BICC1	red
rna48307	PIGG	red
rna34100	ARPC1B	red
rna29256	LOC113265049	red
rna42604	PRELP	red
rna4513	MEIS1	red
rna50850	LOC113247444	red
rna16712	OXTR	red
rna37514	LOC113270144	red
rna24739	CUNH8orf48	red
rna12466	WDR63	red
rna15159	LUM	red
rna15157	DCN	red
rna35080	EPHB2	red
rna33566	MVP	red
rna24390	REEP2	red
rna22136	GLIPR2	red
rna27020	PCSK6	red
rna16540	PTPRG	red
rna42129	ACOT9	red
rna9819	NOV	red
rna19239	PLTP	red
rna34243	TCF24	red
rna40799	TMEM236	red
rna15169	ATP2B1	red
rna1085	LOC113252499	red
rna3733	PPP1CB	red
rna34551	COL8A2	red
rna29131	CREB3L1	red
rna24505	LOC113261505	red
rna21954	SLC44A1	red
rna701	ABI3BP	red
rna687	TMEM45A	red
rna11825	PXYLP1	red
rna36956	GAS1	red
rna15281	OSBPL8	red
rna35297	LMX1A	red
rna1533	GNB4	red
rna40607	AMOT	red
rna3904	SOS1	red
rna38936	LAMP2	red
rna2602	SCRN1	red
rna17207	IGFBP6	red
rna39864	MXRA5	red
rna45771	PTGFRN	red
rna45764	LOC113244372	red
rna20198	PPP3CB	red
rna46768	SLC16A4	red
rna4475	ANTXR1	red
rna4446	ANXA4	red
rna4450	AAK1	red
rna50862	LOC113247397	red
rna16622	FRMD4B	red
rna34742	NKAIN1	red
rna33327	MOSMO	red
rna2729	ZNF277	red
rna6728	FMNL2	red
rna10275	IMPA1	red
rna24339	TGFBI	red
rna49944	LOC113246867	red
rna22072	TMOD1	red
rna7055	DCLK1	red
rna12101	LOC113254133	red
rna2788	WNT2	red
rna8824	VPS35	red
rna37155	FAM167A	red
rna30499	IL1RAPL1	red
rna951	CD80	red
rna18123	PTPN6	red
rna31274	RAB14	red
rna36241	ARAP1	red
rna4316	NAT8	red
rna42317	SOCS4	red
rna22235	CCL21	red
rna35967	SLC43A2	red
rna36392	PAK1	red
rna38972	XIAP	red
rna13840	MAP1B	red
rna27409	SH2D7	red
rna27404	CTSH	red
rna37241	PPP2R2A	red
rna38569	LOC113270722	red
rna1576	FNDC3B	red
rna50500	ADGRE5	red
rna21438	THY1	red
rna48343	TPP1	red
rna11751	MSL2	red
rna49107	FAR1	red
rna45758	TENT5C	red
rna39078	PHF6	red
rna41934	BMF	red
rna19081	MAFB	red
rna22089	SLC25A51	red
rna44621	TNXB	red
rna35360	MARK1	red
rna14620	SH3D19	red
rna6743	TNFAIP6	red
rna42470	RAB7B	red
rna42060	SH3BGRL	red
id327270	LOC113265101	red
rna2858	LOC113263655	red
rna36173	STIM1	red
rna25653	FAM129A	red
rna46860	VAV3	red
rna14959	GLT8D2	red
rna30393	CHAD	red
rna30414	CACNA1G	red
rna5888	GPR1	red
rna32007	SLIT2	red
rna8594	LOC113252094	red
rna8610	SPRN	red
rna47972	PSD3	red
rna28776	LOC113264777	red
rna33513	BOLA2B	midnightblue
rna21188	APLP2	midnightblue
rna9982	ZNF706	midnightblue
rna50486	MISP3	midnightblue
rna29076	ACP2	midnightblue
rna11800	PIK3CB	midnightblue
rna25780	ZBTB37	midnightblue
rna21840	TMEM123	midnightblue
rna8919	AKTIP	midnightblue
rna44700	RPS18	midnightblue
rna19851	ARV1	midnightblue
rna969	NR1I2	midnightblue
rna27639	FAXDC2	midnightblue
rna52366	LOC113248370	midnightblue
rna18403	DTD1	midnightblue
rna42344	DDHD1	midnightblue
rna45147	POLD4	midnightblue
rna10611	OSBPL1A	midnightblue
rna43120	UBXN6	midnightblue
rna21480	RPS25	midnightblue
rna12329	DIPK1A	midnightblue
rna18609	CUNH20orf194	midnightblue
rna31934	FBXL5	midnightblue
rna10727	RPRD1A	midnightblue
rna25267	DCUN1D4	midnightblue
rna44503	LOC113243633	midnightblue
rna51874	RPS5	midnightblue
rna38247	LOC113270533	midnightblue
rna20425	LOC113259342	midnightblue
rna15620	NABP2	midnightblue
rna16143	IMPDH2	midnightblue
rna24439	PURA	midnightblue
rna26579	LOC113263054	midnightblue
rna2031	GNAI1	midnightblue
rna3304	RPS7	midnightblue
rna7934	LOC113251848	midnightblue
rna26413	TMEM150C	midnightblue
rna19423	RTF2	midnightblue
rna33159	MOAP1	midnightblue
rna44597	LOC113243744	midnightblue
rna37077	NMRK1	midnightblue
rna22926	RPL37	midnightblue
rna31756	RPL7A	midnightblue
rna19114	IFT52	midnightblue
rna32645	ISCU	midnightblue
rna24752	CLDN23	midnightblue
id471628	LOC113242345	midnightblue
rna35046	RPL11	midnightblue
rna40891	SEPHS1	midnightblue
rna1932	SYPL1	midnightblue
rna43420	EIF3G	midnightblue
rna45690	RPL36A	midnightblue
rna31443	RPL12	midnightblue
rna11267	CRTAP	midnightblue
rna2259	SDHAF3	midnightblue
rna17186	PFDN5	midnightblue
rna41482	RPL3	midnightblue
id230765	LOC113259433	midnightblue
rna48401	RIC3	midnightblue
rna51773	LOC113247926	midnightblue
rna19954	RHOBTB1	midnightblue
rna29617	TEX2	midnightblue
rna18874	AHCY	midnightblue
rna20382	ADIRF	midnightblue
rna8476	LOC113252058	midnightblue
rna49580	CUNH11orf58	midnightblue
rna51533	POLR3GL	midnightblue
rna6934	RPL21	midnightblue
rna53090	RPLP2	midnightblue
rna14225	RPL34	midnightblue
rna10176	CUNH8orf88	midnightblue
rna15575	LOC113256407	midnightblue
rna26085	EFCAB2	midnightblue
rna11724	CEP63	midnightblue
rna49125	LOC113246269	midnightblue
rna13794	NSA2	midnightblue
rna15422	LOC113256322	midnightblue
rna41943	GPR176	midnightblue
rna20599	RPS12	midnightblue
rna27277	RPS17	midnightblue
rna12070	SHOX2	midnightblue
rna6784	PLEKHB2	midnightblue
rna39767	RAB9A	midnightblue
rna13132	RPS8	midnightblue
rna46685	LOC113244846	midnightblue
rna4974	RPL31	midnightblue
rna4679	RPS27A	midnightblue
rna32334	CCDC62	midnightblue
rna33916	FIS1	midnightblue
rna54443	LOC113250207	midnightblue
rna54445	LOC113250209	midnightblue
rna33433	NSMCE1	midnightblue
rna39432	RPL26	midnightblue
rna49825	KIZ	midnightblue
rna22328	SMIM27	midnightblue
rna20002	CTNNA3	midnightblue
rna5743	RPL37A	midnightblue
rna7289	TPT1	midnightblue
rna42857	CNN2	midnightblue
rna40685	RPL39	midnightblue
rna7446	TBC1D4	midnightblue
rna1486	MCF2L2	midnightblue
rna41872	EXD1	midnightblue
rna4165	RNF181	midnightblue
rna9844	EIF3H	midnightblue
rna11448	CMTM8	midnightblue
rna42225	CTPS2	midnightblue
rna42224	SYAP1	midnightblue
rna23027	LOC113261053	midnightblue
rna40075	AAGAB	midnightblue
rna51732	LOC113247889	midnightblue
rna43824	RPS11	midnightblue
rna30656	FUNDC1	midnightblue
rna24979	CUNH4orf47	midnightblue
rna2771	CAV1	midnightblue
rna9541	LOC113252525	midnightblue
rna43793	FUZ	midnightblue
rna49566	RPS13	midnightblue
rna16859	RPL32	midnightblue
rna38404	TPRG1L	midnightblue
rna4858	OXER1	midnightblue
rna11826	ZBTB38	midnightblue
rna27458	LOC113263919	midnightblue
rna19162	PKIG	midnightblue
rna48673	PRMT5	midnightblue
rna12330	RPL5	midnightblue
rna54438	LOC113250202	midnightblue
rna54440	LOC113250204	midnightblue
rna14264	LOC113255566	midnightblue
rna30223	RPL23	midnightblue
rna20649	MAP7	midnightblue
rna48422	TMEM9B	midnightblue
rna14892	PRDM4	midnightblue
rna48471	RNF141	midnightblue
rna43922	RPL18	midnightblue
rna42708	DDX59	midnightblue
rna3299	LOC113269302	midnightblue
rna4116	THNSL2	midnightblue
rna52156	ZNF165	midnightblue
rna41004	NUB1	midnightblue
rna48048	RPS4X	midnightblue
rna32481	RPL6	midnightblue
rna48342	TAF10	midnightblue
rna10682	ASXL3	midnightblue
rna29455	CUNH17orf80	midnightblue
rna19073	FAM83D	midnightblue
rna1407	VPS8	midnightblue
rna51637	RPL10	midnightblue
rna51401	EEF1D	midnightblue
rna14616	RPS3A	midnightblue
rna29356	SVIP	midnightblue
rna20276	RPS24	midnightblue
rna12821	FGGY	midnightblue
rna8207	LOC113251956	midnightblue
rna39780	LOC113240735	midnightblue
rna5894	EEF1B2	midnightblue
rna15641	RPS26	midnightblue
rna11960	EIF2A	midnightblue
rna14485	NOCT	greenyellow
rna16891	LOC113257211	greenyellow
rna15482	LOC113256358	greenyellow
rna23962	LOC113261948	greenyellow
rna43383	LOC113242943	greenyellow
rna7028	N4BP2L1	greenyellow
rna27493	GRPEL2	greenyellow
rna38685	LOC113270775	greenyellow
rna50611	ZNF577	greenyellow
rna30993	LOC113266153	greenyellow
rna13861	LOC113255248	greenyellow
rna17317	SLC11A2	greenyellow
rna37102	HMGB2	greenyellow
rna40242	LOC113240970	greenyellow
rna230	PSMG1	greenyellow
id256833	LOC113260746	greenyellow
rna22753	CUNH5orf22	greenyellow
rna22757	LOC113260853	greenyellow
rna31851	JAKMIP1	greenyellow
rna11382	ZNF620	greenyellow
rna13087	CCDC17	greenyellow
rna6384	LNPK	greenyellow
rna9231	RANBP10	greenyellow
rna52271	LOC113248304	greenyellow
rna41189	LOC113241620	greenyellow
rna19100	LOC113258615	greenyellow
rna32089	ZNF268	greenyellow
rna22717	OTULIN	greenyellow
rna22945	LOC113260946	greenyellow
rna7176	LOC113251308	greenyellow
rna6064	TYW5	greenyellow
rna2148	KRIT1	greenyellow
rna1042	PARP14	greenyellow
rna37732	ALKBH1	greenyellow
rna34554	AGO3	greenyellow
id400886	LOC113268817	greenyellow
id282506	LOC113262420	greenyellow
rna2869	GCC1	greenyellow
rna26700	RAB3GAP1	greenyellow
rna34023	LOC113267890	greenyellow
rna31040	MIS18BP1	greenyellow
rna44185	LOC113243487	greenyellow
rna190	ZBTB21	greenyellow
rna21125	LOC113259833	greenyellow
rna19047	RPRD1B	greenyellow
rna46756	KCNA2	greenyellow
rna44495	LOC113243630	greenyellow
rna44494	LOC113243639	greenyellow
rna49425	CLP1	greenyellow
rna7778	LOC113251774	greenyellow
rna38912	LOC113270872	greenyellow
rna42515	TMEM81	greenyellow
rna46649	ZNF461	greenyellow
rna22661	FASTKD3	greenyellow
rna19333	SPATA2	greenyellow
rna54256	LOC113249965	greenyellow
rna898	QTRT2	greenyellow
rna13333	LOC113255011	greenyellow
rna45077	PPP6R3	greenyellow
id561330	LOC113247531	greenyellow
id52563	LOC113269079	greenyellow
rna7672	LOC113251518	greenyellow
rna50064	MTA2	greenyellow
rna7955	LOC113251854	greenyellow
id356022	LOC113266777	greenyellow
rna3989	ZNF2	greenyellow
rna32499	TPCN1	greenyellow
rna34878	GPATCH3	greenyellow
rna47702	LOC113245145	greenyellow
rna35376	LYPLAL1	greenyellow
rna600	ARL13B	greenyellow
rna1906	LOC113258561	greenyellow
rna19900	RHOU	greenyellow
rna42991	SPPL2B	greenyellow
rna24260	ZCCHC10	greenyellow
rna26938	LOC113263594	greenyellow
rna30449	MBTD1	greenyellow
rna52122	ZKSCAN4	greenyellow
rna52137	LOC113248154	greenyellow
rna18201	NTF3	greenyellow
rna4626	PAPOLG	greenyellow
rna32640	FICD	greenyellow
rna46948	THOC5	greenyellow
rna36452	ANKRD42	greenyellow
rna27036	LINS1	greenyellow
rna32104	ZNF891	greenyellow
rna41150	ADM2	greenyellow
rna7146	ALG11	greenyellow
rna50632	ZNF175	greenyellow
rna17334	LARP4	greenyellow
rna37332	REEP4	greenyellow
rna40966	GIMAP8	greenyellow
rna14011	MIER3	greenyellow
rna50626	LOC113247275	greenyellow
rna17623	YARS2	greenyellow
rna24611	LOC113262128	greenyellow
rna51915	LOC113247999	greenyellow
rna51934	LOC113247977	greenyellow
rna3889	SRSF7	greenyellow
rna31018	LRFN5	greenyellow
rna6591	FIGN	greenyellow
rna10107	LOC113252925	greenyellow
rna44161	ZNF227	greenyellow
rna44164	LOC113243473	greenyellow
rna20218	CAMK2G	greenyellow
rna19184	PABPC1L	greenyellow
rna32038	LGI2	greenyellow
rna39175	RPAIN	greenyellow
rna52308	LOC113248324	greenyellow
rna7072	RFXAP	greenyellow
rna18992	SLA2	greenyellow
rna14878	LOC113256016	greenyellow
rna934	CUNH3orf30	greenyellow
rna18418	ZNF133	greenyellow
rna11863	TRPC1	greenyellow
rna35585	PPM1D	greenyellow
rna43677	BMS1	greenyellow
rna43680	LOC113243133	greenyellow
rna27427	IREB2	greenyellow
rna31437	LOC113266426	greenyellow
rna32892	WDR20	greenyellow
rna12234	MFSD14A	greenyellow
rna48076	KIAA0232	greenyellow
rna26092	LOC113262954	greenyellow
rna33968	LOC113267860	greenyellow
rna37056	LOC113269833	greenyellow
rna40003	RASL12	greenyellow
rna4743	MSH6	greenyellow
rna44171	ZNF45	greenyellow
rna39121	UBE2G1	greenyellow
rna48217	SLBP	greenyellow
rna45947	CSNK1D	greenyellow
rna18518	LOC113258361	greenyellow
rna8045	TAF5	greenyellow
rna41295	NUP50	greenyellow
rna32625	CUNH12orf43	greenyellow
rna44047	MYPOP	greenyellow
rna20452	HSF2	greenyellow
rna10339	JPH1	greenyellow
rna34623	ZSCAN20	greenyellow
id457523	LOC113241520	greenyellow
id188198	LOC113257007	greenyellow
rna40920	ZNF425	greenyellow
rna18321	FBXL14	greenyellow
rna37373	ZNF484	greenyellow
rna22462	HAUS6	greenyellow
rna9472	TMEM170A	greenyellow
rna7034	N4BP2L2	greenyellow
rna13786	HMGCR	greenyellow
rna2946	UBE2H	greenyellow
rna47739	KCTD5	greenyellow
rna47726	TEDC2	greenyellow
rna50602	ZNF432	greenyellow
rna51871	ZNF584	greenyellow
rna46677	ZNF566	greenyellow
rna10995	MALT1	greenyellow
rna38513	B3GALT6	greenyellow
rna42631	RABIF	greenyellow
rna3433	LOC113269995	greenyellow
rna3435	E2F6	greenyellow
rna4158	CUNH2orf68	greenyellow
rna10409	CPA6	greenyellow
id519215	LOC113244878	greenyellow
rna50829	LOC113247400	greenyellow
rna50838	LOC113247402	greenyellow
rna7860	ENTPD7	greenyellow
rna31640	ASB6	greenyellow
rna9529	LOC113252520	greenyellow
rna53775	LOC113249476	greenyellow
rna6337	LOC113250726	greenyellow
rna13623	TMEM161B	greenyellow
rna35742	RHOT1	greenyellow
rna4238	HTRA2	greenyellow
rna49552	NCR3LG1	greenyellow
rna8431	EDRF1	greenyellow
rna37749	NOXRED1	greenyellow
rna44896	KCNK5	greenyellow
rna43358	ZNF557	greenyellow
rna9382	ZNF23	greenyellow
rna24189	FNIP1	greenyellow
id414411	LOC113269984	greenyellow
rna51940	ZNF211	greenyellow
rna51946	LOC113247979	greenyellow
rna15094	VEZT	greenyellow
rna7	LOC113251436	greenyellow
rna45398	MEN1	greenyellow
rna30232	PIP4K2B	greenyellow
rna44514	LOC113243634	greenyellow
rna10770	LOC113253364	greenyellow
rna21711	ZC3H12C	greenyellow
rna25360	LOC113262523	greenyellow
rna1843	CDK13	greenyellow
rna35762	LOC113269004	greenyellow
rna23450	PLA2G7	greenyellow
rna30991	GEMIN2	greenyellow
rna44323	MIA	greenyellow
rna34595	ZMYM6	greenyellow
rna16379	LOC113256970	greenyellow
rna48889	SNX27	greenyellow
rna3713	CCDC121	greenyellow
rna4127	RMND5A	greenyellow
rna7922	TWNK	greenyellow
rna7915	SLF2	greenyellow
rna33963	TFR2	greenyellow
rna31049	LRR1	greenyellow
rna1181	FBXO45	greenyellow
rna2655	LOC113262535	greenyellow
rna6680	LOC113250863	greenyellow
rna27143	KLHL25	greenyellow
rna38383	CUNH1orf174	greenyellow
rna48339	RRP8	greenyellow
rna34078	ZNF394	greenyellow
rna34072	ZKSCAN5	greenyellow
rna16605	KBTBD8	greenyellow
rna44624	FKBPL	greenyellow
rna36706	FAM214A	greenyellow
rna48742	NGDN	greenyellow
rna43550	LOC113243036	greenyellow
rna51418	LOC113247672	greenyellow
rna34148	GRID2IP	greenyellow
rna8869	TENT4B	greenyellow
rna38774	TMEM186	greenyellow
rna35194	PQLC2	greenyellow
rna14963	TDG	greenyellow
rna52150	ZSCAN16	greenyellow
rna14459	SCLT1	greenyellow
rna37646	FAM122A	greenyellow
rna23036	CEP162	greenyellow
rna15300	PHLDA1	greenyellow
id237126	LOC113259584	greenyellow
rna3831	VIT	darkred
rna42411	SIX1	darkred
rna53470	LOC113249223	darkred
rna36057	TAX1BP3	darkred
rna21650	TIMM8B	darkred
rna37201	PBK	darkred
rna40443	ITIH5	darkred
rna2215	SGCE	darkred
rna36630	EID1	darkred
rna3751	YPEL5	darkred
rna10378	EYA1	darkred
rna54160	LOC113249866	darkred
rna54162	LOC113249867	darkred
rna34413	ZFP69	darkred
rna37887	DNAL1	darkred
rna8221	ABLIM1	darkred
rna53302	LOC113249020	darkred
rna24875	SPCS3	darkred
rna13708	THBS4	darkred
rna30391	ACSF2	darkred
rna25074	RELL1	darkred
rna13458	RGMB	darkred
rna2391	TWIST1	darkred
rna2387	HDAC9	darkred
rna20869	SYNE1	darkred
rna45242	CST6	darkred
rna54283	LOC113249997	darkred
rna51667	L1CAM	darkred
rna26976	LOC113263597	darkred
rna17589	CNTN1	darkred
rna54402	LOC113250157	darkred
rna17413	RHEBL1	darkred
rna13726	ARSB	darkred
rna43612	ZFAND4	darkred
rna24574	PLPBP	darkred
rna269	PIGP	darkred
rna3427	ROCK2	darkred
rna11105	DOK6	darkred
rna54176	LOC113249884	darkred
rna26806	TFCP2L1	darkred
rna6357	LOC113250732	darkred
rna52337	SPRY3	darkred
rna52339	VAMP7	darkred
rna25476	G0S2	darkred
rna24608	LEPROTL1	darkred
rna39882	CD99	darkred
rna12738	LOC113254576	darkred
rna54338	LOC113250069	darkred
rna25346	KIAA1211	darkred
rna21578	PAFAH1B2	darkred
rna10048	MATN2	darkred
rna10050	LAPTM4B	darkred
rna26443	ANTXR2	darkred
id134513	LOC113253735	darkred
rna34411	EXO5	darkred
rna34406	ZNF684	darkred
rna53552	CENPE	darkred
rna53553	LOC113249284	darkred
rna4343	EXOC6B	darkred
rna53819	LOC113249522	darkred
rna39773	TMSB4X	darkred
rna42406	PPM1A	darkred
rna25811	SLC9C2	darkred
rna24061	TNFAIP8	darkred
rna2236	LOC113260329	darkred
rna43983	C5AR1	darkred
rna550	HSPA13	darkred
rna24242	43716	darkred
rna8915	RBL2	darkred
rna7408	LOC113251408	darkred
rna32649	CORO1C	darkred
rna9596	MBTPS1	darkred
rna20559	LOC113259452	darkred
rna42385	LOC113242383	darkred
rna45564	ITGB1	darkred
rna40752	DNAJC1	darkred
rna19990	EGR2	darkred
rna20336	CCSER2	darkred
rna14977	LOC113256076	darkred
rna47783	HCFC1R1	darkred
rna35635	CUNH17orf78	darkred
rna25125	SMIM14	darkred
rna1540	KCNMB3	darkred
rna54403	LOC113250158	darkred
rna27240	IQGAP1	darkred
rna22077	TDRD7	darkred
rna35906	SLC6A4	darkred
rna36897	CDC14B	darkred
rna21869	GNG10	darkred
rna11525	THRB	darkred
rna54476	LOC113250250	darkred
rna32482	PTPN11	darkred
rna38002	GALNT16	darkred
rna26737	ACTR3	darkred
rna53560	LOC113249295	darkred
rna16005	LTF	darkgreen
rna53476	GIMAP7	darkgreen
rna49788	FCRL4	darkgreen
rna53997	LOC113249697	darkgreen
rna21647	IL18	darkgreen
rna4075	IL1B	darkgreen
rna13562	LOC113255105	darkgreen
rna53701	LOC113249404	darkgreen
rna7312	LACC1	darkgreen
rna38076	PADI2	darkgreen
rna34852	FGR	darkgreen
rna25793	LOC113263006	darkgreen
rna15700	LOC113256587	darkgreen
rna41923	PLCB2	darkgreen
rna29825	ITGA2B	darkgreen
rna28531	LOC113264476	darkgreen
rna27903	HK3	darkgreen
rna21119	LOC113260237	darkgreen
rna19050	BPI	darkgreen
rna11378	ENTPD3	darkgreen
rna20614	SGK1	darkgreen
rna18013	CLEC7A	darkgreen
rna30508	CUNHXorf21	darkgreen
rna31238	TLR4	darkgreen
rna9312	NIP7	darkgreen
rna30065	KRT23	darkgreen
rna7667	CCDC168	darkgreen
rna50520	ADGRE3	darkgreen
rna23644	TREM1	darkgreen
rna23647	LOC113261316	darkgreen
rna23646	TREML2	darkgreen
rna5031	IL18RAP	darkgreen
rna20951	TAGAP	darkgreen
rna9253	LOC113252395	darkgreen
rna54050	LOC113249749	darkgreen
rna3738	WDR43	darkgreen
rna34519	CSF3R	darkgreen
rna54274	LOC113249986	darkgreen
rna26382	LOC113263203	darkgreen
rna26380	LOC113263204	darkgreen
rna9635	SLA	darkgreen
rna35427	RGS18	darkgreen
rna46640	LOC113244859	darkgreen
rna54044	LOC113249743	darkgreen
rna26638	ARHGAP15	darkgreen
rna5063	FHL2	darkgreen
rna47442	S100A8	darkgreen
id222415	LOC113258962	darkgreen
rna43319	MCEMP1	darkgreen
rna29390	SPTY2D1	darkgreen
rna20895	LOC113259579	darkgreen
rna18022	CLEC1B	darkgreen
rna18026	CLEC12A	darkgreen
rna36688	MAPK6	darkgreen
rna47443	LOC113245348	darkgreen
rna47444	S100A9	darkgreen
rna5573	MOGAT1	darkgreen
rna29415	LOC113265198	darkgreen
rna29418	LOC113265199	darkgreen
rna44040	PGLYRP1	darkgreen
rna53904	LOC113249610	darkgreen
rna53909	LOC113249614	darkgreen
id138610	LOC113254136	darkgreen
rna45163	CUNH11orf86	darkgreen
rna50846	LAIR1	darkgreen
rna40615	IL13RA2	darkgreen
rna36787	AQP9	darkgreen
rna25897	SELL	darkgreen
rna13964	ZSWIM6	darkgreen
id135586	LOC113253711	darkgreen
rna47788	MMP25	darkgreen
rna24668	LOC113262154	darkgreen
rna52239	LOC113248288	darkgreen
rna52240	LOC113248289	darkgreen
rna35435	RGS2	darkgreen
rna47469	HBA1	darkgreen
rna23002	EMB	darkgreen
rna19245	MMP9	darkgreen
rna46534	LOC113244815	darkgreen
rna17086	NFE2	darkgreen
rna6086	COQ10B	darkgreen
rna6694	CYTIP	darkgreen
rna52879	ALAS2	darkgreen
rna50669	LOC113247343	darkgreen
rna31581	SPOUT1	lightyellow
rna31585	KYAT1	lightyellow
rna53996	LOC113249695	lightyellow
rna42666	LMOD1	lightyellow
rna37081	TRPM6	lightyellow
rna15814	LOC113257325	lightyellow
rna33112	PPP4R4	lightyellow
rna39562	LOC113271252	lightyellow
id138862	LOC113254152	lightyellow
rna16706	LMCD1	lightyellow
rna23536	ZNF318	lightyellow
rna38837	CDIP1	lightyellow
rna14092	LOC113255351	lightyellow
rna46988	CASTOR1	lightyellow
rna4262	WBP1	lightyellow
rna8447	LOC113252050	lightyellow
rna44886	BTBD9	lightyellow
rna36000	SMG6	lightyellow
rna4922	LOC113246898	lightyellow
rna39284	LOC113271124	lightyellow
rna33623	LOC113267701	lightyellow
rna1370	TBCCD1	lightyellow
rna11380	ZNF619	lightyellow
rna28551	DTNBP1	lightyellow
id436357	LOC113271042	lightyellow
rna12042	LOC113254105	lightyellow
rna5362	USP40	lightyellow
rna46187	LOC113244581	lightyellow
rna43882	DHDH	lightyellow
rna8964	BBS2	lightyellow
rna54021	LOC113249720	lightyellow
rna54020	LOC113249719	lightyellow
rna24835	LOC113262221	lightyellow
rna14475	PABPC4L	lightyellow
rna43958	NOP53	lightyellow
rna2159	GATAD1	lightyellow
rna3980	KCNIP3	lightyellow
rna30560	LOC113265850	lightyellow
rna45711	LOC113244308	lightyellow
rna10677	KLHL14	lightyellow
rna33154	UBR7	lightyellow
rna15948	LOC113256763	lightyellow
rna23053	RWDD2A	lightyellow
rna50754	ZNF331	lightyellow
rna9026	POLR2C	lightyellow
rna22147	HRCT1	lightyellow
rna22146	SPAAR	lightyellow
rna18733	CUNH20orf96	lightyellow
rna34864	WDTC1	lightyellow
rna19613	PRPF6	lightyellow
rna3131	KDM7A	lightyellow
rna44155	ZNF285	lightyellow
rna38859	LOC113270855	lightyellow
rna20078	LOC113259135	lightyellow
rna21303	CCDC15	lightyellow
rna28323	LOC113264370	lightyellow
rna17840	SLCO1A2	lightyellow
rna48914	RFX5	lightyellow
rna32469	MAPKAPK5	lightyellow
rna16585	LOC113257049	lightyellow
rna40378	LOC113241120	lightyellow
rna16330	PPM1M	lightyellow
rna33368	COG7	lightyellow
rna42680	PHLDA3	lightyellow
rna47197	KHDC4	lightyellow
rna27016	TARSL2	lightyellow
rna44993	CDKN1C	lightyellow
rna53995	LOC113249694	lightyellow
rna8063	STN1	lightyellow
rna38317	TNFRSF9	lightyellow
rna54239	LOC113249946	lightyellow
rna34910	CEP85	lightyellow
rna33125	FAM181A	lightyellow
rna39547	LOC113271245	lightyellow
rna29943	EZH1	lightyellow
rna46210	PRCD	lightyellow
rna42007	LOC113242083	lightyellow
rna28191	TRIM38	lightyellow
rna47268	LOC113245286	lightyellow
rna24511	TAF7	lightyellow
id479274	LOC113242786	lightyellow
rna28558	GMPR	lightyellow
rna53047	LRRC56	lightyellow
rna45911	FN3K	lightyellow
rna13100	TESK2	lightyellow
rna1841	MPLKIP	lightyellow
rna40040	LOC113240878	lightyellow
rna16907	XPC	lightyellow
rna43899	IZUMO1	lightyellow
rna24811	TDRP	lightyellow
rna10526	LOC113253262	lightyellow
rna7892	SEC31B	lightyellow
rna18960	SCAND1	lightyellow
rna19467	NELFCD	lightyellow
rna299	SETD4	lightyellow
rna19687	LOC113258951	lightyellow
rna37656	TJP2	lightyellow
rna9060	CCDC113	purple
rna51705	LOC113247898	purple
rna28228	ARMH2	purple
rna52041	MORF4L2	purple
rna36750	MNS1	purple
rna38278	H6PD	purple
rna10256	CA13	purple
rna38071	PADI4	purple
rna25794	LOC113263011	purple
rna11279	PDCD6IP	purple
rna9705	NSMCE2	purple
rna17702	LOC113257493	purple
rna24628	PPP2CB	purple
rna26361	ABRAXAS1	purple
rna12295	ARHGAP29	purple
rna525	LOC113244602	purple
rna53895	LOC113249602	purple
rna53897	LOC113249606	purple
rna12757	ROR1	purple
rna35875	NUFIP2	purple
rna25635	NCF2	purple
rna4504	C1D	purple
rna9594	NECAB2	purple
rna43478	CUNH19orf38	purple
rna9081	LOC113252583	purple
rna14590	PRMT9	purple
rna10269	SNX16	purple
rna22128	RNF38	purple
rna53494	LOC113249235	purple
rna24966	CFAP97	purple
rna10330	LOC113253034	purple
rna14095	YIPF5	purple
rna719	PCNP	purple
rna39053	STK26	purple
rna2457	GPNMB	purple
rna9920	LOC113252838	purple
id469016	LOC113242171	purple
rna30961	MBIP	purple
rna27640	CNOT8	purple
rna51515	LOC113247793	purple
rna40050	TIPIN	purple
rna25509	LPGAT1	purple
rna23907	CNOT6	purple
rna11839	ATP1B3	purple
rna5753	MREG	purple
rna23118	LOC113261335	purple
rna26697	ZRANB3	purple
rna27438	ITGA2	purple
rna1502	ATP11B	purple
rna31034	PRPF39	purple
rna14031	PLPP1	purple
rna1226	ACAP2	purple
rna1211	DLG1	purple
rna2628	GARS	purple
rna6761	LYPD6B	purple
rna5498	PID1	purple
rna39899	CSF2RA	purple
rna21115	LOC113260239	purple
rna24901	RWDD4	purple
rna34367	RB1CC1	purple
rna11377	EIF1B	purple
rna44505	ZNF527	purple
rna20621	HBS1L	purple
rna3845	EIF2AK2	purple
rna22846	NIPBL	purple
rna38916	ZNF75A	purple
rna4649	LOC113245533	purple
rna15618	SLC39A5	purple
rna29194	API5	purple
rna21269	HYLS1	purple
rna11506	TOP2B	purple
rna7668	TEX30	purple
rna38998	SMARCA1	purple
rna38991	LOC113270937	purple
rna35538	PRR11	purple
rna7239	RB1	purple
rna26423	HNRNPD	purple
rna31068	ARF6	purple
rna10229	LOC113252610	purple
rna10230	LOC113252968	purple
rna776	HHLA2	purple
rna775	IFT57	purple
rna6981	UBL3	purple
rna29490	ABCA5	purple
rna43609	LOC113243115	purple
rna42006	KATNBL1	purple
rna15031	APAF1	purple
rna22789	LOC113260874	purple
rna25681	ODR4	purple
rna11441	DYNC1LI1	purple
rna5846	LOC113250528	purple
rna43435	ICAM3	purple
rna45597	MAP3K8	purple
rna10432	ANKRD12	purple
rna10424	RAB31	purple
rna12975	NRDC	purple
rna37492	SYK	purple
rna51751	LOC113247909	purple
rna51741	LOC113247918	purple
rna18559	PRNP	purple
rna3368	KIDINS220	purple
rna1691	SEC61G	purple
rna23197	OGFRL1	purple
rna36765	TCF12	purple
rna17338	LIMA1	purple
rna32559	TAOK3	purple
rna44870	PIM1	purple
rna40865	FAM107B	purple
rna30920	SNX6	purple
rna21698	LOC113260083	purple
rna6212	GULP1	purple
rna10439	RAB12	purple
rna38640	FOPNL	purple
rna3883	HNRNPLL	purple
rna6525	ABCB11	purple
rna2711	DNAJB9	purple
id188004	LOC113256997	purple
rna22499	PSIP1	purple
rna47957	HGSNAT	purple
rna16644	FOXP1	purple
rna25345	CEP135	purple
rna9127	NAE1	purple
rna19820	MAP10	purple
rna52309	CLIC2	purple
rna24946	PRIMPOL	purple
rna6756	RND3	purple
rna11595	LOC113253908	purple
rna10307	PKIA	purple
rna21879	LOC113260325	purple
rna4289	MOB1A	purple
rna50749	LOC113247439	purple
rna25094	KLF3	purple
rna15885	COMP	purple
rna23151	LOC113261379	purple
rna43685	IFIT5	purple
rna4147	ST3GAL5	purple
rna4132	LOC113242918	purple
rna4742	FBXO11	purple
rna13803	HEXB	purple
rna39114	ZNF449	purple
rna46740	DRAM2	purple
rna9654	LOC113252716	purple
rna40376	LOC113241119	purple
rna19327	B4GALT5	purple
rna12368	ZNF326	purple
rna4359	ZNF638	purple
rna13934	CWC27	purple
rna34144	RAC1	purple
rna4968	PDCL3	purple
rna27821	DUSP1	purple
rna37662	PTAR1	purple
rna46893	PITPNB	purple
rna34253	VCPIP1	purple
rna37797	ERG28	purple
rna38935	ATP1B4	purple
rna38943	C1GALT1C1	purple
rna51714	LOC113247883	purple
rna53440	LOC113249190	purple
rna18223	TIGAR	purple
rna11075	SERPINB2	purple
rna20776	RAB32	purple
rna19326	PTGIS	purple
rna27514	SLC26A2	purple
rna25759	CACYBP	purple
id143823	LOC113254535	purple
rna14665	FHDC1	purple
rna21948	FSD1L	purple
id224419	LOC113259067	purple
rna47913	GPAT4	purple
rna47911	GINS4	purple
rna46829	TMEM167B	purple
rna42576	ZC3H11A	purple
rna49411	P2RX3	purple
rna20558	CTGF	purple
rna15668	SARNP	purple
rna19405	PFDN4	purple
rna19398	LOC113258737	purple
rna6431	SP3	purple
rna3585	LOC113270637	purple
rna26263	PIGY	purple
rna6351	HNRNPA3	purple
rna47950	HOOK3	purple
rna40802	HACD1	purple
rna4867	FER1L5	purple
rna28356	SERPINB1	purple
rna20767	FBXO30	purple
rna24176	CDC42SE2	purple
rna33072	LOC113267303	purple
rna26682	MCM6	purple
rna25129	UBE2K	purple
rna19195	PI3	purple
rna10537	COLEC12	purple
rna12340	GLMN	purple
rna12333	EVI5	purple
rna42676	LOC113242551	purple
rna32439	VPS29	purple
rna32433	GPN3	purple
rna37007	KIF27	purple
rna20172	ECD	purple
rna20186	CFAP70	purple
rna2374	BZW2	purple
rna22881	OSMR	purple
rna4445	GMCL1	purple
rna44512	LOC113243631	purple
rna16617	UBA3	purple
rna35438	TROVE2	purple
rna35774	NF1	purple
rna10388	TRAM1	purple
rna42539	PPP1R15B	purple
rna8826	ORC6	purple
rna34981	RUNX3	purple
rna25744	COP1	purple
rna32049	ANAPC4	purple
rna29853	LOC113265363	purple
rna37853	NPC2	purple
rna42706	CAMSAP2	purple
rna11489	SLC4A7	purple
rna15063	ELK3	purple
rna38576	PDILT	purple
rna17562	PUS7L	purple
rna6253	NCKAP1	purple
rna10190	NBN	purple
rna26094	LOC113262955	purple
rna743	CBLB	purple
rna34084	LOC113267907	purple
rna25234	NIPAL1	purple
rna19082	TOP1	purple
rna46691	ZNF829	purple
rna6272	UBE2E3	purple
rna25098	TLR6	purple
rna47427	S100A2	purple
rna49652	LY9	purple
rna13914	ERBIN	purple
rna37068	RFK	purple
rna42491	ELK4	purple
rna18506	TMX4	purple
rna42054	LOC113242155	purple
rna15301	KRR1	purple
rna42671	LOC113242613	lightgreen
rna54005	LOC113249704	lightgreen
rna54003	LOC113249705	lightgreen
rna35502	TSPOAP1	lightgreen
rna48560	LOC113245981	lightgreen
rna47353	LOC113245441	lightgreen
rna1359	LOC113257013	lightgreen
rna1360	LOC113257100	lightgreen
rna13140	LOC113254843	lightgreen
rna2754	LOC113263131	lightgreen
rna17449	LOC113258133	lightgreen
rna54094	LOC113249803	lightgreen
rna54092	LOC113249802	lightgreen
rna40732	LOC113241409	lightgreen
rna50733	POLD1	lightgreen
rna32583	LOC113267119	lightgreen
rna32582	LOC113267133	lightgreen
rna39356	LOC113271358	lightgreen
rna36338	LOC113269552	lightgreen
rna31867	STK32B	lightgreen
rna24658	LOC113262311	lightgreen
rna12315	DR1	lightgreen
rna32444	HVCN1	lightgreen
rna3403	LOC113247546	lightgreen
rna21114	LOC113260236	lightgreen
rna11369	LOC113254194	lightgreen
rna34719	COL16A1	lightgreen
rna5382	LOC113250923	lightgreen
rna46188	LOC113244689	lightgreen
rna39322	LOC113271359	lightgreen
rna44999	LOC113244211	lightgreen
rna43961	LOC113243654	lightgreen
rna3002	PLXNA4	lightgreen
rna34821	LOC113268633	lightgreen
rna36598	SQOR	lightgreen
rna54096	LOC113249804	lightgreen
rna32672	LOC113267131	lightgreen
rna24405	LOC113261968	lightgreen
rna50014	LOC113247013	lightgreen
rna50015	LOC113247016	lightgreen
rna39389	LOC113271363	lightgreen
rna32177	LOC113267127	lightgreen
rna9525	MAF	lightgreen
rna40641	LOC113241261	lightgreen
rna29780	PLCD3	lightgreen
rna39160	LOC113271076	lightgreen
rna18579	CDC25B	lightgreen
rna29619	LOC113265719	lightgreen
rna6069	SATB2	lightgreen
rna4145	LOC113247567	lightgreen
rna28858	LOC113264871	lightgreen
rna11733	LOC113253736	lightgreen
rna50054	LOC113247015	lightgreen
rna333	SMIM11A	lightgreen
rna19057	LOC113258851	lightgreen
rna19058	LOC113258849	lightgreen
id173992	LOC113256467	lightgreen
rna28841	SIM1	lightgreen
rna48203	LOC113245763	lightgreen
rna47198	LOC113245442	lightgreen
rna22463	LOC113260694	lightgreen
rna7291	LOC113251552	lightgreen
rna27704	ADRA1B	lightgreen
rna41354	LOC113241822	lightgreen
rna18180	LOC113258142	lightgreen
rna17949	BCL2L14	lightgreen
rna34808	LOC113268639	lightgreen
rna34803	LOC113268644	lightgreen
rna34807	LOC113268638	lightgreen
rna1762	LOC113267244	lightgreen
rna19791	LOC113259318	lightgreen
rna43829	LOC113243647	lightgreen
rna44022	CCDC8	lightgreen
rna12933	LOC113254880	lightgreen
rna16861	LOC113257326	lightgreen
rna49874	LOC113246830	lightgreen
rna52832	LOC113248662	lightgreen
rna29849	UBTF	lightgreen
rna42398	LRRC9	lightgreen
rna45767	TTF2	lightgreen
rna2797	LOC113267293	lightgreen
rna6764	KIF5C	lightgreen
rna48443	LOC113245884	lightgreen
rna14337	LOC113255855	lightgreen
rna35522	LOC113269202	lightgreen
rna39323	LOC113271350	lightgreen
rna35524	LOC113269211	lightgreen
rna35526	LOC113269223	lightgreen
rna35525	LOC113269229	lightgreen
rna35521	LOC113269200	lightgreen
rna54007	LOC113249703	lightgreen
rna29898	LOC113265715	lightgreen
rna33217	LOC113267440	lightgreen
rna18433	LOC113258860	lightgreen
rna34820	LOC113268632	lightgreen
rna15037	LOC113256496	lightgreen
rna4981	LOC113247565	lightgreen
rna5895	LOC113250922	lightgreen
rna36339	LOC113269550	lightgreen
rna44385	DYRK1B	turquoise
rna44395	TIMM50	turquoise
rna9054	MMP15	turquoise
rna9063	GINS3	turquoise
rna9271	PLA2G15	turquoise
rna9277	SLC7A6OS	turquoise
rna9278	PRMT7	turquoise
rna1914	DUS4L	turquoise
rna13361	NUDT12	turquoise
rna36465	TMEM126A	turquoise
rna36462	TMEM126B	turquoise
rna40107	SPESP1	turquoise
rna40105	LOC113240909	turquoise
rna15878	TMEM59L	turquoise
rna37772	VASH1	turquoise
rna37780	TGFB3	turquoise
rna42414	MNAT1	turquoise
rna34652	FNDC5	turquoise
rna34644	AK2	turquoise
rna47218	DAP3	turquoise
rna33510	LOC113267642	turquoise
rna33511	LOC113267645	turquoise
rna33512	SLX1A	turquoise
rna29217	COMMD9	turquoise
rna41058	LOC113241517	turquoise
rna41059	INSIG1	turquoise
[truncated: 16,077 more rows]

## Sheet: Liver
geneName	geneSymbol	moduleColor
gene16607	LOC113265719	black
gene10521	LOC113258849	black
gene20241	LOC113269552	black
gene16733	LOC113265715	black
gene9377	ACAD9	black
gene13607	LOC113261968	black
gene28470	LOC113247874	black
gene30121	LOC113249703	black
gene24193	LOC113243192	black
gene9332	LOC113257326	black
gene27676	LOC113247013	black
gene30210	LOC113249802	black
gene6274	GPD1L	black
gene21810	LOC113271350	black
gene22581	LOC113241409	black
gene25571	LOC113244689	black
gene21850	LOC113271363	black
gene18191	LOC113267119	black
gene16796	EIF1	black
gene30212	LOC113249803	black
gene29154	LOC113248663	black
gene29109	LOC113248608	black
gene2430	POLE4	black
gene18514	LOC113267440	black
gene19385	LOC113268632	black
gene30214	LOC113249804	black
gene19746	LOC113269229	black
gene19747	LOC113269223	black
gene30119	LOC113249704	black
gene1454	SNX10	black
gene18758	CCT6A	black
gene16580	APOH	black
gene24972	LOC113244211	black
gene7368	LOC113254915	black
gene1629	LOC113267293	black
gene7841	SGMS2	black
gene19745	LOC113269211	black
gene7108	LOC113254880	black
gene14090	LOC113262580	black
gene1003	LOC113267244	black
gene25640	ATP5PD	black
gene21806	EIF4A1	black
gene6834	SH3GLB1	black
gene27917	PRKACA	black
gene27071	PSMA1	black
gene3270	WDR12	black
gene26771	LOC113245981	black
gene3236	LOC113250922	black
gene19651	IARS2	black
gene11824	HSPA8	black
gene235	CCT8	black
gene20715	PINX1	black
gene16176	ASCC3	black
gene528	ATP6V1A	black
gene3178	ATIC	black
gene13042	XPO5	black
gene18533	ZC3H14	black
gene21382	MRPL20	black
gene3075	MRPL44	black
gene13492	HINT1	black
gene5725	LOC113253237	black
gene26585	LOC113245763	black
gene14087	LOC113262579	black
gene11122	DNAJC9	black
gene20789	ENTPD4	black
gene9632	LOC113258132	black
gene26117	LOC113245441	black
gene18239	LOC113267131	black
gene24731	LOC113243907	black
gene7587	GFM2	black
gene2986	LOC113250923	black
gene22785	ESYT2	black
gene2648	PNPT1	black
gene6216	WDR48	black
gene18001	RAN	black
gene338	LOC113247954	black
gene9518	KRT18	black
gene14394	LOC113262811	black
gene10023	LOC113258141	black
gene26433	POLB	black
gene24396	LOC113243654	black
gene7798	RNF14	black
gene18444	LOC113267436	black
gene4387	ERLIN1	black
gene7905	LOC113255855	black
gene756	LOC113257033	black
gene6640	LOC113254136	black
gene4794	EMC8	black
gene27468	TAGLN2	black
gene2610	CCT4	black
gene25213	CREM	black
gene26961	PSMB4	black
gene11055	DDX50	black
gene6358	OXNAD1	black
gene519	NEPRO	black
gene11846	ARHGEF12	black
gene26707	LOC113245884	black
gene19248	PSMB2	black
gene7768	LARS	black
gene13108	OARD1	black
gene562	ADPRH	black
gene9384	CNBP	black
gene9584	LOC113257633	black
gene12546	CCT5	black
gene17936	CCDC149	black
gene19891	IFT20	black
gene3387	NAB1	black
gene7054	TACSTD2	black
gene8593	XPOT	black
gene21726	RPAIN	black
gene18037	ATP6V0A2	black
gene1195	ABCB4	black
gene19373	LOC113268644	black
gene21712	TXNDC17	black
gene4676	PPP2R2D	black
gene429	TOMM70	black
gene25787	ZNF567	black
gene10907	LOC113259318	black
gene7075	TTC4	black
gene4941	SETD6	black
gene25151	LOC113244146	black
gene2330	POLR1B	black
gene13604	SIL1	black
gene12684	C9	black
gene13528	HSPA4	black
gene23220	SRP14	black
gene26128	JTB	black
gene24162	LOC113243036	black
gene4893	BBS2	black
gene2135	SLC5A6	black
gene3767	CRYL1	black
gene441	TRMT10C	black
gene8504	LOC113256467	black
gene22183	RAB11A	black
gene3445	DNAJC10	black
gene13465	GRAMD2B	black
gene20461	WDR72	black
gene1031	LOC113258015	black
gene3900	LOC113251270	black
gene5954	CUNH18orf32	black
gene2679	PSME4	black
gene19212	YRDC	black
gene12662	CPLANE1	black
gene1621	ST7	black
gene22663	TPK1	black
gene9702	TWF1	black
gene1106	CCDC71L	black
gene27832	PSMB1	black
gene12192	ALG2	black
gene24260	IDE	black
gene29313	LOC113248819	black
gene13379	YTHDC2	black
gene6360	DPH3	black
gene18822	LOC113268024	black
rna54521	tRNA-Ser	black
gene7525	DHFR	black
gene26280	PGP	black
gene19218	GNL2	black
gene20597	AGTPBP1	black
gene8656	NAB2	black
gene23454	CTPS2	black
gene17135	RPGR	black
gene20273	CLNS1A	black
gene757	LOC113257013	black
gene27703	MTA2	black
gene26726	MRVI1	black
gene9092	NEK4	black
gene3464	ZNF385B	black
gene25269	LOC113244270	black
gene29768	LOC113249330	black
gene18578	METTL9	black
gene14514	LOC113262628	black
gene21644	UTP14A	black
gene22054	PRPS2	black
gene19115	LOC113268096	black
gene20726	EXTL3	black
gene20242	LOC113269550	black
gene14381	CACYBP	black
gene1729	TMEM209	black
gene14560	TFB2M	black
gene10113	CCDC77	black
gene15350	NDUFS4	black
gene2358	EIF2AK3	black
gene20393	LOC113269584	black
gene16736	BRCA1	black
gene15034	AMMECR1L	black
gene26647	MRPL17	black
gene10229	TMX4	black
gene4944	LOC113252584	black
gene2228	CEBPZ	black
gene8780	SMIM7	black
gene14121	PPAT	black
gene498	PLCXD2	black
gene11727	SRPRA	black
gene19973	GLOD4	black
gene6048	LOC113253476	black
gene19374	TAF12	black
gene1033	STK17A	black
gene27115	LOC113246356	black
gene11675	THYN1	black
gene1611	TFEC	black
gene8419	TMTC3	black
gene10556	IFT52	black
gene30274	LOC113249867	black
gene28071	LOC113247438	black
gene19860	RHOT1	black
gene21940	LOC113271252	black
gene3170	XRCC5	black
gene9172	THOC7	black
gene168	DONSON	black
gene9745	FGD4	black
gene800	PSMD2	black
gene6279	STT3B	black
gene20519	BNIP2	black
gene17854	STX18	black
gene15267	PDE8A	black
gene18973	BRI3	black
gene28554	APMAP	black
gene1828	KDM7A	black
gene6305	OXSM	black
gene28539	LOC113247909	black
gene6387	MRPL3	black
gene5885	SLC39A6	black
gene28913	TMLHE	black
gene15524	RARS	black
gene4466	STN1	black
gene14830	LOC113263281	black
gene18125	TMEM116	black
gene4002	LOC113251552	black
gene14348	SOAT1	black
gene846	DNAJC19	black
gene24318	LOC113243647	black
gene12845	MTO1	black
gene16147	ATG5	black
gene2270	PKDCC	black
gene9701	LOC113258139	black
gene20482	LOC113269657	black
gene17404	FBXO33	black
gene11921	PAFAH1B2	black
gene4001	LOC113251550	black
gene9153	FHIT	black
gene10346	CSNK2A1	black
gene26879	NEDD8	black
gene14205	UTP25	black
gene8672	LOC113256489	black
gene11151	LOC113259202	black
gene6408	SLCO2A1	black
gene11554	LOC113259625	black
gene23667	RABIF	black
gene28516	LOC113247883	black
gene6402	CDV3	black
gene4891	NUDT21	black
gene13613	SPATA24	black
gene26257	RPS2	black
gene2532	LOC113244609	black
gene3192	LANCL1	black
gene18496	CPSF2	black
gene18491	GOLGA5	black
gene16163	LOC113264793	black
gene28468	DNASE1L1	black
gene29141	ENTR1	black
gene3950	LOC113251308	black
gene21130	SLC39A9	black
gene10416	CDK5RAP1	black
gene19669	KCTD3	black
gene6464	MRPS22	black
gene12580	RETREG1	black
gene11966	NKAPD1	black
gene6049	RNF152	black
gene20734	ELP3	black
gene805	ABCF3	black
gene22411	USP6NL	black
gene27419	APOA2	black
gene29097	LOC113248606	black
gene8897	LZTFL1	black
gene11466	PCMT1	black
gene11332	STX7	black
gene20634	CEP78	black
gene8627	LOC113256358	black
gene22903	LOC113241697	black
gene3310	NIF3L1	black
gene8626	METTL1	black
gene28535	LOC113247922	black
gene7909	SEC24D	black
gene27995	LOC113247260	black
gene10804	SOX18	black
gene13069	RPL7L1	black
gene28904	BRCC3	black
gene30486	LOC113250087	black
gene8970	SLC25A20	black
gene11565	LOC113259338	black
gene21983	ALKBH5	black
gene3239	LOC113250548	black
gene23007	POLR2F	black
gene3286	SUMO1	black
gene26154	LOC113245348	black
gene11642	LOC113260236	black
gene11062	SUPV3L1	black
gene11401	ABRACL	black
gene12411	FOCAD	black
rna54518	tRNA-Asn	black
gene4135	LMO7	black
gene1311	LOC113266334	black
gene7952	SPATA5	black
gene4579	FAM204A	black
gene29036	LOC113248501	black
gene22946	RBX1	black
gene4871	AKTIP	black
gene24637	PSMC4	black
gene9686	SLC38A2	black
gene17487	TRIM9	black
gene15888	WRNIP1	black
gene13469	PHAX	black
gene22579	MSRB2	black
gene7639	AK6	black
gene15346	ITGA2	black
gene6445	DBR1	black
gene21502	NUBP1	black
gene16414	HIPK3	black
gene23173	LOC113242002	black
gene26182	NME4	black
gene24322	PIH1D1	black
gene725	IL1RAP	black
gene4671	CUNH10orf143	black
gene9290	ARPC4	black
gene5542	LOC113252960	black
gene29441	APEX1	black
gene191	URB1	black
gene21103	PSEN1	black
gene10965	RAB4A	black
gene27536	NXT1	black
gene14062	TEC	black
gene12691	TTC33	black
gene14396	LOC113263012	black
gene3437	LOC113250688	black
gene7590	LOC113255213	black
gene11981	SIK2	black
gene9110	SELENOK	black
gene20471	PIGBOS1	black
gene11950	ZW10	black
gene19377	LOC113268638	black
gene24710	LOC113243631	black
gene11564	QKI	black
gene5017	GFOD2	black
gene19833	NLE1	black
gene10708	GCNT7	black
gene30273	LOC113249866	black
gene7599	BTF3	black
gene7904	LOC113255603	black
gene5513	CDH17	black
gene16423	EIF3M	black
gene27751	CCDC86	black
gene18142	RITA1	black
gene29108	LOC113248607	black
gene21017	SNW1	black
gene22620	TMEM236	black
gene22396	KIN	black
gene136	LOC113255721	black
gene16016	STMND1	black
gene6479	ZBTB38	black
gene27005	MRPS21	black
gene1132	PSMC2	black
gene21529	GLYR1	black
gene26621	PIGG	black
gene11645	LOC113259832	black
gene7884	LARP7	black
gene560	TIMMDC1	black
gene9796	LMNTD1	black
gene18549	ERI2	black
gene20591	LOC113269794	black
gene17295	LOC113265956	black
gene1987	TAF1B	black
gene10303	NOP56	black
gene17814	LOC113266650	black
gene3399	PMS1	black
gene16201	NDUFAF4	black
gene15260	SEC11A	black
gene15031	POLR2D	black
gene6088	LOC113253506	black
gene5453	POLR2K	black
gene12184	ERP44	black
gene6397	NPHP3	black
gene6292	CMC1	black
gene26259	LOC113245446	black
gene16103	CDC40	black
gene22749	KMT2C	black
gene6007	WDR7	black
gene15437	FAM114A2	black
gene7152	AGBL4	black
gene21902	ADPRM	black
gene17661	LOC113266647	black
gene24856	SNRPC	black
gene3899	UFM1	black
gene5241	LRRC6	black
gene14554	LOC113262943	black
gene26477	LOC113245596	black
gene1240	GATAD1	black
gene847	FXR1	black
gene28561	LOC113247937	black
gene4365	R3HCC1L	black
gene6553	EIF2A	black
gene2364	KRCC1	black
gene13074	UBR2	black
gene2388	RNF181	black
gene21600	GRIA3	black
gene6594	SLC33A1	black
gene19378	LOC113268639	black
gene27522	FCRL1	black
gene1360	BZW2	black
gene17659	ZNF79	black
gene22306	SCAMP5	black
gene5159	TERF2IP	black
gene8881	LOC113256764	black
gene10901	B3GALNT2	black
gene13749	FRG1	black
gene20278	KCTD14	black
gene20938	PUM3	black
gene26692	LOC113245885	black
gene7640	TAF9	black
gene11523	SERAC1	black
gene20490	LOC113269666	black
gene7685	LOC113254898	black
gene2529	SNRNP27	black
gene15496	SLU7	black
gene16924	KPNB1	black
gene25697	LOC113244731	black
gene21996	MED9	black
gene27887	GADD45GIP1	black
gene11056	DDX21	black
gene758	LOC113257100	black
gene2811	LOC113247565	black
gene12264	CREB3	black
gene24816	HSD17B8	black
gene15526	PANK3	black
gene27672	LOC113247014	black
gene17768	MED27	black
gene25783	ZNF565	black
gene11441	SHPRH	black
gene25307	CSTF2	black
gene16417	DEPDC7	black
gene11638	TAF1D	black
gene17138	LOC113265862	black
gene14123	PAICS	black
gene6590	LOC113254092	black
gene2474	DUSP11	black
gene5125	DDX19A	black
gene13746	LOC113262311	black
gene2464	BOLA3	black
gene13906	CASP3	black
gene20899	SPTLC1	black
gene1766	LOC113264360	black
gene14492	CREG1	black
gene3818	MTIF3	black
gene6776	RPAP2	black
gene25450	FOXK2	black
gene21069	FCF1	black
gene22545	NKRF	black
gene25547	CYTH1	black
gene11649	LOC113259833	black
gene10261	LOC113258186	black
gene10958	URB2	black
gene11643	LOC113260239	black
gene1051	CDK13	black
gene10737	PRELID3B	black
gene5476	LAPTM4B	black
gene5158	KARS	black
gene6950	LOC113254535	black
gene8269	WASHC4	black
gene30117	LOC113249705	black
gene6314	RPL15	black
gene3027	CAB39	black
gene26388	LOC113245515	black
gene2553	PNO1	black
rna54517	tRNA-Ala	black
gene5592	ZFAND1	black
gene6494	TRPC1	black
gene24494	APOE	black
gene11561	LOC113259332	black
gene20178	CLPB	black
gene16515	GTF2H1	black
gene22515	SLC6A14	black
gene10937	EGLN1	black
gene25350	WARS2	black
gene17910	LCORL	black
gene19617	MGST3	black
gene12716	LOC113260951	black
gene17940	PI4K2B	black
gene17739	TOR1A	black
gene20439	LYSMD2	black
gene19318	EIF3I	black
gene27014	LOC113246108	black
gene7817	LOC113255518	black
gene10816	LGALS8	black
gene8616	SLC16A7	black
gene19045	RRS1	black
gene22569	PRTFDC1	black
gene5951	DYM	black
gene10176	ZNF133	black
gene18610	LOC113267595	black
gene26351	LOC113245481	black
gene27590	LOC113246803	black
gene16403	CAPRIN1	black
gene25205	ATL3	black
gene5958	LOC113253604	black
gene22928	DESI1	black
gene26561	NOP14	black
gene19163	SPIDR	black
gene20405	SHC4	black
gene9142	RPP14	black
gene2576	SLC1A4	blue
gene17527	COL27A1	blue
gene24359	FUT1	blue
gene21767	SLC16A13	blue
gene11344	VNN1	blue
gene4712	LOC113251689	blue
gene30059	LOC113249641	blue
gene15210	ABHD2	blue
gene24290	ATF5	blue
gene16011	ATXN1	blue
gene10186	RRBP1	blue
gene24167	GDF10	blue
gene11406	LOC113259502	blue
gene21104	RBM25	blue
gene25047	PC	blue
gene2362	FABP1	blue
gene24315	RPL13A	blue
gene3562	GORASP2	blue
gene4709	SPRN	blue
gene11574	MPC1	blue
gene14227	INTS7	blue
gene26894	NYNRIN	blue
gene29312	RPLP2	blue
gene21144	RAD51B	blue
gene750	ST6GAL1	blue
gene12930	MLIP	blue
gene22959	FAM83F	blue
gene4714	LOC113252104	blue
gene19452	PAQR7	blue
gene21674	GPC3	blue
gene23997	ADAMTS10	blue
gene12307	DNAI1	blue
gene23719	LOC113242577	blue
gene14982	INHBB	blue
gene19977	VPS53	blue
gene23433	CDKL5	blue
gene29232	PGLYRP2	blue
gene4890	AMFR	blue
gene1299	ASNS	blue
gene16998	LRRC59	blue
gene7116	TUT4	blue
gene11464	LATS1	blue
gene21949	NCOR1	blue
gene3246	PARD3B	blue
gene2392	MAT2A	blue
gene30349	LOC113249945	blue
gene24127	ILF3	blue
gene17744	GPR107	blue
gene20817	DMTN	blue
gene26051	SSR2	blue
gene8962	COL7A1	blue
gene25347	ZNF697	blue
gene14985	LOC113263347	blue
gene4708	MTG1	blue
gene5320	SNTB1	blue
gene8844	UBA52	blue
gene10654	KCNB1	blue
gene17212	LOC113265912	blue
gene20745	CHRNA2	blue
gene28111	RPS9	blue
gene1761	LRGUK	blue
gene18018	BRI3BP	blue
gene27965	SERPINA7	blue
gene4713	LOC113251645	blue
gene27723	TMEM258	blue
gene16100	SLC22A16	blue
gene8835	LSM4	blue
gene17021	CA10	blue
gene12766	PRSS35	blue
gene22639	FAM171A1	blue
gene25610	UNK	blue
gene4503	PDCD4	blue
gene28255	F10	blue
gene3023	CUNH2orf72	blue
gene8714	LOC113256454	blue
gene9419	CHCHD6	blue
gene24825	ZBTB22	blue
gene18036	DNAH10	blue
gene3457	UBE2E3	blue
gene19251	KIAA0319L	blue
gene27787	ZNF70	blue
gene2872	EDAR	blue
gene21438	SYT17	blue
gene5287	MTSS1	blue
gene24394	NOP53	blue
gene25489	P4HB	blue
gene22971	RPL3	blue
gene2036	GEN1	blue
gene6255	NKTR	blue
gene9506	ESPL1	blue
gene10985	PHYHIPL	blue
gene29063	LOC113248525	blue
gene19326	TMEM39B	blue
gene29806	LOC113249370	blue
gene19253	ZMYM4	blue
gene19735	RNF43	blue
gene15162	MEF2A	blue
gene14110	CLOCK	blue
gene17549	CDK5RAP2	blue
gene25815	DENND2D	blue
gene4227	MBNL2	blue
gene9065	RPL29	blue
gene7712	PLK2	blue
gene29051	LOC113248512	blue
gene19481	LOC113268508	blue
gene17211	LOC113265909	blue
gene450	ZPLD1	blue
gene6316	UBE2E1	blue
gene30128	LOC113249713	blue
gene6972	GADD45A	blue
gene7013	ROR1	blue
gene5912	LOC113253363	blue
gene508	LOC113241656	blue
gene8445	METTL25	blue
gene916	SKIL	blue
gene22570	ARHGAP21	blue
gene18991	KDELR2	blue
gene19529	LOC113268555	blue
gene8449	LOC113256214	blue
gene20283	KCTD21	blue
gene2487	SMYD5	blue
gene542	LSAMP	blue
gene20494	CGNL1	blue
gene9616	PRKAG1	blue
gene23807	CIRBP	blue
gene8356	SNRPF	blue
gene27013	ANP32E	blue
gene10155	MICAL3	blue
gene14463	F5	blue
gene936	GOLIM4	blue
gene24650	PLEKHG2	blue
gene24007	RPS28	blue
gene22433	MCM10	blue
gene20633	PSAT1	blue
gene2311	BCL2L11	blue
gene23809	EFNA2	blue
gene12933	KLHL31	blue
gene11651	LOC113260246	blue
gene25638	KCTD2	blue
gene6497	PAQR9	blue
gene8289	CUNH12orf42	blue
gene18144	TPCN1	blue
gene7856	GAR1	blue
gene15223	PEX11A	blue
gene29319	MAGED1	blue
gene21631	LOC113270937	blue
gene20000	SERPINF2	blue
gene18236	ALKBH2	blue
gene17719	SH3GLB2	blue
gene6450	MRAS	blue
gene14693	HSD17B13	blue
gene1042	INHBA	blue
gene4797	GSE1	blue
gene21799	CHRNB1	blue
gene20525	ANXA2	blue
gene12856	RIMS1	blue
gene12081	SUSD1	blue
gene1988	GRHL1	blue
gene3263	LOC113250565	blue
gene11886	TREH	blue
gene8765	TPM4	blue
gene2391	GGCX	blue
gene21829	CHD3	blue
gene9860	PIK3C2G	blue
gene27772	HIC2	blue
gene18039	GTF2H3	blue
gene5882	CUNH18orf21	blue
gene19392	DNAJC8	blue
gene25848	GNAI3	blue
gene26587	FGFR3	blue
gene17150	BCOR	blue
gene30129	LOC113249714	blue
gene25383	LOC113244434	blue
gene21123	SMOC1	blue
gene27813	ADORA2A	blue
gene16621	DDX42	blue
gene173	IFNGR2	blue
gene9627	ADCY6	blue
gene14305	LAMC1	blue
gene7243	B4GALT2	blue
gene10166	RIN2	blue
gene736	LOC113253742	blue
gene24251	LOC113243075	blue
gene15829	KIAA0319	blue
gene9011	LOC113256893	blue
gene12619	NPR3	blue
gene24704	LOC113243636	blue
gene21634	SMARCA1	blue
gene2128	CGREF1	blue
gene26139	ILF2	blue
gene20373	GATM	blue
gene29233	LOC113248705	blue
gene9074	DNAH1	blue
gene15248	FES	blue
gene24358	FGF21	blue
gene26390	LOC113245502	blue
gene3934	WDFY2	blue
gene25178	TRMT112	blue
gene6754	DNTTIP2	blue
gene24252	TNKS2	blue
gene3963	FNDC3A	blue
gene1271	PPP1R9A	blue
gene17561	GSN	blue
gene11391	PERP	blue
gene18065	ZCCHC8	blue
gene14991	CLASP1	blue
gene19487	GALE	blue
gene1163	GNAI1	blue
gene24415	SAE1	blue
gene4856	NOD2	blue
gene7216	BTBD19	blue
gene29052	LOC113248504	blue
gene1503	PLEKHA8	blue
gene14457	CUNH1orf112	blue
gene22310	COMMD4	blue
gene2598	EHBP1	blue
gene27435	F11R	blue
gene21635	LOC113270939	blue
gene20842	NOL8	blue
gene21828	LOC113271173	blue
gene9611	LOC113257657	blue
gene19255	SFPQ	blue
gene6187	TRANK1	blue
gene28694	BEX4	blue
gene25223	ITGB1	blue
gene8130	CTSO	blue
gene10724	LOC113258763	blue
gene8366	NR2C1	blue
gene23913	CREB3L3	blue
gene10326	NSFL1C	blue
gene16298	CELF1	blue
gene23792	ARID3A	blue
gene29801	LOC113249364	blue
gene14549	CDC42BPA	blue
gene18332	HSP90AA1	blue
gene19431	HMGN2	blue
gene8552	NUP107	blue
gene323	LOC113256143	blue
gene6992	LEPR	blue
gene4384	DNMBP	blue
gene10442	PIGU	blue
gene324	ROBO2	blue
gene1670	TMEM229A	blue
gene20537	TLN2	blue
gene28407	HJV	blue
gene12063	TMEM123	blue
id35575	LOC113265347	blue
gene9557	SCN8A	blue
gene21834	CNTROB	blue
gene9434	ZNF35	blue
gene9734	LOC113257737	blue
gene26353	LOC113245455	blue
gene6320	LOC113253876	blue
gene22085	LOC113240760	blue
gene18532	EML5	blue
gene22083	PNPLA4	blue
gene10918	TARBP1	blue
gene10279	LOC113258395	blue
gene10512	RPRD1B	blue
gene12244	GLIPR2	blue
gene25384	LOC113244435	blue
gene10834	LOC113258953	blue
gene20457	ONECUT1	blue
gene26533	KIAA0232	blue
gene9804	SOX5	blue
gene14805	G3BP2	blue
gene4419	NPM3	blue
gene21414	LOC113270721	blue
gene9013	RBM6	blue
gene10793	LIME1	blue
gene14243	VASH2	blue
gene12126	RAD23B	blue
gene21672	GPC4	blue
gene5913	LOC113253364	blue
gene11986	COLCA2	blue
gene7001	LOC113254573	blue
gene895	FNDC3B	blue
gene8647	INHBE	blue
gene18206	LOC113267050	blue
gene15395	RPS14	blue
gene4157	RBM26	blue
gene13912	LOC113262266	blue
gene7000	LOC113254571	blue
gene27705	EEF1G	blue
gene655	TFRC	blue
gene28351	ZFP41	blue
gene14704	MAPK10	blue
gene26959	CGN	blue
gene6465	COPB2	blue
gene21601	THOC2	blue
gene2054	PUM2	blue
gene11891	IFT46	blue
gene4342	ARHGAP19	blue
gene21816	SHBG	blue
gene14749	HNRNPD	blue
gene21454	MARF1	blue
gene9621	FKBP11	blue
gene3488	HNRNPA3	blue
gene27765	AIFM3	blue
gene22416	PROSER2	blue
gene23217	BUB1B	blue
gene2930	PER2	blue
gene14007	UBE2K	blue
gene6138	LOC113253553	blue
gene9138	FLNB	blue
gene23817	RPS15	blue
gene10089	CRACR2A	blue
gene7706	PDE4D	blue
gene19497	TCEA3	blue
gene3168	SMARCAL1	blue
gene17671	FPGS	blue
gene9774	KLHL42	blue
gene2084	NCOA1	blue
gene24312	FCGRT	blue
gene18050	CDK2AP1	blue
gene15289	ADAMTSL3	blue
gene9324	PPARG	blue
gene24765	LOC113243734	blue
gene7974	LOC113255471	blue
gene2137	CAD	blue
gene25077	PACS1	blue
gene13477	PRRC1	blue
gene22831	ALG12	blue
gene3544	DLX1	blue
gene6715	AGL	blue
gene7317	LOC113254994	blue
gene14485	LOC113262879	blue
gene3871	PDS5B	blue
gene14816	AREG	blue
gene5385	LOC113252823	blue
gene23115	CTDSPL2	blue
gene25235	ZEB1	blue
gene28945	KCNT2	blue
gene19241	AGO1	blue
gene7518	ZCCHC9	blue
gene7017	EFCAB7	blue
gene13517	KIF3A	blue
gene13432	PRR16	blue
gene16094	AMD1	blue
gene26750	CLTCL1	blue
gene10794	SLC2A4RG	blue
gene25299	PCDH19	blue
gene10637	ZMYND8	blue
gene8715	DNAJC14	blue
gene27480	APCS	blue
gene1643	CPED1	blue
gene17951	RBPJ	blue
gene11833	LOC113259936	blue
gene8510	TRHDE	blue
gene12300	GALT	blue
gene4966	TK2	blue
gene5629	ZFHX4	blue
gene24185	ERCC6	blue
gene22681	ZNF212	blue
gene12228	FRMPD1	blue
gene7284	PPIH	blue
gene4973	NAE1	blue
gene13714	TNKS	blue
gene17258	RBM3	blue
gene14129	LOC113262526	blue
gene3998	SLC25A30	blue
gene4145	SCEL	blue
gene14328	LOC113262752	blue
gene17927	LOC113266744	blue
gene2981	USP40	blue
gene21572	ZNF75A	blue
gene13993	FAM114A1	blue
gene14486	MPZL1	blue
gene19531	HP1BP3	blue
gene5914	LOC113253205	blue
gene8058	SLC10A7	blue
gene26990	ARNT	blue
gene17072	TAB3	blue
gene11237	NUS1	blue
gene22922	CCDC134	blue
gene29025	ARHGEF40	blue
gene17284	GPKOW	blue
gene12582	BASP1	blue
gene6717	FRRS1	blue
gene18049	SBNO1	blue
gene2556	C1D	blue
gene18482	BTBD7	blue
gene17965	ZNF10	blue
gene19769	MED13	blue
gene29715	LOC113249270	blue
gene14929	CCNT2	blue
gene24901	CPNE5	blue
gene17210	LOC113265910	blue
gene17781	CEL	blue
gene8136	LOC113255786	blue
gene7633	LOC113255248	blue
gene3996	SPERT	blue
gene7695	SMIM15	blue
gene18448	DICER1	blue
gene17121	PRRG1	blue
gene3816	LOC113251028	blue
gene20230	SPCS2	blue
gene9979	LOC113257917	blue
gene7154	SLC5A9	blue
gene2889	DTYMK	blue
gene2865	LIMS1	blue
gene18189	PXN	blue
gene23538	TXNDC16	blue
gene25706	KIAA0355	blue
gene1737	MEST	blue
gene16656	LOC113265314	blue
gene17384	MIPOL1	blue
gene26714	SBF2	blue
gene17325	SCFD1	blue
gene7488	RASA1	blue
gene10032	USP5	blue
gene18827	TBL2	blue
gene15598	FAF2	blue
gene5194	LOC113252533	blue
gene3222	CREB1	blue
gene29099	LOC113248583	blue
gene29187	PFKFB1	blue
gene26216	SSTR5	blue
gene10684	ZFP64	blue
gene18187	GCN1	blue
gene626	LOC113252485	blue
gene1135	NAPEPLD	blue
gene6113	ZNF407	blue
gene28697	LOC113248100	blue
gene18604	TNRC6A	blue
gene16937	CDK5RAP3	blue
gene4199	LOC113251460	blue
gene26461	AR	blue
gene25081	CST6	blue
gene1645	FAM3C	blue
gene24504	PVR	blue
gene5173	WWOX	blue
gene23249	DPH6	blue
gene12934	GCLC	blue
gene20275	RSF1	blue
gene14306	LAMC2	blue
gene28783	NKAPL	blue
gene18159	CUNH12orf49	blue
gene20282	LOC113269366	blue
gene6228	LOC113253800	blue
gene21435	ITPRIPL2	blue
gene28340	EEF1D	blue
gene6959	LRRC7	blue
gene25007	CHKA	blue
gene19397	RPA2	blue
gene4790	FOXF1	blue
gene15594	ARL10	blue
gene3268	CARF	blue
gene10402	MAPRE1	blue
gene7538	HOMER1	blue
gene2992	GIGYF2	blue
gene13632	LOC113261824	blue
gene4775	SLC7A5	blue
gene729	CLDN1	blue
gene16041	LOC113264516	blue
gene18320	AMN	blue
gene11751	PKNOX2	blue
gene14535	ACBD3	blue
gene8248	TMEM263	blue
gene26395	LOC113245523	blue
gene13891	CDKN2AIP	blue
gene1687	GCC1	blue
gene29143	INPP5E	blue
gene22374	FAM208B	blue
gene4598	MCMBP	blue
gene7651	PIK3R1	blue
gene8648	INHBC	blue
gene18157	MED13L	blue
gene11652	LOC113259835	blue
gene20910	ERMP1	blue
gene23236	FAM98B	blue
gene28352	GPIHBP1	blue
gene7111	LOC113254662	blue
gene23716	LOC113242575	blue
gene27706	AHNAK	blue
gene13711	PPP1R3B	blue
gene21175	FBXO42	blue
gene5603	PAG1	blue
gene17949	LOC113266764	blue
gene1780	CNOT4	blue
gene10024	PTPN6	blue
gene23171	MGA	blue
gene8212	RBFOX2	blue
gene2549	FBXO48	blue
gene16508	SPTY2D1OS	blue
gene8193	TST	blue
gene9665	SENP1	blue
gene21830	LOC113271358	blue
gene14755	RASGEF1B	blue
gene20135	TRIM68	blue
gene1832	RAB19	blue
gene22995	KDELR3	blue
gene19770	INTS2	blue
gene18421	HHIPL1	blue
gene4500	SMC3	blue
gene26446	POMK	blue
gene3831	PAN3	blue
gene6018	NEDD4L	blue
gene18199	DYNLL1	blue
gene27841	WDR27	blue
gene5046	ZFP90	blue
gene14354	RALGPS2	blue
gene18671	TAOK2	blue
gene16229	LYRM2	blue
gene15401	DCTN4	blue
gene5097	MARVELD3	blue
gene21210	PRDM2	blue
gene23382	POLA1	blue
gene13520	SOWAHA	blue
gene2446	PCGF1	blue
gene15460	MED7	blue
gene8790	NR2F6	blue
gene14352	FAM20B	blue
gene21694	ZNF449	blue
gene15326	MORF4L1	blue
gene9824	RECQL	blue
gene22929	PMM1	blue
gene29802	LOC113249362	blue
gene4323	CCNJ	blue
gene3217	FZD5	blue
gene12425	PLIN2	blue
gene20742	LOC113270039	blue
gene27517	KIRREL1	blue
gene3194	LOC113250505	blue
gene4032	NAA16	blue
gene18775	KCTD7	blue
gene18594	DCTN5	blue
gene10554	L3MBTL1	blue
gene18487	MOAP1	blue
gene23929	PLIN5	blue
gene7825	GSTCD	blue
gene21655	LOC113271000	blue
gene11500	CNKSR3	blue
gene2258	MAP4K3	blue
gene18939	LOC113267903	blue
gene28787	LOC113248154	blue
gene24190	OGDHL	blue
gene3770	IFT88	blue
gene29168	LOC113248653	blue
gene29807	LOC113249367	blue
gene17455	RPL36AL	blue
gene3841	SLC7A1	blue
gene15951	SLC35B3	blue
gene5175	LOC113251650	blue
gene21948	PIGL	blue
gene13473	LMNB1	blue
gene15883	GMDS	blue
gene25280	DIAPH2	blue
gene16594	BPTF	blue
gene13051	CRIP3	blue
gene1908	TCAF1	blue
gene786	MAGEF1	blue
gene746	RTP4	blue
gene25054	RBM14	blue
gene21271	LZIC	blue
gene20446	MAPK6	blue
gene1502	FKBP14	blue
gene1989	KLF11	blue
gene2007	ROCK2	blue
gene6740	LOC113254385	blue
gene23398	PRDX4	blue
gene21470	MRTFB	blue
gene5400	LOC113252638	blue
gene3468	CCDC141	blue
gene23041	HTATSF1	blue
gene4200	LOC113251461	blue
gene21367	GNB1	blue
gene17428	KLHL28	blue
gene11457	TAB2	blue
gene10490	NDRG3	blue
gene5497	PLEKHF2	blue
gene15794	HFE	blue
gene24342	SNRNP70	blue
gene25006	KMT5B	blue
gene29443	PNP	blue
gene5237	TG	blue
gene12760	CEP162	blue
gene10628	ELMO2	blue
gene11414	VTA1	blue
gene19300	YARS	blue
gene21465	PARN	blue
gene7853	CASP6	blue
gene26528	LOC113245666	blue
gene28970	LOC113248403	blue
gene23928	PLIN4	blue
gene6947	ZRANB2	blue
gene14815	BTC	blue
gene4038	WBP4	blue
gene29121	LOC113248597	blue
gene8711	PYM1	blue
gene29001	LOC113248440	blue
gene11397	LOC113259493	blue
gene10939	SPRTN	blue
gene6999	LOC113254572	blue
gene5176	LOC113251652	blue
gene29899	LOC113249469	blue
gene5869	DTNA	blue
gene19078	CA8	blue
gene24132	CUNH19orf38	blue
gene28642	ZNF772	blue
gene5704	ANKRD12	blue
gene22461	COL4A5	blue
gene1818	FMC1	blue
gene2225	EIF2AK2	blue
gene17718	NUP188	blue
gene18478	UNC79	blue
gene25340	NOTCH2NLR	blue
gene26086	ADAM15	blue
gene6616	RSRC1	blue
gene17796	SURF4	blue
gene3753	CENPJ	blue
gene7471	CETN3	blue
gene25282	RPA4	blue
gene950	VOPP1	blue
gene9256	LOC113257115	blue
gene16013	LOC113264492	blue
gene9254	SUMF1	blue
gene18060	DENR	blue
gene8050	ANAPC10	blue
gene9116	CCDC66	blue
gene25076	KLC2	blue
gene27645	MSN	blue
gene14494	POU2F1	blue
gene23285	ATRX	blue
gene6241	ZNF621	blue
gene14966	DBI	blue
gene12932	LRRC1	blue
gene21918	LOC113271231	blue
gene22637	MINDY3	blue
gene17366	PSMA6	blue
gene9470	CBX5	blue
gene6024	ZNF532	blue
gene16109	ZBTB24	blue
gene19457	LDLRAP1	blue
gene27063	BTBD10	blue
gene9293	CIDEC	blue
gene8618	LRIG3	blue
gene24867	PPARD	blue
gene13565	SMAD5	blue
gene22082	LOC113240757	blue
gene7785	ARHGAP26	blue
gene17721	DOLPP1	blue
gene15611	ZNF346	blue
gene25363	TTF2	blue
gene8599	RXYLT1	blue
gene24774	RNF5	blue
gene14788	SHROOM3	blue
gene19426	PIGV	blue
gene10926	NTPCR	blue
gene9346	RBSN	blue
gene26175	RGS11	blue
gene926	MYNN	blue
gene9728	CUNH12orf40	blue
gene14298	RNASEL	blue
gene17032	STXBP4	blue
gene14545	PSEN2	blue
gene21992	RAI1	blue
gene21606	XIAP	blue
gene9255	ITPR1	blue
gene3776	SAP18	blue
gene1043	LOC113266167	blue
gene2735	SLC3A1	blue
gene22890	PACSIN2	blue
gene9610	LOC113257653	blue
gene21316	NOL9	blue
gene3607	LOC113250820	blue
gene9812	C2CD5	blue
gene9391	LOC113257254	blue
gene15905	SLC22A23	blue
gene24520	LOC113243476	blue
gene6871	LOC113254487	blue
gene24330	SLC6A16	blue
gene9874	EPS8	blue
gene2002	PDIA6	blue
gene2877	2019-09-10	blue
gene14567	HNRNPU	blue
gene1320	LOC113266341	blue
gene3647	MARH7	blue
gene17525	KIF12	blue
gene22604	CUNH10orf113	blue
gene9094	ITIH1	blue
gene4833	ABCC12	blue
gene7231	RNF220	blue
gene5085	DHX38	blue
gene15299	IL16	blue
gene6531	CP	blue
gene6425	MSL2	blue
gene3637	PSMD14	blue
gene2568	ACTR2	blue
gene2807	NPAS2	blue
gene16427	RCN1	blue
gene29000	LOC113248443	blue
gene16674	HEXIM1	blue
gene18934	LOC113267890	blue
gene3200	MAP2	blue
gene9690	SCAF11	blue
gene6196	CTDSPL	blue
gene9403	SEC61A1	blue
gene21650	ZNF280C	blue
gene5562	LOC113252977	blue
gene5801	LAMA3	blue
gene162	SLC5A3	blue
gene17750	EXOSC2	blue
gene17708	PKN3	blue
gene25477	CENPX	blue
gene18672	TMEM219	blue
gene8250	RIC8B	blue
gene16979	SLC35B1	blue
gene11485	ESR1	blue
gene4968	CMTM2	blue
gene26428	KAT6A	blue
gene23250	LOC113242066	blue
gene18207	MLEC	blue
gene12696	CARD6	blue
gene3495	MTX2	blue
gene13266	MGAT1	blue
gene15392	TCOF1	blue
gene14451	LOC113262850	blue
gene29191	MAGED2	blue
gene9114	WNT5A	blue
gene8687	ANKRD52	blue
gene21132	ERH	blue
gene6711	SASS6	blue
gene25837	STRIP1	blue
gene1985	YWHAQ	blue
gene14180	YTHDC1	blue
gene2668	LOC113245691	blue
gene25945	MTMR3	blue
gene6706	LOC113254360	blue
gene12331	B4GALT1	blue
gene22058	LOC113240735	blue
gene16295	KBTBD4	blue
gene7059	DAB1	blue
gene94	RIPK4	blue
gene7973	PGRMC2	blue
gene18455	SERPINA5	blue
gene17524	AMBP	blue
gene6911	ST6GALNAC5	blue
gene13339	LOC113261551	blue
gene2798	TXNDC9	blue
gene8683	PAN2	blue
gene19419	KDF1	blue
gene26024	GPATCH4	blue
gene11528	DYNLT1	blue
gene18215	CUNH12orf43	blue
gene9876	RERG	blue
gene747	LOC113256653	blue
gene27374	PBDC1	blue
gene13351	HNRNPH1	blue
gene17723	PTPA	blue
gene11396	NHSL1	blue
gene14438	MYOC	blue
gene17324	G2E3	blue
gene4346	RRP12	blue
gene19534	DDOST	blue
gene13522	GDF9	blue
gene7535	MTX3	blue
gene14330	PRG4	blue
gene24310	NOSIP	blue
gene5212	HSDL1	blue
gene8538	FRS2	blue
gene13595	KDM3B	blue
gene10330	SDCBP2	blue
gene13629	HBEGF	blue
gene19837	LIG3	blue
gene13485	SLC27A6	blue
gene26852	NGDN	blue
gene8644	MARS	blue
gene16494	NAV2	blue
gene510	LOC113251245	blue
gene25487	ALYREF	blue
gene25082	BANF1	blue
gene622	CCDC14	blue
gene15145	SNRPA1	blue
gene17863	ZNF518B	blue
gene1302	MIOS	blue
gene1236	KRIT1	blue
gene2664	EML6	blue
gene2982	DGKD	blue
gene12332	SMU1	blue
gene25682	ANKRD27	blue
gene3330	SATB2	blue
gene6940	FPGT	blue
gene15620	RGS14	blue
gene12219	LOC113260431	blue
gene27309	CTNND1	blue
gene20207	PAAF1	blue
gene1237	ANKIB1	blue
gene27402	SOX6	blue
gene16033	ID4	blue
gene6902	MIGA1	blue
gene9978	LOC113257916	blue
gene8326	APAF1	blue
gene28921	ENTPD6	blue
gene9257	BHLHE40	blue
gene9727	LOC113257731	blue
gene4821	LOC113252203	blue
gene26113	ATP8B2	blue
gene11834	BLID	blue
gene10103	ITFG2	blue
gene13050	SLC22A7	blue
gene11557	MAP3K4	blue
gene18053	PITPNM2	blue
gene21112	PCNX1	blue
gene25341	NOTCH2	blue
gene16883	MED1	blue
gene13106	LOC113261044	blue
gene16917	SOCS7	blue
gene23186	INO80	blue
gene8389	LOC113256169	blue
gene8557	MDM1	blue
gene4328	BLNK	blue
gene15355	SNX18	blue
gene5436	GRHL2	blue
gene14323	RNF2	blue
gene2724	LOC113246149	blue
gene7764	TCERG1	blue
gene18238	ACACB	blue
gene28603	LOC113248044	blue
gene8788	USE1	blue
gene25034	CLCF1	blue
gene27976	LOC113247244	blue
gene5702	RALBP1	blue
gene2599	LOC113245089	blue
gene1191	DMTF1	blue
gene11429	SF3B5	blue
gene5178	LOC113252518	blue
gene9601	MCRS1	blue
gene22566	LOC113241327	blue
gene12740	PARP8	blue
gene27030	LOC113246145	blue
gene9417	PLXNA1	blue
gene25095	MUS81	blue
gene1617	MET	blue
gene24217	ZNF32	blue
gene3470	PLEKHA3	blue
gene23763	PLPP2	blue
gene21871	KRBA2	blue
gene26396	LOC113245518	blue
gene25611	LOC113244625	blue
gene6096	RTTN	blue
gene27479	LOC113246731	blue
gene3215	PLEKHM3	blue
gene20615	IDNK	blue
gene14689	LOC113263167	blue
gene5499	TP53INP1	blue
gene17301	DGKK	blue
gene6052	PIGN	blue
gene8591	RASSF3	blue
gene16252	ORC3	blue
gene12485	KIAA2026	blue
gene9857	PLEKHA5	blue
gene25427	DDX20	blue
gene25475	RAC3	blue
gene10624	NCOA5	blue
gene21936	ZNF624	blue
gene17815	RXRA	blue
gene11395	HEBP2	blue
gene12667	WDR70	blue
gene15900	LOC113264400	blue
gene4616	PLEKHA1	blue
gene10501	MROH8	blue
gene19660	RRP15	blue
gene6188	EPM2AIP1	blue
gene6475	SLC25A36	blue
gene22084	LOC113240759	blue
gene16940	CBX1	blue
gene16285	LOC113264946	blue
gene10791	ARFRP1	blue
gene6733	RWDD3	blue
gene24820	B3GALT4	blue
gene18552	DCUN1D3	blue
gene6971	GNG12	blue
gene22004	LOC113271312	blue
gene4624	IKZF5	blue
gene12999	TNFRSF21	blue
gene21558	DNASE1	blue
gene28704	LOC113248109	blue
gene8996	DAG1	blue
gene26360	LOC113245484	blue
gene8029	ZNF330	blue
gene25983	PATZ1	blue
gene22804	NCAPH2	blue
gene12906	RAB23	blue
gene65	SIK1	blue
gene6499	U2SURP	blue
gene6850	LOC113254468	blue
gene22188	TIPIN	blue
gene23539	LOC113242309	blue
gene29282	PGGHG	blue
gene26510	TAF1	blue
gene4073	TDRD3	blue
gene14456	SCYL3	blue
gene27955	FAM199X	blue
gene29309	SLC25A22	blue
gene12660	NIPBL	blue
gene22421	NUDT5	blue
gene22816	LOC113241616	blue
gene15972	NEDD9	blue
gene9811	LOC113257800	blue
gene5094	AP1G1	blue
gene13639	SLC35A4	blue
gene11836	SORL1	blue
gene2762	KANSL3	blue
gene17005	SPATA20	blue
gene27834	LOC113247124	blue
gene15222	PLIN1	blue
gene11315	LOC113259444	blue
gene7566	LOC113255193	blue
gene23682	RNPEP	blue
gene7975	LOC113255660	blue
gene26512	OGT	blue
gene23717	LOC113242576	blue
gene26770	RANBP1	blue
gene15919	CDYL	blue
gene21543	NMRAL1	blue
gene58	AGPAT3	blue
gene17973	GOLGA3	blue
gene24199	MARH8	blue
gene3726	ORC4	blue
gene14151	ADGRL3	blue
gene27793	DERL3	blue
gene13610	SLC23A1	blue
gene14483	MPC2	blue
gene7189	LOC113254732	blue
gene24235	LOC113243150	blue
gene8271	CUNH12orf45	blue
gene19176	LOC113268587	blue
gene14707	ARHGAP24	blue
gene15959	LOC113264441	blue
gene5960	ACAA2	blue
gene28969	LOC113248404	blue
gene9104	DCP1A	blue
gene10354	ZCCHC3	blue
gene23445	NHS	blue
gene26559	HTT	blue
gene6982	MIER1	blue
gene11009	LOC113259285	blue
gene15197	KLHL25	blue
gene23134	TP53BP1	blue
gene7659	SREK1	blue
gene6777	GLMN	blue
gene10390	PLAGL2	blue
gene25574	SRSF2	blue
gene25197	NAA40	blue
gene25709	LOC113244742	blue
gene24015	LOC113242910	blue
gene10565	FITM2	blue
gene17954	TBC1D19	blue
gene918	PHC3	blue
gene16430	IMMP1L	blue
gene29765	LOC113249319	blue
gene8548	CPM	blue
gene14437	VAMP4	blue
gene10578	YWHAB	blue
gene6382	ASTE1	blue
gene2378	POLR1A	blue
gene8992	RHOA	blue
gene23930	LRG1	blue
gene22395	ITIH2	blue
gene8678	TIMELESS	blue
gene9362	LSM3	blue
gene8015	MGST2	blue
gene20050	TAX1BP3	blue
gene5508	VIRMA	blue
gene29774	LOC113249327	blue
gene2278	MTA3	blue
gene29068	LOC113248530	blue
gene17613	ZBTB6	blue
gene3648	BAZ2B	blue
gene9385	COPG1	blue
gene14452	GORAB	blue
gene13283	TRIM7	blue
gene10238	MCM8	blue
gene13602	CTNNA1	blue
gene20843	CENPP	blue
gene3795	NUP58	blue
gene13562	LOC113261758	blue
gene3153	ARPC2	blue
gene18224	SART3	blue
gene13755	LOC113262308	blue
gene27770	SERPIND1	blue
gene13332	CNOT6	blue
gene23733	DENND1B	blue
gene10199	NDUFAF5	blue
gene1006	PURB	blue
gene26867	PSME1	blue
gene3138	CNOT9	blue
gene27088	LOC113246308	blue
gene11514	LOC113259592	blue
gene10925	PCNX2	blue
gene4338	LCOR	blue
gene23957	PRR22	blue
gene19654	SLC30A10	blue
gene1723	NRF1	blue
gene21053	JDP2	blue
gene740	LOC113253769	blue
gene10849	FAS	blue
gene25746	HAUS5	blue
gene6372	METTL6	blue
gene6591	PLCH1	blue
gene11051	CCAR1	blue
gene15522	WWC1	blue
gene10677	ADNP	blue
gene1398	RAPGEF5	blue
gene17014	TOB1	blue
gene16029	DEK	blue
gene15828	TDP2	blue
gene8978	QRICH1	blue
gene9634	LOC113257675	blue
gene19911	RAB34	blue
gene17327	LOC113266092	blue
gene13447	SNX24	blue
gene14724	ABRAXAS1	blue
gene21403	LOC113270688	blue
gene4396	SEC31B	blue
gene10930	SIPA1L2	blue
gene4326	ZNF518A	blue
gene12524	ICE1	blue
gene24106	LOC113242978	blue
gene3516	ATF2	blue
gene19167	EXO5	blue
gene8357	NTN4	blue
gene29144	LOC113248631	blue
gene27616	LOC113246854	blue
gene8836	PGPEP1	blue
gene2636	FANCL	blue
gene19454	MTFR1L	blue
gene15280	CUNH15orf40	blue
gene24237	KIF20B	blue
gene17341	DTD2	blue
gene11555	SLC22A3	blue
gene8544	CPSF6	blue
gene16222	BACH2	blue
gene11513	ARID1B	blue
gene23448	REPS2	blue
gene3722	MBD5	blue
gene15848	DDR1	blue
gene24848	NUDT3	blue
gene12553	ANKRD33B	blue
gene8506	ATXN7L3B	blue
gene7012	UBE2U	blue
gene412	LOC113250400	blue
gene30588	LOC113250194	blue
gene1999	NOL10	blue
gene19438	CEP85	blue
gene14834	ANKRD17	blue
gene18787	LOC113267985	blue
gene19010	ACTB	blue
gene26708	ZNF143	blue
gene16220	LOC113264819	blue
gene27778	SDF2L1	blue
gene12862	OGFRL1	blue
gene26484	LOC113245639	blue
gene20865	PTPDC1	blue
gene25030	CARNS1	blue
gene18732	VKORC1	blue
gene9045	DCAF1	blue
gene14484	ADCY10	blue
gene15024	MYO7B	blue
gene6758	BCAR3	blue
gene3043	PID1	blue
gene14516	NVL	blue
gene15903	TUBB2B	blue
gene14237	NSL1	blue
gene6217	GORASP1	blue
gene17632	OLFML2A	blue
gene6843	ZNHIT6	blue
gene11590	ARHGAP42	blue
gene25657	SLC9A3R1	blue
gene15305	MESD	blue
gene7183	LRRC41	blue
gene3987	LRCH1	blue
gene30182	LOC113249772	blue
gene13930	PDLIM3	blue
gene6958	LRRC40	blue
gene28165	ZNF784	blue
gene9146	KCTD6	blue
gene29151	DIPK1B	blue
gene27838	TCTE3	blue
gene26438	SMIM19	blue
gene14842	LOC113263293	blue
gene8710	DGKA	blue
gene6791	HFM1	blue
gene18176	SUDS3	blue
gene7658	MAST4	blue
gene22303	FAM219B	blue
gene18808	EIF4H	blue
gene5200	MPHOSPH6	blue
gene5827	LOC113253312	blue
gene27638	LOC113246877	blue
gene9569	TFCP2	blue
gene23712	DDX59	blue
gene11847	TMEM136	blue
gene28788	ZSCAN9	blue
gene26763	RTL10	blue
gene17857	LYAR	blue
gene640	OSBPL11	blue
gene5847	TTR	blue
gene13395	FEM1C	blue
gene6354	PLCL2	blue
gene1881	EPHB6	blue
gene30181	LOC113249770	blue
gene17554	LOC113266349	blue
gene8977	IMPDH2	blue
gene12951	TMEM14A	blue
gene23808	CUNH19orf24	blue
gene27125	LOC113246350	blue
gene28256	PCID2	blue
gene23270	KATNBL1	blue
gene23936	DPP9	blue
gene2523	TIA1	blue
gene21548	PAM16	blue
gene22080	ANOS1	blue
gene16881	CDK12	blue
gene17499	SNX30	blue
gene26751	LOC113245911	blue
gene6808	LRRC8B	blue
gene27644	LAS1L	blue
gene23803	STK11	blue
gene26820	MRPL52	blue
gene15862	ATAT1	blue
gene9328	RAF1	blue
gene23637	LOC113242511	blue
gene18789	LOC113267986	blue
gene29431	TTC5	blue
gene28244	TSR2	blue
gene23621	LOC113242493	blue
gene10337	ANGPT4	blue
gene9068	ALAS1	blue
gene11976	FDXACB1	blue
gene16651	KANSL1	blue
gene19482	SRSF10	blue
gene12404	LOC113260579	blue
gene9675	RPAP3	blue
gene22143	SNX1	blue
gene16419	QSER1	blue
gene22762	PAXIP1	blue
gene17009	ANKRD40	blue
gene25503	FSCN2	blue
gene13514	RAD50	blue
gene22469	NXT2	blue
gene12211	LOC113260422	blue
gene17332	AP4S1	blue
gene6503	DIPK2A	blue
gene22472	ACSL4	blue
gene4312	LOC113251751	blue
gene6239	ZNF619	blue
gene4385	CPN1	blue
gene28529	LOC113247923	blue
gene20862	PHF2	blue
gene10159	RALGAPA2	blue
gene3241	INO80D	blue
gene1590	TMEM168	blue
gene13754	MTUS1	blue
gene21277	SLC25A33	blue
gene14442	FMO4	blue
gene23616	KLHDC8A	blue
gene4409	KAZALD1	blue
gene13931	SORBS2	blue
gene1430	LOC113261573	blue
gene23670	KDM5B	blue
gene20623	TLE1	blue
gene30589	LOC113250195	blue
gene19500	HNRNPR	blue
gene5717	LAMA1	blue
gene1736	CEP41	blue
gene9823	GOLT1B	blue
gene4156	LOC113251445	blue
gene9279	LOC113257132	blue
gene16380	TRAF6	blue
gene4970	CMTM4	blue
gene13911	ACSL1	blue
gene77	SLC37A1	blue
gene9315	HRH1	blue
gene12635	TTC23L	blue
gene13373	RMND5B	blue
gene26896	KHNYN	blue
gene9325	TSEN2	blue
gene18719	BCL7C	blue
gene21249	MTOR	blue
gene1528	LSM5	blue
gene3002	DIS3L2	blue
gene1775	CYREN	blue
gene9888	GUCY2C	blue
gene27133	LOC113246326	blue
gene25971	LOC113245047	blue
gene24815	SLC39A7	blue
gene17556	TRAF1	blue
gene4147	LOC113251437	blue
gene12069	YAP1	blue
gene4703	PRAP1	blue
gene17231	ZNF157	blue
gene9238	LOC113257095	blue
gene3952	TRIM13	blue
gene872	TBL1XR1	blue
gene1225	CDK14	blue
gene6710	TRMT13	blue
gene13989	KLF3	blue
gene17264	LOC113265923	blue
gene6211	EXOG	blue
gene9738	SYT10	blue
gene19422	GPATCH3	blue
gene6755	LOC113254393	blue
gene22164	PDCD7	blue
gene1416	TRA2A	blue
gene1810	ZC3HAV1L	blue
gene18411	WDR25	blue
gene1564	LOC113262771	blue
gene4102	PCDH9	blue
gene1984	ADAM17	blue
gene15519	LOC113264064	blue
gene4681	DPYSL4	blue
gene25401	DCLRE1B	blue
gene3578	PPIG	blue
gene23806	MIDN	blue
gene28279	ZNF34	blue
gene14423	SUCO	blue
gene16828	KRT20	blue
gene6498	LOC113254025	blue
gene4687	INPP5A	blue
gene26199	JMJD8	blue
gene4727	DEF8	blue
gene11607	JRKL	blue
gene19980	RPH3AL	blue
gene899	PLD1	blue
gene11254	TBC1D32	blue
gene18992	GRID2IP	blue
gene567	NR1I2	blue
gene22081	LOC113240756	blue
gene2567	SPRED2	blue
gene601	FAM162A	blue
gene9358	SLC6A6	blue
gene7187	POMGNT1	blue
gene2053	SDC1	blue
gene12010	KDELC2	blue
gene17631	NR6A1	blue
gene15869	LOC113264370	blue
gene10614	ZSWIM1	blue
gene27150	LOC113246341	blue
gene11725	TIRAP	blue
gene19314	HDAC1	blue
gene27004	PRPF3	blue
gene14481	GPR161	blue
gene20507	SLTM	blue
gene17567	LOC113266364	blue
gene10440	DYNLRB1	blue
gene7445	POU5F2	blue
gene17465	ARF6	blue
gene29100	LOC113248582	blue
gene3731	FAM168B	blue
gene22139	FBXL22	blue
gene4288	ARGLU1	blue
gene24526	ZNF283	blue
gene1428	LOC113261563	blue
gene20835	MFSD14B	blue
gene17233	ZNF41	blue
gene21874	NDEL1	blue
gene25840	CSF1	blue
gene5058	SNTB2	blue
gene14261	LOC113262696	blue
gene17222	JADE3	blue
gene16648	ITGB3	blue
gene20682	CEP44	blue
gene29088	LOC113248542	blue
gene6788	CDC7	blue
gene3534	SP3	blue
gene13353	LOC113261564	blue
gene21573	LOC113270876	blue
gene4210	TGDS	blue
gene27804	CABIN1	blue
gene24663	PAK4	blue
gene23167	EHD4	blue
gene983	ABCA13	blue
gene3994	ZC3H13	blue
gene3573	METTL5	blue
gene29303	TMEM80	blue
gene22324	PEAK1	blue
gene2049	WDR35	blue
gene994	ADCY1	blue
gene12181	TEX10	blue
gene11069	FAM241B	blue
gene15952	LOC113264437	blue
gene5182	CMC2	blue
gene5605	ZNF704	blue
gene10516	LBP	blue
gene17653	ZBTB34	blue
gene22126	LOC113240812	blue
gene28349	LOC113247674	blue
gene24014	LOC113242909	blue
gene18966	SMURF1	blue
gene7835	LOC113255535	blue
gene13495	CDC42SE2	blue
gene10401	DNMT3B	blue
gene19002	LOC113267953	blue
gene4737	CDK10	blue
gene10526	ADIG	blue
gene14311	ARPC5	blue
gene14314	COLGALT2	blue
gene7564	LOC113255192	blue
gene1695	RBM28	blue
gene10682	ATP9A	blue
gene29465	LOC113248992	blue
gene10649	ZNFX1	blue
gene13039	MAD2L1BP	blue
gene18458	SERPINA9	blue
gene1011	TMED4	blue
gene19148	PPDPFL	blue
gene24470	FOSB	blue
gene23142	EPB42	blue
gene5737	TGIF1	blue
gene4429	PPRC1	blue
gene12218	CCDC180	blue
gene7336	PJA2	blue
gene5891	KIAA1328	blue
gene7556	ZBED3	blue
gene6848	DDAH1	blue
gene12048	LOC113260129	blue
gene15975	TMEM170B	blue
gene18589	GGA2	blue
gene15807	TRIM38	blue
gene7502	XRCC4	blue
gene5766	USP14	blue
gene5274	LOC113252729	blue
gene8676	SPRYD4	blue
gene13026	SLC35B2	blue
gene18329	WDR20	blue
gene24280	PLCE1	blue
gene22197	ZWILCH	blue
gene23636	LOC113242512	blue
gene8777	LOC113256656	blue
gene14091	RASL11B	blue
gene8654	LRP1	blue
gene11823	CLMP	blue
gene14623	EIF4E	blue
gene20527	ICE2	blue
gene10903	GGPS1	blue
gene17367	NFKBIA	blue
gene9691	ARID2	blue
gene14250	PROX1	blue
gene7949	BBS12	blue
gene8597	SRGAP1	blue
gene6593	CUNH3orf33	blue
gene16316	CKAP5	blue
gene18247	FAM222A	blue
gene25546	USP36	blue
gene15400	RBM22	blue
gene11390	TNFAIP3	blue
gene16842	SMARCE1	blue
gene10156	PEX26	blue
gene8651	NDUFA4L2	blue
gene2363	SMYD1	blue
gene11530	EZR	blue
gene26069	CLK2	blue
gene20045	ASPA	blue
gene6412	AMOTL2	blue
gene21498	CLEC16A	blue
gene13521	SHROOM1	blue
gene1300	C1GALT1	blue
gene13475	MEGF10	blue
gene1254	VPS50	blue
gene7550	LOC113255179	blue
gene3133	STK36	blue
gene19514	ZBTB40	blue
gene29307	LOC113248767	blue
gene16543	CUNH17orf80	blue
gene7913	USP53	blue
gene11521	SYNJ2	blue
gene12270	CCDC107	blue
gene15520	LOC113264063	blue
gene2111	DRC1	blue
gene27434	TSTD1	blue
gene3545	METAP1D	blue
gene8770	AP1M1	blue
gene6728	LOC113254372	blue
gene7419	ELL2	blue
gene21832	KCNAB3	blue
gene12386	ELAVL2	blue
gene25476	LRRC45	blue
gene27808	LRRC75B	blue
gene6572	MBNL1	blue
gene4855	SNX20	blue
gene25408	MAGI3	blue
gene18183	PRKAB1	blue
gene19805	HEATR6	blue
gene22289	UBL7	blue
gene11995	LOC113260082	blue
gene23511	SAMD4A	blue
gene24957	LOC113243958	blue
gene17520	CUNH9orf43	blue
gene10671	PTPN1	blue
gene27810	SNRPD3	blue
gene9564	CELA1	blue
gene24138	LDLR	blue
gene782	LOC113254095	blue
gene1767	BPGM	blue
gene25103	KAT5	blue
gene10191	SNRPB2	blue
gene8151	CUNH4orf46	blue
gene20408	SECISBP2L	blue
gene6121	ZNF236	blue
gene25305	SYTL4	blue
gene355	CHMP2B	blue
gene14998	TSN	blue
gene8855	COPE	blue
gene7675	CWC27	blue
gene25985	EIF4ENIF1	blue
gene22213	CALML4	blue
gene12952	LOC113261190	blue
gene10203	TASP1	blue
gene7404	ERAP2	blue
gene9274	RAD18	blue
gene6718	PALMD	blue
gene2821	IL1R1	blue
gene21536	ANKS3	blue
gene21326	RNF207	blue
gene6504	LOC113253683	blue
gene20871	CDK20	blue
gene16534	RPL38	blue
gene17740	CUNH9orf78	blue
gene7061	C8A	blue
gene26892	NFATC4	blue
gene10697	DOK5	blue
gene26829	AJUBA	blue
gene2161	RBKS	blue
gene15697	ZNF184	blue
gene4899	NUP93	blue
gene8859	ARMC6	blue
gene2157	SUPT7L	blue
gene4935	CFAP20	blue
gene11203	CCSER2	blue
gene10915	LOC113259013	blue
gene23942	PLIN3	blue
gene15252	CRTC3	blue
gene17002	RSAD1	blue
gene1224	CLDN12	blue
gene13017	SUPT3H	blue
gene18280	ZBTB42	blue
gene10194	MACROD2	blue
gene1907	LOC113265571	blue
gene14309	SMG7	blue
gene27138	LOC113246347	blue
gene26322	THOC6	blue
gene2255	SOS1	blue
gene8719	CD63	blue
gene11723	DCPS	blue
gene9061	PCBP4	blue
gene26291	TEDC2	blue
gene6828	LMO4	blue
gene14295	RGSL1	blue
gene23534	STYX	blue
gene18608	LCMT1	blue
gene3402	ANKAR	blue
gene24463	EML2	blue
gene3530	LOC113250763	blue
gene12461	LURAP1L	blue
gene1342	LOC113260872	blue
gene23106	TMEM185A	blue
gene1226	LOC113259782	blue
gene6765	MTF2	blue
gene11400	REPS1	blue
gene22830	CRELD2	blue
gene25501	NPLOC4	blue
gene18974	TECPR1	blue
gene2653	CCDC88A	blue
gene5273	LOC113252632	blue
gene5442	LOC113252869	blue
gene9026	TUSC2	blue
gene18485	GON7	blue
gene26041	PMF1	blue
gene27085	LOC113246311	blue
gene8623	AVIL	blue
gene2320	ANAPC1	blue
gene5418	FZD6	blue
gene17543	TRIM32	blue
gene18901	PCOLCE	blue
gene8033	IL15	blue
gene4982	LOC113251731	blue
gene29106	LOC113248603	blue
gene2016	GREB1	blue
gene2478	LOC113243980	blue
gene292	CXADR	blue
gene10997	RHOBTB1	blue
gene24005	ANGPTL4	blue
gene14746	HNRNPDL	blue
gene6094	DOK6	blue
gene21184	ZBTB17	blue
gene27894	STX10	blue
gene12783	LOC113261072	blue
gene15380	PPARGC1B	blue
[truncated: 13,952 more rows]

## Sheet: Muscle
geneName	geneSymbol	moduleColor
rna40105	LOC113240909	black
rna42424	LOC113242308	black
rna31581	SPOUT1	black
rna21650	TIMM8B	black
rna21640	PTS	black
rna17027	LOC113257289	black
rna38280	GPR157	black
rna40445	KIN	black
id464172	LOC113241947	black
rna41717	CASC4	black
rna50490	SAMD1	black
rna1163	PCYT1A	black
rna34497	CUNH1orf122	black
rna646	LOC113250406	black
rna649	ST3GAL6	black
rna30091	TOP2A	black
rna20801	ZC3H12D	black
rna13731	AP3B1	black
rna31181	RGS3	black
rna26994	KLF13	black
rna39568	TRPV2	black
rna43754	SLC35G1	black
rna27491	AFAP1L1	black
rna34051	ZSCAN25	black
rna47343	HAX1	black
rna41889	DNAJC17	black
rna3768	GALNT14	black
rna25611	RNASEL	black
rna40330	RCN2	black
rna44247	ZNF526	black
rna24192	ACSL6	black
rna131	AGPAT3	black
rna8919	AKTIP	black
rna12759	PGM1	black
rna9806	DEPTOR	black
rna42970	MOB3A	black
rna45970	FASN	black
rna5265	UBE2F	black
rna39232	MED11	black
rna47535	RHOT2	black
rna12499	SAMD13	black
rna6378	HOXD9	black
rna7839	PYROXD2	black
rna40094	CALML4	black
rna42931	MBD3	black
rna10269	SNX16	black
rna16279	MAPKAPK3	black
rna16273	HEMK1	black
rna46353	TMEM104	black
rna2741	PPP1R3A	black
rna32757	ADSSL1	black
rna36843	TLN2	black
rna3680	MPV17	black
rna46566	LIN37	black
rna26176	LOC113263118	black
rna50456	CACNA1A	black
rna31295	LOC113266367	black
rna32221	AACS	black
rna16981	MGLL	black
rna22948	GHR	black
rna22951	SELENOP	black
rna34174	LOC113267953	black
rna4280	DCTN1	black
rna11913	AGTR1	black
rna3235	CLCN1	black
rna20372	BMPR1A	black
rna2150	ANKIB1	black
rna1042	PARP14	black
rna40035	DENND4A	black
rna38909	ZSCAN32	black
rna47295	FLAD1	black
rna32584	SIRT4	black
rna25510	INTS7	black
rna35993	RTN4RL1	black
rna29830	SLC25A39	black
rna28059	ZNF391	black
rna38128	LOC113270473	black
rna23119	IRAK1BP1	black
rna721	ZBTB11	black
rna27439	MOCS2	black
rna26301	KLHL8	black
rna12574	ST6GALNAC3	black
rna22064	XPA	black
rna30391	ACSF2	black
rna51291	TONSL	black
rna39278	GPS2	black
rna28538	CD83	black
rna15488	AGAP2	black
rna5261	SCLY	black
rna21476	SLC37A4	black
rna2630	MINDY4	black
rna41460	LOC113241751	black
rna4777	RHOQ	black
rna20859	ESR1	black
rna8841	ITFG1	black
rna6967	FLT1	black
rna341	ITSN1	black
rna35006	STPG1	black
id583927	LOC113249536	black
rna1373	DGKG	black
rna23372	LOC113261195	black
gene30691	ATP6	black
rna22049	NANS	black
rna39725	PIR	black
rna9901	ANGPT1	black
rna35887	ANKRD13B	black
rna22248	CNTFR	black
rna42899	GAMT	black
rna49222	LOC113246349	black
rna45456	BAD	black
rna5636	ANKZF1	black
rna10253	CA2	black
rna34715	PTP4A2	black
rna37601	LOC113270179	black
rna46881	TFIP11	black
rna54525	tRNA-Arg	black
rna7998	PSD	black
rna33456	LOC113267618	black
rna33469	NFATC2IP	black
rna45016	DHCR7	black
rna45001	CARS	black
rna11496	LRRC3B	black
rna43296	SNAPC2	black
rna15124	CEP83	black
rna36395	LOC113269356	black
rna39000	OCRL	black
rna29746	ARHGAP27	black
rna42966	CSNK1G2	black
rna3989	ZNF2	black
rna3976	ADRA2B	black
rna42097	PCDH11X	black
rna20304	TMEM254	black
rna27125	LOC113263664	black
rna4780	EPAS1	black
rna11758	NCK1	black
rna5596	OBSL1	black
rna9449	ZNRF1	black
rna9441	WDR59	black
rna9462	LOC113251739	black
rna20830	PPP1R14C	black
rna19412	FAM210B	black
rna6981	UBL3	black
rna32878	TECPR2	black
rna34891	RPS6KA1	black
rna23653	LOC113261044	black
rna39525	LOC113271232	black
rna27547	MYOZ3	black
rna3002	PLXNA4	black
rna44597	LOC113243744	black
rna15383	SLC35E3	black
rna36660	TRPM7	black
rna40394	ASB13	black
rna47701	PGP	black
rna42160	BCLAF3	black
rna49623	PPOX	black
rna21815	LOC113260130	black
rna2664	LOC113262545	black
rna8545	PWWP2B	black
rna25985	SUSD4	black
rna40667	SLC25A43	black
rna52901	LOC113248689	black
rna41322	TTLL12	black
rna22719	ANKH	black
rna50288	GGT5	black
rna18199	VWF	black
rna15561	RDH16	black
rna28604	CDKAL1	black
rna40548	MID2	black
rna1775	TMED4	black
rna6151	GLS	black
rna44411	PAF1	black
rna3147	LOC113265107	black
rna9253	LOC113252395	black
rna54514	tRNA-Gln	black
rna54510	tRNA-Val	black
rna19844	EXOC8	black
rna24417	MZB1	black
rna24418	PROB1	black
rna22146	SPAAR	black
rna51750	LOC113247902	black
rna25007	FAM149A	black
rna6363	LOC113250739	black
rna28240	MRS2	black
rna41142	LOC113241602	black
rna14824	LOC113255988	black
rna32154	DDX51	black
rna50136	LOC113246915	black
rna7138	VPS36	black
rna12982	EPS15	black
rna24886	LOC113262238	black
rna5698	CTDSP1	black
rna10589	NPC1	black
rna36773	CGNL1	black
rna49537	SERGEF	black
rna5997	CASP10	black
rna8412	LHPP	black
rna16836	TIMP4	black
rna35260	UAP1	black
rna16172	CUNH3orf62	black
rna40970	TMEM176B	black
rna25479	HSD11B1	black
id428961	LOC113270625	black
rna671	LOC113250506	black
rna6948	POLR1D	black
rna4890	CUNH2orf92	black
rna33768	LOC113267766	black
rna49034	LOC113246143	black
rna49037	LOC113246106	black
rna45686	BTK	black
rna10635	AQP4	black
rna12898	HSPB11	black
rna34869	TENT5B	black
rna24158	SLC12A2	black
rna21704	LOC113260085	black
rna21705	RDX	black
rna10446	LRRC30	black
rna35273	HSD17B7	black
rna49718	DUSP23	black
rna26022	SDE2	black
rna45046	CCND1	black
rna3131	KDM7A	black
rna15130	SOCS2	black
rna3129	PARP12	black
rna24020	FEM1C	black
rna44156	ZNF112	black
rna20208	MYOZ1	black
rna6942	MTIF3	black
rna220	LOC113256824	black
rna219	LOC113257256	black
rna3470	KCNS3	black
rna9831	SAMD12	black
rna45386	PPP2R5B	black
rna46789	LOC113244886	black
rna11420	HHATL	black
rna37334	NUDT18	black
rna12502	TTLL7	black
rna7815	AVPI1	black
rna7800	HOGA1	black
rna9196	HSD11B2	black
rna51681	BCAP31	black
rna16241	IFRD2	black
rna16254	HYAL2	black
rna51775	LOC113247915	black
rna22031	ALG2	black
rna12991	CDKN2C	black
rna11611	ANKRD28	black
rna19954	RHOBTB1	black
rna44001	TMEM160	black
rna27805	FBXW11	black
rna50380	KIF25	black
rna20084	TYSND1	black
rna18132	TPI1	black
rna18135	CDCA3	black
rna31287	LOC113266361	black
rna22973	NIM1K	black
rna11813	RBP1	black
rna48488	MZT2B	black
rna28708	WASF1	black
rna28701	SLC22A16	black
rna44309	LOC113243545	black
rna15241	LIN7A	black
rna18409	RBBP9	black
rna18418	ZNF133	black
rna15787	ANO8	black
rna8478	MGMT	black
rna48272	TMEM175	black
rna40993	FASTK	black
rna24486	TMCO6	black
rna28060	LOC113264253	black
rna25553	PTPN14	black
rna45124	AIP	black
rna45133	RPS6KB2	black
rna31684	FAM78A	black
rna25079	TBC1D1	black
rna19703	LOC113258965	black
rna9413	ST3GAL2	black
rna1645	MECOM	black
rna16403	CHDH	black
rna50192	LZTR1	black
rna27419	IDH3A	black
rna11458	GADL1	black
rna51533	POLR3GL	black
rna9804	LOC113252773	black
rna35333	TAF1A	black
rna12239	AGL	black
rna13466	RIOK2	black
rna42002	AVEN	black
rna33594	ZNF771	black
rna27928	MXD3	black
rna41428	L3MBTL2	black
rna38364	RNF207	black
rna11711	RYK	black
rna22434	FOCAD	black
rna6946	LNX2	black
rna8843	PHKB	black
rna8293	FAM45A	black
rna37982	SYNJ2BP	black
rna39116	ZZEF1	black
rna29544	CEP112	black
rna39497	ADPRM	black
rna41943	GPR176	black
rna45298	MAP3K11	black
rna45280	AP5B1	black
rna34406	ZNF684	black
rna15788	GTPBP3	black
rna40510	OPTN	black
rna6460	SLC25A12	black
rna27960	PDLIM7	black
rna40170	PKM	black
rna40169	GRAMD2A	black
rna42505	TMCC2	black
rna16337	BAP1	black
rna22590	PDCD6	black
rna4951	CHST10	black
rna20228	ADK	black
rna12077	MLF1	black
rna35928	NXN	black
rna41295	NUP50	black
rna4159	TMEM150A	black
rna4153	ATOH8	black
rna47583	LOC113245122	black
rna34260	RRS1	black
rna14533	INPP4B	black
rna37811	ZC2HC1C	black
rna48198	NAT8L	black
rna48200	LOC113245741	black
rna42401	PCNX4	black
rna16888	MRPS25	black
rna16121	SLC26A6	black
rna16114	PFKFB4	black
rna42680	PHLDA3	black
rna39434	NDEL1	black
rna51713	LOC113247877	black
rna43875	LHB	black
rna36046	ASPA	black
rna49147	LOC113246307	black
rna36420	KCTD21	black
rna48455	LOC113245770	black
rna29729	LOC113265314	black
rna18771	MYLK2	black
rna24867	GPM6A	black
rna13588	LOC113255120	black
rna35711	ZNF830	black
rna31835	TMEM250	black
rna38314	PARK7	black
rna38309	ERRFI1	black
rna40920	ZNF425	black
rna48506	ZNF74	black
rna41690	CUNHXorf40A	black
rna27572	LOC113263964	black
rna26432	RASGEF1B	black
rna33232	TDP1	black
rna2236	LOC113260329	black
rna9158	TRADD	black
rna10241	WWP1	black
rna35540	GDPD1	black
rna48988	LOC113246178	black
rna9472	TMEM170A	black
rna36286	LOC113269300	black
rna36279	PLEKHB1	black
rna38063	ARHGEF10L	black
rna14939	WASHC4	black
rna42858	ABCA7	black
rna12634	ANKRD13C	black
rna43195	CAPS	black
rna48784	TSSK4	black
rna35422	KCTD3	black
rna37690	CEMIP2	black
rna49687	CASQ1	black
rna17370	TMBIM6	black
rna17292	SMAGP	black
rna37091	ALDH1A1	black
rna38506	PUSL1	black
rna40237	SEMA7A	black
rna4165	RNF181	black
rna22292	NFX1	black
rna15958	ZDHHC3	black
rna17514	SLC38A4	black
rna22019	STX17	black
rna22113	GRHPR	black
rna42576	ZC3H11A	black
rna20127	CDH23	black
rna45984	ASPSCR1	black
rna13069	TSPAN1	black
rna39206	ENO3	black
rna34797	GMEB1	black
rna38182	PLOD1	black
rna41083	UBE3C	black
rna39380	PER1	black
rna51734	LOC113247893	black
rna28186	LOC113264302	black
rna32132	CHFR	black
rna29597	KPNA2	black
rna28002	LOC113264277	black
rna5714	CXCR1	black
rna35746	RNF135	black
rna19228	SNX21	black
rna40802	HACD1	black
rna3737	TRMT61B	black
rna8415	FAM53B	black
rna8431	EDRF1	black
rna34552	ADPRHL2	black
rna32568	TMEM233	black
rna40954	ATP6V0E2	black
rna21939	TMEM38B	black
rna49535	SAAL1	black
rna54372	LOC113250118	black
rna4861	KANSL3	black
rna28353	MYLK4	black
rna13685	RASGRF2	black
rna38118	LOC113270467	black
rna47795	ZNF205	black
rna29398	LOC113265126	black
rna39619	LOC113271271	black
rna31471	AK1	black
rna4108	RPIA	black
rna37287	PEBP4	black
rna48601	PTPN2	black
rna24691	FGL1	black
rna24472	SRA1	black
rna41467	ENTHD1	black
rna26041	LOC113262930	black
rna37018	FRMD3	black
rna30603	MED14	black
rna44143	IGSF23	black
rna51269	LRRC14	black
rna3381	IAH1	black
rna8877	NOD2	black
rna364	IFNGR2	black
rna10749	TPGS2	black
rna37924	DCAF4	black
id583934	LOC113249537	black
rna45412	PYGM	black
rna46771	KCNC4	black
rna23816	PGBD2	black
rna28569	CAP2	black
rna52885	PFKFB1	black
rna14754	FNIP2	black
rna39192	KIF1C	black
rna7782	FRAT1	black
rna16228	RBM5	black
rna24344	SMIM32	black
rna51824	THEM6	black
rna29295	LOC113265073	black
rna17468	ZNF641	black
rna44793	FKBP5	black
rna44075	OPA3	black
rna32055	SEL1L3	black
rna13040	ATPAF1	black
rna47641	EME2	black
rna47640	MRPS34	black
rna47039	RNF185	black
rna19251	CD40	black
rna28725	LOC113264751	black
rna44336	COQ8B	black
rna8507	PPP2R2D	black
rna25664	IVNS1ABP	black
rna36077	ATP2A3	black
rna21284	EI24	black
rna3299	LOC113269302	black
rna43713	BTAF1	black
rna42035	PGK1	black
rna2563	HOXA11	black
rna14462	CUNH4orf33	black
rna43084	APBA3	black
rna38548	SAMD11	black
rna27601	ATOX1	black
rna44479	YIF1B	black
rna50508	GIPC1	black
rna13954	DIMT1	black
rna46489	ZNF599	black
rna18263	FKBP4	black
rna6254	FRZB	black
rna48063	PHKA1	black
rna7886	SCD	black
rna7881	LOC113252591	black
rna41557	CUNH22orf23	black
rna27143	KLHL25	black
rna27126	FAM174B	black
rna33987	PPP1R35	black
rna47096	LOC113245202	black
rna53711	LOC113249408	black
rna23955	LOC113261570	black
rna50030	ZBTB3	black
rna7012	B3GLCT	black
rna38004	EXD2	black
rna15825	LOC113256699	black
rna39517	ARHGAP44	black
rna26850	BIN1	black
rna25231	NFXL1	black
rna19076	DHX35	black
rna46698	ZNF793	black
rna30341	PHOSPHO1	black
rna23812	ZNF692	black
rna15648	SUOX	black
rna47595	GNPTG	black
rna3815	RASGRP3	black
rna14677	PLRG1	black
rna7733	ALDH18A1	black
rna1472	KLHL6	black
rna47705	E4F1	black
rna8869	TENT4B	black
rna38774	TMEM186	black
rna19886	ABCB10	black
rna42494	MFSD4A	black
rna15354	BEST3	black
rna33722	SUMF2	black
rna33723	PHKG1	black
rna17479	PFKM	black
rna39681	PEMT	black
rna53830	LOC113249534	black
rna53831	LOC113249535	black
rna14958	HCFC2	black
rna30401	RSAD1	black
rna49175	LOC113246287	black
rna52150	ZSCAN16	black
rna10843	LOC113253397	black
rna14437	LARP1B	black
rna23036	CEP162	black
rna1803	PGAM2	black
rna46021	FAAP100	black
rna44395	TIMM50	blue
rna52672	ZNF444	blue
rna20474	HDDC2	blue
rna9063	GINS3	blue
rna9278	PRMT7	blue
rna13361	NUDT12	blue
rna36465	TMEM126A	blue
rna14485	NOCT	blue
rna37779	IFT43	blue
rna34644	AK2	blue
rna47218	DAP3	blue
rna24413	PAIP2	blue
rna31081	L2HGDH	blue
rna51700	ZFP92	blue
rna51705	LOC113247898	blue
rna26997	FAN1	blue
rna26991	OTUD7A	blue
rna26551	ALB	blue
rna26558	LOC113263286	blue
rna36058	EMC6	blue
rna461	N6AMT1	blue
rna457	RWDD2B	blue
rna31580	ENDOG	blue
rna31585	KYAT1	blue
rna28232	ACOT13	blue
rna28233	TDP2	blue
rna51165	DCUN1D2	blue
rna7545	ABCC4	blue
rna54005	LOC113249704	blue
rna54004	LOC113249706	blue
rna54003	LOC113249705	blue
rna32677	UBE3B	blue
rna39038	ENOX2	blue
rna35037	HMGCL	blue
rna16480	ABHD6	blue
rna16494	PDHB	blue
rna16489	PXK	blue
rna50114	DAGLA	blue
rna46586	NPHS1	blue
rna27887	FAF2	blue
rna27874	THOC3	blue
rna27876	KIAA1191	blue
rna27881	NOP16	blue
rna27886	CLTB	blue
rna26214	PDLIM5	blue
rna46011	MRPL12	blue
rna20007	DNAJC12	blue
rna7198	RCBTB1	blue
rna19030	MANBAL	blue
rna18715	SRXN1	blue
rna18718	CSNK2A1	blue
rna31539	URM1	blue
rna31530	COQ4	blue
rna31528	TRUB2	blue
rna21641	SDHD	blue
rna4068	CHCHD5	blue
rna4066	POLR1B	blue
rna12972	KTI12	blue
rna31172	CUNH9orf43	blue
rna8069	SFR1	blue
rna2501	LOC113261698	blue
rna2503	LOC113261709	blue
rna8768	FBXO31	blue
rna34491	SF3A3	blue
rna9982	ZNF706	blue
rna9966	RRM2B	blue
rna17018	ALDH1L1	blue
rna44005	AP2S1	blue
rna44007	FKRP	blue
rna35665	HEATR6	blue
rna29605	POLG2	blue
rna25800	DARS2	blue
rna36753	ZNF280D	blue
rna38290	ENO1	blue
rna38278	H6PD	blue
rna40446	ATP5F1C	blue
rna48796	DHRS1	blue
rna15198	CUNH12orf29	blue
rna31794	WDR5	blue
rna27584	ANXA6	blue
rna46039	TEPSIN	blue
rna46056	CHMP6	blue
rna18324	ADIPOR2	blue
rna616	ARL6	blue
rna617	CRYBG3	blue
rna27990	LOC113264294	blue
rna27991	LOC113264263	blue
rna8392	ACADSB	blue
rna8395	BUB3	blue
rna47233	FDPS	blue
rna42666	LMOD1	blue
rna15474	CTDSP2	blue
rna15477	TSFM	blue
rna37327	POLR3D	blue
rna16193	APEH	blue
rna16177	GPX1	blue
rna32545	FBXO21	blue
rna29066	NR1H3	blue
rna41502	DNAL4	blue
rna41507	GTPBP1	blue
rna27997	LOC113264292	blue
rna44873	TBC1D22B	blue
rna44878	RNF8	blue
rna34060	TMEM225B	blue
rna45220	BRMS1	blue
rna38453	CALML6	blue
rna647	LOC113250400	blue
rna1919	HBP1	blue
rna18896	ACSS2	blue
rna37074	OSTF1	blue
rna4810	LRPPRC	blue
rna20317	PRXL2A	blue
rna4685	RTN4	blue
rna51308	SLC52A2	blue
rna45225	YIF1A	blue
rna7017	FRY	blue
rna7300	TSC22D1	blue
rna38078	SDHB	blue
rna47757	ELOB	blue
rna40658	LOC113241266	blue
rna22333	ACO1	blue
rna39574	CENPV	blue
rna39576	PIGL	blue
rna26781	TMEM177	blue
rna21059	CEP57	blue
rna53239	APEX1	blue
rna53237	OSGEP	blue
rna25176	TMEM33	blue
rna31350	RABGAP1	blue
rna44212	ETHE1	blue
rna2959	CPA1	blue
rna2968	COPG2	blue
rna50984	MRPL55	blue
rna50979	ARF1	blue
rna51614	IKBKG	blue
rna5965	SUMO1	blue
rna7489	RNF219	blue
rna9726	TATDN1	blue
rna47698	MLST8	blue
rna14379	EXOSC9	blue
rna52908	PDSS1	blue
rna36630	EID1	blue
rna36635	COPS2	blue
rna40294	SNUPN	blue
rna40299	IMP3	blue
rna19630	PCMTD2	blue
rna1510	DNAJC19	blue
rna47354	CUNH1orf43	blue
rna47334	IL6R	blue
rna41893	RMDN3	blue
rna41892	GCHFR	blue
rna17718	PPFIBP1	blue
rna28461	BLOC1S5	blue
rna24623	GSR	blue
rna50612	LOC113247260	blue
rna26367	MRPS18C	blue
rna26359	GPAT3	blue
rna46229	RNF157	blue
rna46228	UBALD2	blue
rna27200	LOC113263699	blue
rna27213	CIB1	blue
rna3937	PKDCC	blue
rna31007	FBXO33	blue
rna30994	TRAPPC6B	blue
rna3751	YPEL5	blue
rna42088	KLHL4	blue
rna13877	AK6	blue
rna17321	METTL7A	blue
rna17317	SLC11A2	blue
rna9364	LOC113252454	blue
rna9367	AP1G1	blue
rna25599	GLUL	blue
rna39903	LOC113240795	blue
rna48329	APBB1	blue
rna15007	ARL1	blue
rna24222	LOC113261708	blue
rna24214	P4HA2	blue
rna22525	MPDZ	blue
rna122	GATD3A	blue
rna36268	RELT	blue
rna45799	SIKE1	blue
rna2278	MIOS	blue
rna12146	LOC113254155	blue
rna12119	LOC113254146	blue
rna30735	SYN1	blue
rna30733	ARAF	blue
rna12760	EFCAB7	blue
rna3452	DDX1	blue
rna6849	EEF1AKMT1	blue
rna46630	LOC113244847	blue
rna9798	MRPL13	blue
rna47926	POLB	blue
rna15364	YEATS4	blue
rna14215	HADH	blue
rna15965	LARS2	blue
rna33719	CCT6A	blue
rna33707	NIPSNAP2	blue
rna33706	MRPS17	blue
rna22773	NPR3	blue
rna22765	GOLPH3	blue
rna26913	NIPA1	blue
rna24657	TTI2	blue
rna42972	IZUMO4	blue
rna45361	SNX15	blue
rna30464	LOC113265650	blue
rna30252	NPEPPS	blue
rna1359	LOC113257013	blue
rna1355	EIF4A2	blue
rna4504	C1D	blue
rna4493	WDR92	blue
rna22691	ANKRD33B	blue
rna28657	FAM229B	blue
rna50799	NDUFA3	blue
rna27770	RARS	blue
rna44547	LOC113243907	blue
rna44564	APOM	blue
rna9843	UTP23	blue
rna45971	DUS1L	blue
rna4290	BOLA3	blue
rna9590	HSBP1	blue
rna9593	OSGIN1	blue
rna18160	ING4	blue
rna10906	ME2	blue
rna13085	TMEM69	blue
rna13091	AKR1A1	blue
rna5253	ILKAP	blue
rna8688	ACSF3	blue
rna8706	APRT	blue
rna8697	TRAPPC2L	blue
rna39226	PSMB6	blue
rna34779	EPB41	blue
rna32412	IFT81	blue
rna32398	RNF34	blue
rna47525	MCRIP2	blue
rna47530	WDR90	blue
rna47542	STUB1	blue
rna23523	POLR1C	blue
rna23085	BCKDHB	blue
rna33289	ERI2	blue
rna33279	FLRT2	blue
rna45637	LOC113244270	blue
rna12495	RPF1	blue
rna19390	ZFP64	blue
rna1863	STARD3NL	blue
rna44314	LOC113243251	blue
rna15798	PGLS	blue
rna21469	HMBS	blue
rna51340	MAF1	blue
rna51345	LOC113247619	blue
rna51351	GPAA1	blue
rna44456	CAPN12	blue
rna7822	GOLGA7B	blue
rna9088	GOT2	blue
rna52586	METTL3	blue
rna46145	BIRC5	blue
rna37889	LOC113270361	blue
rna37887	DNAL1	blue
rna37888	ACOT6	blue
rna19801	IRF2BP2	blue
rna15135	MRPL42	blue
rna35154	MUL1	blue
rna16951	COPG1	blue
rna38845	DNAJA3	blue
rna51784	ACSS1	blue
rna19011	SAMHD1	blue
rna400	SOD1	blue
rna31617	PTPA	blue
rna31623	LOC113266504	blue
rna24953	ACSL1	blue
rna24965	SLC25A4	blue
rna8236	ATRNL1	blue
rna28209	LOC113264317	blue
rna11623	COLQ	blue
rna11631	CAPN7	blue
rna43721	IDE	blue
rna17448	LOC113258132	blue
rna9576	SDR42E1	blue
rna41207	PIM3	blue
rna41204	LOC113241625	blue
rna54094	LOC113249803	blue
rna54092	LOC113249802	blue
rna24148	MEGF10	blue
rna724	NXPE3	blue
rna44803	LOC113243849	blue
rna48987	ADAMTSL4	blue
rna16556	THOC7	blue
rna23247	EYS	blue
rna45351	TM7SF2	blue
rna43970	KPTN	blue
rna949	TIMMDC1	blue
rna40732	LOC113241409	blue
rna40742	LOC113241341	blue
rna46564	PSENEN	blue
rna46559	U2AF1L4	blue
rna26170	TRMT10A	blue
rna20057	SUPV3L1	blue
rna15553	NAB2	blue
rna20676	CCDC28A	blue
rna21602	REXO2	blue
rna12707	PDE4B	blue
rna11423	HIGD1A	blue
rna31300	NDUFA8	blue
rna12936	LOC113254662	blue
rna36215	ANAPC15	blue
rna2458	MALSU1	blue
rna47670	GFER	blue
rna14371	TNIP3	blue
rna32216	SLC15A4	blue
rna16971	EEFSEC	blue
rna16975	KBTBD12	blue
rna33850	BAZ1B	blue
rna37158	MTMR9	blue
rna47000	MTFP1	blue
rna38236	DFFA	blue
rna34176	LOC113267954	blue
rna40834	MINDY3	blue
rna40827	LOC113241377	blue
rna967	LOC113251944	blue
rna968	MAATS1	blue
rna955	ADPRH	blue
rna28769	PDSS2	blue
rna6052	LOC113250611	blue
rna6063	MAIP1	blue
rna27643	MRPL22	blue
rna51509	LOC113247739	blue
rna2136	AKAP9	blue
rna2148	KRIT1	blue
rna1031	CCDC58	blue
rna1032	FAM162A	blue
rna1034	KPNA1	blue
rna3721	MRPL33	blue
rna8444	BCCIP	blue
rna37731	SLIRP	blue
rna42344	DDHD1	blue
rna40050	TIPIN	blue
rna34569	PSMB2	blue
rna13945	IPO11	blue
rna32583	LOC113267119	blue
rna32591	TRIAP1	blue
rna29149	MAPK8IP1	blue
rna41012	RHEB	blue
rna24489	IK	blue
rna41000	ABCF2	blue
rna24488	NDUFA2	blue
rna24515	ADAM9	blue
rna39361	TRAPPC1	blue
rna44888	GLO1	blue
rna44885	ZFAND3	blue
rna34131	CCZ1	blue
rna45145	LOC113244036	blue
rna35987	SMYD4	blue
rna21327	TBRG1	blue
rna38424	PANK4	blue
rna38427	LOC113270612	blue
rna38426	PLCH2	blue
rna2870	ARF5	blue
rna4935	TXNDC9	blue
rna4928	MRPL30	blue
rna11842	TFDP2	blue
rna43309	CLEC4G	blue
rna7610	UBAC2	blue
rna7620	CLYBL	blue
rna9405	SF3B3	blue
rna42936	LOC113242741	blue
rna13720	HOMER1	blue
rna39828	PNPLA4	blue
rna48934	TMOD4	blue
rna48945	MLLT11	blue
rna47822	LOC113245456	blue
rna15871	KXD1	blue
rna33760	GALNT17	blue
rna35609	DHRS11	blue
rna33054	GSKIP	blue
rna29301	ELP4	blue
rna27429	PSMA4	blue
rna26295	NUDT9	blue
rna19207	DBNDD2	blue
rna31394	RABEPK	blue
rna31406	MAPKAP1	blue
rna30387	MRPL27	blue
rna6248	NUP35	blue
rna10554	ABHD3	blue
rna11213	TCAIM	blue
rna10071	LOC113252908	blue
rna1998	FAM185A	blue
rna43115	MPND	blue
rna51276	MFSD3	blue
rna39275	SLC2A4	blue
rna34310	NSMAF	blue
rna48690	PSMB5	blue
rna48699	CUNH14orf119	blue
rna48702	SLC7A8	blue
rna37264	SLC25A37	blue
rna38606	COQ7	blue
rna19732	MINPP1	blue
rna48595	CEP192	blue
rna41781	TMEM62	blue
rna41773	EPB42	blue
rna28539	LOC113264484	blue
rna28533	MCUR1	blue
rna15485	TSPAN31	blue
rna29869	G6PC3	blue
rna12530	IFI44L	blue
rna12323	TMED5	blue
rna32451	PHETA1	blue
rna41445	ST13	blue
rna41455	ADSL	blue
rna41454	SGSM3	blue
rna1497	DCUN1D1	blue
rna1495	MCCC1	blue
rna37035	LOC113269823	blue
rna716	TRMT10C	blue
rna4774	PIGF	blue
rna35802	IFT20	blue
rna35808	POLDIP2	blue
rna43447	KEAP1	blue
rna51278	GPT	blue
rna51290	CYHR1	blue
rna51292	VPS28	blue
rna52268	LOC113248298	blue
rna52253	LOC113248303	blue
rna52252	LOC113248309	blue
rna5114	LOC113267880	blue
rna5118	SH3RF3	blue
rna3409	NOL10	blue
rna18619	FASTKD5	blue
rna18613	ITPA	blue
rna20847	ARMT1	blue
rna20845	RMND1	blue
rna19503	MTG2	blue
rna19517	LAMA5	blue
rna340	ATP5PO	blue
rna12770	ATG4C	blue
rna10723	LOC113253343	blue
rna10727	RPRD1A	blue
rna10730	SLC39A6	blue
rna10731	ELP2	blue
rna8322	MCMBP	blue
rna3499	LOC113270305	blue
rna3516	HS1BP3	blue
rna28993	LOC113264946	blue
rna47976	AR	blue
rna15448	RXYLT1	blue
rna14169	CXXC4	blue
rna33609	ZNF785	blue
rna40860	SUV39H2	blue
rna48571	DGCR6L	blue
rna29934	LOC113265403	blue
rna45451	ESRRA	blue
rna45447	PRDX5	blue
rna25256	OCIAD1	blue
rna19045	TTI1	blue
rna1368	DNAJB11	blue
rna24904	TRAPPC11	blue
rna24901	RWDD4	blue
rna3011	AKR1B1	blue
rna30251	MRPL45	blue
rna30241	CISD3	blue
rna34373	PCMTD1	blue
rna34367	RB1CC1	blue
rna4401	CUNH2orf42	blue
rna4383	SNRPG	blue
rna4444	SNRNP27	blue
rna11369	LOC113254194	blue
rna51887	LOC113248043	blue
rna51674	IDH3G	blue
rna53582	LOC113249310	blue
rna20621	HBS1L	blue
rna20617	LOC113259469	blue
rna10797	ST8SIA5	blue
rna10785	ATP5F1A	blue
rna10780	EPG5	blue
rna36745	NEDD4	blue
rna23588	UBR2	blue
rna23598	MRPS10	blue
rna47453	SNRNP25	blue
rna47452	POLR3K	blue
rna47458	MPG	blue
rna49612	TOMM40L	blue
rna28407	ECI2	blue
rna43525	SWSAP1	blue
rna23412	CENPQ	blue
rna26493	ART3	blue
rna25375	NOA1	blue
rna36151	TRIM68	blue
rna589	CGGBP1	blue
rna3838	HEATR5B	blue
rna3853	NDUFAF7	blue
rna6500	PHOSPHO2	blue
rna6496	UBR3	blue
rna6497	METTL5	blue
rna4330	CCT7	blue
rna23368	EFHC1	blue
rna7770	TLL2	blue
rna40140	TLE3	blue
rna40147	UACA	blue
rna40152	THAP10	blue
gene30692	COX3	blue
gene30693	ND3	blue
gene30690	ATP8	blue
gene30697	ND6	blue
gene30694	ND4L	blue
gene30695	ND4	blue
rna3782	SPAST	blue
rna42443	EIF2D	blue
rna16392	RFT1	blue
rna24310	TXNDC15	blue
rna24311	PCBD2	blue
rna19843	SPRTN	blue
rna49940	LOC113246871	blue
rna20249	VDAC2	blue
id228024	LOC113259202	blue
rna45243	BANF1	blue
rna18469	ESF1	blue
rna496	MRPL39	blue
rna489	ATP5PF	blue
rna6775	ORC4	blue
rna34435	TRIT1	blue
rna13158	DMAP1	blue
rna34448	HEYL	blue
rna34447	NT5C1A	blue
rna9908	OXR1	blue
rna41258	PPARA	blue
rna22241	GALT	blue
rna42896	NDUFS7	blue
rna42905	DAZAP1	blue
rna36888	ZNF658	blue
rna42810	CDC34	blue
rna39753	GPM6B	blue
rna32719	LOC113267177	blue
rna32724	PACS2	blue
rna28687	MFSD4B	blue
rna50921	ISOC2	blue
rna50934	SBK2	blue
rna50415	GNG14	blue
rna50425	ASNA1	blue
rna45455	GPR137	blue
rna45459	PPP1R14B	blue
id578494	LOC113248685	blue
rna52923	ACBD5	blue
rna26181	METAP1	blue
rna26180	ADH5	blue
rna45889	ATP5PB	blue
rna31237	TRIM32	blue
rna12989	RNF11	blue
rna4654	PNPT1	blue
rna22661	FASTKD3	blue
rna8637	LOC113251647	blue
rna6758	MMADHC	blue
rna10017	POLR2K	blue
rna47658	MSRB1	blue
rna47660	NDUFB10	blue
rna47650	HAGH	blue
rna15673	ITGA7	blue
rna15671	RDH5	blue
rna15672	BLOC1S1	blue
rna37598	VLDLR	blue
rna45587	SVIL	blue
rna33782	GTF2I	blue
rna30974	MIPOL1	blue
rna34294	LOC113268068	blue
rna4197	SUCLG1	blue
rna44348	BLVRB	blue
rna44365	CUNH19orf47	blue
rna52516	PTK2	blue
rna52533	METTL17	blue
rna17977	YBX3	blue
rna46206	ST6GALNAC2	blue
rna46190	MFSD11	blue
rna46194	METTL23	blue
rna9316	LOC113252430	blue
rna9326	NQO1	blue
rna9025	COQ9	blue
rna9023	CIAPIN1	blue
rna54527	tRNA-Ser	blue
rna54521	tRNA-Ser	blue
rna54520	tRNA-Tyr	blue
rna54523	tRNA-Lys	blue
rna54529	tRNA-Glu	blue
rna51660	NAA10	blue
rna37828	DLST	blue
rna42327	CGRRF1	blue
rna16931	ACAD9	blue
rna16933	KIAA1257	blue
rna16142	NDUFAF3	blue
rna16349	SMIM4	blue
rna47181	LAMTOR2	blue
rna41028	GALNT11	blue
rna24439	PURA	blue
rna22217	STOML2	blue
rna39317	SENP3	blue
rna39320	LOC113271355	blue
rna26983	SNRPN	blue
rna43896	BCAT2	blue
rna44999	LOC113244211	blue
rna45077	PPP6R3	blue
rna45102	NDUFS8	blue
rna31728	SPACA9	blue
rna2039	SEMA3C	blue
rna28265	GTF2H4	blue
rna11505	NGLY1	blue
rna11501	OXSM	blue
rna51105	TSR2	blue
rna43294	TIMM44	blue
rna43293	ELAVL1	blue
rna45212	MRPL11	blue
rna7675	LOC113251521	blue
rna8978	LOC113252265	blue
rna8976	LOC113252264	blue
rna8977	LOC113252266	blue
rna43058	DOHH	blue
rna36410	AAMDC	blue
rna48881	TDRKH	blue
rna47876	LOC113245500	blue
rna35535	SKA2	blue
id18521	LOC113246905	blue
rna42689	TMEM9	blue
rna24109	CEP120	blue
rna5603	GMPPA	blue
rna50081	ASRGL1	blue
rna27394	LOC113263782	blue
rna27383	FAH	blue
rna27386	ZFAND6	blue
rna7244	LOC113251329	blue
rna7246	NUDT15	blue
rna7248	SUCLA2	blue
rna18244	TSPAN9	blue
rna18879	MAP1LC3A	blue
rna18878	DYNLRB1	blue
rna24826	LOC113262217	blue
rna5790	LANCL1	blue
id66837	LOC113250505	blue
rna11127	CNDP2	blue
rna17067	PPP1R1A	blue
rna48442	IPO7	blue
rna43957	SELENOW	blue
id581226	LOC113249053	blue
rna33939	UFSP1	blue
rna43095	PIAS4	blue
rna14808	TST	blue
rna14806	MPST	blue
rna38543	KLHL17	blue
rna38530	CUNH1orf159	blue
rna38535	AGRN	blue
rna38540	PERM1	blue
rna48522	MRPL40	blue
rna32817	APOPT1	blue
rna32829	MARK3	blue
rna41765	ADAL	blue
rna41738	PPIP5K1	blue
rna31898	RAB28	blue
rna27621	MFAP3	blue
rna27619	FAM114A2	blue
rna50512	NDUFB7	blue
rna26413	TMEM150C	blue
rna52721	LOC113248584	blue
rna52717	LOC113248606	blue
rna2066	CROT	blue
rna9170	KIAA0895L	blue
rna9168	NOL3	blue
rna18286	CCDC77	blue
rna12276	ALG14	blue
rna3979	LOC113241987	blue
rna4003	ZNF514	blue
rna1197	NCBP2	blue
rna1186	CEP19	blue
rna1201	PIGZ	blue
rna8342	FGFR2	blue
rna8330	WDR11	blue
rna8323	SEC23IP	blue
rna15455	USP15	blue
rna7877	CHUK	blue
rna7863	LOC113251817	blue
rna39476	DHRS7C	blue
rna22000	MRPL50	blue
rna26115	SDCCAG8	blue
rna34001	LAMTOR4	blue
rna18918	LOC113258537	blue
rna18950	NFS1	blue
rna51220	LOC113247607	blue
rna777	MYH15	blue
rna4784	SRBD1	blue
rna11658	NUDT16	blue
rna49017	CA14	blue
rna49018	LOC113246184	blue
rna23920	SQSTM1	blue
rna5595	INHA	blue
rna49607	SDHC	blue
rna43405	PIN1	blue
rna52753	LOC113248599	blue
rna52759	LOC113248562	blue
rna33823	METTL27	blue
rna19423	RTF2	blue
rna19413	AURKA	blue
rna8821	LOC113252198	blue
rna6991	USPL1	blue
rna32879	CINP	blue
rna7346	MTRF1	blue
rna7339	RGCC	blue
rna42841	LOC113243049	blue
rna34880	GPN2	blue
rna51953	ZNF772	blue
rna23663	OARD1	blue
rna29489	LOC113265228	blue
rna29488	MAP2K6	blue
rna40693	NDUFA1	blue
rna33163	ITPK1	blue
rna41901	RPUSD2	blue
rna41913	IVD	blue
rna27548	LOC113263957	blue
rna53264	EIF4G2	blue
rna51354	OPLAH	blue
rna21149	ACAD8	blue
rna21157	NCAPD3	blue
rna21156	VPS26B	blue
rna31393	PPP6C	blue
rna3004	CHCHD3	blue
rna30289	CBX1	blue
rna10475	LOC113253237	blue
rna7453	UCHL3	blue
rna18054	KLRG1	blue
rna29884	CD300LG	blue
rna13178	ST3GAL3	blue
rna13169	ATP6V0B	blue
rna36657	USP8	blue
rna36659	USP50	blue
rna40408	FBH1	blue
rna48771	FITM1	blue
rna48765	DCAF11	blue
rna19676	LOC113258953	blue
rna19673	LOC113258944	blue
rna47717	ECI1	blue
rna47718	RNPS1	blue
rna42174	LOC113242247	blue
rna42175	PDHA1	blue
rna17771	ETFRF1	blue
rna37701	ZFAND5	blue
rna37702	TMC1	blue
rna29014	NDUFS3	blue
rna49636	NIT1	blue
rna29009	MTCH2	blue
rna49617	NDUFS2	blue
rna28425	FARS2	blue
rna28422	RPP40	blue
rna29924	PSME3	blue
rna29915	PTGES3L	blue
rna43601	LOC113243118	blue
rna18461	NDUFAF5	blue
rna1917	COG5	blue
rna8530	STK32C	blue
rna42014	NOP10	blue
rna7708	CARS2	blue
rna17280	SLC4A8	blue
rna52563	HNRNPC	blue
rna38488	AURKAIP1	blue
rna38483	MRPL20	blue
rna14630	GATB	blue
rna37079	CARNMT1	blue
rna38796	NAGPA	blue
rna19906	CISD1	blue
rna44196	ZNF428	blue
rna24255	LEAP2	blue
rna24252	LOC113261724	blue
rna31749	GBGT1	blue
rna31742	GTF3C5	blue
rna19566	RTEL1	blue
rna283	DOP1B	blue
rna12881	SSBP3	blue
rna2836	NDUFA5	blue
rna6825	PSPC1	blue
rna6819	PARP4	blue
rna6818	CENPJ	blue
rna10422	VAPA	blue
rna9841	RAD21	blue
rna33747	RABGEF1	blue
rna22799	RAD1	blue
rna26934	UBE3A	blue
rna35844	NEK8	blue
rna42925	PLK5	blue
rna44725	LOC113243815	blue
rna24035	LVRN	blue
rna32155	LOC113266848	blue
rna54099	TEX19	blue
rna54096	LOC113249804	blue
rna39792	LOC113240740	blue
rna49211	LOC113246335	blue
rna32667	ACACB	blue
rna5872	MDH1B	blue
rna5870	FASTKD2	blue
rna20116	PCBD1	blue
rna52126	PGBD1	blue
rna45845	PHTF1	blue
rna45826	AP4B1	blue
rna17937	CDKN1B	blue
rna42878	ATP5F1D	blue
rna32645	ISCU	blue
rna22685	43530	blue
rna22681	CCT5	blue
rna54327	LOC113250052	blue
rna54328	LOC113250054	blue
rna16679	TRNT1	blue
rna34666	YARS	blue
rna47551	FAM173A	blue
rna14385	KIAA1109	blue
rna37536	PLGRKT	blue
rna23493	SLC29A1	blue
rna23054	PGM3	blue
rna23053	RWDD2A	blue
rna40544	TSC22D3	blue
rna40543	PRPS1	blue
rna28112	ABT1	blue
rna27329	STARD5	blue
rna36161	TRIM21	blue
rna33890	POLR2J	blue
rna19351	CEBPB	blue
id471628	LOC113242345	blue
rna16905	LOC113257222	blue
rna46926	RHBDD3	blue
rna1782	CAMK2B	blue
rna1774	OGDH	blue
rna4222	HK2	blue
rna11944	COMMD2	blue
rna6419	SCRN3	blue
rna28816	PREP	blue
rna28818	POPDC3	blue
rna51395	PYCR3	blue
rna3155	NDUFB2	blue
rna52660	TEX29	blue
rna34086	ATP5MF	blue
rna9257	DDX28	blue
rna54518	tRNA-Asn	blue
rna54519	tRNA-Cys	blue
rna54515	tRNA-Met	blue
rna54517	tRNA-Ala	blue
id153273	LOC113254915	blue
rna13389	GIN1	blue
rna10434	NDUFV2	blue
rna10426	RALBP1	blue
rna40119	KIF23	blue
rna14505	SETD7	blue
rna14506	MGST2	blue
rna14500	NDUFC1	blue
rna12994	FAF1	blue
rna4062	ZC3H8	blue
rna45983	CENPX	blue
rna35095	CDC42	blue
rna24429	UBE2D2	blue
rna37495	AUH	blue
rna29248	PDHX	blue
rna50015	LOC113247016	blue
rna22159	HINT2	blue
rna22162	NPR2	blue
rna39389	LOC113271363	blue
rna39394	BORCS6	blue
rna51746	LOC113247922	blue
rna51741	LOC113247918	blue
rna406	LOC113255777	blue
rna8024	WBP1L	blue
rna3575	PTRHD1	blue
rna28235	ALDH5A1	blue
rna11587	RFTN1	blue
rna51200	CDC16	blue
rna14055	DPYSL3	blue
rna34532	LSM10	blue
rna54055	LOC113249756	blue
rna39023	AIFM1	blue
rna35493	MKS1	blue
rna35480	LOC113268860	blue
rna42745	DENND1B	blue
rna23196	LOC113261125	blue
rna23212	SMAP1	blue
rna32177	LOC113267127	blue
rna27855	CPEB4	blue
rna50121	SDHAF2	blue
rna45114	NDUFV1	blue
rna43773	VRK3	blue
rna45110	NUDT8	blue
rna50436	GADD45GIP1	blue
rna50432	FARSA	blue
rna50429	GCDH	blue
rna45995	PCYT2	blue
rna45998	ANAPC11	blue
rna45991	MAFG	blue
rna7141	NEK3	blue
rna46385	CUNH19orf12	blue
rna3053	STMP1	blue
rna8008	ACTR1A	blue
rna6360	MTX2	blue
rna8028	BORCS7	blue
rna2498	OSBPL3	blue
rna10584	RIOK3	blue
rna10587	RMC1	blue
rna13630	LOC113255131	blue
rna29963	MLX	blue
rna17012	KLF15	blue
rna36784	ALDH1A2	blue
rna36783	POLR2M	blue
rna37181	EXTL3	blue
rna37170	MSRA	blue
rna54201	LOC113249909	blue
rna40864	CDNF	blue
rna48542	COMT	blue
rna5989	TRAK2	blue
rna6000	NDUFB3	blue
rna31830	UBAC1	blue
rna52334	TMLHE	blue
rna46096	TBC1D16	blue
rna18339	HDHD5	blue
rna18359	ATP6V1E1	blue
rna1084	UMPS	blue
rna52897	ASB12	blue
rna3744	CLIP4	blue
rna8408	OAT	blue
rna37757	GSTZ1	blue
rna16844	PPARG	blue
rna34528	MRPS15	blue
rna23076	LOC113261074	blue
rna17348	GPD1	blue
rna17345	LOC113257633	blue
rna37337	DMTN	blue
rna32558	PEBP1	blue
rna40964	ZNF775	blue
rna40979	ABCB8	blue
rna44863	MTCH1	blue
rna45192	CCS	blue
rna38475	LOC113270683	blue
rna38472	MIB2	blue
rna679	NIT2	blue
rna1937	LOC113258717	blue
rna30146	MIEN1	blue
rna4886	LOC113246689	blue
rna11808	MRPS22	blue
rna11815	NMNAT3	blue
rna49032	BOLA1	blue
rna43426	MRPL4	blue
rna52800	ENTR1	blue
rna52804	PMPCA	blue
rna20738	SF3B5	blue
rna45684	TIMM8A	blue
rna17883	STRAP	blue
rna12884	MRPL37	blue
rna13746	WDR41	blue
rna38098	CPLANE2	blue
rna15920	RFXANK	blue
rna15928	SUGP1	blue
rna27483	SH3TC2	blue
rna20935	SERAC1	blue
rna21085	ANKRD49	blue
rna12596	TYW3	blue
rna12597	CRYZ	blue
rna31455	PTRH1	blue
rna21696	FDX1	blue
rna10439	RAB12	blue
rna51554	NUDT17	blue
rna51555	POLR3C	blue
rna51570	GJA5	blue
rna51574	ACP6	blue
rna31819	MRPS2	blue
rna43143	FEM1A	blue
rna40272	PPCDC	blue
rna40267	LOC113240981	blue
rna38640	FOPNL	blue
rna38667	PDXDC1	blue
rna35282	RGS5	blue
rna1527	MRPL47	blue
rna1525	NDUFB5	blue
rna16769	RPUSD3	blue
rna17625	DNM1L	blue
rna24610	DCTN6	blue
rna15784	ABHD8	blue
rna26394	THAP9	blue
rna12293	ABCD3	blue
rna3884	LOC113241538	blue
rna13851	MCCC2	blue
rna17185	CUNH12orf10	blue
rna6190	HIBCH	blue
rna9348	DHODH	blue
rna47844	LOC113245470	blue
rna41481	SYNGR1	blue
rna53667	LOC113249372	blue
rna53648	LOC113249366	blue
rna45044	LTO1	blue
rna54432	LOC113250194	blue
rna54433	LOC113250195	blue
rna44726	IP6K3	blue
rna30610	USP9X	blue
rna42575	SNRPE	blue
rna5442	CAB39	blue
rna44159	ZNF235	blue
rna22501	SNAPC3	blue
rna45808	BCAS2	blue
rna20214	CHCHD1	blue
rna20218	CAMK2G	blue
rna2297	NDUFA4	blue
id26397	LOC113266334	blue
rna8867	HEATR3	blue
rna33005	WARS	blue
rna33011	SLC25A29	blue
rna12738	LOC113254576	blue
rna35849	ERAL1	blue
rna41987	AQR	blue
rna45366	ARL2	blue
rna25283	SCFD2	blue
rna1319	LOC113253774	blue
rna30267	SCRN2	blue
rna34353	MRPL15	blue
rna28646	HDAC2	blue
rna28641	LOC113264708	blue
rna20529	ARHGAP18	blue
rna45476	STIP1	blue
rna45938	OGFOD3	blue
rna7283	SLC25A30	blue
rna7693	IRS2	blue
rna8679	SPG7	blue
rna39172	DERL2	blue
rna39174	C1QBP	blue
rna39175	RPAIN	blue
rna42246	TIMM9	blue
rna34766	MECR	blue
rna32388	TMEM120B	blue
rna23562	MRPL2	blue
rna23561	KLC4	blue
rna37556	RCL1	blue
id417048	LOC113270166	blue
rna47492	MRPL28	blue
rna33303	LYRM1	blue
rna21732	ACAT1	blue
rna21734	CUL5	blue
rna21727	CUNH11orf65	blue
rna43461	LOC113242998	blue
rna43450	ATG4D	blue
rna20958	SOD2	blue
rna20971	MRPL18	blue
rna21531	ATP5MG	blue
id137854	LOC113254092	blue
rna6393	ATP5MC3	blue
rna51311	FBXL6	blue
rna51319	HSF1	blue
rna7804	MORN4	blue
rna9145	CIAO2B	blue
rna9189	LRRC36	blue
rna9197	ATP6V0D1	blue
rna11396	TRAK1	blue
rna37871	ENTPD5	blue
rna37864	ALDH6A1	blue
rna37862	LIN52	blue
rna37874	COQ6	blue
rna44635	AGPAT1	blue
rna35118	ALPL	blue
rna35122	LOC113268555	blue
rna35121	ECE1	blue
rna47136	NAXE	blue
rna16262	NPRL2	blue
rna22042	GABBR2	blue
rna22035	COL15A1	blue
rna29303	IMMP1L	blue
rna49954	ZC4H2	blue
rna46332	ATP5PD	blue
rna46339	MRPL58	blue
rna52305	LOC113248318	blue
rna2419	DNAH11	blue
rna7098	UFM1	blue
rna8646	TCF25	blue
rna12079	GFM1	blue
rna382	CFAP298	blue
rna30827	MAGIX	blue
rna8282	FAM204A	blue
rna11618	BTD	blue
rna11591	DPH3	blue
rna10325	PEX2	blue
rna15002	CHPT1	blue
rna41227	TBC1D22A	blue
rna44781	PPARD	blue
rna32683	MVK	blue
rna32682	MMAB	blue
rna32075	TBC1D19	blue
rna32143	POLE	blue
rna34503	CUNH1orf109	blue
rna29619	LOC113265719	blue
rna26164	LAMTOR3	blue
rna26156	DDIT4L	blue
rna20086	PPA1	blue
rna20079	AIFM2	blue
rna18780	CCM2L	blue
rna18776	PDRG1	blue
rna7120	COG6	blue
rna7131	MRPS31	blue
rna7132	SLC25A15	blue
rna12672	SLC35D1	blue
rna31292	LOC113266262	blue
rna13258	FOXO6	blue
rna9944	SLC25A32	blue
rna10042	RIDA	blue
rna10021	LOC113252883	blue
rna22991	PAIP1	blue
rna45532	CUL2	blue
rna5061	CUNH2orf49	blue
rna25443	LOC113262557	blue
rna33836	MLXIPL	blue
rna47010	TCN2	blue
rna38221	MTOR	blue
rna38210	FBXO6	blue
rna19287	ZMYND8	blue
rna19270	TP53RK	blue
rna30929	LOC113266127	blue
rna30939	KIAA0391	blue
rna30940	PSMA6	blue
rna34200	WIPI2	blue
rna28706	METTL24	blue
rna28702	DDO	blue
rna6074	MARS2	blue
rna44313	LOC113243250	blue
rna20384	GLUD1	blue
rna20387	SHLD2	blue
rna52359	NANP	blue
rna52343	ENTPD6	blue
rna52348	ABHD12	blue
rna46136	DNAH17	blue
rna18406	SMIM26	blue
rna2124	GTPBP10	blue
rna2125	CLDN12	blue
rna1048	SEC22A	blue
rna1044	DIRC2	blue
rna15777	BABAM1	blue
rna1437	LOC113254335	blue
rna15785	MRPL34	blue
rna3686	EIF2B4	blue
rna16832	TAMM41	blue
rna34572	NCDN	blue
rna37390	CENPP	blue
rna37381	IARS	blue
rna37383	LOC113270261	blue
rna16107	TREX1	blue
rna16098	CCDC51	blue
rna16106	ATRIP	blue
rna16075	NME6	blue
rna40984	CDK5	blue
rna24493	LOC113261837	blue
rna24492	HARS	blue
rna43930	GRWD1	blue
rna45121	CDK2AP2	blue
rna18807	COMMD7	blue
rna2013	LOC113259124	blue
rna4903	LOC113246791	blue
rna11868	PAQR9	blue
rna6870	MICU2	blue
rna49842	PNMA3	blue
rna28321	RPP21	blue
rna28311	MRPS18B	blue
rna40503	LOC113241073	blue
rna3270	ACP1	blue
rna43338	PNPLA6	blue
rna43322	PCP2	blue
rna7631	PCCA	blue
rna7635	GGACT	blue
rna20708	AIG1	blue
rna17836	PYROXD1	blue
rna9410	FUK	blue
rna9417	LOC113252477	blue
rna9416	DDX19A	blue
rna36351	DGAT2	blue
rna15904	ARMC6	blue
rna33770	RCC1L	blue
rna23155	LOC113261110	blue
rna35585	PPM1D	blue
rna50191	THAP7	blue
rna26733	SLC35F5	blue
rna29804	HIGD1B	blue
rna43677	BMS1	blue
rna45464	VEGFB	blue
rna27428	HYKK	blue
rna18646	IDH3B	blue
rna18647	NOP56	blue
rna18640	LOC113258413	blue
rna12562	USP33	blue
rna12570	PIGK	blue
rna31435	SLC2A8	blue
rna4145	LOC113247567	blue
rna4144	PTCD3	blue
rna4142	IMMT	blue
rna4141	MRPL35	blue
rna8001	CUEDC2	blue
rna2572	HIBADH	blue
rna4554	MDH1	blue
rna4547	VPS54	blue
rna11186	TXNL4A	blue
rna13513	TTC37	blue
rna13504	RHOBTB3	blue
rna17117	HOXC9	blue
rna53091	LOC113248819	blue
rna14226	OSTC	blue
rna14227	ETNPPL	blue
rna34327	CHCHD7	blue
rna38600	TMC5	blue
rna32892	WDR20	blue
rna32877	ANKRD9	blue
rna41805	SNAP23	blue
rna41811	CAPN3	blue
rna17601	ABCD2	blue
rna17602	KIF21A	blue
rna28526	SIRT5	blue
rna28521	LOC113264465	blue
rna31870	MSX1	blue
rna28859	COQ3	blue
rna44470	PSMD8	blue
rna53070	TALDO1	blue
rna5214	NDUFA10	blue
rna47598	UNKL	blue
rna15611	CNPY2	blue
rna15912	BORCS8	blue
rna48090	GRPEL1	blue
rna15568	HSD17B6	blue
rna32465	ACAD10	blue
rna46962	LOC113245020	blue
rna27924	RAB24	blue
rna41570	LOC113241797	blue
rna41569	GCAT	blue
rna41436	RBX1	blue
rna41441	XPNPEP3	blue
rna26079	TFB2M	blue
rna26093	LOC113262953	blue
rna7701	RAB20	blue
rna53730	LOC113249426	blue
rna37057	VPS13A	blue
rna40004	KBTBD13	blue
rna30576	OTC	blue
rna5562	MRPL44	blue
rna50038	BSCL2	blue
rna5133	D2HGDH	blue
rna20882	MTRF1L	blue
rna19451	RAB22A	blue
rna8849	LONP2	blue
rna10709	LOC113253335	blue
rna10713	INO80C	blue
rna10702	LOC113253334	blue
rna13796	GFM2	blue
rna8297	PRDX3	blue
rna39117	LOC113271041	blue
rna34933	EXTL1	blue
rna34946	PAFAH2	blue
rna14137	DELE1	blue
rna39506	ZNF18	blue
rna39495	LOC113271216	blue
rna26820	CNTNAP5	blue
rna41935	SRP14	blue
rna44025	PPP5C	blue
rna25241	SLAIN2	blue
rna3027	AGBL3	blue
rna30326	ATP5MC1	blue
rna30330	SNF8	blue
rna34363	OPRK1	blue
rna34354	LYPLA1	blue
rna34411	EXO5	blue
rna44626	PPT2	blue
rna51680	ABCD1	blue
rna9648	EFR3A	blue
rna46550	LOC113244843	blue
rna10803	KATNAL2	blue
rna10804	HDHD2	blue
rna36688	MAPK6	blue
rna36685	LOC113269632	blue
rna39142	MED31	blue
rna1444	ABCF3	blue
rna42139	SMS	blue
rna33185	TRIP11	blue
rna15614	CS	blue
rna15615	COQ10A	blue
rna3860	CDC42EP3	blue
rna3875	ATL2	blue
rna6456	METAP1D	blue
rna4339	SPR	blue
rna4336	SFXN5	blue
rna13934	CWC27	blue
rna7748	ZNF518A	blue
rna7758	BLNK	blue
rna34137	AIMP2	blue
rna34139	EIF2AK1	blue
rna38742	NUBP1	blue
gene30689	COX2	blue
gene30688	COX1	blue
rna24304	SAR1B	blue
rna24307	CAMLG	blue
rna22588	SDHA	blue
rna22592	EXOC3	blue
rna29332	METTL15	blue
rna49918	LOC113246854	blue
rna4938	REV1	blue
rna46278	RECQL5	blue
rna18515	CRLS1	blue
rna12838	OMA1	blue
rna8046	ATP5MD	blue
rna2820	AASS	blue
rna2813	CPED1	blue
rna8129	BBIP1	blue
rna14293	LARP7	blue
rna38393	LOC113270588	blue
rna39883	DHRSX	blue
rna39658	DRG2	blue
rna39664	GID4	blue
rna39666	ATPAF2	blue
rna35929	MRM3	blue
rna35927	TIMM22	blue
rna41291	KIAA0930	blue
rna25716	TOR3A	blue
rna42868	STK11	blue
rna36935	CUNH9orf3	blue
rna39767	RAB9A	blue
rna39768	TCEANC	blue
rna22627	NDUFS6	blue
rna22625	MRPL36	blue
rna50262	SLC2A11	blue
rna50896	PPP6R1	blue
rna44041	CCDC61	blue
rna50403	LOC113247193	blue
rna27835	BNIP1	blue
rna27824	ERGIC1	blue
rna4675	MTIF2	blue
rna4680	CLHC1	blue
rna54310	LOC113250028	blue
rna9988	LOC113252870	blue
rna37675	KLF9	blue
rna32302	MPHOSPH9	blue
rna32316	ARL6IP4	blue
rna33356	HS3ST2	blue
rna33362	USP31	blue
rna33916	FIS1	blue
rna20919	TMEM242	blue
rna20908	LOC113259590	blue
rna19307	CSE1L	blue
rna1823	MRPL32	blue
rna1819	LOC113258015	blue
rna34263	TRIM55	blue
rna34256	VXN	blue
rna34247	LOC113268043	blue
rna34259	ADHFE1	blue
rna28833	ASCC3	blue
rna52501	LOC113248427	blue
rna52500	LOC113248431	blue
rna9293	TANGO6	blue
rna14829	TXN2	blue
rna54531	tRNA-Pro	blue
rna36518	HIKESHI	blue
rna36515	EED	blue
rna10341	TMEM70	blue
rna38946	LOC113270917	blue
rna16885	TRH	blue
rna38942	MCTS1	blue
rna16119	LOC113256842	blue
rna33432	KDM8	blue
rna24481	SLC35A4	blue
rna24480	LOC113261831	blue
rna29202	CUNH11orf74	blue
rna22200	RUSC2	blue
rna22203	LOC113260484	blue
rna39431	KRBA2	blue
rna43877	GYS1	blue
rna27016	TARSL2	blue
rna21243	FOXRED1	blue
rna21248	FAM118B	blue
rna25567	CEP350	blue
rna12184	LOC113254340	blue
rna2045	CACNA2D1	blue
rna7008	HSPH1	blue
rna28284	FLOT1	blue
rna11558	KAT2B	blue
rna49144	LOC113246311	blue
rna49135	LOC113246296	blue
rna51153	CUL4A	blue
rna17916	ATF7IP	blue
rna17912	PLBD1	blue
rna36415	NDUFC2	blue
rna32806	KLC1	blue
rna40596	CAPN6	blue
rna23174	MTO1	blue
rna24139	ALDH7A1	blue
rna15176	POC1B	blue
rna20002	CTNNA3	blue
rna20977	SLC22A3	blue
rna21162	LOC113260175	blue
rna7168	RNASEH2B	blue
rna31494	PTGES2	blue
rna31490	SLC25A25	blue
rna31527	SWI5	blue
rna21668	CRYAB	blue
rna21667	HSPB2	blue
rna18223	TIGAR	blue
rna4014	MRPS5	blue
rna11122	LOC113253526	blue
rna11121	TIMM21	blue
rna37211	EPHX2	blue
rna40922	ZNF398	blue
rna15243	MYF6	blue
rna15244	PTPRQ	blue
rna15236	CCDC59	blue
rna30885	LOC113266104	blue
rna50466	ZSWIM4	blue
rna51996	UBE2Q2	blue
rna52440	LOC113248391	blue
rna52441	LOC113248387	blue
rna46034	NDUFAF8	blue
rna46030	LOC113244522	blue
rna52692	ZNF583	blue
rna24069	HSD17B4	blue
rna31986	LAP3	blue
rna2241	ASB4	blue
rna621	RIOX2	blue
rna9151	CBFB	blue
rna9154	CUNH16orf70	blue
rna9160	FBXL8	blue
rna1112	OSBPL11	blue
rna14196	AIMP1	blue
rna15819	KCNN1	blue
rna15824	ARRDC2	blue
rna6623	ITGB6	blue
rna10236	RMDN1	blue
rna48033	ITGB1BP2	blue
rna32524	TBX3	blue
rna40707	LOC113241327	blue
rna41513	CBY1	blue
rna27989	LOC113264214	blue
rna26146	NFKB1	blue
rna45228	RAB1B	blue
rna38337	KLHL21	blue
rna47832	LOC113245466	blue
rna42865	GPX4	blue
rna18898	GSS	blue
id340161	LOC113265845	blue
rna641	CPOX	blue
rna23988	RMND5B	blue
rna11771	ARMC8	blue
rna49004	MRPS21	blue
rna22451	DENND4C	blue
rna20329	GHITM	blue
rna35977	RILP	blue
rna17818	KCNJ8	blue
rna17809	ABCC9	blue
rna10656	TRAPPC8	blue
rna36285	MRPL48	blue
rna38048	ALDH4A1	blue
rna14937	APPL2	blue
rna1268	HRASLS	blue
rna34910	CEP85	blue
rna47775	PAQR4	blue
rna47778	LOC113245421	blue
rna47766	FLYWCH2	blue
rna40670	SLC25A5	blue
rna33120	ASB2	blue
rna9220	PARD6A	blue
rna26772	TMEM37	blue
rna26763	STEAP3	blue
rna27518	HMGXB3	blue
rna48216	TMEM129	blue
rna44812	MAPK14	blue
rna25759	CACYBP	blue
rna45348	MRPL49	blue
rna12630	CTH	blue
rna25197	YIPF7	blue
rna25201	GNPDA2	blue
rna6333	RBM45	blue
rna51001	RNF187	blue
rna51600	MPP1	blue
rna5987	STRADB	blue
rna42032	LOC113242144	blue
rna5981	MPP4	blue
rna44594	VWA7	blue
rna9747	FBXO32	blue
rna9744	KLHL38	blue
rna50250	CHCHD10	blue
rna50903	HSPBP1	blue
rna32028	PPARGC1A	blue
rna43199	RANBP3	blue
rna43213	CLPP	blue
rna43214	ALKBH7	blue
rna48789	NEDD8	blue
rna48787	LOC113246034	blue
rna47733	ATP6V0C	blue
rna41870	CHP1	blue
rna41872	EXD1	blue
[truncated: 12,093 more rows]
