# Supplementary material for: Hibernation induces widespread transcriptional remodeling in metabolic tissues of the grizzly bear
Source: Commun Biol. 2019 Sep 13;2:336. doi: 10.1038/s42003-019-0574-4 (PMC6744400; doi:10.1038/s42003-019-0574-4)
Supplement: Supplementary file 9 — Supplementary Data 7 [file 42003_2019_574_MOESM9_ESM.xlsx]

## Sheet: Adipose
Supplementary Table 10. Genes that are differentially expressed between active and hyperphagia
GeneID	Annotation	SeqName	Description	biotype	logFC vs hyperphagia	logCPM	F	PValue	FDR
gene6589	LOC113253698	rna12024	NA	lncRNA	4.65498	-2.02767	19.3731	0.000571912	0.0198142
gene16682	GFAP	rna29795	GFAP_HUMAN	protein_coding	3.68102	1.22923	27.1721	0.00018478	0.0103729
gene2188	CAPN14	rna3771	CAN14_HUMAN	protein_coding	3.58684	-1.4296	13.3935	0.00225047	0.0448011
gene9888	GUCY2C	rna17911	GUC2C_HUMAN	protein_coding	3.57077	3.10557	30.349	0.00015208	0.00944675
gene10109	IQSEC3	rna18271	IQEC3_HUMAN	protein_coding	3.56137	2.34241	67.9802	8.6e-07	0.000647706
gene15792	LOC113264269	rna28168	H1T_HUMAN	protein_coding	3.51993	1.94007	38.1202	2.84e-05	0.00379644
gene16787	ACLY	rna30013	ACLY_HUMAN	protein_coding	3.4073	9.4566	37.6741	8.11e-05	0.00678819
gene26580	NAT8L	rna48198	NAT8L_HUMAN	protein_coding	3.37739	5.37969	30.0173	0.000232259	0.0119952
gene26760	GP1BB	rna48532	GP1BB_HUMAN	protein_coding	3.23041	0.182798	30.3818	5.52e-05	0.00563946
gene13773	LOC113262168	rna24728	NA	lncRNA	3.22674	-0.614536	22.8166	0.000230963	0.0119938
gene15931	LOC113264194	rna28434	NA	lncRNA	3.21803	-0.589569	18.2388	0.000640281	0.0209669
gene19343	FABP3	rna34739	FABPH_HUMAN	protein_coding	3.14826	1.69416	25.0115	0.000221042	0.0117516
gene28577	SLURP1	rna51826	SLUR1_HUMAN	protein_coding	3.1391	0.848617	46.8656	4.94e-06	0.00157498
gene27721	FADS1	rna50106	FADS1_HUMAN	protein_coding	3.13721	6.27101	72.5611	2.65e-06	0.00114113
gene15419	LOC113263976	rna27592	S36A2_HUMAN	protein_coding	3.12297	2.60346	15.1285	0.00246335	0.0472286
gene9147	ACOX2	rna16499	ACOX2_HUMAN	protein_coding	2.9539	1.49381	16.1262	0.00151012	0.0353131
gene6101	CBLN2	rna11114	CBLN2_HUMAN	protein_coding	2.92228	-1.53128	13.5478	0.00215464	0.0435761
gene16839	KRT24	rna30081	K1C24_HUMAN	protein_coding	2.90791	0.332872	20.4659	0.000400008	0.0163341
gene22766	INSIG1	rna41059	INSI1_HUMAN	protein_coding	2.81278	6.378	17.7819	0.00179319	0.0390998
gene18750	AHSP	rna33699	AHSP_HUMAN	protein_coding	2.79251	1.28839	16.7141	0.00123011	0.0309686
gene19091	LOC113268153	rna34323	NA	lncRNA	2.66302	2.1607	32.1173	6.06e-05	0.00588819
gene19796	ACACA	rna35625	ACACA_HUMAN	protein_coding	2.62897	12.0299	48.8797	9.18e-06	0.00213524
gene27719	FADS2	rna50103	FADS2_HUMAN	protein_coding	2.60686	7.87362	156.699	3.35e-09	6.06e-05
gene4981	CES3	rna9148	EST3_HUMAN	protein_coding	2.55911	1.77822	22.8354	0.000320665	0.0146003
gene4513	TECTB	rna8144	TECTB_HUMAN	protein_coding	2.50302	1.29109	18.6586	0.000706734	0.0222496
gene8723	METTL7B	rna15677	MET7B_HUMAN	protein_coding	2.4786	1.08327	28.8663	7.2e-05	0.00635474
gene30322	LOC113249916	rna54210	C1QT8_HUMAN	protein_coding	2.44067	2.61341	32.3725	6e-05	0.00588819
gene9430	ALDH1L1	rna17018	AL1L1_HUMAN	protein_coding	2.43139	5.48546	67.3946	1.89e-06	0.00091649
gene30321	LOC113249915	id586413	NA	pseudogene	2.42694	1.28676	29.4595	6.48e-05	0.00597409
gene11926	APOC3	rna21588	APOC3_HUMAN	protein_coding	2.4232	1.05575	15.0244	0.0016766	0.0376007
gene25468	FASN	rna45970	FAS_HUMAN	protein_coding	2.40272	12.7065	26.5678	0.000222257	0.0117816
gene11893	TTC36	rna21524	TTC36_HUMAN	protein_coding	2.37885	0.110205	22.8707	0.000228377	0.0119841
gene25493	SLC25A10	rna46010	DIC_HUMAN	protein_coding	2.361	6.86391	48.3631	1.54e-05	0.00283675
gene569	LOC113251995	rna978	NA	lncRNA	2.3557	-0.144197	17.4459	0.000775538	0.0234524
gene5937	LOC113253390	rna10811	NA	lncRNA	2.33188	0.721928	21.3863	0.000313001	0.0143964
gene13911	ACSL1	rna24953	ACSL1_HUMAN	protein_coding	2.29986	10.3973	41.5602	2.38e-05	0.00338937
gene6565	IGSF10	rna11975	IGS10_HUMAN	protein_coding	2.23549	2.16303	20.7693	0.000462903	0.0175552
gene29187	PFKFB1	rna52885	F261_HUMAN	protein_coding	2.17557	5.8575	24.8268	0.000428565	0.0166763
gene17712	ENDOG	rna31580	NUCG_HUMAN	protein_coding	2.16107	2.78788	83.7342	1.33e-07	0.000378448
gene26749	SLC25A1	rna48516	TXTP_HUMAN	protein_coding	2.15369	8.15517	51.643	7.89e-06	0.00200908
gene6588	MME	rna12020	NEP_HUMAN	protein_coding	2.08538	4.5064	67.8461	9.37e-07	0.000677659
gene25959	LOC113245037	rna47001	S14L3_HUMAN	protein_coding	2.08526	3.25836	27.2414	0.000150675	0.0094221
gene7403	LOC113255063	rna13477	NA	lncRNA	2.08492	-0.774187	13.105	0.00244296	0.0469776
gene26194	MCRIP2	rna47525	MCRI2_HUMAN	protein_coding	2.05315	2.96925	57.703	1.41e-06	0.000851876
gene3411	COL3A1	rna6208	CO3A1_HUMAN	protein_coding	2.04219	12.7806	51.6643	3.77e-06	0.00133482
gene10516	LBP	rna19051	LBP_HUMAN	protein_coding	2.02771	3.71541	34.7194	4.88e-05	0.00518752
gene24668	SARS2	rna44435	SYSM_HUMAN	protein_coding	2.02241	2.52139	64.7771	6.89e-07	0.000593182
gene4764	MVD	rna8720	MVD1_HUMAN	protein_coding	2.02003	4.32888	126.99	8.07e-09	6.67e-05
gene11968	DLAT	rna21657	ODP2_HUMAN	protein_coding	2.01062	7.27557	52.3086	7.07e-06	0.00191558
gene682	BDH1	rna1219	BDH_HUMAN	protein_coding	2.00564	0.746301	18.1218	0.000658436	0.0211027
gene10110	SLC6A12	rna18273	S6A12_HUMAN	protein_coding	1.99789	3.58385	39.1622	2.09e-05	0.00314997
gene24493	APOC1	rna44126	APOC1_HUMAN	protein_coding	1.98409	3.27213	23.0977	0.000336349	0.0148652
gene18017	AACS	rna32221	AACS_HUMAN	protein_coding	1.97751	7.97123	77.8425	4.12e-07	0.000541844
gene26759	5SEPT	rna48531	SEPT5_HUMAN	protein_coding	1.95593	6.11728	85.0475	2.51e-07	0.000378448
gene7381	LOC113255043	rna13436	NA	lncRNA	1.95174	0.124819	15.4704	0.00127886	0.0316897
gene4393	SCD	rna7886	ACOD_HUMAN	protein_coding	1.92841	14.9093	17.5317	0.00111288	0.0292897
gene26403	LOC113245526	rna47883	AADAT_HUMAN	protein_coding	1.918	0.803001	30.4717	5.44e-05	0.00561628
gene23427	LOC113242247	rna42174	NA	lncRNA	1.90741	2.40862	36.8891	1.94e-05	0.00314766
gene2130	ABHD1	rna3657	ABHD1_HUMAN	protein_coding	1.88572	-0.659911	12.8967	0.00259364	0.0482507
gene23821	REEP6	rna42921	REEP6_HUMAN	protein_coding	1.87338	4.40014	35.6618	4.53e-05	0.00493273
gene6830	LOC113254238	rna12418	NA	lncRNA	1.8537	2.3794	40.1414	1.21e-05	0.00251113
gene9145	PDHB	rna16494	ODPB_HUMAN	protein_coding	1.84786	7.07391	77.4916	4.23e-07	0.000541844
gene26368	LOC113245470	rna47844	AADAT_HUMAN	protein_coding	1.83676	0.614216	26.5787	0.000109602	0.00798854
gene9074	DNAH1	rna16336	DYH7_HUMAN	protein_coding	1.82968	2.13739	32.804	3.68e-05	0.00448297
gene10297	CPXM1	rna18636	CPXM1_HUMAN	protein_coding	1.82149	3.84035	22.1966	0.000428852	0.0166763
gene23602	PM20D1	rna42474	P20D1_HUMAN	protein_coding	1.82021	2.58498	16.3262	0.00132196	0.0323981
gene12311	MYORG	rna22261	MYORG_HUMAN	protein_coding	1.8159	5.48469	116.31	1.47e-08	6.67e-05
gene18401	LOC113267263	rna32982	NA	lncRNA	1.81249	0.551111	14.581	0.00162046	0.0368048
gene13910	LOC113262262	rna24950	NA	lncRNA	1.80729	1.25391	42.1369	9.17e-06	0.00213524
gene4299	LOC113251537	rna7694	NA	lncRNA	1.78447	1.07963	26.6791	0.000107548	0.00790256
gene25139	TM7SF2	rna45351	ERG24_HUMAN	protein_coding	1.77358	4.67317	70.5172	4.5e-07	0.000541844
gene23428	PDHA1	rna42175	ODPA_HUMAN	protein_coding	1.71667	8.19841	69.4994	6.07e-07	0.000593182
gene9103	LOC113256978	rna16398	NA	lncRNA	1.7131	0.950146	29.4917	6.45e-05	0.00597409
gene1711	KCP	rna2914	KCP_HUMAN	protein_coding	1.69718	3.53074	80.1981	1.76e-07	0.000378448
gene4541	VWA2	rna8212	VWA2_HUMAN	protein_coding	1.69093	2.13256	16.2755	0.00116041	0.0300865
gene28291	GPT	rna51278	ALAT1_HUMAN	protein_coding	1.68178	5.25772	57.4751	2.36e-06	0.00104233
gene27656	LGALS12	rna49985	LEG12_HUMAN	protein_coding	1.67327	5.91718	50.6426	6.36e-06	0.00178372
gene7071	DHCR24	rna12858	DHC24_HUMAN	protein_coding	1.67218	5.4793	116.269	1.48e-08	6.67e-05
gene16851	LOC113265494	rna30099	NA	lncRNA	1.67198	1.74984	23.3824	0.00020548	0.0111539
gene5602	FABP5	rna10282	FABP5_HUMAN	protein_coding	1.66623	9.83292	28.2812	0.000135792	0.00875745
gene28458	G6PD	rna51618	G6PD_HUMAN	protein_coding	1.65884	6.06974	86.3582	1.23e-07	0.000378448
gene25481	PYCR1	rna45990	P5CR1_HUMAN	protein_coding	1.65881	3.10712	17.9626	0.000906506	0.025503
gene4448	LOC113251880	rna8026	CP17A_HUMAN	protein_coding	1.657	1.17401	20.9969	0.000340743	0.0148921
gene27687	ZBTB3	rna50030	ZBTB3_HUMAN	protein_coding	1.65155	-0.00600181	13.0278	0.0024976	0.047274
gene11289	ECHDC1	rna20506	ECHD1_HUMAN	protein_coding	1.65098	8.42017	65.8081	7.82e-07	0.000636215
gene25518	NPTX1	rna46061	NPTX1_HUMAN	protein_coding	1.64475	-0.394063	16.9597	0.000874433	0.0248691
gene16347	CD82	rna29172	CD82_HUMAN	protein_coding	1.63115	4.7446	39.7712	2.06e-05	0.00314845
gene25177	PRDX5	rna45447	PRDX5_HUMAN	protein_coding	1.6288	7.089	61.0796	1.68e-06	0.000893801
gene22339	LOC113241107	rna40357	IDI1_HUMAN	protein_coding	1.62512	5.42591	37.2019	3.66e-05	0.00448297
gene8662	RDH16	rna15561	RDH16_HUMAN	protein_coding	1.62497	5.55659	32.4172	7.99e-05	0.0067491
gene13006	TDRD6	rna23455	TDRD6_HUMAN	protein_coding	1.61781	1.30478	41.3116	1.03e-05	0.00229062
gene21526	SEC14L5	rna38797	S14L5_HUMAN	protein_coding	1.61203	2.53189	37.4212	1.79e-05	0.00299936
gene21151	ALDH4A1	rna38048	AL4A1_HUMAN	protein_coding	1.58538	4.77758	41.279	1.61e-05	0.00283675
gene1262	COL1A2	rna2196	CO1A2_HUMAN	protein_coding	1.57039	12.3697	23.0782	0.000308248	0.0142869
gene11746	LOC113259902	rna21280	NA	lncRNA	1.56889	1.87798	58.2697	1.33e-06	0.000829823
gene20052	P2RX5	rna36062	P2RX5_HUMAN	protein_coding	1.56183	0.989727	12.7792	0.00268322	0.0493406
gene21365	TMEM52	rna38451	TMM52_HUMAN	protein_coding	1.54825	3.91977	15.8593	0.0016682	0.037522
gene24867	PPARD	rna44781	PPARD_HUMAN	protein_coding	1.54293	5.15049	28.2625	0.000142369	0.00906151
gene24094	COL5A3	rna43408	CO5A3_HUMAN	protein_coding	1.53935	8.13369	40.3983	2.02e-05	0.00314766
gene22540	SLC25A5	rna40670	ADT2_HUMAN	protein_coding	1.53651	6.47123	70.0489	5.35e-07	0.000569043
gene15318	LOC113263782	rna27394	MTHFS_HUMAN	protein_coding	1.52496	3.74401	77.6501	2.17e-07	0.000378448
gene3395	HIBCH	rna6190	HIBCH_HUMAN	protein_coding	1.5189	6.98678	49.7828	5.73e-06	0.00169484
gene23691	LOC113242552	rna42675	NA	lncRNA	1.50758	0.436418	16.1006	0.00108625	0.0290889
gene17527	COL27A1	rna31208	CORA1_HUMAN	protein_coding	1.50161	3.10837	14.5096	0.00204961	0.042651
gene12768	ME1	rna23052	MAOX_HUMAN	protein_coding	1.49598	10.2368	39.9676	1.56e-05	0.00283675
gene10424	PXMP4	rna18848	PXMP4_HUMAN	protein_coding	1.48955	7.31124	24.1577	0.000325501	0.0146174
gene5306	FAM83A	rna9770	FA83A_HUMAN	protein_coding	1.48698	4.36205	28.0573	0.000121757	0.00832324
gene18397	LOC113267262	rna32978	NA	lncRNA	1.48163	0.70751	21.4807	0.000306666	0.0142501
gene15234	IDH2	rna27205	IDHP_HUMAN	protein_coding	1.48036	5.93566	39.0719	2.52e-05	0.00353381
gene18376	LOC113267261	rna32958	NA	lncRNA	1.47308	1.8757	28.5472	7.63e-05	0.00653398
gene13354	ADAMTS2	rna23948	ATS2_HUMAN	protein_coding	1.47275	7.42139	25.5067	0.000252983	0.0127032
gene5144	LDHD	rna9453	LDHD_HUMAN	protein_coding	1.47265	2.60774	19.7452	0.000464191	0.0175552
gene11	LSS	rna22	ERG7_HUMAN	protein_coding	1.47135	6.22729	42.6199	1.53e-05	0.00283675
gene29305	TALDO1	rna53070	TALDO_HUMAN	protein_coding	1.47025	8.88391	45.3074	7.77e-06	0.00200575
gene18323	ANKRD9	rna32877	ANKR9_HUMAN	protein_coding	1.46738	2.7987	75.9023	2.51e-07	0.000378448
gene18843	TMEM120A	rna33869	T120A_HUMAN	protein_coding	1.45887	5.09131	35.2812	3.91e-05	0.00453194
gene5774	ABHD3	rna10554	ABHD3_HUMAN	protein_coding	1.45529	3.7501	35.9056	2.33e-05	0.00334467
gene287	CHODL	rna508	CHODL_HUMAN	protein_coding	1.43465	4.79921	26.7572	0.000168403	0.00998052
gene19291	AK2	rna34644	KAD2_HUMAN	protein_coding	1.42781	7.65934	39.7413	1.97e-05	0.00314766
gene5946	LOC113253558	rna10842	NA	protein_coding	1.42675	1.20586	16.5278	0.000974408	0.0267681
gene12342	ACO1	rna22333	ACOC_HUMAN	protein_coding	1.41966	8.28306	36.0002	3.3e-05	0.00423428
gene6108	LOC113253526	rna11122	CYB5_HUMAN	protein_coding	1.41826	6.90342	62.0436	1.04e-06	0.000723109
gene4886	CES1	rna8952	EST1_HUMAN	protein_coding	1.41145	8.50706	23.5578	0.000310104	0.0143157
gene3164	IGFBP5	rna5738	IBP5_HUMAN	protein_coding	1.40195	5.61075	19.8986	0.000735991	0.0227588
gene17816	COL5A1	rna31803	CO5A1_HUMAN	protein_coding	1.40127	8.9094	17.5516	0.00118383	0.0304426
gene5940	LOC113253206	rna10829	NA	protein_coding	1.38136	2.07451	20.1922	0.000407377	0.016384
gene14723	GPAT3	rna26359	GPAT3_HUMAN	protein_coding	1.37275	5.63484	22.8526	0.000395219	0.0161995
gene1017	GCK	rna1789	HXK4_HUMAN	protein_coding	1.36946	4.47709	32.3833	5.1e-05	0.00537399
gene2058	LOC113270305	rna3499	NA	lncRNA	1.36763	4.20459	18.6761	0.000795648	0.0236938
gene5040	PLA2G15	rna9271	PAG15_HUMAN	protein_coding	1.35044	4.98976	15.1442	0.00208111	0.0429992
gene18283	ADSSL1	rna32757	PURA1_HUMAN	protein_coding	1.33758	4.61347	19.8898	0.000630944	0.02085
gene10517	LOC113258593	rna19053	LBP_HUMAN	protein_coding	1.33547	2.19302	21.7982	0.000286407	0.0136239
gene21447	ABCC6	rna38624	MRP6_HUMAN	protein_coding	1.31469	4.86554	29.847	8.33e-05	0.00685327
gene5947	LOC113253397	rna10843	NA	lncRNA	1.30655	3.43231	18.8848	0.000653507	0.0210212
gene17727	LOC113266504	rna31623	NA	lncRNA	1.27997	1.89177	21.2336	0.000323566	0.0146171
gene24494	APOE	rna44127	APOE_HUMAN	protein_coding	1.27432	8.1282	22.7434	0.000359545	0.0152562
gene18408	LOC113267266	rna32989	NA	lncRNA	1.26629	4.68672	18.8713	0.000781547	0.0234672
gene22256	GRAMD2A	rna40169	GRM2A_HUMAN	protein_coding	1.26139	1.48882	15.6321	0.001226	0.0309082
gene30689	COX2	gene30689	COX2_HUMAN	protein_coding	1.25621	11.8822	29.014	7.02e-05	0.00627845
gene21081	ALDH6A1	rna37864	MMSA_HUMAN	protein_coding	1.25331	8.33189	50.4551	3.19e-06	0.00123225
gene24587	DMAC2	rna44288	DMAC2_HUMAN	protein_coding	1.24634	2.68699	20.7692	0.000358253	0.0152562
gene20222	LIPT2	rna36315	LIPT2_HUMAN	protein_coding	1.24273	1.35121	26.6352	0.000108441	0.00793598
gene17017	LOC113265643	rna30439	NDKA_HUMAN	protein_coding	1.24017	4.16897	32.7779	3.73e-05	0.00448914
gene27929	TECR	rna50511	TECR_HUMAN	protein_coding	1.23868	6.89527	48.4723	4.4e-06	0.00152838
gene10108	WASHC1	rna18270	WASH2_HUMAN	protein_coding	1.2386	5.97641	76.5492	2.38e-07	0.000378448
gene15783	LOC113264299	rna28156	H31_HUMAN	protein_coding	1.23231	1.41149	14.1115	0.00184192	0.0399216
gene16355	HSD17B12	rna29188	DHB12_HUMAN	protein_coding	1.23126	7.61989	36.0848	2.95e-05	0.00389194
gene21262	PGD	rna38239	6PGD_HUMAN	protein_coding	1.23031	6.85394	28.4982	0.000116498	0.00823794
gene9868	MGST1	rna17874	MGST1_HUMAN	protein_coding	1.22054	8.75034	18.755	0.000801249	0.0237822
gene27878	ASNA1	rna50425	ASNA_HUMAN	protein_coding	1.2137	5.44835	58.3105	1.33e-06	0.000829823
gene12086	PTGR1	rna21871	PTGR1_HUMAN	protein_coding	1.21106	3.91609	41.9134	9.45e-06	0.00213524
gene15802	LOC113264296	rna28185	H4_HUMAN	protein_coding	1.20917	4.61794	16.2748	0.00139645	0.0337012
gene4919	COQ9	rna9025	COQ9_HUMAN	protein_coding	1.20888	5.65131	65.587	6.37e-07	0.000593182
gene18746	ARMC5	rna33691	ARMC5_HUMAN	protein_coding	1.20819	2.09728	32.6856	3.75e-05	0.00448914
gene22255	SENP8	rna40167	SENP8_HUMAN	protein_coding	1.20472	1.9291	17.417	0.000781056	0.0234672
gene24978	DHCR7	rna45016	DHCR7_HUMAN	protein_coding	1.19848	4.74321	54.8553	1.93e-06	0.00091649
gene7015	PGM1	rna12759	PGM1_HUMAN	protein_coding	1.19307	7.22156	79.6885	1.83e-07	0.000378448
gene20812	LGI3	rna37331	LGI3_HUMAN	protein_coding	1.19145	4.43615	38.9831	1.43e-05	0.00283204
gene17518	ALAD	rna31167	HEM2_HUMAN	protein_coding	1.18763	4.57076	27.0531	0.000116619	0.00823794
gene21767	SLC16A13	rna39251	MOT13_HUMAN	protein_coding	1.17962	3.37702	13.4796	0.00251263	0.0474019
gene3196	ACADL	rna5797	ACADL_HUMAN	protein_coding	1.17523	8.65859	26.0166	0.00015958	0.00968665
gene7843	HADH	rna14215	HCDH_HUMAN	protein_coding	1.17421	8.48053	46.5868	5.12e-06	0.00159522
gene2077	LOC113270440	rna3545	QORX_HUMAN	protein_coding	1.16725	2.06315	22.3764	0.000253282	0.0127032
gene19740	TEX14	rna35520	TEX14_HUMAN	protein_coding	1.16517	2.64823	14.3423	0.00172901	0.0381607
gene17103	LOC113265845	id340161	NA	pseudogene	1.15319	0.98729	18.1828	0.000648905	0.0210212
gene15788	LOC113264283	rna28162	H2B1D_HUMAN	protein_coding	1.1524	2.69495	18.9714	0.000538666	0.019092
gene22902	SERHL2	rna41361	SEHL2_HUMAN	protein_coding	1.14977	5.42683	49.5029	3.57e-06	0.00131863
gene22015	LOC113240701	rna39715	NA	lncRNA	1.14919	3.32964	29.7378	6.18e-05	0.00591031
gene29133	LOC113248594	rna52786	ENTP2_HUMAN	protein_coding	1.14787	2.10595	17.0484	0.000855366	0.0245886
gene2462	MTHFD2	rna4288	MTDC_HUMAN	protein_coding	1.14705	1.61376	13.0598	0.00247477	0.0472286
gene30688	COX1	gene30688	COX1_HUMAN	protein_coding	1.14686	13.5288	32.1611	4.09e-05	0.00465146
gene29179	LOC113248650	rna52874	ENTP2_HUMAN	protein_coding	1.14626	2.09623	16.9427	0.000878137	0.0248796
gene5069	NQO1	rna9326	NQO1_HUMAN	protein_coding	1.13246	6.55239	20.8106	0.000523041	0.0187218
gene20436	GLDN	rna36673	GLDN_HUMAN	protein_coding	1.13166	9.40626	33.5177	3.28e-05	0.00423428
gene1405	LOC113261317	rna2442	NA	lncRNA	1.12961	1.7283	15.6903	0.00120756	0.0305713
gene21287	ENO1	rna38290	ENOA_HUMAN	protein_coding	1.12847	9.23943	49.0703	3.77e-06	0.00133482
gene17484	PYGL	rna31113	PYGL_HUMAN	protein_coding	1.1276	7.88707	47.3587	4.65e-06	0.00154395
gene25494	MRPL12	rna46011	RM12_HUMAN	protein_coding	1.11337	4.53434	31.6211	4.47e-05	0.00493051
gene9102	TKT	rna16397	TKT_HUMAN	protein_coding	1.11221	10.0264	22.1709	0.000300501	0.0140358
gene20720	MSRA	rna37170	MSRA_HUMAN	protein_coding	1.09946	6.96804	55.3407	1.83e-06	0.00091649
gene26254	MSRB1	rna47658	MSRB1_HUMAN	protein_coding	1.09914	5.68544	46.8265	4.97e-06	0.00157498
gene18018	BRI3BP	rna32224	BRI3B_HUMAN	protein_coding	1.09831	6.57852	26.8379	0.000140635	0.00898277
gene11574	MPC1	rna21004	MPC1_HUMAN	protein_coding	1.09826	8.20327	39.2882	1.36e-05	0.00274063
gene3238	NDUFS1	rna5897	NDUS1_HUMAN	protein_coding	1.09623	7.13725	65.0933	6.68e-07	0.000593182
gene23288	LOC113242144	rna42032	COX7B_HUMAN	protein_coding	1.09553	6.70822	42.8154	8.46e-06	0.00208324
gene10175	DZANK1	rna18413	DZAN1_HUMAN	protein_coding	1.09083	2.6521	20.2702	0.00040031	0.0163341
gene8670	ATP5F1B	rna15579	ATPB_HUMAN	protein_coding	1.08995	9.4356	39.3421	1.35e-05	0.00274063
gene24327	DKKL1	rna43844	DKKL1_HUMAN	protein_coding	1.08365	2.62498	17.696	0.000729647	0.0227007
gene10302	IDH3B	rna18646	IDH3B_HUMAN	protein_coding	1.07938	6.15778	47.271	4.7e-06	0.00154395
gene10077	NDUFA9	rna18211	NDUA9_HUMAN	protein_coding	1.0778	5.99943	56.1227	1.68e-06	0.000893801
gene21883	LOC113271199	rna39459	NA	lncRNA	1.07725	2.21409	19.6065	0.000465199	0.0175552
gene21433	COQ7	rna38606	COQ7_HUMAN	protein_coding	1.07489	2.97646	28.8091	7.28e-05	0.00635474
gene7321	NREP	rna13311	NREP_HUMAN	protein_coding	1.06949	4.1075	17.7823	0.000822808	0.0242227
gene18246	MVK	rna32683	KIME_HUMAN	protein_coding	1.05181	2.81131	36.3154	2.12e-05	0.00316084
gene9077	PHF7	rna16338	PHF7_HUMAN	protein_coding	1.04997	2.38017	18.623	0.000584517	0.019973
gene28489	IDH3G	rna51674	IDH3G_HUMAN	protein_coding	1.04539	6.41976	33.8233	3.5e-05	0.00436282
gene11047	DNA2	rna20032	DNA2_HUMAN	protein_coding	1.04387	4.60814	38.687	1.49e-05	0.00283675
gene25061	DPP3	rna45204	DPP3_HUMAN	protein_coding	1.04341	4.07389	28.0526	8.34e-05	0.00685327
gene8685	CS	rna15614	CISY_HUMAN	protein_coding	1.04162	9.61968	25.5259	0.000137854	0.00883632
gene12231	GRHPR	rna22113	GRHPR_HUMAN	protein_coding	1.04016	6.01808	59.3163	1.19e-06	0.000798606
gene23885	NCLN	rna43049	NCLN_HUMAN	protein_coding	1.0309	5.50652	34.628	2.75e-05	0.00376043
gene21919	LOC113271230	rna39524	COX10_HUMAN	protein_coding	1.02924	3.27635	25.4618	0.000135718	0.00875745
gene10445	TP53INP2	rna18887	T53I2_HUMAN	protein_coding	1.02662	3.66395	18.9518	0.00054114	0.0191422
gene7420	GLRX	rna13501	GLRX1_HUMAN	protein_coding	1.02355	4.91244	18.923	0.000664776	0.021195
gene16514	LOC113265126	rna29398	LDHA_HUMAN	protein_coding	1.02159	10.6689	22.2591	0.000262319	0.012885
gene15314	FAH	rna27383	FAAA_HUMAN	protein_coding	1.02141	7.19195	24.2341	0.000218224	0.0116704
gene16736	BRCA1	rna29907	BRCA1_HUMAN	protein_coding	1.02107	3.24084	20.7985	0.000355947	0.015228
gene21371	MMP23B	rna38470	MMP23_HUMAN	protein_coding	1.01925	3.24234	24.6326	0.000159694	0.00968665
gene27750	PTGDR2	rna50173	PD2R2_HUMAN	protein_coding	1.01828	1.05109	13.3349	0.00228814	0.0454881
gene18664	ALDOA	rna33526	ALDOA_HUMAN	protein_coding	1.01689	10.041	26.7451	0.000106221	0.00786908
gene1086	DLD	rna1890	DLDH_HUMAN	protein_coding	1.01548	7.3456	36.6694	2.01e-05	0.00314766
gene24590	BCKDHA	rna44294	ODBA_HUMAN	protein_coding	1.01509	5.94164	32.7966	3.9e-05	0.00453194
gene9191	LOC113257061	rna16606	NA	protein_coding	1.01429	1.08043	13.6667	0.00208399	0.0430025
gene10031	TPI1	rna18132	TPIS_HUMAN	protein_coding	1.01316	8.06935	36.4511	2.07e-05	0.00314845
gene22397	ATP5F1C	rna40446	ATPG_HUMAN	protein_coding	1.00904	6.75964	51.7378	2.74e-06	0.00115378
gene6426	PCCB	rna11752	PCCB_HUMAN	protein_coding	1.00864	7.16176	17.3472	0.00104575	0.0282135
gene4976	PDP2	rna9131	PDP2_HUMAN	protein_coding	1.00498	4.62828	16.5694	0.00114276	0.0298504
gene16701	SLC25A39	rna29830	S2539_HUMAN	protein_coding	1.00485	5.40043	32.4343	3.91e-05	0.00453194
gene2245	GALM	rna3885	GALM_HUMAN	protein_coding	1.00242	4.65465	30.0559	5.84e-05	0.00586698
gene23862	SLC39A3	rna43007	S39A3_HUMAN	protein_coding	1.0004	1.88219	15.8533	0.0011576	0.0300865
gene25484	PCYT2	rna45995	PCY2_HUMAN	protein_coding	1.0002	5.90187	36.5086	2.05e-05	0.00314845
gene10611	SNX21	rna19228	SNX21_HUMAN	protein_coding	0.997879	4.71925	20.6593	0.000408657	0.016384
gene27023	LOC113246223	rna49033	H2B1N_HUMAN	protein_coding	0.996583	8.28247	38.3995	1.55e-05	0.00283675
gene1140	LRRC17	rna1993	LRC17_HUMAN	protein_coding	0.99604	4.91636	26.3627	0.000119662	0.00826109
gene18063	KNTC1	rna32342	KNTC1_HUMAN	protein_coding	0.993149	1.93978	18.2571	0.000637487	0.0209133
gene19359	MECR	rna34766	MECR_HUMAN	protein_coding	0.9911	5.22916	37.7574	1.7e-05	0.00293509
gene27882	GCDH	rna50429	GCDH_HUMAN	protein_coding	0.983138	6.06467	26.8716	0.000123574	0.00836601
gene8478	CSRP2	rna15272	CSRP2_HUMAN	protein_coding	0.981395	5.86308	15.069	0.00186751	0.0402566
gene11973	HSPB2	rna21667	HSPB2_HUMAN	protein_coding	0.979369	3.00274	16.0408	0.00110304	0.0292353
gene16294	NDUFS3	rna29014	NDUS3_HUMAN	protein_coding	0.977382	5.5816	67.9635	5.09e-07	0.000569043
gene14199	LAMB3	rna25462	LAMB3_HUMAN	protein_coding	0.976982	5.86804	30.7039	5.47e-05	0.00561671
gene858	NDUFB5	rna1525	NDUB5_HUMAN	protein_coding	0.975448	5.13995	42.0677	9.25e-06	0.00213524
gene21781	SLC2A4	rna39275	GTR4_HUMAN	protein_coding	0.971587	5.26564	23.8593	0.000207865	0.011198
gene26066	FDPS	rna47233	FPPS_HUMAN	protein_coding	0.965907	5.35421	33.2689	3.41e-05	0.0043121
gene11726	FOXRED1	rna21243	FXRD1_HUMAN	protein_coding	0.965369	4.66467	43.6284	7.5e-06	0.00196546
gene28052	CLEC11A	rna50709	CLC11_HUMAN	protein_coding	0.964607	3.96568	23.985	0.000181778	0.0103095
gene26278	MLST8	rna47698	LST8_HUMAN	protein_coding	0.960915	2.34616	15.7018	0.00120395	0.0305713
gene23394	APOO	rna42127	MIC26_HUMAN	protein_coding	0.960567	3.28614	32.4758	3.88e-05	0.00453194
gene9078	SEMA3G	rna16340	SEM3G_HUMAN	protein_coding	0.959588	5.68822	26.6186	0.00011757	0.00823794
gene5923	ATP5F1A	rna10785	ATPA_HUMAN	protein_coding	0.958774	9.29398	40.572	1.14e-05	0.00241927
gene13523	LOC113261724	rna24252	QCR8_HUMAN	protein_coding	0.9577	6.03162	56.1884	1.66e-06	0.000893801
rna54522	tRNA-Asp	rna54522	NA	tRNA	0.953747	5.33301	36.1518	2.17e-05	0.00318163
gene7644	MRPS36	rna13885	RT36_HUMAN	protein_coding	0.950366	4.65157	35.7489	2.31e-05	0.00333622
gene4409	KAZALD1	rna7933	KAZD1_HUMAN	protein_coding	0.950182	2.43555	20.0481	0.000420812	0.0166273
gene8722	ITGA7	rna15673	ITA7_HUMAN	protein_coding	0.948669	7.99272	18.1443	0.000783536	0.0234879
gene7855	CFI	rna14252	CFAI_HUMAN	protein_coding	0.946876	2.73317	19.1528	0.000516424	0.0185216
gene23925	CHAF1A	rna43119	CAF1A_HUMAN	protein_coding	0.944724	2.74929	21.2398	0.000323129	0.0146171
gene26182	NME4	rna47498	NDKM_HUMAN	protein_coding	0.943464	5.92164	57.148	1.5e-06	0.000874798
gene2490	SFXN5	rna4336	SFXN5_HUMAN	protein_coding	0.942319	4.00104	63.1338	8.1e-07	0.000636215
gene17255	EBP	rna30760	EBP_HUMAN	protein_coding	0.941342	4.21911	38.2139	1.59e-05	0.00283675
gene24465	OPA3	rna44075	OPA3_HUMAN	protein_coding	0.939018	3.89696	29.1343	6.87e-05	0.00623987
gene28318	LOC113247619	rna51345	CY1_HUMAN	protein_coding	0.938643	6.13626	34.4775	2.81e-05	0.00379313
gene6735	ALG14	rna12276	ALG14_HUMAN	protein_coding	0.934674	3.04672	20.5754	0.000373965	0.015684
gene7368	LOC113254915	id153273	NA	pseudogene	0.932743	3.75109	19.8254	0.000442564	0.0170476
gene13507	P4HA2	rna24214	P4HA2_HUMAN	protein_coding	0.931711	5.18469	40.725	1.11e-05	0.00241927
gene23814	NDUFS7	rna42896	NDUS7_HUMAN	protein_coding	0.930515	5.83503	37.359	1.81e-05	0.00299936
gene17683	LCN2	rna31495	NGAL_HUMAN	protein_coding	0.928386	5.78569	14.6842	0.00202316	0.0422783
gene28297	TONSL	rna51291	TONSL_HUMAN	protein_coding	0.926458	2.91263	21.2236	0.000324268	0.0146171
gene26869	PSME2	rna48774	PSME2_HUMAN	protein_coding	0.922586	5.15509	30.7326	5.2e-05	0.00543259
gene15331	IDH3A	rna27419	IDH3A_HUMAN	protein_coding	0.920061	5.82235	38.2656	1.58e-05	0.00283675
gene4589	PRDX3	rna8297	PRDX3_HUMAN	protein_coding	0.92002	7.0335	36.6917	2e-05	0.00314766
gene17720	MIGA2	rna31610	MIGA2_HUMAN	protein_coding	0.914973	5.60145	29.6754	6.24e-05	0.00591637
gene4347	PGAM1	rna7786	PGAM1_HUMAN	protein_coding	0.910149	8.64493	53.518	2.24e-06	0.00101135
gene2770	LOC113246689	rna4886	COX5B_HUMAN	protein_coding	0.909101	6.76609	36.2168	2.15e-05	0.00318163
gene15203	MRPS11	rna27153	RT11_HUMAN	protein_coding	0.908476	3.05812	26.1126	0.000119739	0.00826109
gene22121	IL3RA	rna39895	IL3RA_HUMAN	protein_coding	0.906054	2.79894	14.2839	0.00175684	0.0384927
gene25193	MACROD1	rna45477	MACD1_HUMAN	protein_coding	0.904332	4.02757	20.4464	0.000384852	0.0159555
gene25433	ATP5PB	rna45889	AT5F1_HUMAN	protein_coding	0.895065	7.76838	41.9754	9.37e-06	0.00213524
gene27873	FBXW9	rna50417	FBXW9_HUMAN	protein_coding	0.89272	2.7276	13.1135	0.00243705	0.0469639
gene18510	DGLUCY	rna33205	GLUCM_HUMAN	protein_coding	0.890166	4.54848	13.6663	0.00237131	0.04649
gene21744	SLC25A11	rna39215	M2OM_HUMAN	protein_coding	0.886929	5.43613	30.607	5.31e-05	0.00551885
gene4934	MMP15	rna9054	MMP15_HUMAN	protein_coding	0.885486	3.8161	24.8178	0.000153946	0.00948814
gene22721	CDK5	rna40984	CDK5_HUMAN	protein_coding	0.879944	2.7495	17.214	0.000821029	0.0242227
gene12454	LOC113260612	rna22514	NA	lncRNA	0.879742	3.15535	13.6138	0.00211509	0.0432982
gene22257	PKM	rna40170	KPYM_HUMAN	protein_coding	0.878107	7.72548	13.9814	0.00230105	0.0455573
gene24192	LOC113243118	rna43601	TIM23_HUMAN	protein_coding	0.877417	4.84725	27.6478	8.98e-05	0.00708978
gene25646	MRPL58	rna46339	ICT1_HUMAN	protein_coding	0.873872	4.42172	50.4193	3.2e-06	0.00123225
gene10448	ACSS2	rna18896	ACSA_HUMAN	protein_coding	0.873154	7.98114	32.3886	3.94e-05	0.00453348
gene9083	SMIM4	rna16349	SMIM4_HUMAN	protein_coding	0.871935	3.16811	13.8811	0.00196303	0.04155
gene4705	ECHS1	rna8605	ECHM_HUMAN	protein_coding	0.87178	6.83901	31.5497	4.53e-05	0.00493273
gene20291	TENM4	rna36432	TEN4_HUMAN	protein_coding	0.868798	7.7992	16.0469	0.00127979	0.0316897
gene25749	LOC113244843	rna46550	CX6B1_HUMAN	protein_coding	0.868086	6.53033	34.7433	2.7e-05	0.00372112
gene8303	CHPT1	rna15002	CHPT1_HUMAN	protein_coding	0.867435	8.2305	24.0395	0.00017979	0.010252
gene2593	MDH1	rna4554	MDHC_HUMAN	protein_coding	0.865401	9.58077	33.2674	3.41e-05	0.0043121
gene3515	ATP5MC3	rna6393	AT5G3_HUMAN	protein_coding	0.865082	6.8962	40.6415	1.13e-05	0.00241927
gene21032	GSTZ1	rna37757	MAAI_HUMAN	protein_coding	0.865023	3.73738	26.2796	0.00011599	0.00823794
gene17141	MID1IP1	rna30578	M1IP1_HUMAN	protein_coding	0.864855	4.23001	20.2245	0.000404436	0.016384
gene27123	LOC113246349	rna49222	C1TC_HUMAN	protein_coding	0.862477	6.46341	31.4457	4.61e-05	0.00495702
gene11156	COMTD1	rna20252	CMTD1_HUMAN	protein_coding	0.858547	3.6923	28.6825	7.44e-05	0.00645742
gene13533	VDAC1	rna24266	VDAC1_HUMAN	protein_coding	0.858245	7.84316	39.6864	1.29e-05	0.00264793
gene7625	MCCC2	rna13851	MCCB_HUMAN	protein_coding	0.857517	4.80115	47.6356	4.49e-06	0.00153122
gene27086	LOC113246307	rna49147	C1TC_HUMAN	protein_coding	0.857455	6.34367	31.6774	4.43e-05	0.00491419
gene17472	L2HGDH	rna31081	L2HDH_HUMAN	protein_coding	0.857277	5.34389	23.6027	0.000196431	0.0107924
gene30692	COX3	gene30692	COX3_HUMAN	protein_coding	0.856835	12.2525	22.8441	0.000229646	0.0119841
gene13591	LOC113261786	rna24384	QCR6_HUMAN	protein_coding	0.85542	3.85939	19.8048	0.00044464	0.0170476
gene13059	MRPL2	rna23562	RM02_HUMAN	protein_coding	0.855341	3.79455	24.7643	0.000155581	0.00950097
gene8963	LOC113256842	rna16119	QCR1_HUMAN	protein_coding	0.854864	6.93103	32.1566	4.09e-05	0.00465146
gene3063	LOC113248589	rna5549	NA	lncRNA	0.849599	2.80008	14.1643	0.00181537	0.0394882
gene25931	RHBDD3	rna46926	RHBD3_HUMAN	protein_coding	0.849181	3.21027	18.7135	0.000572197	0.0198142
gene4813	LOC113252198	rna8821	UCRI_HUMAN	protein_coding	0.848928	6.70871	29.6083	6.32e-05	0.00591637
gene20613	UBQLN1	rna37014	UBQL1_HUMAN	protein_coding	0.844384	7.53262	24.9104	0.000151162	0.0094221
gene23251	LOC113242067	rna41982	NA	lncRNA	0.844344	2.05576	13.7247	0.00205044	0.042651
gene22876	SAMM50	rna41311	SAM50_HUMAN	protein_coding	0.842578	6.49538	36.1114	2.18e-05	0.00318163
gene7105	ECHDC2	rna12929	ECHD2_HUMAN	protein_coding	0.838578	5.4736	19.9604	0.000451288	0.0171808
gene22932	ACO2	rna41414	ACON_HUMAN	protein_coding	0.837765	7.22858	19.8896	0.000470448	0.0175713
gene28155	ISOC2	rna50921	ISOC2_HUMAN	protein_coding	0.828025	4.03651	30.8301	5.11e-05	0.00537399
gene4397	NDUFB8	rna7902	NDUB8_HUMAN	protein_coding	0.82599	6.23527	42.6696	8.53e-06	0.00208324
gene21475	CPPED1	rna38697	CPPED_HUMAN	protein_coding	0.825706	3.79993	17.1218	0.000839943	0.0243918
gene3172	PECR	rna5752	PECR_HUMAN	protein_coding	0.824554	4.00921	28.5476	7.63e-05	0.00653398
gene24839	LOC113243815	rna44725	UQCC2_HUMAN	protein_coding	0.824086	4.1786	24.3372	0.000169366	0.0100048
gene18592	NDUFAB1	rna33377	ACPM_HUMAN	protein_coding	0.822764	5.31131	28.6659	7.47e-05	0.00645742
gene20022	CLUH	rna36022	CLU_HUMAN	protein_coding	0.82257	6.47676	28.4048	7.83e-05	0.0066409
gene20245	SERPINH1	rna36344	SERPH_HUMAN	protein_coding	0.820103	8.23235	25.6206	0.000131605	0.0086192
gene9377	ACAD9	rna16931	ACAD9_HUMAN	protein_coding	0.819125	5.79323	38.1198	1.62e-05	0.00283675
gene19645	LOC113268718	rna35355	MARC2_HUMAN	protein_coding	0.814844	6.66723	26.0836	0.000120404	0.00827539
gene23826	LOC113242741	rna42936	QCR10_HUMAN	protein_coding	0.811741	6.38999	38.7391	1.48e-05	0.00283675
gene9887	LOC113257856	rna17907	H4_HUMAN	protein_coding	0.809765	4.16386	13.842	0.00199642	0.0418679
gene12301	SIGMAR1	rna22243	SGMR1_HUMAN	protein_coding	0.806802	5.87519	49.7769	3.46e-06	0.00130255
gene21648	AIFM1	rna39023	AIFM1_HUMAN	protein_coding	0.803971	5.48895	26.0138	0.000122021	0.00832324
gene8230	LARGE1	rna14877	LARG1_HUMAN	protein_coding	0.803944	6.52825	24.4304	0.000166243	0.0099175
gene26181	TMEM8A	rna47497	TMM8A_HUMAN	protein_coding	0.802986	2.63702	17.1078	0.000842867	0.0243918
gene26250	HAGH	rna47650	GLO2_HUMAN	protein_coding	0.802566	5.48664	25.4458	0.000136139	0.00875745
gene17722	CRAT	rna31613	CACP_HUMAN	protein_coding	0.801194	8.73844	13.8903	0.0021056	0.0432982
gene21964	LOC113271271	rna39619	S47A1_HUMAN	protein_coding	0.798758	2.95916	15.7394	0.00119225	0.0305257
gene25640	ATP5PD	rna46332	ATP5H_HUMAN	protein_coding	0.793935	7.93913	25.8743	0.000125329	0.00845318
gene9512	CSAD	rna17201	CSAD_HUMAN	protein_coding	0.793631	5.28736	24.7807	0.000155079	0.00950097
gene21812	MPDU1	rna39325	MPU1_HUMAN	protein_coding	0.791818	3.76557	32.8016	3.68e-05	0.00448297
gene16291	MTCH2	rna29009	MTCH2_HUMAN	protein_coding	0.791439	7.00184	27.4156	9.37e-05	0.00730413
gene10847	LIPA	rna19704	LICH_HUMAN	protein_coding	0.791014	6.60959	20.9961	0.000350655	0.0151275
gene1522	ADCYAP1R1	rna2639	PACR_HUMAN	protein_coding	0.790859	3.34854	26.3657	0.000114108	0.0082176
gene27418	TOMM40L	rna49612	TM40L_HUMAN	protein_coding	0.789766	2.39427	16.6146	0.000953318	0.0264297
gene27564	NSDHL	rna49855	NSDHL_HUMAN	protein_coding	0.787576	4.97911	38.57	1.51e-05	0.00283675
gene1756	CHCHD3	rna3004	MIC19_HUMAN	protein_coding	0.78632	5.49734	20.7557	0.000359325	0.0152562
gene8713	MMP19	rna15663	MMP19_HUMAN	protein_coding	0.783593	5.46921	42.2733	9e-06	0.00213524
gene11077	PPA1	rna20086	IPYR_HUMAN	protein_coding	0.779749	6.49687	20.6623	0.000378482	0.0158001
gene18756	PSPH	rna33708	SERB_HUMAN	protein_coding	0.779385	3.3755	13.7773	0.00202058	0.0422731
gene12257	HINT2	rna22159	HINT2_HUMAN	protein_coding	0.779085	5.12436	24.4421	0.000165856	0.0099175
gene23902	MRPL54	rna43085	RM54_HUMAN	protein_coding	0.779016	4.39977	23.731	0.00019137	0.0106437
gene18825	MLXIPL	rna33836	MLXPL_HUMAN	protein_coding	0.777464	5.42095	27.4664	9.29e-05	0.00726722
gene25196	LOC113244192	rna45480	COX8A_HUMAN	protein_coding	0.777238	6.28447	23.6989	0.00019262	0.0106514
gene24321	ALDH16A1	rna43834	A16A1_HUMAN	protein_coding	0.775677	4.10822	17.8217	0.000707763	0.0222496
gene19294	RNF19B	rna34647	RN19B_HUMAN	protein_coding	0.775616	5.61457	25.1311	0.000144753	0.00914879
gene25743	TMEM147	rna46541	TM147_HUMAN	protein_coding	0.77494	6.02927	45.5856	5.81e-06	0.00169484
gene16394	PDHX	rna29248	ODPX_HUMAN	protein_coding	0.774719	6.66945	17.5198	0.00083283	0.0243596
gene28186	IBA57	rna50989	CAF17_HUMAN	protein_coding	0.77438	3.8109	29.7337	6.18e-05	0.00591031
gene2464	BOLA3	rna4290	BOLA3_HUMAN	protein_coding	0.7727	5.3097	30.1591	5.74e-05	0.00582768
gene23174	TYRO3	rna41856	TYRO3_HUMAN	protein_coding	0.769705	4.41005	15.6456	0.00122168	0.0308422
gene8367	NDUFA12	rna15101	NDUAC_HUMAN	protein_coding	0.768092	5.41461	35.269	2.48e-05	0.00350855
gene16963	ATP5MC1	rna30326	AT5G1_HUMAN	protein_coding	0.766669	5.7161	33.1893	3.45e-05	0.00433661
gene30690	ATP8	gene30690	NA	protein_coding	0.76604	9.81157	18.1218	0.000658439	0.0211027
gene6620	GFM1	rna12079	EFGM_HUMAN	protein_coding	0.76576	6.29855	46.2685	5.33e-06	0.00163254
gene6406	LOC113253952	rna11703	TRFE_HUMAN	protein_coding	0.764887	5.7466	22.8041	0.00023157	0.0119938
gene28295	KIFC2	rna51288	KIFC2_HUMAN	protein_coding	0.764677	3.76823	12.8721	0.00261206	0.0484262
gene25943	LOC113245020	rna46962	QCR9_HUMAN	protein_coding	0.764368	5.72556	29.0325	6.99e-05	0.00627845
gene27476	DUSP23	rna49718	DUS23_HUMAN	protein_coding	0.763134	2.65458	15.8116	0.00117016	0.0301738
gene17976	PXMP2	rna32140	PXMP2_HUMAN	protein_coding	0.761816	4.62412	24.2803	0.000171304	0.0100535
gene26180	MRPL28	rna47492	RM28_HUMAN	protein_coding	0.760113	3.88191	20.3524	0.000393016	0.0161995
gene15422	SPARC	rna27599	SPRC_HUMAN	protein_coding	0.759105	11.9847	27.7625	8.79e-05	0.00706667
gene21384	AURKAIP1	rna38488	AKIP_HUMAN	protein_coding	0.758416	4.25293	26.2167	0.000117385	0.00823794
gene8873	NDUFA13	rna15938	NDUAD_HUMAN	protein_coding	0.755967	6.43566	29.6222	6.3e-05	0.00591637
gene1317	NDUFA4	rna2297	NDUA4_HUMAN	protein_coding	0.755352	7.45794	19.4086	0.000488013	0.0179184
gene13599	HSPA9	rna24394	GRP75_HUMAN	protein_coding	0.75393	7.82586	22.5799	0.000242678	0.0123916
gene18120	ACAD10	rna32465	ACD10_HUMAN	protein_coding	0.752846	3.65827	24.1508	0.000175811	0.0101532
gene27414	SDHC	rna49607	C560_HUMAN	protein_coding	0.750291	6.8548	45.6768	5.75e-06	0.00169484
gene49	CFAP410	rna107	CF410_HUMAN	protein_coding	0.747985	3.00097	19.1716	0.00051418	0.0185146
gene21167	SDHB	rna38078	SDHB_HUMAN	protein_coding	0.746974	6.50619	29.8161	6.09e-05	0.00588819
gene3626	GCA	rna6594	GRAN_HUMAN	protein_coding	0.745682	5.08613	22.8492	0.000229404	0.0119841
gene17226	NDUFB11	rna30700	NDUBB_HUMAN	protein_coding	0.74422	5.71502	35.0994	2.55e-05	0.00354683
gene20927	PLPP6	rna37565	PLPP6_HUMAN	protein_coding	0.744055	3.67456	20.5841	0.000373242	0.015684
gene25017	NDUFV1	rna45114	NDUV1_HUMAN	protein_coding	0.742646	6.3761	24.5691	0.000161718	0.00976074
gene27026	LOC113246101	rna49036	H2B2E_HUMAN	protein_coding	0.742329	5.56983	30.0185	5.88e-05	0.00587267
gene54	GATD3A	rna122	GAL3B_HUMAN	protein_coding	0.739804	5.62516	29.0304	7e-05	0.00627845
gene22885	TSPO	rna41323	TSPOA_HUMAN	protein_coding	0.739521	7.88803	25.6938	0.00012976	0.00856036
gene18565	LOC113267549	rna33322	QCR2_HUMAN	protein_coding	0.738402	7.36213	31.1996	4.8e-05	0.00513663
gene25009	NDUFS8	rna45102	NDUS8_HUMAN	protein_coding	0.736922	4.94244	22.1528	0.000265551	0.0129801
gene3410	COL5A2	rna6207	CO5A2_HUMAN	protein_coding	0.735425	9.69522	17.8462	0.000703582	0.0222496
gene18845	MDH2	rna33874	MDHM_HUMAN	protein_coding	0.73503	6.16789	29.133	6.87e-05	0.00623987
gene27790	CHCHD10	rna50250	CHC10_HUMAN	protein_coding	0.733077	5.42238	15.3147	0.0013697	0.0332874
gene9300	EMC3	rna16790	EMC3_HUMAN	protein_coding	0.732073	7.97815	26.1874	0.000118043	0.00823794
gene6925	ACADM	rna12588	ACADM_HUMAN	protein_coding	0.731558	5.62968	24.3076	0.00017037	0.0100313
gene19300	YARS	rna34666	SYYC_HUMAN	protein_coding	0.72993	5.35163	21.2262	0.000324089	0.0146171
gene2427	MRPL19	rna4215	RM19_HUMAN	protein_coding	0.728336	4.35649	18.6261	0.000584092	0.019973
gene9496	TARBP2	rna17154	TRBP2_HUMAN	protein_coding	0.725997	3.76559	24.3884	0.000167643	0.00996811
gene15920	RPP40	rna28422	RPP40_HUMAN	protein_coding	0.725374	3.45122	28.9284	7.12e-05	0.00634343
gene2923	NDUFA10	rna5214	NDUAA_HUMAN	protein_coding	0.72405	5.92493	37.085	1.88e-05	0.00309608
gene28971	LOC113248392	rna52434	NSMF_HUMAN	protein_coding	0.723695	5.57776	40.4775	1.15e-05	0.00242301
gene11545	ACAT2	rna20963	THIC_HUMAN	protein_coding	0.723674	5.17281	22.6784	0.000237723	0.0122424
gene10285	LZTS3	rna18616	LZTS3_HUMAN	protein_coding	0.722555	4.23375	18.8942	0.000548471	0.0193258
gene29309	SLC25A22	rna53083	GHC1_HUMAN	protein_coding	0.72054	4.1134	12.9739	0.00253656	0.0476125
gene10236	CRLS1	rna18515	CRLS1_HUMAN	protein_coding	0.718428	4.20455	15.0934	0.00141255	0.0339991
gene10461	LOC113258537	rna18918	UQCC1_HUMAN	protein_coding	0.717822	5.08718	32.4864	3.87e-05	0.00453194
gene10976	CISD1	rna19906	CISD1_HUMAN	protein_coding	0.717609	5.01487	27.3544	9.48e-05	0.0073555
gene7322	STARD4	rna13313	STAR4_HUMAN	protein_coding	0.716724	4.81086	17.3696	0.00079019	0.023609
gene8891	LARS2	rna15965	SYLM_HUMAN	protein_coding	0.716205	4.31492	37.8518	1.68e-05	0.00292235
gene23543	NID2	rna42373	NID2_HUMAN	protein_coding	0.716122	6.94009	19.6106	0.000464767	0.0175552
gene24490	CLPTM1	rna44123	CLPT1_HUMAN	protein_coding	0.714497	6.85267	18.7141	0.000572121	0.0198142
gene19139	PXDNL	rna34377	PXDNL_HUMAN	protein_coding	0.713603	3.56947	18.7898	0.000562043	0.0196508
gene9799	ETFRF1	rna17771	ETFR1_HUMAN	protein_coding	0.713473	4.11028	14.7657	0.00154175	0.0356018
gene11872	HMBS	rna21469	HEM3_HUMAN	protein_coding	0.713455	4.46075	29.4439	6.5e-05	0.00597409
gene28364	LFNG	rna51443	LFNG_HUMAN	protein_coding	0.711646	4.20682	13.4037	0.00224399	0.0447709
gene29002	LOC113248432	rna52494	NSMF_HUMAN	protein_coding	0.710562	5.58336	37.5152	1.77e-05	0.00299936
gene17698	CERCAM	rna31540	GT253_HUMAN	protein_coding	0.710179	4.93282	20.3325	0.000394769	0.0161995
gene28105	LENG1	rna50811	LENG1_HUMAN	protein_coding	0.709974	2.50438	16.8535	0.000897885	0.0253201
gene58	AGPAT3	rna131	PLCC_HUMAN	protein_coding	0.708397	6.13116	17.6381	0.00074591	0.0228915
gene25782	LOC113244847	rna46630	CX7A1_HUMAN	protein_coding	0.704724	4.45358	13.4724	0.0022009	0.0441019
gene5933	HDHD2	rna10804	HDHD2_HUMAN	protein_coding	0.703459	4.03412	21.7757	0.000287792	0.0136539
gene17343	NUBPL	rna30901	NUBPL_HUMAN	protein_coding	0.702993	4.0186	17.0216	0.000861083	0.0247063
gene26096	SHC1	rna47303	SHC1_HUMAN	protein_coding	0.702496	7.20351	28.1118	8.25e-05	0.00684211
gene24347	GYS1	rna43877	GYS1_HUMAN	protein_coding	0.701749	6.56443	24.8622	0.000152603	0.00944678
gene21368	NADK	rna38456	NADK_HUMAN	protein_coding	0.701647	8.34062	13.1086	0.00249332	0.047274
gene8999	MST1	rna16195	HGFL_HUMAN	protein_coding	0.700988	5.18845	14.83	0.00152524	0.0355472
gene24667	MRPS12	rna44434	RT12_HUMAN	protein_coding	0.699871	3.78966	14.9453	0.00146935	0.0346284
gene14483	MPC2	rna25940	MPC2_HUMAN	protein_coding	0.699538	7.86834	18.4361	0.000610919	0.0204369
gene18029	SCARB1	rna32235	SCRB1_HUMAN	protein_coding	0.698587	5.74307	17.7468	0.000720723	0.0224617
gene9611	LOC113257657	rna17409	TBA1B_HUMAN	protein_coding	0.695379	8.98772	21.513	0.000304534	0.0141875
gene4317	ALDH18A1	rna7733	P5CS_HUMAN	protein_coding	0.693711	5.23784	29.4364	6.51e-05	0.00597409
gene21228	PLOD1	rna38182	PLOD1_HUMAN	protein_coding	0.693578	5.76055	18.5606	0.000593191	0.0201931
gene21697	LOC113271041	rna39117	NEUFC_HUMAN	protein_coding	0.693513	3.64058	14.7938	0.00153014	0.0355511
gene28286	CUNH8orf82	rna51265	CH082_HUMAN	protein_coding	0.693048	3.12616	12.8104	0.00265912	0.0489473
gene12338	NDUFB6	rna22327	NDUB6_HUMAN	protein_coding	0.692675	5.62951	24.0832	0.000178214	0.0102238
gene8397	LUM	rna15159	LUM_HUMAN	protein_coding	0.687961	9.2672	16.0854	0.00109049	0.0291039
gene22723	FASTK	rna40993	FASTK_HUMAN	protein_coding	0.687125	5.10216	17.6288	0.000741682	0.0228393
gene13636	SRA1	rna24472	SRA1_HUMAN	protein_coding	0.686472	4.44026	27.5251	9.19e-05	0.00722023
gene18956	ATP5MF	rna34086	ATPK_HUMAN	protein_coding	0.686301	6.12251	24.5605	0.000161995	0.00976074
gene28992	LOC113248454	rna52474	TBB4B_HUMAN	protein_coding	0.686166	5.67725	15.0267	0.00146346	0.0346249
gene6305	OXSM	rna11501	OXSM_HUMAN	protein_coding	0.683103	3.17964	14.5326	0.00164181	0.0371897
gene28961	LOC113248414	rna52413	TBB4B_HUMAN	protein_coding	0.681268	5.59806	15.0267	0.0014534	0.0344772
gene8721	BLOC1S1	rna15672	BL1S1_HUMAN	protein_coding	0.680752	5.33615	28.4251	7.8e-05	0.0066409
gene17682	PTGES2	rna31494	PGES2_HUMAN	protein_coding	0.67986	4.11141	15.2086	0.0013701	0.0332874
gene24824	TAPBP	rna44706	TPSN_HUMAN	protein_coding	0.679373	5.31724	14.9889	0.00145236	0.0344772
gene2107	HADHB	rna3612	ECHB_HUMAN	protein_coding	0.67902	7.44889	25.7035	0.000129516	0.00856036
gene11074	TYSND1	rna20084	TYSD1_HUMAN	protein_coding	0.678287	2.99506	16.9921	0.00086741	0.0248483
gene12490	SDHA	rna22588	SDHA_HUMAN	protein_coding	0.676827	7.72487	27.1432	9.86e-05	0.00752043
gene14463	F5	rna25904	FA5_HUMAN	protein_coding	0.676295	3.82902	13.6151	0.0021143	0.0432982
gene4793	LOC113252181	rna8783	COX41_HUMAN	protein_coding	0.674614	8.1534	19.3294	0.000495758	0.0180672
gene18195	LOC113267043	rna32590	CX6A1_HUMAN	protein_coding	0.674279	7.12752	17.1987	0.000824129	0.0242227
gene3884	DCLK1	rna7055	DCLK1_HUMAN	protein_coding	0.673681	6.48391	13.8296	0.002112	0.0432982
gene29805	LOC113249372	rna53667	RPAB5_HUMAN	protein_coding	0.672236	4.07734	17.1154	0.000841283	0.0243918
gene1030	BLVRA	rna1814	BIEA_HUMAN	protein_coding	0.670806	6.40214	34.223	2.93e-05	0.00389078
gene29800	LOC113249366	rna53648	RPAB5_HUMAN	protein_coding	0.669939	4.08967	16.9491	0.000876736	0.0248789
gene14290	GLUL	rna25599	GLNA_HUMAN	protein_coding	0.66959	8.57093	18.6276	0.000583876	0.019973
gene4948	GOT2	rna9088	AATM_HUMAN	protein_coding	0.667744	6.27461	27.7309	8.85e-05	0.00706667
gene28305	FBXL6	rna51311	FBXL6_HUMAN	protein_coding	0.667222	3.46381	14.5113	0.00165133	0.0373584
gene24621	BLVRB	rna44348	BLVRB_HUMAN	protein_coding	0.665696	4.63434	23.9651	0.00018251	0.0103095
gene14789	CCDC158	rna26478	CD158_HUMAN	protein_coding	0.665569	4.97814	14.705	0.00156711	0.0359024
gene18083	RHOF	rna32386	RHOF_HUMAN	protein_coding	0.665125	4.06591	14.2667	0.00176513	0.0385584
gene11549	MRPL18	rna20971	RM18_HUMAN	protein_coding	0.663832	5.1581	15.3858	0.00130759	0.0322062
gene13840	LOC113262217	rna24826	ZN596_HUMAN	protein_coding	0.662254	3.57534	15.9752	0.00112178	0.0294301
gene8207	TXN2	rna14829	THIOM_HUMAN	protein_coding	0.661083	5.89486	28.8124	7.27e-05	0.00635474
gene18842	LOC113267808	rna33866	NCPR_HUMAN	protein_coding	0.660106	5.18667	15.5467	0.00125359	0.0314285
gene26074	MTX1	rna47251	MTX1_HUMAN	protein_coding	0.659885	4.47068	18.6829	0.000576331	0.0199019
gene17800	CACFD1	rna31768	FLOWR_HUMAN	protein_coding	0.659257	4.15314	19.368	0.000491369	0.0179657
gene9076	BAP1	rna16337	BAP1_HUMAN	protein_coding	0.654702	5.89006	19.5571	0.000470486	0.0175713
gene12984	MUT	rna23414	MUTA_HUMAN	protein_coding	0.65401	6.52146	40.9648	1.08e-05	0.00237408
gene23001	PLA2G6	rna41544	PLPL9_HUMAN	protein_coding	0.648596	4.2262	14.1671	0.00181395	0.0394882
gene27451	PEX19	rna49679	PEX19_HUMAN	protein_coding	0.646898	6.94559	16.3215	0.00102668	0.0278787
gene23771	CDC34	rna42810	UB2R1_HUMAN	protein_coding	0.64592	5.09878	23.0665	0.000219292	0.011693
gene28678	ETFA	rna51986	ETFA_HUMAN	protein_coding	0.645859	6.82485	22.2348	0.000260976	0.0128677
gene16027	TPMT	rna28582	TPMT_HUMAN	protein_coding	0.645788	3.44335	13.1227	0.00243062	0.04689
gene834	MCCC1	rna1495	MCCA_HUMAN	protein_coding	0.645381	6.28861	17.1053	0.000843375	0.0243918
gene29142	PMPCA	rna52804	MPPA_HUMAN	protein_coding	0.644589	4.02058	13.8276	0.00199248	0.0418679
gene21088	COQ6	rna37874	COQ6_HUMAN	protein_coding	0.642778	4.81008	19.5021	0.000476454	0.0176865
gene10617	CTSA	rna19238	PPGB_HUMAN	protein_coding	0.642622	5.81628	18.3734	0.000620082	0.020642
gene29098	LOC113248584	rna52721	MPPA_HUMAN	protein_coding	0.642188	4.01429	13.5469	0.00215518	0.0435761
gene5612	MRPS28	rna10297	RT28_HUMAN	protein_coding	0.642026	3.81383	17.6338	0.00074078	0.0228393
gene2486	PRADC1	rna4331	PADC1_HUMAN	protein_coding	0.641659	3.75704	17.0646	0.000851941	0.0245609
gene997	TBRG4	rna1751	FAKD4_HUMAN	protein_coding	0.640784	5.68938	17.2119	0.00082145	0.0242227
gene23959	NDUFA11	rna43193	NDUAB_HUMAN	protein_coding	0.639394	5.23235	18.3341	0.000625902	0.0207974
gene17629	PSMB7	rna31377	PSB7_HUMAN	protein_coding	0.638788	6.87426	32.0381	4.17e-05	0.00468484
gene4375	GOT1	rna7856	AATC_HUMAN	protein_coding	0.638481	4.39852	21.9944	0.000274649	0.0132388
gene10612	ACOT8	rna19231	ACOT8_HUMAN	protein_coding	0.638167	3.88933	18.6383	0.000582417	0.019973
gene21988	ATPAF2	rna39666	ATPF2_HUMAN	protein_coding	0.63804	3.45604	23.5757	0.000197513	0.0108189
gene16409	CD59	rna29268	CD59_HUMAN	protein_coding	0.637854	7.60077	34.5527	2.78e-05	0.00377659
gene1642	ING3	rna2812	ING3_HUMAN	protein_coding	0.635055	3.9338	13.1445	0.00241552	0.0468656
gene17576	MRRF	rna31307	RRFM_HUMAN	protein_coding	0.634719	4.54652	19.4059	0.000487105	0.0179184
gene21392	ACAP3	rna38507	ACAP3_HUMAN	protein_coding	0.63367	4.39415	22.3283	0.000255865	0.0127763
gene30695	ND4	gene30695	NU4M_HUMAN	protein_coding	0.631709	10.9629	14.7487	0.00154882	0.0356342
gene16996	MRPL27	rna30387	RM27_HUMAN	protein_coding	0.629661	4.78728	23.3195	0.00020815	0.011198
gene24156	ECSIT	rna43543	ECSIT_HUMAN	protein_coding	0.629365	3.99028	14.7151	0.00156286	0.0358506
gene11484	CCDC170	rna20857	CC170_HUMAN	protein_coding	0.626731	7.98767	15.036	0.00143426	0.0343842
gene26115	HAX1	rna47343	HAX1_HUMAN	protein_coding	0.625719	5.02085	29.9849	5.91e-05	0.00587459
gene25160	EHD1	rna45392	EHD1_HUMAN	protein_coding	0.625001	6.26678	15.516	0.0012637	0.0315506
gene25469	DUS1L	rna45971	DUS1L_HUMAN	protein_coding	0.622147	5.1555	13.2137	0.00236835	0.0464824
gene24629	AKT2	rna44367	AKT2_HUMAN	protein_coding	0.622132	7.79889	16.6237	0.000951124	0.0264094
gene27628	LOC113246871	rna49940	FUMH_HUMAN	protein_coding	0.618602	4.67923	20.1715	0.000409279	0.016384
gene23855	TIMM13	rna42997	TIM13_HUMAN	protein_coding	0.618015	5.081	15.3951	0.00130438	0.0322062
gene908	RPL22L1	rna1614	RL22L_HUMAN	protein_coding	0.61738	5.89034	16.1452	0.0010739	0.0288438
gene29935	LOC113249508	rna53806	PRDX2_HUMAN	protein_coding	0.617266	4.64349	24.0689	0.00017873	0.0102238
gene4640	FAM53B	rna8415	FA53B_HUMAN	protein_coding	0.616689	5.88088	13.0683	0.00247742	0.0472286
gene20316	TMEM126A	rna36465	T126A_HUMAN	protein_coding	0.615709	3.99945	20.1647	0.000409903	0.016384
gene29391	MRPL16	rna53184	RM16_HUMAN	protein_coding	0.614532	5.44877	30.1156	5.78e-05	0.005839
gene7209	UROD	rna13111	DCUP_HUMAN	protein_coding	0.614479	4.55736	19.2277	0.000507549	0.0183489
gene29939	LOC113249512	rna53810	PRDX2_HUMAN	protein_coding	0.614356	4.6461	23.8872	0.000185405	0.0103758
gene27606	LOC113246846	rna49911	FUMH_HUMAN	protein_coding	0.614146	4.6852	19.7998	0.000445146	0.0170476
gene7200	PRDX1	rna13093	PRDX1_HUMAN	protein_coding	0.612771	7.5073	22.0797	0.000269702	0.0130701
gene13448	PPIC	rna24106	PPIC_HUMAN	protein_coding	0.610669	5.28757	20.2152	0.000405276	0.016384
gene3644	PLA2R1	rna6629	PLA2R_HUMAN	protein_coding	0.6105	6.26995	15.378	0.00131025	0.0322062
gene24017	TIMM44	rna43294	TIM44_HUMAN	protein_coding	0.610228	4.36734	17.5136	0.000762801	0.0233306
gene7287	PPCS	rna13241	PPCS_HUMAN	protein_coding	0.609634	5.08625	26.9075	0.000103036	0.00776034
gene21096	LOC113270361	rna37889	ACOT2_HUMAN	protein_coding	0.607556	4.35321	17.0472	0.000855621	0.0245886
gene4249	CLYBL	rna7620	CLYBL_HUMAN	protein_coding	0.607509	3.82511	13.5186	0.00217243	0.0437713
gene23815	GAMT	rna42899	GAMT_HUMAN	protein_coding	0.606801	2.98488	12.9294	0.0025693	0.0480277
gene1480	HIBADH	rna2572	3HIDH_HUMAN	protein_coding	0.606255	6.70963	27.9317	8.53e-05	0.00691169
gene11155	VDAC2	rna20249	VDAC2_HUMAN	protein_coding	0.605816	8.38106	23.3857	0.000205341	0.0111539
gene7491	LOC113255131	rna13630	COX7C_HUMAN	protein_coding	0.60565	6.77188	23.9286	0.000183858	0.0103533
gene15317	LOC113263785	rna27393	NA	lncRNA	0.605635	3.6749	12.851	0.00262803	0.0485729
gene27917	PRKACA	rna50491	KAPCA_HUMAN	protein_coding	0.605464	4.84688	28.1604	8.18e-05	0.00681321
gene30694	ND4L	gene30694	NU4LM_HUMAN	protein_coding	0.604493	9.0578	23.2881	0.000209496	0.011237
gene18489	ITPK1	rna33163	ITPK1_HUMAN	protein_coding	0.604459	5.44073	25.0141	0.000148113	0.00929613
gene28907	FUNDC2	rna52318	FUND2_HUMAN	protein_coding	0.603216	4.84302	26.8308	0.000104527	0.00777713
gene4704	FUOM	rna8599	FUCM_HUMAN	protein_coding	0.602083	5.03558	20.9938	0.00034098	0.0148921
gene23805	ATP5F1D	rna42878	ATPD_HUMAN	protein_coding	0.601804	6.35804	25.7187	0.000129139	0.00856036
gene23661	TMEM183A	rna42621	T183A_HUMAN	protein_coding	0.600426	5.124	21.597	0.000299062	0.0140358
gene2674	ACYP2	rna4703	ACYP2_HUMAN	protein_coding	0.600023	4.82769	14.371	0.00171555	0.0381273
gene26537	GRPEL1	rna48090	GRPE1_HUMAN	protein_coding	0.599948	5.278	13.9041	0.00195057	0.0414319
gene14413	PRDX6	rna25813	PRDX6_HUMAN	protein_coding	0.59835	7.84074	18.4441	0.000609759	0.0204369
gene7970	MFSD8	rna14428	MFSD8_HUMAN	protein_coding	0.597838	4.42926	19.4479	0.000482417	0.0178127
gene14224	SLC30A1	rna25507	ZNT1_HUMAN	protein_coding	0.597768	4.74537	19.4975	0.000476958	0.0176865
gene18302	APOPT1	rna32817	APOP1_HUMAN	protein_coding	0.597264	3.51727	21.2776	0.000320479	0.0146003
gene1010	OGDH	rna1774	ODO1_HUMAN	protein_coding	0.596266	7.08341	21.2007	0.000325891	0.0146174
gene18294	ATP5MPL	rna32781	68MP_HUMAN	protein_coding	0.595181	6.44781	18.7136	0.000572181	0.0198142
gene22884	TTLL12	rna41322	TTL12_HUMAN	protein_coding	0.59442	5.95344	15.1572	0.00138885	0.0335986
gene4030	VWA8	rna7338	VWA8_HUMAN	protein_coding	0.594078	6.19451	26.8703	0.000103757	0.00777713
gene28493	BCAP31	rna51681	BAP31_HUMAN	protein_coding	0.594066	7.766	21.182	0.000327224	0.0146409
gene17134	SRPX	rna30571	SRPX_HUMAN	protein_coding	0.592723	2.99287	12.8191	0.00265241	0.0489473
gene5456	LOC113252883	rna10021	COX6C_HUMAN	protein_coding	0.5919	6.65359	16.7743	0.000915852	0.0255872
gene1894	GSTK1	rna3229	GSTK1_HUMAN	protein_coding	0.591816	6.54318	14.7471	0.00154949	0.0356342
gene11896	ATP5MG	rna21531	ATP5L_HUMAN	protein_coding	0.591524	7.05312	20.73	0.000361375	0.0152979
gene25708	GPI	rna46460	G6PI_HUMAN	protein_coding	0.591007	8.47438	18.1799	0.000649355	0.0210212
gene8192	MPST	rna14806	THTM_HUMAN	protein_coding	0.590135	5.22254	15.8247	0.00116619	0.0301144
gene25103	KAT5	rna45287	KAT5_HUMAN	protein_coding	0.589649	4.15941	15.067	0.00142248	0.034147
gene15855	TUBB	rna28285	TBB5_HUMAN	protein_coding	0.588081	8.34853	13.399	0.00224698	0.044781
gene27690	BSCL2	rna50038	BSCL2_HUMAN	protein_coding	0.587647	5.45489	18.1952	0.000646975	0.0210212
gene16383	COMMD9	rna29217	COMD9_HUMAN	protein_coding	0.587317	4.37678	15.0257	0.00143821	0.0343842
gene16760	LOC113265411	rna29959	TBG1_HUMAN	protein_coding	0.585793	4.57353	13.1096	0.00243975	0.0469658
gene5486	LOC113252908	rna10071	QCR7_HUMAN	protein_coding	0.585776	6.82645	15.1011	0.00140967	0.0339749
gene3979	SUCLA2	rna7248	SUCB1_HUMAN	protein_coding	0.585005	6.36765	22.8648	0.00022866	0.0119841
gene16752	VPS25	rna29941	VPS25_HUMAN	protein_coding	0.584146	5.65049	31.4699	4.59e-05	0.00495702
gene1839	NDUFB2	rna3155	NDUB2_HUMAN	protein_coding	0.581377	5.76166	19.3917	0.000488702	0.0179184
gene12838	LOC113261110	rna23155	CX7A2_HUMAN	protein_coding	0.580134	6.04187	17.1913	0.000825633	0.0242275
gene8217	APOL6	rna14852	APOL6_HUMAN	protein_coding	0.579848	7.92581	18.3054	0.000630192	0.02085
gene3306	NDUFB3	rna6000	NDUB3_HUMAN	protein_coding	0.577843	4.73637	16.0814	0.00109159	0.0291039
gene6707	DBT	rna12223	ODB2_HUMAN	protein_coding	0.57606	5.00816	24.169	0.000175169	0.0101532
gene4588	SFXN4	rna8295	SFXN4_HUMAN	protein_coding	0.576043	3.96661	18.1651	0.000651651	0.0210212
gene11144	ADK	rna20228	ADK_HUMAN	protein_coding	0.575579	6.62738	20.0023	0.000425186	0.0166763
gene24131	TMED1	rna43475	TMED1_HUMAN	protein_coding	0.57528	3.84916	14.894	0.00148961	0.0349692
gene12728	NNT	rna22993	NNTM_HUMAN	protein_coding	0.574706	5.94954	26.7114	0.000106897	0.00788682
gene1134	PMPCB	rna1980	MPPB_HUMAN	protein_coding	0.574655	6.64147	20.9924	0.000341079	0.0148921
gene22554	NDUFA1	rna40693	NDUA1_HUMAN	protein_coding	0.574515	5.85157	17.8244	0.000707305	0.0222496
gene11962	SDHD	rna21641	BCDO2_HUMAN	protein_coding	0.573459	7.01682	23.9733	0.000182207	0.0103095
gene1413	MALSU1	rna2458	MASU1_HUMAN	protein_coding	0.573417	4.70491	17.1632	0.000831384	0.0243567
gene11062	SUPV3L1	rna20057	SUV3_HUMAN	protein_coding	0.57112	4.13205	17.4775	0.000769568	0.0234524
gene6889	IFI44	rna12527	IFI44_HUMAN	protein_coding	0.570493	5.27136	14.8039	0.00152604	0.0355472
gene9609	TUBA1C	rna17407	TBA1B_HUMAN	protein_coding	0.568585	7.86303	13.4414	0.00222022	0.0443946
gene12014	ACAT1	rna21732	THIL_HUMAN	protein_coding	0.56759	7.15177	22.1503	0.000265691	0.0129801
gene165	ATP5PO	rna340	ATPO_HUMAN	protein_coding	0.567113	7.75743	18.1528	0.000653568	0.0210212
gene21378	LOC113270627	rna38479	ATD3A_HUMAN	protein_coding	0.566653	4.76158	13.9463	0.0019279	0.0410086
gene23801	GPX4	rna42865	GPX4_HUMAN	protein_coding	0.566622	8.43196	13.5112	0.00217694	0.0437713
gene4354	HOGA1	rna7800	HOGA1_HUMAN	protein_coding	0.56636	4.21675	13.0007	0.00251714	0.0474019
gene24421	AP2S1	rna44005	AP2S1_HUMAN	protein_coding	0.565341	4.17992	16.5862	0.000960148	0.0265783
gene7280	P3H1	rna13232	P3H1_HUMAN	protein_coding	0.563684	5.07942	21.811	0.000285625	0.0136226
gene23864	THOP1	rna43012	THOP1_HUMAN	protein_coding	0.56338	4.47327	25.5783	0.000132687	0.00865867
gene601	FAM162A	rna1032	F162A_HUMAN	protein_coding	0.563226	5.2963	18.5451	0.000595362	0.0202289
gene2193	MEMO1	rna3777	MEMO1_HUMAN	protein_coding	0.5631	5.63206	14.7596	0.0015443	0.0356055
gene26951	MRPL9	rna48883	RM09_HUMAN	protein_coding	0.563077	5.13064	16.1898	0.00106174	0.0286021
gene17902	QDPR	rna31983	DHPR_HUMAN	protein_coding	0.560058	6.03445	22.8356	0.000230055	0.0119841
gene21740	SPAG7	rna39205	SPAG7_HUMAN	protein_coding	0.559897	4.57544	25.6234	0.000131536	0.0086192
gene16449	METTL15	rna29332	MET15_HUMAN	protein_coding	0.5594	3.38418	15.5626	0.00124841	0.0313421
gene20205	MRPL48	rna36285	RM48_HUMAN	protein_coding	0.559055	4.39879	14.1275	0.00183382	0.0398414
gene2375	IMMT	rna4142	MIC60_HUMAN	protein_coding	0.558693	6.35352	22.9651	0.000223948	0.0118365
gene2300	MRPS5	rna4014	RT05_HUMAN	protein_coding	0.555767	4.89897	21.0085	0.000339884	0.0148921
gene2648	PNPT1	rna4654	PNPT1_HUMAN	protein_coding	0.555699	4.87723	14.7255	0.00155851	0.0357963
gene4458	ATP5MD	rna8046	USMG5_HUMAN	protein_coding	0.554571	6.35865	15.0147	0.00144243	0.0343842
gene23800	POLR2E	rna42861	RPAB1_HUMAN	protein_coding	0.553314	5.25013	14.4602	0.00167441	0.0375983
gene19893	POLDIP2	rna35808	PDIP2_HUMAN	protein_coding	0.552824	5.62354	21.971	0.000276017	0.0132694
gene14560	TFB2M	rna26079	TFB2M_HUMAN	protein_coding	0.55165	4.75074	23.6972	0.000192686	0.0106514
gene2740	LRPPRC	rna4810	LPPRC_HUMAN	protein_coding	0.549282	8.23134	22.2721	0.000258921	0.0128578
gene13551	PCBD2	rna24311	PHS2_HUMAN	protein_coding	0.548517	4.04768	16.5661	0.000965022	0.0266724
gene6554	SELENOT	rna11961	SELT_HUMAN	protein_coding	0.547175	6.24643	19.95	0.000430243	0.0166763
gene23952	CUNH19orf70	rna43176	MIC13_HUMAN	protein_coding	0.546927	5.29628	20.4297	0.000386289	0.0159784
gene3637	PSMD14	rna6605	PSDE_HUMAN	protein_coding	0.546662	5.52817	15.7434	0.00119103	0.0305257
gene16296	PTPMT1	rna29021	PTPM1_HUMAN	protein_coding	0.545797	3.91499	20.1769	0.000408776	0.016384
gene16907	PSMB3	rna30235	PSB3_HUMAN	protein_coding	0.544588	5.46662	25.4853	0.0001351	0.00875745
gene9797	LOC113257785	id202727	NA	pseudogene	0.543482	3.17223	13.5185	0.0021725	0.0437713
gene12845	MTO1	rna23174	MTO1_HUMAN	protein_coding	0.540092	4.58263	18.2182	0.000643435	0.0210212
gene29803	LOC113249369	rna53659	CHID1_HUMAN	protein_coding	0.538871	5.23164	13.3239	0.00229532	0.0455311
gene10348	TBC1D20	rna18721	TBC20_HUMAN	protein_coding	0.538454	6.81332	16.9807	0.000869866	0.0248691
gene10753	PSMA7	rna19496	PSA7_HUMAN	protein_coding	0.538361	6.28037	31.7319	4.39e-05	0.00489965
gene29798	LOC113249363	rna53639	CHID1_HUMAN	protein_coding	0.538056	5.22856	13.1516	0.00241068	0.0468554
gene5065	LOC113252430	rna9316	CYB5B_HUMAN	protein_coding	0.537011	6.54238	20.2543	0.000401742	0.0163556
gene170	GART	rna359	PUR2_HUMAN	protein_coding	0.536839	6.4922	19.7378	0.000451475	0.0171808
gene11135	CHCHD1	rna20214	CHCH1_HUMAN	protein_coding	0.536213	4.58356	19.2535	0.000504529	0.0182763
gene26286	ECI1	rna47717	ECI1_HUMAN	protein_coding	0.533143	5.51979	16.4426	0.000995611	0.0272677
gene27730	SDHAF2	rna50121	SDHF2_HUMAN	protein_coding	0.532659	4.1072	13.1294	0.00242596	0.04689
gene16919	MRPL45	rna30251	RM45_HUMAN	protein_coding	0.532598	5.55345	19.2734	0.000502214	0.0182487
gene25203	RTN3	rna45500	RTN3_HUMAN	protein_coding	0.532491	8.19158	18.3019	0.000630726	0.02085
gene2771	ACTR1B	rna4887	ACTY_HUMAN	protein_coding	0.5304	6.81341	20.6315	0.000369333	0.0155619
gene21557	TRAP1	rna38881	TRAP1_HUMAN	protein_coding	0.529417	6.61866	15.7587	0.00118629	0.0304595
gene17684	CUNH9orf16	rna31496	CI016_HUMAN	protein_coding	0.529071	5.6984	20.1539	0.000410902	0.016384
gene9100	RFT1	rna16392	RFT1_HUMAN	protein_coding	0.528885	3.64584	13.225	0.00236073	0.046385
gene24647	TIMM50	rna44395	TIM50_HUMAN	protein_coding	0.528246	4.9734	13.566	0.00214365	0.0435378
gene17572	NDUFA8	rna31300	NDUA8_HUMAN	protein_coding	0.527633	5.76611	21.8769	0.000281623	0.0134672
gene22082	LOC113240757	rna39826	NA	lncRNA	0.527273	4.00755	19.5894	0.000467023	0.0175713
gene25830	LAMTOR5	rna46766	LTOR5_HUMAN	protein_coding	0.52694	5.1623	15.1532	0.00139034	0.0335986
gene2229	NDUFAF7	rna3853	NDUF7_HUMAN	protein_coding	0.526314	4.44928	17.0702	0.000850748	0.0245609
gene28233	HSD17B10	rna51078	HCD2_HUMAN	protein_coding	0.525977	6.71653	13.1747	0.00239479	0.0466971
gene17832	TMEM250	rna31835	TM250_HUMAN	protein_coding	0.525749	4.66054	14.9541	0.0014659	0.0346284
gene18821	BUD23	rna33831	BUD23_HUMAN	protein_coding	0.525229	5.72163	19.9374	0.000431473	0.0166763
gene9785	MED21	rna17731	MED21_HUMAN	protein_coding	0.525152	3.84761	13.5734	0.00213919	0.0435024
gene18297	ZFYVE21	rna32786	ZFY21_HUMAN	protein_coding	0.525075	6.60226	21.2763	0.000320572	0.0146003
gene7742	GPX8	rna14041	GPX8_HUMAN	protein_coding	0.524759	5.09815	14.0303	0.0018836	0.040437
gene15619	LMAN2	rna27931	LMAN2_HUMAN	protein_coding	0.524413	6.46576	19.4927	0.000477483	0.0176865
gene15423	ATOX1	rna27601	ATOX1_HUMAN	protein_coding	0.523479	5.13714	22.2319	0.000261138	0.0128677
gene16189	COQ3	rna28859	COQ3_HUMAN	protein_coding	0.523389	3.84769	15.2874	0.00134187	0.0327778
gene25655	TMEM104	rna46353	TM104_HUMAN	protein_coding	0.522983	5.16007	16.2663	0.00104122	0.0281347
gene26791	PTPN2	rna48601	PTN2_HUMAN	protein_coding	0.520895	4.69967	15.3749	0.00131134	0.0322062
gene28332	FAM83H	rna51380	FA83H_HUMAN	protein_coding	0.520601	5.14251	16.364	0.00101567	0.0277329
gene9890	PLBD1	rna17912	PLBL1_HUMAN	protein_coding	0.518407	6.55991	12.7681	0.00269185	0.0494491
gene17610	PDCL	rna31342	PHLP_HUMAN	protein_coding	0.518138	4.22113	21.619	0.00029765	0.0140113
gene10502	RPN2	rna19025	RPN2_HUMAN	protein_coding	0.517367	7.31689	22.5158	0.000245964	0.0124889
gene28911	LOC113248329	rna52330	F8I2_HUMAN	protein_coding	0.516914	3.96224	14.3655	0.00171811	0.0381273
gene11197	GHITM	rna20329	GHITM_HUMAN	protein_coding	0.515938	7.63924	17.6818	0.000732174	0.0227402
gene4996	TMEM208	rna9183	TM208_HUMAN	protein_coding	0.514776	4.09698	13.8546	0.00197756	0.0416623
gene5543	DECR1	rna10189	DECR_HUMAN	protein_coding	0.514604	5.36236	13.0055	0.00251368	0.0474019
gene29441	APEX1	rna53239	APEX1_HUMAN	protein_coding	0.513273	5.40677	15.4707	0.00127879	0.0316897
gene6753	GCLM	rna12301	GSH0_HUMAN	protein_coding	0.512796	4.21111	13.7019	0.00206355	0.0428744
gene23179	NDUFAF1	rna41863	CIA30_HUMAN	protein_coding	0.512104	4.24357	16.3043	0.00103119	0.0279456
gene10553	SRSF6	rna19105	SRSF6_HUMAN	protein_coding	0.511792	7.06531	17.4622	0.000772458	0.0234524
gene23116	CASC4	rna41717	CASC4_HUMAN	protein_coding	0.511707	5.13033	20.9187	0.000346647	0.0150594
gene21095	ACOT6	rna37888	ACOT1_HUMAN	protein_coding	0.509921	5.20477	19.9422	0.000431	0.0166763
gene20810	BMP1	rna37329	BMP1_HUMAN	protein_coding	0.509588	5.51933	15.0807	0.00141733	0.0340687
gene27421	NDUFS2	rna49617	NDUS2_HUMAN	protein_coding	0.508985	7.537	18.1663	0.000651463	0.0210212
gene19180	PPT1	rna34427	PPT1_HUMAN	protein_coding	0.508909	5.92755	12.8851	0.00260231	0.048295
gene24687	PSMD8	rna44470	PSMD8_HUMAN	protein_coding	0.507176	6.69321	17.8134	0.000709186	0.0222499
gene15985	LOC113264465	rna28521	TBCD7_HUMAN	protein_coding	0.50491	4.89472	12.8168	0.00265417	0.0489473
gene8152	ETFDH	rna14748	ETFD_HUMAN	protein_coding	0.504889	6.20295	12.8945	0.00259528	0.0482507
gene10056	MRPL51	rna18181	RM51_HUMAN	protein_coding	0.504421	5.19934	15.57	0.00124598	0.0313246
gene28337	TSTA3	rna51392	FCL_HUMAN	protein_coding	0.502757	4.46931	14.075	0.00186051	0.04018
gene5529	OTUD6B	rna10171	OTU6B_HUMAN	protein_coding	0.502212	3.84619	15.5328	0.00125817	0.0314996
gene26752	MRPL40	rna48522	RM40_HUMAN	protein_coding	0.501905	4.57342	17.9923	0.000679229	0.0215778
gene25029	RPS6KB2	rna45133	KS6B2_HUMAN	protein_coding	0.499423	4.19251	13.1433	0.0024164	0.0468656
gene23795	TMEM259	rna42855	MBRL_HUMAN	protein_coding	0.499151	6.11587	14.3128	0.00174302	0.0382828
gene7080	MRPL37	rna12884	RM37_HUMAN	protein_coding	0.497377	5.91712	14.351	0.00172494	0.0381273
gene8227	HMGXB4	rna14869	HMGX4_HUMAN	protein_coding	0.496127	5.00782	20.5364	0.000377216	0.0157837
gene26831	PSMB5	rna48690	PSB5_HUMAN	protein_coding	0.493594	6.36742	18.7146	0.000572052	0.0198142
gene12628	AMACR	rna22783	AMACR_HUMAN	protein_coding	0.491062	5.6319	14.8815	0.00149461	0.035041
gene2276	LOC113241827	rna3950	COX7R_HUMAN	protein_coding	0.49086	6.87972	14.4722	0.00166893	0.037522
gene28483	NAA10	rna51660	NAA10_HUMAN	protein_coding	0.49063	5.65409	26.5112	0.000111009	0.00802639
gene10480	EPB41L1	rna18966	E41L1_HUMAN	protein_coding	0.488549	6.38036	15.7664	0.00118395	0.0304426
gene7662	NLN	rna13916	NEUL_HUMAN	protein_coding	0.488137	5.59237	14.0524	0.00187214	0.0402868
gene15962	LOC113264443	rna28484	TM14C_HUMAN	protein_coding	0.486297	6.05466	21.0604	0.00033604	0.0148652
gene9063	LOC113256935	rna16319	ACY1_HUMAN	protein_coding	0.48421	4.33726	13.87	0.0019691	0.041581
rna54530	tRNA-Thr	rna54530	NA	tRNA	0.48261	6.5906	14.822	0.00151861	0.0354657
gene7171	ATPAF1	rna13040	ATPF1_HUMAN	protein_coding	0.481694	4.82669	17.138	0.00083658	0.0243918
gene23955	LONP1	rna43187	LONM_HUMAN	protein_coding	0.479564	5.96714	12.8918	0.00259725	0.0482507
gene2136	ATRAID	rna3670	ARAID_HUMAN	protein_coding	0.479372	5.44524	16.798	0.000910429	0.025503
gene8780	SMIM7	rna15754	SMIM7_HUMAN	protein_coding	0.478092	6.01831	15.7282	0.00119573	0.0305283
gene10186	RRBP1	rna18438	RRBP1_HUMAN	protein_coding	0.476886	7.04679	13.1873	0.00238625	0.0466971
gene27580	VMA21	rna49873	VMA21_HUMAN	protein_coding	0.476251	5.76742	24.1538	0.000175704	0.0101532
gene13090	TOMM6	rna23626	TOM6_HUMAN	protein_coding	0.474654	6.0068	23.8136	0.000188186	0.0104989
gene17794	LOC113266563	rna31761	SURF1_HUMAN	protein_coding	0.473697	4.71333	14.3035	0.00174742	0.0383331
gene24107	MRPL4	rna43426	RM04_HUMAN	protein_coding	0.473208	4.87265	15.5204	0.00126224	0.0315506
gene25636	SLC16A5	rna46327	MOT6_HUMAN	protein_coding	0.468397	5.19851	14.0884	0.00185367	0.040122
gene18755	NIPSNAP2	rna33707	NIPS2_HUMAN	protein_coding	0.467913	6.62868	16.8012	0.0009097	0.025503
gene16114	CD164	rna28727	MUC24_HUMAN	protein_coding	0.467116	8.33538	13.8733	0.00196729	0.041581
gene16677	NMT1	rna29785	NMT1_HUMAN	protein_coding	0.463718	6.02365	19.0754	0.000525783	0.0187827
gene19248	PSMB2	rna34569	PSB2_HUMAN	protein_coding	0.463621	6.11983	17.4442	0.000775865	0.0234524
gene9297	IL17RC	rna16777	I17RC_HUMAN	protein_coding	0.462729	5.23336	15.9995	0.00111481	0.0292897
gene2061	LDAH	rna3518	LDAH_HUMAN	protein_coding	0.461859	4.92704	17.4624	0.000772415	0.0234524
gene2161	RBKS	rna3725	RBSK_HUMAN	protein_coding	0.459483	4.53973	12.9119	0.00258228	0.0481706
gene8843	KXD1	rna15871	KXDL1_HUMAN	protein_coding	0.457348	6.22889	21.7172	0.000291431	0.0137543
gene19943	ABHD15	rna35880	ABH15_HUMAN	protein_coding	0.457258	5.68673	13.7546	0.00203339	0.0424429
gene21502	NUBP1	rna38742	NUBP1_HUMAN	protein_coding	0.457234	4.16462	13.5265	0.00216761	0.0437713
gene10941	GNPAT	rna19845	GNPAT_HUMAN	protein_coding	0.453433	6.27141	13.5525	0.00215181	0.0435761
gene22544	UBE2A	rna40676	UBE2A_HUMAN	protein_coding	0.452905	4.4897	13.6835	0.0020742	0.0429967
gene9316	ATG7	rna16817	ATG7_HUMAN	protein_coding	0.45142	5.39522	15.379	0.00130991	0.0322062
gene18001	RAN	rna32195	RAN_HUMAN	protein_coding	0.450424	6.88528	17.3822	0.000787744	0.0235749
gene1805	TRIM24	rna3080	TIF1A_HUMAN	protein_coding	0.446702	5.82624	23.323	0.000208001	0.011198
gene15616	PRELID1	rna27926	PRLD1_HUMAN	protein_coding	0.446461	6.26787	17.7972	0.000711967	0.0222656
gene12286	VCP	rna22225	TERA_HUMAN	protein_coding	0.445071	8.56583	19.9474	0.000430491	0.0166763
gene27832	PSMB1	rna50318	PSB1_HUMAN	protein_coding	0.441283	6.92349	16.0791	0.00109225	0.0291039
gene23293	PGK1	rna42035	PGK1_HUMAN	protein_coding	0.440885	8.15798	14.406	0.00169925	0.0378272
gene5288	NDUFB9	rna9725	NDUB9_HUMAN	protein_coding	0.440413	6.76023	13.8851	0.00196085	0.04155
gene16863	PSMD3	rna30118	PSMD3_HUMAN	protein_coding	0.440292	6.28222	13.5729	0.0021395	0.0435024
gene9091	SPCS1	rna16368	SPCS1_HUMAN	protein_coding	0.439588	6.5126	13.1604	0.00240459	0.0467916
gene3116	ABCB6	rna5649	ABCB6_HUMAN	protein_coding	0.439419	5.44133	14.5803	0.00162075	0.0368048
gene27699	GANAB	rna50057	GANAB_HUMAN	protein_coding	0.437076	6.65828	14.4946	0.00165885	0.0374242
gene10441	MAP1LC3A	rna18879	MLP3A_HUMAN	protein_coding	0.434426	4.84926	13.4688	0.00220314	0.0441019
gene10032	USP5	rna18134	UBP5_HUMAN	protein_coding	0.431511	6.83146	22.5368	0.000244878	0.0124688
gene9384	CNBP	rna16946	CNBP_HUMAN	protein_coding	0.429761	8.99599	18.4738	0.000605491	0.0204293
gene14728	COQ2	rna26377	COQ2_HUMAN	protein_coding	0.427096	5.6069	14.491	0.00166044	0.0374242
gene20262	ACER3	rna36375	ACER3_HUMAN	protein_coding	0.425411	5.21243	15.5097	0.00126579	0.0315592
gene6005	TXNL1	rna10969	TXNL1_HUMAN	protein_coding	0.423405	5.96315	14.8535	0.00150587	0.0352592
gene13069	RPL7L1	rna23578	RL7L_HUMAN	protein_coding	0.422799	5.69753	16.0278	0.00110671	0.0292469
gene5005	ATP6V0D1	rna9197	VA0D1_HUMAN	protein_coding	0.422682	5.88027	16.701	0.000932819	0.025981
gene9492	ATP5MC2	rna17142	AT5G2_HUMAN	protein_coding	0.41763	6.53439	12.9468	0.00255643	0.0478365
gene2663	RTN4	rna4685	RTN4_HUMAN	protein_coding	0.41636	7.93634	13.2249	0.00236082	0.046385
gene256	MRPL39	rna496	RM39_HUMAN	protein_coding	0.413357	4.88257	13.6879	0.00207164	0.042993
gene26997	ENSA	rna48983	ENSA_HUMAN	protein_coding	0.41289	6.11466	15.4583	0.00128293	0.031724
gene18982	EIF2AK1	rna34139	E2AK1_HUMAN	protein_coding	0.412579	5.13336	18.6785	0.000576931	0.0199019
gene1	PRMT2	rna1	ANM2_HUMAN	protein_coding	0.408852	6.24005	18.0151	0.000675518	0.0214976
gene3021	PSMD1	rna5434	PSMD1_HUMAN	protein_coding	0.405168	6.77116	14.5497	0.00163425	0.0370649
gene15924	FARS2	rna28425	SYFM_HUMAN	protein_coding	0.404743	4.69319	13.5738	0.00213898	0.0435024
gene7363	PAM	rna13398	AMD_HUMAN	protein_coding	0.401113	8.29316	16.0462	0.0011015	0.0292353
gene18764	CHCHD2	rna33725	CHCH2_HUMAN	protein_coding	0.399424	7.45101	13.0693	0.0024681	0.0472286
gene21998	COPS3	rna39686	CSN3_HUMAN	protein_coding	0.399416	5.43637	13.8163	0.00199872	0.0418679
gene22839	TBC1D22A	rna41227	TB22A_HUMAN	protein_coding	0.398446	5.87451	17.8073	0.000710235	0.0222499
gene17366	PSMA6	rna30940	PSA6_HUMAN	protein_coding	0.394045	6.11587	14.6056	0.00160971	0.0367389
gene23287	MAGT1	rna42031	MAGT1_HUMAN	protein_coding	0.392105	6.13539	13.9454	0.00192838	0.0410086
gene27868	WDR83OS	rna50410	ASTER_HUMAN	protein_coding	0.390421	5.60604	14.0108	0.00189379	0.0406076
gene26212	LMF1	rna47575	LMF1_HUMAN	protein_coding	0.388728	5.48412	13.2755	0.00232708	0.0458716
gene5133	PDPR	rna9429	PDPR_HUMAN	protein_coding	0.385361	6.43914	14.1115	0.00184192	0.0399216
gene9743	DNM1L	rna17625	DNM1L_HUMAN	protein_coding	0.380588	6.15817	15.0186	0.00144092	0.0343842
gene20840	IARS	rna37381	SYIC_HUMAN	protein_coding	0.378817	6.32835	13.2798	0.00232419	0.0458646
gene22260	HEXA	rna40179	HEXA_HUMAN	protein_coding	0.370767	6.24006	16.957	0.000875013	0.0248691
gene26128	JTB	rna47369	JTB_HUMAN	protein_coding	0.359114	6.70556	15.6904	0.00120754	0.0305713
gene4828	ITFG1	rna8841	TIP_HUMAN	protein_coding	0.353447	6.68252	13.6416	0.00209868	0.0432071
gene15592	KIAA1191	rna27876	P33MX_HUMAN	protein_coding	-0.346195	6.29181	13.6488	0.00209446	0.0431693
gene25970	MORC2	rna47021	MORC2_HUMAN	protein_coding	-0.35713	5.62549	13.5006	0.00218347	0.0438432
gene11530	EZR	rna20945	EZRI_HUMAN	protein_coding	-0.360277	6.54038	13.034	0.00249317	0.047274
gene4597	INPP5F	rna8313	SAC2_HUMAN	protein_coding	-0.360382	5.54609	13.4975	0.00218537	0.0438432
gene872	TBL1XR1	rna1552	TBL1R_HUMAN	protein_coding	-0.361922	7.41794	13.8207	0.00199629	0.0418679
gene5516	PDP1	rna10120	PDP1_HUMAN	protein_coding	-0.369891	5.83697	12.9076	0.0025855	0.048181
gene27839	PHF10	rna50351	PHF10_HUMAN	protein_coding	-0.373823	5.12593	16.0151	0.00111035	0.0292897
gene1612	TES	rna2767	TES_HUMAN	protein_coding	-0.374972	5.7646	13.6033	0.00212134	0.0433282
gene25838	AHCYL1	rna46780	SAHH2_HUMAN	protein_coding	-0.375478	6.76393	16.7023	0.000932514	0.025981
gene24140	KANK2	rna43499	KANK2_HUMAN	protein_coding	-0.390205	7.17621	13.0968	0.00244875	0.0470388
gene4643	ZRANB1	rna8424	ZRAN1_HUMAN	protein_coding	-0.400944	6.37078	13.1831	0.00238907	0.0466971
gene14852	RUFY3	rna26583	RUFY3_HUMAN	protein_coding	-0.412218	6.32135	18.1604	0.000652388	0.0210212
gene4211	GPR180	rna7539	GP180_HUMAN	protein_coding	-0.422491	4.44538	14.358	0.00172161	0.0381273
gene231	BACH1	rna442	BACH1_HUMAN	protein_coding	-0.422576	6.36493	20.2386	0.000403157	0.0163763
gene6202	MYD88	rna11324	MYD88_HUMAN	protein_coding	-0.422873	4.60493	13.0727	0.0024657	0.0472286
gene16145	CRYBG1	rna28806	CRBG1_HUMAN	protein_coding	-0.423811	6.73814	13.1812	0.00239039	0.0466971
gene19711	AKAP1	rna35463	AKAP1_HUMAN	protein_coding	-0.425145	5.53306	16.0024	0.00111398	0.0292897
gene21460	NTAN1	rna38670	NTAN1_HUMAN	protein_coding	-0.425192	5.84952	17.658	0.000736431	0.0227588
gene27814	SPECC1L	rna50302	CYTSA_HUMAN	protein_coding	-0.426673	6.85659	20.5089	0.000379533	0.0158075
gene12128	ZNF462	rna21928	ZN462_HUMAN	protein_coding	-0.42794	5.86335	15.3289	0.00132728	0.0324655
gene14844	SLC4A4	rna26573	S4A4_HUMAN	protein_coding	-0.430554	6.88015	14.8997	0.00148737	0.0349692
gene1126	KMT2E	rna1963	KMT2E_HUMAN	protein_coding	-0.432375	6.74683	12.8531	0.00262646	0.0485729
gene11314	EPB41L2	rna20544	E41L3_HUMAN	protein_coding	-0.434409	8.69902	12.9759	0.00253514	0.0476125
gene13725	RBPMS	rna24615	RBPMS_HUMAN	protein_coding	-0.439655	5.40069	14.9499	0.00146755	0.0346284
gene15209	MFGE8	rna27163	EDIL3_HUMAN	protein_coding	-0.441025	7.59263	14.0846	0.00185561	0.040122
gene1137	ARMC10	rna1988	ARM10_HUMAN	protein_coding	-0.442257	5.30273	20.013	0.000424152	0.0166763
gene25389	DENND2C	rna45806	DEN2C_HUMAN	protein_coding	-0.448069	6.82321	14.3262	0.00173662	0.0382353
gene3246	PARD3B	rna5914	PAR3L_HUMAN	protein_coding	-0.450671	7.33445	13.0284	0.00249718	0.047274
gene625	LOC113252411	rna1072	KALRN_HUMAN	protein_coding	-0.459321	4.90755	16.0317	0.00110561	0.0292469
gene7774	PRELID2	rna14089	PRLD2_HUMAN	protein_coding	-0.464746	6.15948	16.802	0.000909523	0.025503
gene5538	TMEM64	rna10184	TMM64_HUMAN	protein_coding	-0.469325	5.2829	18.8091	0.000559506	0.0196
gene3871	PDS5B	rna7035	PDS5B_HUMAN	protein_coding	-0.472981	6.13618	24.2162	0.000173517	0.0101505
gene14052	ATP10D	rna25225	AT10D_HUMAN	protein_coding	-0.47353	6.17886	13.8909	0.00195771	0.0415347
gene16237	PM20D2	rna28941	P20D2_HUMAN	protein_coding	-0.476287	5.42535	13.8612	0.00197394	0.0416347
gene17072	TAB3	rna30521	TAB3_HUMAN	protein_coding	-0.476734	5.53651	21.424	0.000310452	0.0143157
gene4466	STN1	rna8063	STN1_HUMAN	protein_coding	-0.482624	5.92637	16.5215	0.00097596	0.02677
gene21959	ULK2	rna39607	ULK2_HUMAN	protein_coding	-0.488912	6.1681	16.3579	0.00101724	0.0277341
gene7977	JADE1	rna14451	JADE1_HUMAN	protein_coding	-0.490945	6.16518	25.0727	0.000146418	0.00922178
gene24722	NFKBIL1	rna44528	IKBL1_HUMAN	protein_coding	-0.491491	4.82494	13.6057	0.00211989	0.0433282
gene555	ARHGAP31	rna941	RHG31_HUMAN	protein_coding	-0.49813	6.64965	19.2687	0.000502758	0.0182487
gene18172	WSB2	rna32553	WSB2_HUMAN	protein_coding	-0.500542	6.21589	21.1374	0.000330428	0.0147477
gene19115	LOC113268096	id382476	NA	pseudogene	-0.501262	5.42107	13.561	0.0021467	0.0435508
gene1106	CCDC71L	rna1927	CC71L_HUMAN	protein_coding	-0.501845	4.49778	12.8634	0.00261868	0.0484992
gene8268	APPL2	rna14937	DP13B_HUMAN	protein_coding	-0.503034	6.23226	27.0574	0.00010019	0.00760941
gene11616	ENDOD1	rna21065	ENDD1_HUMAN	protein_coding	-0.508414	6.00202	14.7647	0.00154217	0.0356018
gene15173	ARRDC4	rna27074	ARRD4_HUMAN	protein_coding	-0.509937	4.73273	16.3196	0.00102717	0.0278787
gene6572	MBNL1	rna11991	MBNL1_HUMAN	protein_coding	-0.516323	9.37313	15.9445	0.00113069	0.0296209
gene8491	NAP1L1	rna15297	NP1L1_HUMAN	protein_coding	-0.517756	8.11989	13.1265	0.002428	0.04689
gene12715	SELENOP	rna22951	SEPP1_HUMAN	protein_coding	-0.519422	10.3127	13.816	0.00199889	0.0418679
gene20513	MYO1E	rna36803	MYO1E_HUMAN	protein_coding	-0.523536	6.35665	18.0854	0.000664208	0.021195
gene8318	UHRF1BP1L	rna15027	UH1BL_HUMAN	protein_coding	-0.523655	7.77825	19.9802	0.000427308	0.0166763
gene15210	ABHD2	rna27166	ABHD2_HUMAN	protein_coding	-0.524792	5.9757	26.1675	0.000118492	0.00823794
gene27454	PEA15	rna49686	PEA15_HUMAN	protein_coding	-0.530703	7.38126	15.7297	0.00119528	0.0305283
gene24436	LOC113243236	rna44024	PNM8A_HUMAN	protein_coding	-0.533266	5.07694	13.2861	0.00232004	0.0458329
gene10117	WNK1	rna18293	WNK1_HUMAN	protein_coding	-0.533887	8.9703	22.2297	0.000261255	0.0128677
gene1799	CREB3L2	rna3074	CR3L2_HUMAN	protein_coding	-0.53423	7.07884	14.4295	0.00168842	0.0376325
gene22998	LOC113241780	rna41529	KC1E_HUMAN	protein_coding	-0.536046	4.73163	13.9768	0.00191165	0.0408987
gene17742	FNBP1	rna31654	FNBP1_HUMAN	protein_coding	-0.536813	6.6284	27.6894	8.91e-05	0.00706667
gene4781	MAP1LC3B	rna8767	MLP3B_HUMAN	protein_coding	-0.537954	7.57507	16.9606	0.000874224	0.0248691
gene13782	DLC1	rna24743	RHG07_HUMAN	protein_coding	-0.538717	8.00804	26.207	0.000117603	0.00823794
gene22642	NMT2	rna40848	NMT2_HUMAN	protein_coding	-0.53919	5.82697	16.0755	0.00109325	0.0291039
gene10247	CDS2	rna18539	CDS2_HUMAN	protein_coding	-0.541024	8.35614	20.0431	0.000421281	0.0166273
gene21573	LOC113270876	rna38920	NA	lncRNA	-0.542944	4.07537	17.2854	0.000806698	0.0239047
gene17286	PLP2	rna30828	PLP2_HUMAN	protein_coding	-0.546457	5.98828	12.9625	0.00254489	0.0476699
gene1147	PTPN12	rna2010	PTN12_HUMAN	protein_coding	-0.546913	5.65938	23.6059	0.000196302	0.0107924
gene14486	MPZL1	rna25944	MPZL1_HUMAN	protein_coding	-0.547991	6.82499	25.135	0.000144644	0.00914879
gene8392	BTG1	rna15149	BTG1_HUMAN	protein_coding	-0.55052	7.12714	25.754	0.000128263	0.00855526
gene3646	LOC113250851	rna6632	LY75_HUMAN	protein_coding	-0.552736	8.1829	21.7224	0.000291105	0.0137543
gene5192	GAN	rna9566	GAN_HUMAN	protein_coding	-0.552889	5.63943	16.9754	0.000871015	0.0248691
gene12042	PDGFD	rna21802	PDGFD_HUMAN	protein_coding	-0.552907	6.59816	14.4444	0.00168162	0.03762
gene2270	PKDCC	rna3937	PKDCC_HUMAN	protein_coding	-0.556409	4.86834	15.2499	0.00135522	0.0330594
gene8690	RNF41	rna15621	RNF41_HUMAN	protein_coding	-0.556447	5.98151	20.795	0.000356223	0.015228
gene10066	CD9	rna18198	CD9_HUMAN	protein_coding	-0.557184	7.4047	15.0281	0.0014373	0.0343842
gene25608	WBP2	rna46261	WBP2_HUMAN	protein_coding	-0.557912	6.17114	22.3686	0.000253699	0.0127032
gene475	IFT57	rna775	IFT57_HUMAN	protein_coding	-0.558383	4.32011	15.4762	0.00127692	0.0316897
gene26694	AKIP1	rna48418	AKIP1_HUMAN	protein_coding	-0.567327	5.61942	13.0495	0.00248214	0.0472286
gene29565	INTS6L	rna53357	INT6L_HUMAN	protein_coding	-0.570166	5.32777	13.1231	0.00243036	0.04689
gene6482	LOC113254009	rna11835	NA	protein_coding	-0.570333	2.70329	13.0545	0.00247856	0.0472286
gene21454	MARF1	rna38651	MARF1_HUMAN	protein_coding	-0.57552	7.01672	25.9693	0.000123065	0.00836284
gene13392	CCDC112	rna24017	CC112_HUMAN	protein_coding	-0.579675	4.48127	15.1913	0.00137635	0.0333946
gene11969	DIXDC1	rna21662	DIXC1_HUMAN	protein_coding	-0.581261	6.63246	20.7933	0.000356354	0.015228
gene24245	PCGF5	rna43703	PCGF5_HUMAN	protein_coding	-0.581879	6.90727	20.8978	0.000348243	0.0150594
gene6397	NPHP3	rna11685	NPHP3_HUMAN	protein_coding	-0.58281	6.10528	15.7149	0.00119987	0.0305478
gene12251	SPAAR	rna22146	SPAR_HUMAN	protein_coding	-0.583393	5.40169	16.5529	0.000968248	0.0267103
gene28694	BEX4	rna52010	BEX4_HUMAN	protein_coding	-0.588058	3.6637	15.6589	0.00121746	0.0307788
gene22606	PLXDC2	rna40772	PXDC2_HUMAN	protein_coding	-0.589081	8.87623	18.8099	0.000559394	0.0196
gene23679	ARL8A	rna42656	ARL8A_HUMAN	protein_coding	-0.596764	3.7164	13.4235	0.00223145	0.0445699
gene11610	MAML2	rna21054	MAML2_HUMAN	protein_coding	-0.597566	6.17355	12.9299	0.00257652	0.0481128
gene7516	SSBP2	rna13668	SSBP2_HUMAN	protein_coding	-0.597598	5.66307	16.0417	0.00110279	0.0292353
gene13543	JADE2	rna24292	JADE2_HUMAN	protein_coding	-0.601132	6.68858	17.4292	0.000778715	0.0234672
gene6062	BCL2	rna11056	BCL2_HUMAN	protein_coding	-0.6034	5.17859	28.2304	8.08e-05	0.00678819
gene6551	TSC22D2	rna11957	T22D2_HUMAN	protein_coding	-0.60717	6.01725	22.5936	0.000241981	0.0123911
gene3467	SESTD1	rna6291	SESD1_HUMAN	protein_coding	-0.610646	7.43413	13.0519	0.00248044	0.0472286
gene9954	GABARAPL1	rna18006	GBRL1_HUMAN	protein_coding	-0.611402	6.85501	28.027	8.38e-05	0.00685414
gene22479	CHRDL1	rna40592	CRDL1_HUMAN	protein_coding	-0.612035	8.61115	14.4316	0.00168747	0.0376325
gene25981	PIK3IP1	rna47047	P3IP1_HUMAN	protein_coding	-0.615368	5.69301	19.1841	0.000512687	0.0184977
gene10813	GPR137B	rna19634	G137B_HUMAN	protein_coding	-0.617002	5.18311	18.0815	0.000664835	0.021195
gene11178	PLAC9	rna20302	PLAC9_HUMAN	protein_coding	-0.61955	6.51195	14.9941	0.00145036	0.0344772
gene18787	LOC113267985	rna33764	NA	lncRNA	-0.621946	3.81868	13.6221	0.00211015	0.0432982
gene14252	PTPN14	rna25553	PTN14_HUMAN	protein_coding	-0.622823	5.32444	14.896	0.00148883	0.0349692
gene10490	NDRG3	rna19000	NDRG3_HUMAN	protein_coding	-0.623163	6.71369	27.7354	8.84e-05	0.00706667
gene3553	LOC113250780	rna6471	CYBR1_HUMAN	protein_coding	-0.626935	8.03345	19.5767	0.000468385	0.0175713
gene11959	LOC113260058	rna21637	NA	lncRNA	-0.627725	3.90408	13.332	0.00229001	0.0454881
gene5964	LOC113253605	rna10866	NA	guide_RNA	-0.628693	3.99264	14.0417	0.00187769	0.0403581
gene2165	FOSL2	rna3731	FOSL2_HUMAN	protein_coding	-0.631101	7.72544	17.4517	0.000774437	0.0234524
gene7890	ARSJ	rna14316	ARSJ_HUMAN	protein_coding	-0.632077	4.89772	17.2567	0.000812433	0.0240353
gene1908	TCAF1	rna3251	TCAF1_HUMAN	protein_coding	-0.635587	6.72616	19.8131	0.000443802	0.0170476
gene14679	PKD2	rna26278	PKD2_HUMAN	protein_coding	-0.636565	7.11412	37.3942	1.8e-05	0.00299936
gene14879	ZEB2	rna26629	ZEB2_HUMAN	protein_coding	-0.636705	8.66115	14.6778	0.00157865	0.0360754
gene3521	WIPF1	rna6412	WIPF1_HUMAN	protein_coding	-0.637405	6.29099	18.997	0.000535469	0.019016
gene4613	TACC2	rna8368	TACC2_HUMAN	protein_coding	-0.637793	4.8912	17.3493	0.000794129	0.0236876
gene13334	GFPT2	rna23908	GFPT2_HUMAN	protein_coding	-0.638208	7.01748	13.9683	0.00192778	0.0410086
gene6758	BCAR3	rna12309	BCAR3_HUMAN	protein_coding	-0.643289	4.78148	17.5832	0.000749966	0.0229769
gene22352	KLF6	rna40374	KLF6_HUMAN	protein_coding	-0.644152	6.97361	24.0691	0.000178721	0.0102238
gene10500	RBL1	rna19015	RBL1_HUMAN	protein_coding	-0.644549	5.20234	16.4019	0.00100595	0.0275092
gene500	PHLDB2	rna812	PHLB2_HUMAN	protein_coding	-0.652045	7.15832	14.0195	0.00191439	0.0409037
gene15025	LIMS2	rna26871	LIMS2_HUMAN	protein_coding	-0.653522	5.24989	13.2561	0.00234279	0.0461311
gene4882	MMP2	rna8948	MMP2_HUMAN	protein_coding	-0.655811	10.1436	13.0002	0.00251747	0.0474019
gene20323	PICALM	rna36503	PICAL_HUMAN	protein_coding	-0.659322	9.31126	26.249	0.000116665	0.00823794
gene7102	PODN	rna12921	PODN_HUMAN	protein_coding	-0.659917	7.67378	19.3626	0.000491979	0.0179657
gene24353	PPP1R15A	rna43887	PR15A_HUMAN	protein_coding	-0.660846	6.51744	15.712	0.00120603	0.0305713
gene4883	LPCAT2	rna8949	PCAT2_HUMAN	protein_coding	-0.660998	3.61741	16.7936	0.000911425	0.025503
gene4041	LOC113251382	id86565	NA	pseudogene	-0.663242	2.71869	14.5898	0.0016166	0.0368032
gene3596	STK39	rna6541	STK39_HUMAN	protein_coding	-0.66588	6.63047	14.8569	0.00154162	0.0356018
gene1990	CYS1	rna3394	CYS1_HUMAN	protein_coding	-0.667267	4.87242	17.1238	0.000839538	0.0243918
gene2218	VIT	rna3831	VITRN_HUMAN	protein_coding	-0.66876	5.97391	22.0454	0.000271678	0.0131306
gene15907	PXDC1	rna28394	PXDC1_HUMAN	protein_coding	-0.672626	6.1458	19.0366	0.00053055	0.0188784
gene2381	ATOH8	rna4153	ATOH8_HUMAN	protein_coding	-0.672874	4.35834	14.4949	0.0016587	0.0374242
gene22624	VIM	rna40804	VIME_HUMAN	protein_coding	-0.673572	12.1023	13.671	0.00208145	0.0429992
gene14295	RGSL1	rna25606	RGSL_HUMAN	protein_coding	-0.675856	4.06946	19.5683	0.000469283	0.0175713
gene5737	TGIF1	rna10495	TGIF1_HUMAN	protein_coding	-0.68043	3.41178	14.976	0.00145737	0.0345262
gene15261	LOC113263732	rna27257	NA	lncRNA	-0.681599	4.27062	16.2661	0.00104128	0.0281347
gene13705	UNC5D	rna24583	UNC5D_HUMAN	protein_coding	-0.683415	4.94609	13.9764	0.0019119	0.0408987
gene18501	FBLN5	rna33189	FBLN5_HUMAN	protein_coding	-0.684767	6.21512	14.5161	0.00172539	0.0381273
gene10595	DBNDD2	rna19207	DBND2_HUMAN	protein_coding	-0.691915	5.16899	16.5454	0.000970085	0.0267103
gene21733	ZNF594	rna39189	ZN594_HUMAN	protein_coding	-0.693851	3.95682	13.0406	0.00248845	0.047274
gene26719	ADM	rna48460	ADML_HUMAN	protein_coding	-0.694382	4.74224	15.4843	0.00127421	0.0316897
gene28157	NAT14	rna50926	NAT14_HUMAN	protein_coding	-0.695053	2.31855	12.966	0.00254238	0.0476699
gene19853	MYO1D	rna35724	MYO1D_HUMAN	protein_coding	-0.696501	5.89514	16.5608	0.000970825	0.0267103
gene16241	PNRC1	rna28946	PNRC1_HUMAN	protein_coding	-0.696513	7.31289	18.4564	0.000607989	0.0204369
gene9255	ITPR1	rna16692	ITPR1_HUMAN	protein_coding	-0.697078	6.96729	18.6047	0.000587043	0.0200215
gene10668	CEBPB	rna19351	CEBPB_HUMAN	protein_coding	-0.698479	4.91448	13.7264	0.00204949	0.042651
gene3998	SLC25A30	rna7283	KMCP1_HUMAN	protein_coding	-0.70121	6.2864	20.097	0.000416197	0.0165345
gene17745	NCS1	rna31663	NCS1_HUMAN	protein_coding	-0.702496	5.21994	16.9177	0.000883623	0.0249959
gene11858	C1QTNF5	rna21444	C1QT5_HUMAN	protein_coding	-0.706583	5.84873	20.9044	0.000347738	0.0150594
gene20972	MAMDC2	rna37665	MAMC2_HUMAN	protein_coding	-0.713711	5.81725	18.5011	0.000601585	0.0203638
gene9207	MITF	rna16632	MITF_HUMAN	protein_coding	-0.718204	7.43747	16.6897	0.000949304	0.0263994
gene13540	CDKN2AIPNL	rna24288	C2AIL_HUMAN	protein_coding	-0.72566	4.96517	22.1198	0.000267418	0.0129942
gene19596	UAP1	rna35260	UAP1_HUMAN	protein_coding	-0.729839	8.41267	19.7705	0.000448119	0.0171252
gene10944	FAM89A	rna19850	FA89A_HUMAN	protein_coding	-0.734111	3.85644	15.9081	0.00114134	0.0298504
gene8235	TIMP3	rna14884	TIMP3_HUMAN	protein_coding	-0.737525	10.372	19.5177	0.00047475	0.0176865
gene21272	CTNNBIP1	rna38259	CNBP1_HUMAN	protein_coding	-0.739092	4.50498	17.3253	0.000798818	0.0237491
gene16846	IGFBP4	rna30089	IBP4_HUMAN	protein_coding	-0.748031	8.46641	18.1753	0.000650069	0.0210212
gene2969	SPP2	rna5336	SPP24_HUMAN	protein_coding	-0.752816	7.915	13.379	0.00247711	0.0472286
gene4359	AVPI1	rna7815	AVPI1_HUMAN	protein_coding	-0.753205	3.89105	16.1684	0.00106755	0.0287159
gene2214	CRIM1	rna3820	CRIM1_HUMAN	protein_coding	-0.753888	8.17689	18.5107	0.000600225	0.0203559
gene19784	MYO19	rna35598	MYO19_HUMAN	protein_coding	-0.758036	4.33572	15.8812	0.00114929	0.0299685
gene22240	TLE3	rna40140	TLE3_HUMAN	protein_coding	-0.762916	5.1867	17.6131	0.000744505	0.0228872
gene15562	DUSP1	rna27821	DUS1_HUMAN	protein_coding	-0.770029	6.22934	13.7966	0.00229721	0.0455311
gene12425	PLIN2	rna22457	PLIN2_HUMAN	protein_coding	-0.777693	6.94381	18.4652	0.000636476	0.0209133
gene26039	PAQR6	rna47163	PAQR6_HUMAN	protein_coding	-0.777957	3.16758	20.043	0.000421293	0.0166273
gene1412	GPNMB	rna2457	GPNMB_HUMAN	protein_coding	-0.779272	8.42097	18.431	0.000611661	0.0204369
gene4563	SHTN1	rna8258	SHOT1_HUMAN	protein_coding	-0.779937	4.29334	19.4439	0.000482861	0.0178127
gene23442	RAI2	rna42194	RAI2_HUMAN	protein_coding	-0.78156	3.62973	15.8768	0.00115059	0.0299685
gene14084	USP46	rna25275	UBP46_HUMAN	protein_coding	-0.78604	5.44795	27.2349	9.69e-05	0.00745627
gene6901	NEXN	rna12552	NEXN_HUMAN	protein_coding	-0.787689	3.49688	18.2596	0.00063711	0.0209133
gene16293	FAM180B	rna29012	F180B_HUMAN	protein_coding	-0.790424	4.60902	14.3683	0.00176623	0.0385584
gene22429	CCDC3	rna40502	CCDC3_HUMAN	protein_coding	-0.796993	7.51744	17.3993	0.000840567	0.0243918
gene15972	NEDD9	rna28497	CASL_HUMAN	protein_coding	-0.817538	6.04595	18.1991	0.000718433	0.022429
gene5234	NDRG1	rna9628	NDRG1_HUMAN	protein_coding	-0.824299	7.41268	42.8096	8.37e-06	0.00208324
gene2694	STON1	rna4734	STON1_HUMAN	protein_coding	-0.828296	4.06847	18.3859	0.000618243	0.0206188
gene24908	PIM1	rna44870	PIM3_HUMAN	protein_coding	-0.829968	3.66216	16.332	0.00102396	0.0278752
gene2057	RHOB	rna3498	RHOB_HUMAN	protein_coding	-0.831899	7.98947	21.8964	0.000280453	0.0134469
gene22324	PEAK1	rna40317	PEAK1_HUMAN	protein_coding	-0.836977	8.41667	26.5348	0.000110514	0.00802268
gene11344	VNN1	rna20581	VNN1_HUMAN	protein_coding	-0.844098	7.25934	15.9383	0.00132274	0.0323981
gene29026	ZNF219	rna52558	ZN219_HUMAN	protein_coding	-0.845145	4.25023	38.1906	1.6e-05	0.00283675
gene6256	LOC113253825	rna11415	NA	lncRNA	-0.851527	1.83931	19.0533	0.000528493	0.0188423
gene10428	LOC113258503	rna18856	NA	lncRNA	-0.854532	2.50399	17.4744	0.000770144	0.0234524
gene5115	MTSS1L	rna9402	MTSSL_HUMAN	protein_coding	-0.864493	4.68343	15.064	0.00154172	0.0356018
gene18966	SMURF1	rna34106	SMUF1_HUMAN	protein_coding	-0.882056	7.4165	25.8314	0.000126792	0.00852004
gene19358	PTPRU	rna34764	PTPRU_HUMAN	protein_coding	-0.884413	5.80998	15.0572	0.00173215	0.0381833
gene11292	KIAA0408	rna20515	MTCL1_HUMAN	protein_coding	-0.885969	4.80483	13.4696	0.00252363	0.0474684
gene11324	CTGF	rna20558	CTGF_HUMAN	protein_coding	-0.887913	7.089	19.6512	0.000544101	0.0192093
gene9182	LOC113257049	rna16585	NA	lncRNA	-0.894848	4.56814	18.6852	0.000579093	0.0199384
gene20659	RORB	rna37082	RORB_HUMAN	protein_coding	-0.902932	2.27208	14.7834	0.00153445	0.0356018
gene8771	KLF2	rna15728	KLF2_HUMAN	protein_coding	-0.910415	4.76149	20.0555	0.00043176	0.0166763
gene18532	EML5	rna33257	EMAL5_HUMAN	protein_coding	-0.910525	4.1315	15.9264	0.00116158	0.0300865
gene26667	SYT9	rna48370	SYT9_HUMAN	protein_coding	-0.910778	3.30879	13.2869	0.00231954	0.0458329
gene19365	TMEM200B	rna34773	T200B_HUMAN	protein_coding	-0.910965	3.84104	20.8018	0.000355689	0.015228
gene14299	RGS16	rna25613	RGS16_HUMAN	protein_coding	-0.911874	1.91757	15.1537	0.00139014	0.0335986
gene15878	LOC113264381	rna28345	NA	lncRNA	-0.928256	3.0604	13.1601	0.00240481	0.0467916
gene27650	EDA2R	rna49976	TNR27_HUMAN	protein_coding	-0.929043	3.00524	14.0595	0.00186852	0.0402566
gene20855	LOC113270104	rna37414	NA	protein_coding	-0.935244	2.3252	17.4238	0.000779745	0.0234672
gene11478	AKAP12	rna20838	AKA12_HUMAN	protein_coding	-0.942023	9.77982	32.117	4.12e-05	0.00465281
gene26991	CTSK	rna48973	CATK_HUMAN	protein_coding	-0.952758	7.95004	25.9885	0.00012738	0.00852787
gene23037	FHL1	rna41602	FHL1_HUMAN	protein_coding	-0.954425	10.1947	14.7461	0.00173966	0.0382557
gene9599	FAM186B	rna17381	F186B_HUMAN	protein_coding	-0.958481	3.24101	22.6283	0.000240229	0.0123363
gene16046	SOX4	rna28608	SOX4_HUMAN	protein_coding	-0.959063	4.04385	44.0457	7.1e-06	0.00191558
gene412	LOC113250400	rna647	NA	lncRNA	-0.968681	1.64225	14.4353	0.00168576	0.0376325
gene27845	THBS2	rna50360	TSP2_HUMAN	protein_coding	-0.969775	8.17201	17.6682	0.000885251	0.0250028
gene25664	LOC113244702	rna46377	NA	lncRNA	-0.970247	2.03626	14.7986	0.00152818	0.0355511
gene1504	MTURN	rna2608	MTURN_HUMAN	protein_coding	-0.992035	8.40573	27.3062	9.82e-05	0.00752043
gene23192	SPINT1	rna41884	SPIT1_HUMAN	protein_coding	-0.992954	1.91611	15.7211	0.00119795	0.0305418
gene3353	CCDC150	rna6106	CC150_HUMAN	protein_coding	-0.998195	2.09627	13.0057	0.00251351	0.0474019
gene25543	TIMP2	rna46123	TIMP2_HUMAN	protein_coding	-1.00427	10.3557	33.7613	3.15e-05	0.00412697
gene24997	CPT1A	rna45067	CPT1A_HUMAN	protein_coding	-1.00429	5.65614	18.9148	0.000696438	0.0220856
gene10669	LOC113258715	rna19352	NA	lncRNA	-1.02158	2.60881	18.4535	0.000608402	0.0204369
gene22861	LOC113241657	rna41280	NA	lncRNA	-1.02435	3.80818	21.0203	0.000339002	0.0148921
gene20947	KANK1	rna37612	KANK1_HUMAN	protein_coding	-1.03349	7.16561	55.0624	1.88e-06	0.00091649
gene23055	FGF13	rna41634	FGF13_HUMAN	protein_coding	-1.03377	4.3295	21.5127	0.000316338	0.014513
gene8027	RNF150	rna14522	RN150_HUMAN	protein_coding	-1.03999	5.85041	27.8852	0.00010455	0.00777713
gene7891	LOC113255591	id162885	NA	pseudogene	-1.0607	1.14942	14.6812	0.00157719	0.0360754
gene2316	LOC113242347	rna4048	NA	lncRNA	-1.06347	3.1067	20.1474	0.000411504	0.016384
gene22638	ITGA8	rna40837	ITA8_HUMAN	protein_coding	-1.07902	4.83076	22.0069	0.00033331	0.0148166
gene12619	NPR3	rna22773	ANPRC_HUMAN	protein_coding	-1.08523	7.26559	23.6602	0.000258198	0.0128573
gene23429	ADGRG2	rna42176	AGRG2_HUMAN	protein_coding	-1.09185	5.7842	20.2511	0.000552274	0.019422
gene26143	S100A1	rna47416	S10A1_HUMAN	protein_coding	-1.11368	2.63897	20.9645	0.000343174	0.0149475
gene27124	LOC113246351	rna49223	AKAP5_HUMAN	protein_coding	-1.11507	2.61584	13.9662	0.0019173	0.0409175
gene5579	E2F5	rna10259	E2F5_HUMAN	protein_coding	-1.1402	3.68342	18.0185	0.000736552	0.0227588
gene15914	LOC113264411	rna28410	NA	lncRNA	-1.14533	1.39153	16.1218	0.00108035	0.028974
gene28408	TXNIP	rna51527	TXNIP_HUMAN	protein_coding	-1.15029	11.0495	15.0552	0.00172094	0.0381273
gene1436	GSDME	rna2492	GSDME_HUMAN	protein_coding	-1.15201	5.07965	19.1086	0.000705234	0.0222496
gene12177	LOC113260388	rna22005	TEFF1_HUMAN	protein_coding	-1.16904	4.98845	24.7201	0.000201644	0.0110118
gene5696	APCDD1	rna10419	APCD1_HUMAN	protein_coding	-1.176	6.0442	30.6987	7.26e-05	0.00635474
gene4654	FANK1	rna8449	FANK1_HUMAN	protein_coding	-1.17655	1.84006	14.5901	0.00161645	0.0368032
gene24473	PPP1R13L	rna44087	IASPP_HUMAN	protein_coding	-1.18156	2.00111	13.1245	0.00242941	0.04689
gene24968	CDKN1C	rna44993	CDN1C_HUMAN	protein_coding	-1.19545	4.00001	44.8232	6.41e-06	0.00178372
gene14275	IER5	rna25586	IER5_HUMAN	protein_coding	-1.20939	3.33951	22.1216	0.000267314	0.0129942
gene16459	FIBIN	rna29345	FIBIN_HUMAN	protein_coding	-1.22567	4.15768	29.8625	6.27e-05	0.00591637
gene23000	MAFF	rna41539	MAFF_HUMAN	protein_coding	-1.22567	4.08312	32.7755	3.7e-05	0.00448297
gene9482	LOC113257535	rna17121	NA	lncRNA	-1.26459	1.65901	15.0112	0.00144377	0.0343842
gene3243	NRP2	rna5907	NRP2_HUMAN	protein_coding	-1.26619	7.63777	45.6594	6.23e-06	0.00178372
gene13597	EGR1	rna24392	EGR1_HUMAN	protein_coding	-1.27947	2.77534	13.3922	0.00239446	0.0466971
gene5534	NECAB1	rna10177	NECA1_HUMAN	protein_coding	-1.28008	2.84771	15.4539	0.00136149	0.0331675
gene9352	LOC113257214	rna16894	NA	lncRNA	-1.29188	1.91973	18.4718	0.000605781	0.0204293
gene7476	LOC113255120	rna13588	NA	lncRNA	-1.31105	1.63001	22.4854	0.00024754	0.0125337
gene29188	LOC113248668	rna52889	TROP_HUMAN	protein_coding	-1.31645	3.16098	24.168	0.000175204	0.0101532
gene21967	MFAP4	rna39624	MFAP4_HUMAN	protein_coding	-1.34566	5.12928	22.7037	0.000363793	0.0153643
gene2120	MAPRE3	rna3639	MARE3_HUMAN	protein_coding	-1.38202	4.81219	54.1396	2.09e-06	0.000967168
gene3037	SLC16A14	rna5468	MOT14_HUMAN	protein_coding	-1.39528	4.78525	26.8875	0.000154321	0.00948814
gene19068	TTPA	rna34286	TTPA_HUMAN	protein_coding	-1.39605	3.18197	36.7748	1.97e-05	0.00314766
gene25098	LOC113244095	rna45265	GG6L1_HUMAN	protein_coding	-1.40917	2.40642	26.9405	0.000102402	0.00774488
gene24330	SLC6A16	rna43855	S6A16_HUMAN	protein_coding	-1.45099	1.23874	15.8298	0.00116465	0.0301144
gene6847	LOC113254465	rna12446	NA	lncRNA	-1.48577	1.99472	27.7068	8.89e-05	0.00706667
gene19082	TOX	rna34306	TOX_HUMAN	protein_coding	-1.52629	2.80041	27.2665	9.64e-05	0.00744436
gene9487	LOC113257538	rna17131	NA	lncRNA	-1.62365	1.38214	15.8394	0.00116178	0.0300865
gene12684	C9	rna22898	CO9_HUMAN	protein_coding	-1.66761	3.87241	14.1533	0.00265907	0.0489473
gene1694	LEP	rna2878	LEP_HUMAN	protein_coding	-1.7071	8.79973	27.9844	0.000164368	0.00987081
gene5235	WISP1	rna9630	WISP1_HUMAN	protein_coding	-1.73733	1.92115	14.6582	0.00175896	0.0384927
gene25260	MKX	rna45627	MKX_HUMAN	protein_coding	-1.75781	3.56385	22.8293	0.000333612	0.0148166
gene23228	THBS1	rna41950	TSP1_HUMAN	protein_coding	-1.7622	7.1595	35.0409	5.97e-05	0.00588819
gene25345	HMGCS2	rna45739	HMCS2_HUMAN	protein_coding	-1.7985	7.3894	15.9962	0.00213641	0.0435024
gene9841	SLCO1A2	rna17840	SO1A2_HUMAN	protein_coding	-1.81858	1.10862	20.3364	0.000394419	0.0161995
gene15571	STC2	rna27842	STC2_HUMAN	protein_coding	-1.88398	5.35617	32.794	8.42e-05	0.0068573
gene17002	RSAD1	rna30401	RSAD1_HUMAN	protein_coding	-1.91587	6.68282	35.8274	6.06e-05	0.00588819
gene1602	LOC113263109	rna2743	NA	lncRNA	-2.00233	2.55194	23.2908	0.000252241	0.0127032
gene17000	LOC113265622	rna30392	NA	lncRNA	-2.03512	2.74988	34.3947	3.3e-05	0.00423428
gene8140	GLRB	rna14729	GLRB_HUMAN	protein_coding	-2.04244	3.66444	46.2548	7.49e-06	0.00196546
gene6361	GALNT15	rna11592	GLT15_HUMAN	protein_coding	-2.07743	7.9129	59.0197	3.13e-06	0.00123225
gene24005	ANGPTL4	rna43278	ANGL4_HUMAN	protein_coding	-2.35351	5.82914	17.5691	0.00168079	0.03762
gene20375	CUNH15orf48	rna36589	NMES1_HUMAN	protein_coding	-2.52086	2.35313	20.9194	0.000515553	0.0185216
gene18476	FAM181A	rna33125	F181A_HUMAN	protein_coding	-2.52387	3.2438	54.6057	2.99e-06	0.00122974
gene9184	LOC113257052	rna16588	NA	lncRNA	-2.64595	-0.318773	13.6752	0.002079	0.0429992
gene790	LOC113254165	rna1415	TEDM1_HUMAN	protein_coding	-3.17065	-0.922109	21.5757	0.00030044	0.0140358
gene6363	LOC113253906	rna11596	NA	lncRNA	-3.67916	4.38375	26.2719	0.000383722	0.0159452
gene12515	LOC113260706	rna22631	NA	protein_coding	-4.11536	-1.54359	18.2712	0.000635348	0.0209133
gene16265	HTR1E	rna28973	5HT1E_HUMAN	protein_coding	-6.09306	-1.27579	16.4011	0.00217625	0.0437713

## Sheet: Liver
GeneID	Annotation	SeqName	Description	biotype	logFC	logCPM	F	PValue	FDR
gene26249	IGFALS	rna47649	ALS_HUMAN	protein_coding	0.9230173	6.78317	68.9691	3.20179e-07	0.00510717
gene27719	FADS2	rna50103	FADS2_HUMAN	protein_coding	1.5265812	7.5583	68.7458	1.27598e-06	0.0101766
gene28291	GPT	rna51278	ALAT1_HUMAN	protein_coding	0.6961157	5.4201	41.8517	7.43654e-06	0.0395401

## Sheet: Muscle
None
